# Supplementary material for: Abnormal accumulation of extracellular vesicles in hippocampal dystrophic axons and regulation by the primary cilia in Alzheimer’s disease
Source: Acta Neuropathol Commun. 2023 Sep 4;11:142. doi: 10.1186/s40478-023-01637-3 (PMC10478284; doi:10.1186/s40478-023-01637-3)
Supplement: Supplementary file 7 — Additional file 7. Supplementary Table 1. Differentially expressed proteins between proteomic profiles of synaptosomes obtained from 5xFAD (12-month-old, n = 4, male) and WT (12-month-old, n = 4, male) control mouse brains and gene-set enrichment analysis utilizing the biological process in Gene Ontology [file 40478_2023_1637_MOESM7_ESM.xlsx]

## Sheet: Differentially Expressed Protei
Gene Symbol	Entrez Gene ID	Accession	Abundance Ratio (log2): (Sample) / (Control)	Abundance Ratio P-Value: (Sample) / (Control)	Abundance Ratio Adj. P-Value: (Sample) / (Control)
Slc17a8	216227	Q8BFU8	6.64	1e-17	2.87967e-17
Rab14	68365	Q91V41	-6.64	1e-17	2.87967e-17
Vps13c	320528	Q8BX70	6.64	1e-17	2.87967e-17
Csnk2b	13001	P67871	-6.64	1e-17	2.87967e-17
Gfm2	320806	Q8R2Q4	6.64	1e-17	2.87967e-17
Gatm	67092	Q9D964	6.64	1e-17	2.87967e-17
Hnrnpab	15384	Q99020	6.64	1e-17	2.87967e-17
Vapb		Q9QY76	6.64	1e-17	2.87967e-17
Sarm1	237868	Q6PDS3	6.64	1e-17	2.87967e-17
Coasy	71743	Q9DBL7	6.64	1e-17	2.87967e-17
Ndufs6	407785	P52503	6.64	1e-17	2.87967e-17
Plxna1	18844	P70206	6.64	1e-17	2.87967e-17
Eif5a	276770	P63242	6.64	1e-17	2.87967e-17
Enpp6	320981	Q8BGN3	6.64	1e-17	2.87967e-17
Snrpd1	20641	P62315	6.64	1e-17	2.87967e-17
Cpt1a	12894	P97742	6.64	1e-17	2.87967e-17
Lsm5	66373	P62322	6.64	1e-17	2.87967e-17
Dnajc19	67713	Q9CQV7	-6.64	1e-17	2.87967e-17
Avl9	78937	Q80U56	-6.64	1e-17	2.87967e-17
Necab1	69352	Q8BG18	6.64	1e-17	2.87967e-17
Ociad1	68095	Q9CRD0	6.64	1e-17	2.87967e-17
Mboat7	77582	Q8CHK3	6.64	1e-17	2.87967e-17
Rpl8	26961	P62918	6.64	1e-17	2.87967e-17
Pde1a	18573	Q61481	6.64	1e-17	2.87967e-17
Naga	17939	Q9QWR8	-6.64	1e-17	2.87967e-17
Sh3glb1	54673	Q9JK48	6.64	1e-17	2.87967e-17
Cox8c	75483	A6H666	6.64	1e-17	2.87967e-17
Map1s	270058	Q8C052	6.64	1e-17	2.87967e-17
Adam22	11496	Q9R1V6	6.64	1e-17	2.87967e-17
Cct5	12465	P80316	6.64	1e-17	2.87967e-17
Nit1	27045	Q8VDK1	6.64	1e-17	2.87967e-17
Acyp1	66204	P56376	6.64	1e-17	2.87967e-17
Mpi	110119	Q924M7	6.64	1e-17	2.87967e-17
Slc25a46	67453	Q9CQS4	6.64	1e-17	2.87967e-17
Plpp3	67916	Q99JY8	6.64	1e-17	2.87967e-17
Taok1	216965	Q5F2E8	6.64	1e-17	2.87967e-17
Psmc2	19181	P46471	6.64	1e-17	2.87967e-17
Iscu	66383	Q9D7P6	6.64	1e-17	2.87967e-17
Epn2	13855	Q8CHU3	-6.64	1e-17	2.87967e-17
Gng2	14702	P63213	-6.64	1e-17	2.87967e-17
Bfsp1	12075	A2AMT1	-6.64	1e-17	2.87967e-17
Numbl	18223	O08919	6.64	1e-17	2.87967e-17
Cttn	13043	Q60598	6.64	1e-17	2.87967e-17
Pafah1b1	18472	P63005	-6.64	1e-17	2.87967e-17
Ap3d1	11776	O54774	6.64	1e-17	2.87967e-17
Plaa	18786	P27612	6.64	1e-17	2.87967e-17
Pex5l	58869	Q8C437	6.64	1e-17	2.87967e-17
Fdps	110196	Q920E5	6.64	1e-17	2.87967e-17
Ptprs	19280	B0V2N1	-6.64	1e-17	2.87967e-17
		P05067	6.64	1e-17	2.87967e-17
Hspe1	15528	Q64433	6.64	1e-17	2.87967e-17
Dbn1	56320	Q9QXS6	-6.64	1e-17	2.87967e-17
Cacybp	12301	Q9CXW3	6.64	1e-17	2.87967e-17
Ezr	22350	P26040	6.64	1e-17	2.87967e-17
Rab6b	270192	P61294	6.64	1e-17	2.87967e-17
Nptxr		Q99J85	6.64	1e-17	2.87967e-17
Pcyox1	66881	Q9CQF9	6.64	1e-17	2.87967e-17
Pitrm1	69617	Q8K411	-6.64	1e-17	2.87967e-17
Serpina3m	20717	Q03734	-6.64	1e-17	2.87967e-17
Pdxp	57028	P60487	-6.64	1e-17	2.87967e-17
Psmc3	19182	O88685	6.64	1e-17	2.87967e-17
Capza1		P47753	-6.64	1e-17	2.87967e-17
Abcb8	74610	Q9CXJ4	-6.64	1e-17	2.87967e-17
Psat1	107272	Q99K85	6.64	1e-17	2.87967e-17
Afg3l2	69597	Q8JZQ2	6.64	1e-17	2.87967e-17
Sgip1	73094	Q8VD37	6.64	1e-17	2.87967e-17
Cul3	26554	Q9JLV5	6.64	1e-17	2.87967e-17
Efhc1	71877	Q9D9T8	-6.64	1e-17	2.87967e-17
Ptpn5	19259	P54830	6.64	1e-17	2.87967e-17
Rpl37a	19981	P61514	6.64	1e-17	2.87967e-17
Rap2b	74012	P61226	6.64	1e-17	2.87967e-17
Prrt1	260297	O35449	6.64	1e-17	2.87967e-17
Psma4	26441	Q9R1P0	6.64	1e-17	2.87967e-17
Xpnpep1	170750	Q6P1B1	6.64	1e-17	2.87967e-17
Ap3m2	64933	Q8R2R9	-6.64	1e-17	2.87967e-17
Clybl	69634	Q8R4N0	6.64	1e-17	2.87967e-17
Cask	12361	O70589	6.64	1e-17	2.87967e-17
Pfdn5	56612	Q9WU28	6.64	1e-17	2.87967e-17
Acsl4	50790	Q9QUJ7	6.64	1e-17	2.87967e-17
Mrpl15	27395	Q9CPR5	6.64	1e-17	2.87967e-17
Grm5	108071	Q3UVX5	6.64	1e-17	2.87967e-17
Jup	16480	Q02257	-6.64	1e-17	2.87967e-17
Mapre3	100732	Q6PER3	-6.64	1e-17	2.87967e-17
Snph	241727	Q80U23	-6.64	1e-17	2.87967e-17
Stx7		O70439	6.64	1e-17	2.87967e-17
Ahsg	11625	P29699	6.64	1e-17	2.87967e-17
Aldh18a1	56454	Q9Z110	-6.64	1e-17	2.87967e-17
Eprs1	107508	Q8CGC7	-6.64	1e-17	2.87967e-17
Nomo1	211548	Q6GQT9	6.64	1e-17	2.87967e-17
Slc12a2	20496	P55012	-6.64	1e-17	2.87967e-17
Prpsap2	212627	Q8R574	-6.64	1e-17	2.87967e-17
Erp44	76299	Q9D1Q6	6.64	1e-17	2.87967e-17
Arfgap1	228998	Q9EPJ9	-6.64	1e-17	2.87967e-17
Pycr2	69051	Q922Q4	6.64	1e-17	2.87967e-17
Pck2	74551	Q8BH04	6.64	1e-17	2.87967e-17
Cotl1	72042	Q9CQI6	6.64	1e-17	2.87967e-17
Scai	320271	Q8C8N2	6.64	1e-17	2.87967e-17
Hnrnph2	56258	P70333	6.64	1e-17	2.87967e-17
Sgsm1	52850	Q8BPQ7	6.64	1e-17	2.87967e-17
Psmd6	66413	Q99JI4	6.64	1e-17	2.87967e-17
Faim2	72393	Q8K097	-6.64	1e-17	2.87967e-17
Dtna	13527	Q9D2N4	6.64	1e-17	2.87967e-17
Dctn1	13191	O08788	6.64	1e-17	2.87967e-17
Rpl31	114641	P62900	-6.64	1e-17	2.87967e-17
Atp6v1g1	66290	Q9CR51	6.64	1e-17	2.87967e-17
Camk2g	12325	Q923T9	6.64	1e-17	2.87967e-17
Epha4	13838	Q03137	6.64	1e-17	2.87967e-17
Rabl6	227624	Q5U3K5	6.64	1e-17	2.87967e-17
Gnai3	14679	Q9DC51	-6.64	1e-17	2.87967e-17
Fdx2	68165	Q9CPW2	6.64	1e-17	2.87967e-17
Acsbg1	94180	Q99PU5	6.64	1e-17	2.87967e-17
Mapre1	13589	Q61166	6.64	1e-17	2.87967e-17
Foxn1	15218	Q61575	-6.64	1e-17	2.87967e-17
Vcam1		P29533	6.64	1e-17	2.87967e-17
Hibadh	58875	Q99L13	6.64	1e-17	2.87967e-17
C3	12266	P01027	6.64	1e-17	2.87967e-17
Nrxn3	18191	Q6P9K9	-6.64	1e-17	2.87967e-17
Sort1	20661	Q6PHU5	6.64	1e-17	2.87967e-17
G6pdx	14381	Q00612	6.64	1e-17	2.87967e-17
Psma6	26443	Q9QUM9	6.64	1e-17	2.87967e-17
Cyp1b1	13078	Q64429	-6.64	1e-17	2.87967e-17
Ptpn9	56294	O35239	6.64	1e-17	2.87967e-17
Vps16		Q920Q4	6.64	1e-17	2.87967e-17
Dnah17		Q69Z23	6.64	1e-17	2.87967e-17
Aars1	234734	Q8BGQ7	6.64	1e-17	2.87967e-17
Dnajc6	72685	Q80TZ3	6.64	1e-17	2.87967e-17
Clpp	53895	O88696	-6.64	1e-17	2.87967e-17
Rps6ka1	20111	P18653	6.64	1e-17	2.87967e-17
Vmp1	75909	Q99KU0	-6.64	1e-17	2.87967e-17
Cse1l	110750	Q9ERK4	6.64	1e-17	2.87967e-17
Dpp10	269109	Q6NXK7	-6.64	1e-17	2.87967e-17
Cfl2	12632	P45591	-6.64	1e-17	2.87967e-17
Dpysl5	65254	Q9EQF6	6.64	1e-17	2.87967e-17
Napg	108123	Q9CWZ7	6.64	1e-17	2.87967e-17
Gcn1	231659	E9PVA8	6.64	1e-17	2.87967e-17
Aimp2	231872	Q8R010	6.64	1e-17	2.87967e-17
Cpne5	240058	Q8JZW4	6.64	1e-17	2.87967e-17
Coro7	78885	Q9D2V7	6.64	1e-17	2.87967e-17
Cacnb2	12296	Q8CC27	6.64	1e-17	2.87967e-17
Pea15	18611	Q62048	-6.64	1e-17	2.87967e-17
Nceh1	320024	Q8BLF1	6.64	1e-17	2.87967e-17
Pip5k1c	18717	O70161	-6.64	1e-17	2.87967e-17
Trap1	68015	Q9CQN1	6.64	1e-17	2.87967e-17
Clasp2	76499	Q8BRT1	6.64	1e-17	2.87967e-17
Acadvl	11370	P50544	6.64	1e-17	2.87967e-17
Park7	57320	Q99LX0	-6.64	1e-17	2.87967e-17
Ubxn1	225896	Q922Y1	6.64	1e-17	2.87967e-17
Pigt	78928	Q8BXQ2	-6.64	1e-17	2.87967e-17
Mt3	17751	P28184	-6.64	1e-17	2.87967e-17
Zftraf1	125488414; 54151	P0DW87	-6.64	1e-17	2.87967e-17
Actr1b	226977	Q8R5C5	6.64	1e-17	2.87967e-17
Opalin	226115	Q7M750	6.64	1e-17	2.87967e-17
Cyfip2	76884	Q5SQX6	6.64	1e-17	2.87967e-17
Rab3gap2	98732	Q8BMG7	6.64	1e-17	2.87967e-17
Ppp6c	67857	Q9CQR6	6.64	1e-17	2.87967e-17
Dpp9	224897	Q8BVG4	6.64	1e-17	2.87967e-17
Cisd1	52637	Q91WS0	-6.64	1e-17	2.87967e-17
Ighm		P01872	6.64	1e-17	2.87967e-17
Rab31	106572	Q921E2	6.64	1e-17	2.87967e-17
Vapa	30960	Q9WV55	-6.64	1e-17	2.87967e-17
Ptn	19242	P63089	6.64	1e-17	2.87967e-17
Aldh3a2	11671	P47740	6.64	1e-17	2.87967e-17
Pdcd6ip	18571	Q9WU78	6.64	1e-17	2.87967e-17
Atp5me	11958	Q06185	6.64	1e-17	2.87967e-17
Hpcal4	170638	Q8BGZ1	6.64	1e-17	2.87967e-17
Actr3b	242894	Q641P0	-6.64	1e-17	2.87967e-17
Pmpca	66865	Q9DC61	6.64	1e-17	2.87967e-17
Mlf2	30853	Q99KX1	6.64	1e-17	2.87967e-17
Ddx3x	13205	Q62167	6.64	1e-17	2.87967e-17
Camk2d	108058	Q6PHZ2	6.64	1e-17	2.87967e-17
Ndufa6	67130	Q9CQZ5	-6.64	1e-17	2.87967e-17
Nedd4	17999	P46935	6.64	1e-17	2.87967e-17
Tomm40	53333	Q9QYA2	6.64	1e-17	2.87967e-17
Rtn3	20168	Q9ES97	6.64	1e-17	2.87967e-17
Dusp3	72349	Q9D7X3	6.64	1e-17	2.87967e-17
Fabp5	16592	Q05816	-6.64	1e-17	2.87967e-17
Kmt5b	225888	Q3U8K7	6.64	1e-17	2.87967e-17
Smarcd2	83796	Q99JR8	-6.64	1e-17	2.87967e-17
Ap3s1	11777	Q9DCR2	-6.64	1e-17	2.87967e-17
Mfn2	170731	Q80U63	6.64	1e-17	2.87967e-17
Nck2	17974	O55033	6.64	1e-17	2.87967e-17
Akap5	238276	D3YVF0	6.64	1e-17	2.87967e-17
Dnajb11	67838	Q99KV1	-6.64	1e-17	2.87967e-17
Lgalsl	216551	Q8VED9	6.64	1e-17	2.87967e-17
Rps17	20068	P63276	6.64	1e-17	2.87967e-17
Usp9x	22284	P70398	6.64	1e-17	2.87967e-17
Tln2	70549	Q71LX4	6.64	1e-17	2.87967e-17
Dctn3	53598	Q9Z0Y1	6.64	1e-17	2.87967e-17
Tm9sf2	68059	P58021	6.64	1e-17	2.87967e-17
Phpt1	75454	Q9DAK9	6.64	1e-17	2.87967e-17
Pygm	19309	Q9WUB3	6.64	1e-17	2.87967e-17
Ipo7	233726	Q9EPL8	6.64	1e-17	2.87967e-17
Gad1	14415	P48318	-6.64	1e-17	2.87967e-17
Pigs	276846	Q6PD26	6.64	1e-17	2.87967e-17
C1qbp		O35658	6.64	1e-17	2.87967e-17
Atp5mk	66477	Q78IK2	6.64	1e-17	2.87967e-17
Pick1		Q62083	6.64	1e-17	2.87967e-17
Chn1	108699	Q91V57	6.64	1e-17	2.87967e-17
NARS1	70223	Q8BP47	-6.64	1e-17	2.87967e-17
Me2	107029	Q99KE1	6.64	1e-17	2.87967e-17
C1qa	12259	P98086	6.64	1e-17	2.87967e-17
Timm9	30056	Q9WV98	-6.64	1e-17	2.87967e-17
Acaa1b	235674	Q8VCH0	6.64	1e-17	2.87967e-17
Lrrc47	72946	Q505F5	6.64	1e-17	2.87967e-17
Tbc1d24	224617	Q3UUG6	6.64	1e-17	2.87967e-17
Rmdn3	67809	Q3UJU9	6.64	1e-17	2.87967e-17
Gabrb3	14402	P63080	6.64	1e-17	2.87967e-17
Prkar1a	19084	Q9DBC7	6.64	1e-17	2.87967e-17
Mff	75734	Q6PCP5	-6.64	1e-17	2.87967e-17
Fahd1	68636	Q8R0F8	-6.64	1e-17	2.87967e-17
Grin2b	14812	Q01097	-6.64	1e-17	2.87967e-17
Dgkb	217480	Q6NS52	6.64	1e-17	2.87967e-17
Prkacb	18749	P68181	6.64	1e-17	2.87967e-17
Unc13a	382018	Q4KUS2	-6.64	1e-17	2.87967e-17
Emc1	230866	Q8C7X2	6.64	1e-17	2.87967e-17
Ank2	109676	Q8C8R3	6.64	1e-17	2.87967e-17
Gpc1	14733	Q9QZF2	6.64	1e-17	2.87967e-17
Oat	18242	P29758	6.64	1e-17	2.87967e-17
Slc25a15	18408	Q9WVD5	-6.64	1e-17	2.87967e-17
Oga	76055	Q9EQQ9	6.64	1e-17	2.87967e-17
Mccc1	72039	Q99MR8	6.64	1e-17	2.87967e-17
Ddx25	30959	Q9QY15	-6.64	1e-17	2.87967e-17
Hnrnpd	11991	Q60668	-6.64	1e-17	2.87967e-17
Timm44	21856	O35857	6.64	1e-17	2.87967e-17
Kif21a	16564	Q9QXL2	6.64	1e-17	2.87967e-17
Ugp2	216558	Q91ZJ5	6.64	1e-17	2.87967e-17
Cct7	12468	P80313	6.64	1e-17	2.87967e-17
Ppp2r5e	26932	Q61151	-6.64	1e-17	2.87967e-17
Rps12	20042	P63323	6.64	1e-17	2.87967e-17
Rph3a	19894	P47708	6.64	1e-17	2.87967e-17
Krt10	16661	P02535	-6.64	1e-17	2.87967e-17
Gucy1b1	54195	O54865	6.64	1e-17	2.87967e-17
Atg9a	245860	Q68FE2	6.64	1e-17	2.87967e-17
Atxn10	54138	P28658	6.64	1e-17	2.87967e-17
Txnl1	53382	Q8CDN6	6.64	1e-17	2.87967e-17
Nrxn1	18189	Q9CS84	6.64	1e-17	2.87967e-17
Strap	20901	Q9Z1Z2	6.64	1e-17	2.87967e-17
Chchd6	66098	Q91VN4	6.64	1e-17	2.87967e-17
Macf1		Q9QXZ0	6.64	1e-17	2.87967e-17
Exoc8	102058	Q6PGF7	6.64	1e-17	2.87967e-17
Map7d2	78283	A2AG50	6.64	1e-17	2.87967e-17
Naaa	67111	Q9D7V9	6.64	1e-17	2.87967e-17
Hdhd2	76987	Q3UGR5	6.64	1e-17	2.87967e-17
Eipr1	380752	Q8K0G5	6.64	1e-17	2.87967e-17
Fam171a2	217219	A2A699	6.64	1e-17	2.87967e-17
Cd9	12527	P40240	6.64	1e-17	2.87967e-17
Arl15	218639	Q8BGR6	6.64	1e-17	2.87967e-17
Dnajc11	230935	Q5U458	6.64	1e-17	2.87967e-17
Atp2b4	381290	Q6Q477	-6.64	1e-17	2.87967e-17
Rab18	19330	P35293	-6.64	1e-17	2.87967e-17
Romo1	67067	P60603	-6.64	1e-17	2.87967e-17
Nap1l4	17955	Q78ZA7	6.64	1e-17	2.87967e-17
Prpsap1	67763	Q9D0M1	6.64	1e-17	2.87967e-17
C5	15139	P06684	6.64	1e-17	2.87967e-17
Iars2	381314	Q8BIJ6	6.64	1e-17	2.87967e-17
Vcl	22330	Q64727	6.64	1e-17	2.87967e-17
Slc4a10	94229	Q5DTL9	-6.64	1e-17	2.87967e-17
Ppp2r2a	71978	Q6P1F6	6.64	1e-17	2.87967e-17
Cndp2	66054	Q9D1A2	6.64	1e-17	2.87967e-17
Matr3	17184	Q8K310	-6.64	1e-17	2.87967e-17
Ssbp1	381760	Q9CYR0	6.64	1e-17	2.87967e-17
Alad	17025	P10518	-6.64	1e-17	2.87967e-17
Ptgr2	77219	Q8VDQ1	6.64	1e-17	2.87967e-17
Acot2	171210	Q9QYR9	6.64	1e-17	2.87967e-17
Paics	67054	Q9DCL9	6.64	1e-17	2.87967e-17
Fsd1	240121	Q7TPM6	6.64	1e-17	2.87967e-17
Nbea	26422	Q9EPN1	6.64	1e-17	2.87967e-17
Naca	17938	P70670	-6.64	1e-17	2.87967e-17
Glrx	93692	Q9QUH0	6.64	1e-17	2.87967e-17
Myh10	77579	Q61879	6.64	1e-17	2.87967e-17
Midn	59090	Q3TPJ7	-6.64	1e-17	2.87967e-17
Mthfd1	108156	Q922D8	6.64	1e-17	2.87967e-17
Slc25a10	27376	Q9QZD8	6.64	1e-17	2.87967e-17
Nudt2	66401	P56380	6.64	1e-17	2.87967e-17
Gprin3	243385	Q8BWS5	6.64	1e-17	2.87967e-17
Rab30	75985	Q923S9	6.64	1e-17	2.87967e-17
Abi2	329165	P62484	6.64	1e-17	2.87967e-17
Psmc5	19184	P62196	6.64	1e-17	2.87967e-17
Gmps	229363	Q3THK7	6.64	1e-17	2.87967e-17
Kcna1	16485	P16388	-6.64	1e-17	2.87967e-17
Cntnap2	66797	Q9CPW0	6.64	1e-17	2.87967e-17
Kcnd2	16508	Q9Z0V2	-6.64	1e-17	2.87967e-17
Ndufa8	68375	Q9DCJ5	6.64	1e-17	2.87967e-17
Arpc2	76709	Q9CVB6	-6.64	1e-17	2.87967e-17
Grcc10	14790	O35127	6.64	1e-17	2.87967e-17
Smdt1	69029	Q9DB10	6.64	1e-17	2.87967e-17
Dnpep	13437	Q9Z2W0	6.64	1e-17	2.87967e-17
Lmtk3	381983	Q5XJV6	-6.64	1e-17	2.87967e-17
Npm1	18148	Q61937	6.64	1e-17	2.87967e-17
Scg2	20254	Q03517	6.64	1e-17	2.87967e-17
Emd	13726	O08579	6.64	1e-17	2.87967e-17
Rdh11	17252	Q9QYF1	6.64	1e-17	2.87967e-17
Scn1b	20266	P97952	-6.64	1e-17	2.87967e-17
Polr2h	245841	Q923G2	-6.64	1e-17	2.87967e-17
Vps52	224705	Q8C754	6.64	1e-17	2.87967e-17
Tprg1l	67808	Q9DBS2	-6.64	1e-17	2.87967e-17
Dynlrb1	67068	P62627	6.64	1e-17	2.87967e-17
Gk	14933	Q64516	6.64	1e-17	2.87967e-17
Epn1	13854	Q80VP1	6.64	1e-17	2.87967e-17
Arhgap23	58996	Q69ZH9	6.64	1e-17	2.87967e-17
Cltb	74325	Q6IRU5	6.64	1e-17	2.87967e-17
Pcp4	18546	P63054	6.64	1e-17	2.87967e-17
Trim46	360213	Q7TNM2	6.64	1e-17	2.87967e-17
Mtch1	56462	Q791T5	6.64	1e-17	2.87967e-17
Agfg2	231801	Q80WC7	6.64	1e-17	2.87967e-17
Vps26b	69091	Q8C0E2	6.64	1e-17	2.87967e-17
Gtpbp1	14904	O08582	6.64	1e-17	2.87967e-17
Spr		Q64105	-6.64	1e-17	2.87967e-17
Tpm3	59069	P21107	6.64	1e-17	2.87967e-17
Ubqln2	54609	Q9QZM0	6.64	1e-17	2.87967e-17
Lamtor2	83409	Q9JHS3	6.64	1e-17	2.87967e-17
Brinp2	240843	Q6DFY8	-6.64	1e-17	2.87967e-17
Atp10b	319767	B1AWN4	-6.64	1e-17	2.87967e-17
Hagh	14651	Q99KB8	6.64	1e-17	2.87967e-17
Grhpr	76238	Q91Z53	6.64	1e-17	2.87967e-17
Hcn4		O70507	6.64	1e-17	2.87967e-17
Ipo9		Q91YE6	6.64	1e-17	2.87967e-17
Ndufaf2	75597	Q59J78	6.64	1e-17	2.87967e-17
Uba3	22200	Q8C878	6.64	1e-17	2.87967e-17
Hsd17b8	14979	P50171	-6.64	1e-17	2.87967e-17
Prkcsh	19089	O08795	6.64	1e-17	2.87967e-17
Chgb	12653	P16014	6.64	1e-17	2.87967e-17
Anxa2	12306	P07356	6.64	1e-17	2.87967e-17
Actr10	56444	Q9QZB7	-6.64	1e-17	2.87967e-17
Adgrl1	330814	Q80TR1	6.64	1e-17	2.87967e-17
Hcfc1	15161	Q61191	6.64	1e-17	2.87967e-17
Stk39	53416	Q9Z1W9	6.64	1e-17	2.87967e-17
Clta		O08585	6.64	1e-17	2.87967e-17
Plppr4	229791	Q7TME0	-6.64	1e-17	2.87967e-17
Hapln1	12950	Q9QUP5	-6.64	1e-17	2.87967e-17
Gatb	229487	Q99JT1	6.64	1e-17	2.87967e-17
Ist1	71955	Q9CX00	6.64	1e-17	2.87967e-17
Rhob	11852	P62746	6.64	1e-17	2.87967e-17
Ilvbl	216136	Q8BU33	6.64	1e-17	2.87967e-17
Tmsb10	19240	Q6ZWY8	6.64	1e-17	2.87967e-17
Cpt1c	78070	Q8BGD5	6.64	1e-17	2.87967e-17
Kif3a	16568	P28741	6.64	1e-17	2.87967e-17
Mthfd1l	270685	Q3V3R1	6.64	1e-17	2.87967e-17
Nsfl1c	386649	Q9CZ44	6.64	1e-17	2.87967e-17
Aifm1	26926	Q9Z0X1	6.64	1e-17	2.87967e-17
Ppp5c	19060	Q60676	6.64	1e-17	2.87967e-17
Lrp1	16971	Q91ZX7	6.64	1e-17	2.87967e-17
Preb	50907	Q9WUQ2	6.64	1e-17	2.87967e-17
Nadk2	68646	Q8C5H8	-6.64	1e-17	2.87967e-17
Rims1	116837	Q99NE5	6.64	1e-17	2.87967e-17
Mtnd1	17716; 3338902	P03888	-6.64	1e-17	2.87967e-17
Agap3		Q8VHH5	6.64	1e-17	2.87967e-17
Pnp	18950	P23492	6.64	1e-17	2.87967e-17
Kpnb1	16211	P70168	6.64	1e-17	2.87967e-17
Glo1	109801	Q9CPU0	-6.64	1e-17	2.87967e-17
Lap3	66988	Q9CPY7	-6.64	1e-17	2.87967e-17
Psmb4	19172	P99026	6.64	1e-17	2.87967e-17
Hprt1	15452	P00493	-6.64	1e-17	2.87967e-17
Ppt1	19063	O88531	6.64	1e-17	2.87967e-17
Txn	22166	P10639	6.64	1e-17	2.87967e-17
Gsn	227753	P13020	6.64	1e-17	2.87967e-17
Pmm1	29858	O35621	-6.64	1e-17	2.87967e-17
Gstm5	14866	P48774	-6.64	1e-17	2.87967e-17
Gpd1	14555	P13707	-6.64	1e-17	2.87967e-17
Rpl23a	268449	P62751	6.64	1e-17	2.87967e-17
Capn2	12334	O08529	6.64	1e-17	2.87967e-17
Agap2	216439	Q3UHD9	6.64	1e-17	2.87967e-17
Synpo		Q8CC35	6.64	1e-17	2.87967e-17
Serpinh1	12406	P19324	6.57	1.4157e-09	4.07014e-09
Vgf	381677	Q0VGU4	6.53	1.84581e-09	5.29811e-09
Pi4ka	224020	E9Q3L2	-5.18	4.64006e-09	1.3297e-08
Flot1	14251	O08917	6.01	4.0831e-08	1.16632e-07
Ecsit	26940	Q9QZH6	5.99	4.57737e-08	1.3054e-07
Ipo5	70572	Q8BKC5	5.99	4.68677e-08	1.33445e-07
Pgls	66171	Q9CQ60	5.98	5.01473e-08	1.42553e-07
Gmfb	63985	Q9CQI3	5.8	1.36859e-07	3.88426e-07
Eif3m	98221	Q99JX4	5.71	2.29066e-07	6.4908e-07
Synpr	72003	Q8BGN8	-4.06	2.32328e-06	6.56226e-06
Ndufs4	17993	Q9CXZ1	-3.95	3.87385e-06	1.09245e-05
Tom1	21968	O88746	-3.92	4.62453e-06	1.30207e-05
Bsn	12217	O88737	5.09	5.26518e-06	1.47775e-05
Creld1	171508	Q91XD7	-3.8	8.28058e-06	2.3204e-05
Psmb7	19177	P70195	5.4	8.59394e-06	2.4044e-05
Hax1	23897	O35387	-3.41	4.68221e-05	0.000130586
Mob4	19070	Q6PEB6	4.6	5.10163e-05	0.00014206
Xpo7	65246	Q9EPK7	5.15	6.20587e-05	0.000172266
Hibch	227095	Q8QZS1	4.55	6.29757e-05	0.000174538
Sik3	70661	Q6P4S6	-3.32	7.13886e-05	0.000197546
Smap2	69780	Q7TN29	4.47	8.95524e-05	0.00024639
Luc7l3	67684	Q5SUF2	4.46	8.97355e-05	0.00024639
Myh14	71960	Q6URW6	4.35	0.000170099	0.000464886
Idh1	15926	O88844	4.17	0.00030286	0.000826449
Ptprd	19266	Q64487	3.79	0.00121052	0.00320453
Otub1	107260	Q7TQI3	3.77	0.00130064	0.00343797
Coro1a	12721	O89053	3.74	0.00145407	0.00383779
Vti1a	53611	O89116	-2.51	0.00161912	0.00426705
Slc1a1	20510	P51906	4.2	0.00163912	0.00431336
Bphl	68021	Q8R164	3.71	0.00165146	0.00433938
Slc25a23	66972	Q6GQS1	3.7	0.00169202	0.00443937
Map4	17758	P27546	3.52	0.00308892	0.00806855
Rad23b	19359	P54728	3.42	0.00422043	0.0110079
Gm2a	14667	Q60648	3.41	0.00443272	0.0115446
Glrx3	30926	Q9CQM9	-2.2	0.0045159	0.011744
Ajm1	381353	A2AJA9	-2.71	0.00474719	0.0123093
Mtch2	56428	Q791V5	3.36	0.00523019	0.0135419
Atic	108147	Q9CWJ9	-2.15	0.00527933	0.0136492
Acly	104112	Q91V92	3.33	0.00561319	0.0144912
Sccpdh	109232	Q8R127	3.31	0.006012	0.0154982
Amph	218038	Q7TQF7	-2	0.00843477	0.0216492
Fkbp8	14232	O35465	3.2	0.00842314	0.0216492
Gfap	14580	P03995	3.17	0.00928406	0.0237259
Acss1	68738	Q99NB1	-1.97	0.00926518	0.0237259
Naxd	69225	Q9CZ42	-1.93	0.010132	0.0258183
Ivd	56357	Q9JHI5	3.14	0.0101646	0.0258643
Psmd2	21762	Q8VDM4	3.12	0.0106475	0.0270541
Crym	12971	O54983	3.12	0.0106962	0.027139
Kcmf1	74287	Q80UY2	-2.53	0.0114979	0.0290483
Senp8	71599	Q9D2Z4	3.55	0.0126637	0.031948
Ttc7b	104718	E9Q6P5	-2.6	0.0136896	0.0344379
Arhgap1	228359	Q5FWK3	-1.78	0.0158307	0.0397677
Snrnp70	20637	Q62376	2.98	0.0159231	0.0398865
Pcsk1n	30052	Q9QXV0	2.97	0.0162062	0.0405385
Ngef		Q8CHT1-2	2.97	0.0164554	0.0411037
Atp6v0c	11984	P63082	2.96	0.0166657	0.0415704
Snd1	56463	Q78PY7	2.9	0.0195514	0.0486999
Atp5pb	11950	Q9CQQ7	2.88	0.0209557	0.0521244
Tigar	319801	Q8BZA9	2.87	0.0217101	0.0539251
Acads	11409	Q07417	2.82	0.0243124	0.0603043
Slc6a1	232333	P31648	-1.52	0.0312967	0.0770881
Cyth2	19158	P63034	2.71	0.032943	0.0808061
Sdha	66945	Q8K2B3	-1.49	0.0338927	0.0830208
Ube3c	100763	Q80U95	2.68	0.0346796	0.084831
Cacna2d3	12294	Q9Z1L5	-1.6	0.0383987	0.0937988
Ak1	11636	Q9R0Y5	2.64	0.0388878	0.0947323
Pclo	26875	Q9QYX7	2.63	0.0398166	0.0967286
Dctn2	69654	Q99KJ8	2.62	0.0405157	0.0982923
Eef1a2	13628	P62631	-1.41	0.0413589	0.100201
Myl6	17904	Q60605	2.59	0.0432785	0.104423
Kmt2a		P55200	2.71	0.0435356	0.104757
Arx	11878	O35085	2.59	0.0436247	0.104829
Eef2	13629	P58252	2.59	0.0437026	0.104875
Nrgn	64011	P60761	2.59	0.0438959	0.105196
Ptges2	96979	Q8BWM0	-2.11	0.0444276	0.106326
Lonp1	74142	Q8CGK3	-1.37	0.0458921	0.109535
Ndufb6	230075	Q3UIU2	-1.36	0.0470856	0.112232
Slc25a25	227731	A2ASZ8	2.53	0.0505659	0.119722
Kbtbd11	74901	Q8BNW9	-1.6	0.0513862	0.121502
Aak1	269774	Q3UHJ0	-1.32	0.0516831	0.121878
Apoe	11816	P08226	3.03	0.0526605	0.124018
Dmxl2	235380	Q8BPN8	-1.3	0.0541438	0.127173
Prrt3	210673	Q6PE13	2.47	0.0577479	0.135459
Ndrg3	29812	Q9QYF9	-1.78	0.0606628	0.142108
Cadps	27062	Q80TJ1	-1.23	0.0632389	0.147558
Vtn	22370	P29788	2.42	0.0646158	0.150177
Chm		Q9QXG2	2.41	0.0662944	0.153876
Ndufb4	100042503; 68194	Q9CQC7	2.4	0.0681171	0.1579
Sucla2	20916	Q9Z2I9	2.39	0.0697963	0.161581
Add1	11518	Q9QYC0	2.38	0.0715118	0.164477
Pde2a	207728	Q922S4	2.38	0.0719203	0.164775
Cd81	12520	P35762	2.37	0.0723746	0.165601
Gak	231580	Q99KY4	2.36	0.0750913	0.171375
Nt5c	50773	Q9JM14	-1.16	0.0778319	0.177173
Hint1	15254	P70349	2.56	0.0780205	0.177374
Gab1	14388	Q9QYY0	2.65	0.0789002	0.179144
Tbc1d2b	67016	Q3U0J8	2.31	0.082844	0.187617
Wdr37	207615	Q8CBE3	-1.13	0.0831598	0.188092
Vim	22352	P20152	2.31	0.0833013	0.188172
Ppp2r5c	26931	Q60996	-1.23	0.0844731	0.18985
Map2k2	26396	Q63932	2.3	0.0851056	0.190787
Cds2	110911	Q99L43	-1.09	0.0866316	0.193963
Stoml2	66592	Q99JB2	-1.62	0.0899984	0.201246
Hsd17b10		O08756	-1.19	0.0903876	0.201862
Gda	14544	Q9R111	2.24	0.097383	0.217211
Cops8	108679	Q8VBV7	2.71	0.0981282	0.218597
Esd	13885	Q9R0P3	2.23	0.099008	0.22028
Cox6b1	110323	P56391	2.23	0.0996325	0.221392
Uqcr11	66594	Q9CPX8	-1.02	0.0999649	0.221852
Rap1a	109905	P62835	-1.01	0.101734	0.224329
Diras2	68203	Q5PR73	-1.01	0.101841	0.224329
Nrcam	319504	Q810U4	2.22	0.101802	0.224329
Ahcyl2	74340	Q68FL4	-1.1	0.103439	0.227565
Ap2m1	11773	P84091	-1	0.104319	0.229218
Cadm3	94332	Q99N28	-1	0.105174	0.23081
Uchl1	22223	Q9R0P9	-0.99	0.10592	0.232159
Higd1a	56295	Q9JLR9	-0.99	0.106592	0.233343
H2ac7	319164; 319165; 319166; 319167; 319170; 319171; 319172; 319191; 665433	C0HKE3	2.19	0.108052	0.233651
Mag	17136	P20917	-0.99	0.10724	0.233651
Mcu	215999	Q3UMR5	2.17	0.110778	0.23877
Get3	56495	O54984	-0.97	0.110653	0.23877
Lasp1	16796	Q61792	-1.61	0.115919	0.249443
Stx1a	20907	O35526	-0.95	0.116576	0.250325
Opa1	74143	P58281	2.15	0.116967	0.250482
Tom1l2	216810	Q5SRX1	2.14	0.11977	0.254027
Depdc1a	76131	Q8CIG0	-0.93	0.119599	0.254027
Atp2b2	11941	Q9R0K7	-0.93	0.119755	0.254027
Eef1a1	13627	P10126	-0.93	0.119981	0.254171
Snca	20617	O55042	-0.93	0.121422	0.25661
Actn4	60595	P57780	-0.95	0.124567	0.262942
Calm2	12313; 12314; 12315	P0DP27	-0.9	0.128007	0.26956
Abi1	11308	Q8CBW3	2.09	0.130334	0.272838
L1cam		P11627	-0.89	0.131134	0.273865
Phyhip	105653	Q8K0S0	-0.88	0.131895	0.275131
Flot2	14252	Q60634	2.07	0.135903	0.282163
Slc35e1	270066	Q8CD26	2.37	0.138636	0.2875
Cnn3	71994	Q9DAW9	2.06	0.138846	0.287598
Dpysl3	22240	Q62188	-1.38	0.140418	0.290514
Slc8a1	20541	P70414	-0.85	0.140773	0.290908
Plcb1	18795	Q9Z1B3	-0.84	0.142589	0.293634
Acsf2	264895	Q8VCW8	2.04	0.144822	0.297885
Gpm6b	14758	P35803	2.03	0.146435	0.298775
Tollip	54473	Q9QZ06	2.04	0.145972	0.298775
Tnr	21960	Q8BYI9	-0.83	0.14707	0.299726
Hnrnph1	59013	O35737	-1.41	0.153162	0.311423
Rap2a	76108	Q80ZJ1	-1.13	0.154712	0.314214
Asah1	11886	Q9WV54	-0.8	0.155492	0.315437
Tubb3	22152	Q9ERD7	-0.78	0.159987	0.323815
Tkt	21881	P40142	-0.78	0.161615	0.32599
Nefh	380684	P19246	-0.78	0.16147	0.32599
Tubb5	22154	P99024	1.98	0.161441	0.32599
Kcnma1	16531	Q08460	-0.98	0.163154	0.327233
Nt5dc3	103466	Q3UHB1	-0.77	0.163624	0.327804
Nme1	18102	P15532	1.97	0.164249	0.327942
Uqcrq	22272	Q9CQ69	-0.77	0.164008	0.327942
Igsf8	140559	Q8R366	-0.77	0.164143	0.327942
Skp1	21402	Q9WTX5	-0.81	0.164488	0.328051
Gria1	14799	P23818	1.97	0.165082	0.328864
Nipsnap1	18082	O55125	2.09	0.165291	0.328911
Cdc37	12539	Q61081	-0.76	0.167227	0.33239
Nudc	18221	O35685	1.96	0.167794	0.333143
Elmo2	140579	Q8BHL5	-1.31	0.16857	0.333934
Aldoa	11674	P05064	1.96	0.169233	0.334874
Septin5	18951	Q9Z2Q6	-0.75	0.169807	0.335634
Gnai1	14677	B2RSH2	-0.75	0.17012	0.335878
Alg2	56737	Q9DBE8	-0.98	0.170819	0.336407
Ndrg2	29811	Q9QYG0	1.95	0.170958	0.336407
Adam11	11488	Q9R1V4	1.95	0.171479	0.336762
Mif	17319	P34884	-0.75	0.171519	0.336762
Septin3	24050	Q9Z1S5	1.94	0.175752	0.342416
Hspa1b	15511	P17879	-0.94	0.175495	0.342416
Gng13	64337	Q9JMF3	2.43	0.177454	0.343465
Fah	14085	P35505	-0.73	0.177039	0.343465
Cct8	12469	P42932	1.93	0.177031	0.343465
Abat	268860	P61922	1.93	0.177373	0.343465
Plxna4	243743	Q80UG2	-1	0.177006	0.343465
Arpc5	67771	Q9CPW4	2.08	0.179539	0.347121
Mgst3	66447	Q9CPU4	-0.75	0.180565	0.348724
Magee1	107528	Q6PCZ4	-0.72	0.181369	0.349896
Dgkg	110197	Q91WG7	1.9	0.188649	0.363545
Uqcrh	66576	P99028	1.89	0.191392	0.367232
Pfkm	18642	P47857	-0.69	0.191197	0.367232
Hspa2	15512	P17156	-1.19	0.192016	0.367633
Gnaz	14687	O70443	-0.69	0.191944	0.367633
Sfxn1	14057	Q99JR1	1.88	0.193437	0.369954
Napa	108124	Q9DB05	2.32	0.197224	0.376789
Hspa4		Q61316	1.86	0.200644	0.382909
Map6	17760	Q7TSJ2	2.01	0.202026	0.384719
Camkv	235604	Q3UHL1	-0.64	0.207013	0.393791
Cacna2d1		O08532-5	1.84	0.209268	0.396379
Arpc1a	56443	Q9R0Q6	2.02	0.212441	0.401958
Slc24a2		Q8BUN9-2	-0.8	0.214802	0.405233
Idh3g	15929	P70404	-0.62	0.214858	0.405233
Mtx2	53375	O88441	-0.62	0.216541	0.405815
Grk5	14773	Q8VEB1	1.82	0.215884	0.405815
Gng3	14704	P63216	-1.12	0.216405	0.405815
Cand1	71902	Q6ZQ38	-0.62	0.216299	0.405815
Hadh	15107	Q61425	-0.74	0.217489	0.407159
Rab11b	19326	P46638	1.81	0.220374	0.411691
Ndufb10	68342	Q9DCS9	1.81	0.220899	0.411857
Cct4	12464	P80315	-0.61	0.220929	0.411857
Arhgap44	216831	Q5SSM3	-0.6	0.222291	0.412227
Abcd3	19299	P55096	-1	0.222241	0.412227
Etfa	110842	Q99LC5	-0.75	0.227898	0.422184
Actc1	11464	P68033	-0.58	0.230452	0.425136
Glod4	67201	Q9CPV4	2.12	0.232681	0.427911
Hyou1	12282	Q9JKR6	-0.77	0.233987	0.429865
Etfdh	66841	Q921G7	1.77	0.235888	0.432461
Asrgl1	66514	Q8C0M9	1.77	0.236449	0.433041
Endod1	71946	Q8C522	1.77	0.237384	0.434305
Anxa5	11747	P48036	1.76	0.239443	0.437621
Slc25a42	73095	Q8R0Y8	-0.62	0.240883	0.439798
Sdhb	67680	Q9CQA3	-0.55	0.242444	0.441284
Bin1	30948	O08539	1.75	0.242423	0.441284
Capzb	12345	P47757	-0.55	0.243169	0.441694
Hba		P01942	-0.68	0.243949	0.442658
Sod1	20655	P08228	1.74	0.249823	0.452851
Rpl13	270106	P47963	-1.08	0.250599	0.453406
Hsp90b1	22027	P08113	-0.53	0.253181	0.455211
Arf3	11842	P61205	-0.52	0.256266	0.458431
Slc3a2		P10852-2	1.72	0.256265	0.458431
Prdx5	54683	P99029	-0.51	0.259604	0.462069
Sfxn5	94282	Q925N0	1.71	0.260801	0.463268
Cdc42		P60766-1	1.75	0.261093	0.463322
Pdxk	216134	Q8K183	-0.5	0.263644	0.467381
Itm2c	64294	Q91VK4	1.95	0.264664	0.46872
Scarb2	12492	O35114	-0.89	0.267689	0.473603
Cd47	16423	Q61735	-0.49	0.269425	0.475725
Mtco2	17709	P00405	1.69	0.270152	0.476533
Rab7a	19349	P51150	-0.59	0.271868	0.479083
Gdi1	14567	P50396	-0.48	0.272648	0.47998
Cct6a	12466	P80317	1.68	0.272984	0.480093
Aldoc	11676	P05063	-0.47	0.275847	0.484647
Septin11	52398	Q8C1B7	1.91	0.279146	0.488506
Glud1	14661	P26443	-0.45	0.284505	0.495365
Pgm2l1	70974	Q8CAA7	1.97	0.285024	0.495365
Gria2		P23819	-0.45	0.284801	0.495365
Plpbp	114863	Q9Z2Y8	-0.76	0.28577	0.496176
Lgi1	56839	Q9JIA1	-0.45	0.288472	0.499887
Ctnnb1	12387	Q02248	1.64	0.291364	0.504405
Rab1A	19324	P62821	-0.44	0.291709	0.504508
Hepacam	72927	Q640R3	1.9	0.30081	0.519235
Lin7b	22342	O88951	-0.55	0.302387	0.521448
Limd2	67803	Q8BGB5	1.61	0.307465	0.528956
Slc6a17	229706	Q8BJI1	1.87	0.307426	0.528956
Dlg4	13385	Q62108	1.61	0.308533	0.528956
Ndufs5	595136	Q99LY9	-0.4	0.308243	0.528956
Fis1	66437	Q9CQ92	1.6	0.310725	0.531685
Gpm6a	234267	P35802	1.6	0.310565	0.531685
Tuba4a	22145	P68368	-0.4	0.311099	0.531811
Mbp		P04370-4	-0.39	0.313691	0.53418
Por	18984	P37040	-0.39	0.313281	0.53418
Psma2	19166	P49722	-0.39	0.315446	0.53511
Pc		Q05920	-0.39	0.314928	0.53511
Npepps	19155	Q11011	-0.57	0.315439	0.53511
Actn1	109711	Q7TPR4	-0.39	0.315758	0.535127
Slc7a14	241919	Q8BXR1	-0.42	0.31739	0.537379
Sfxn3	94280	Q91V61	-0.38	0.321339	0.542647
Abhd12	76192	Q99LR1	-0.38	0.321727	0.542647
Sh3glb2	227700	Q8R3V5	1.8	0.324066	0.545035
Gnaq	14682	P21279	-0.37	0.324684	0.545555
Dstn	56431	Q9R0P5	-0.36	0.328864	0.548416
Atp5mg	27425	Q9CPQ8	1.56	0.332283	0.549014
Immt	76614	Q8CAQ8	1.56	0.332942	0.549014
Mgll	23945	O35678	1.56	0.330393	0.549014
Tagln3	56370	Q9R1Q8	1.64	0.331208	0.549014
Pafah1b2	18475	Q61206	-0.36	0.332939	0.549014
Rogdi	66049	Q3TDK6	-0.79	0.330927	0.549014
Fbxo2	230904	Q80UW2	1.8	0.330763	0.549014
Psap	19156	Q61207	1.54	0.340176	0.56042
Negr1	320840	Q80Z24	1.78	0.345966	0.568901
Qrich2	217341	Q3V2A7	-0.33	0.345845	0.568901
Ola1	67059	Q9CZ30	-0.32	0.349871	0.572111
Pcmt1	18537	P23506	1.72	0.35018	0.572111
Kctd12	239217	Q6WVG3	-0.66	0.351876	0.574352
Lypla1	18777	P97823	1.52	0.352986	0.575105
Ncam2	17968	O35136	1.51	0.355754	0.578094
Aldh2	11669	P47738	-0.31	0.3558	0.578094
Vta1	66201	Q9CR26	-0.48	0.358876	0.582022
Acsl6	216739	Q91WC3	-0.3	0.36059	0.583095
Ywhab	54401	Q9CQV8	1.5	0.361329	0.583095
Rab3b	69908	Q9CZT8	1.5	0.363907	0.58589
Pcbp1	23983	P60335	-0.41	0.36617	0.588997
Ndufb8	67264	Q9D6J5	-0.44	0.373896	0.60088
Adcy9	11515	P51830	-0.7	0.377724	0.606158
Myo5a	17918	Q99104	1.47	0.377864	0.606158
Rps7	20115	P62082	-0.27	0.379239	0.607263
Atp5mf	57423	P56135	-0.26	0.381444	0.609234
Eci1	13177	P42125	-0.66	0.381502	0.609234
Hacd3	57874	Q8K2C9	1.65	0.381232	0.609234
Impa1		O55023	-0.43	0.387339	0.617997
Gna13	14674	P27601	1.62	0.389963	0.620574
Syt7	54525	Q9R0N7	-0.28	0.390706	0.620574
Cacng8		Q8VHW2	-0.44	0.391092	0.62063
Ppfia3	76787	P60469	-0.69	0.391821	0.620675
Plp1	18823	P60202	-0.24	0.394778	0.623137
Ppp3cb	19056	P48453	-0.24	0.394782	0.623137
Pgrmc1	53328	O55022	1.61	0.396584	0.625424
Palm	18483	Q9Z0P4	1.65	0.399988	0.629671
Ndufa12	66414	Q7TMF3	1.43	0.400638	0.630134
Slc1a2	20511	P43006	1.42	0.404519	0.634547
Syngap1	240057	F6SEU4	-0.22	0.407062	0.637971
Atp1b2	11932	P14231	1.42	0.408175	0.639149
Dnm3	103967	Q8BZ98	-0.24	0.412062	0.643529
Nptx1	18164	Q62443	-0.65	0.41147	0.643529
Prrt2	69017	E9PUL5	1.66	0.412778	0.644079
Tmod2	50876	Q9JKK7	-0.21	0.413449	0.644558
Mecr	26922	Q9DCS3	1.41	0.413965	0.644794
Acot13	66834	Q9CQR4	-0.32	0.414378	0.644872
Idh2	269951	P54071	-0.2	0.415829	0.646561
Rps27a	78294	P62983	1.48	0.420631	0.651169
Rab10	19325	P61027	1.39	0.422253	0.653109
Dync1i1	13426	O88485	1.6	0.425959	0.657692
Hspa4l	18415	P48722	1.43	0.427996	0.659482
Cyfip1	20430	Q7TMB8	1.38	0.428235	0.659482
Atp5f1a	11946	Q03265	-0.18	0.428671	0.65958
Cox5a	12858	P12787	1.38	0.429436	0.660184
Cbr1	12408	P48758	-0.59	0.430335	0.660991
Gstp1	14870	P19157	-0.18	0.430743	0.661045
Slc8a2	110891	Q8K596	-0.17	0.431544	0.661128
Mapk1	26413	P63085	1.37	0.436421	0.664154
Mdh1	17449	P14152	-0.16	0.438773	0.664154
Atp6v1f	66144	Q9D1K2	-0.16	0.437247	0.664154
H2bc11; H2bc13; H2bc15; H2bc7	319180; 319183; 319185; 319187; 665596; 665622	P10853	1.36	0.439894	0.664154
Mal2	105853	Q8BI08	1.54	0.437612	0.664154
Pdhx	27402	Q8BKZ9	1.6	0.442072	0.666873
Uqcrb		Q9D855	-0.16	0.442574	0.667063
Cntnap1	53321	O54991	-0.16	0.442992	0.667125
Cnrip1	380686	Q5M8N0	-0.15	0.443791	0.667482
Dnm1	13429	P39053	-0.15	0.445113	0.667482
Eif4a2	13682	P10630	1.55	0.449801	0.671667
Ndufc2	68197	Q9CQ54	-0.48	0.450565	0.672242
Dpysl2	12934	O08553	-0.13	0.456306	0.67638
Apoo	68316	Q9DCZ4	1.34	0.456394	0.67638
Cyc1	66445	Q9D0M3	-0.13	0.457845	0.677397
Rab5b	19344	P61021	-0.13	0.460484	0.678151
Sdhc	66052	Q9CZB0	1.49	0.461145	0.678151
Prdx4	53381	O08807	1.33	0.460248	0.678151
Epb41l1	13821	Q9Z2H5	1.56	0.460679	0.678151
Ywhag	22628	P61982	1.33	0.461463	0.678151
Auh	11992	Q9JLZ3	-0.48	0.461801	0.678151
Vdac2	22334	Q60930	-0.12	0.462408	0.678479
Aqp4	11829	P55088	1.51	0.467372	0.68347
Map1b	17755	P14873	-0.11	0.467739	0.68347
Cdc42	12540	P60766	1.32	0.466869	0.68347
Ndufa5	68202	Q9CPP6	1.32	0.469493	0.685468
Htatsf1	72459	Q8BGC0	1.37	0.472754	0.689661
Ndufb5	66046	Q9CQH3	-0.47	0.473774	0.69058
Stk24	223255	Q99KH8	1.3	0.476008	0.691559
Ppp1r7	66385	Q3UM45	-0.5	0.475111	0.691559
Prdx6	11758	O08709	1.3	0.479808	0.696508
Ndufa2	17991	Q9CQ75	-0.09	0.483195	0.700851
Kcnab2	16498	P62482	1.49	0.487318	0.704522
Nras		P08556	1.4	0.486997	0.704522
Atp2a2	11938	O55143	-0.08	0.489309	0.706248
Pgam1	18648	Q9DBJ1	-0.08	0.490382	0.707221
Nptn	20320	P97300	1.28	0.491644	0.708464
Qdpr	110391	Q8BVI4	-0.08	0.492455	0.708878
Syp	20977	Q62277	1.28	0.492732	0.708878
Naxe	246703	Q8K4Z3	1.49	0.49636	0.712082
Actr2	66713	P61161	1.36	0.497413	0.712717
Stim1	20866	P70302	1.27	0.499083	0.713894
Gdap1	14545	O88741	-0.06	0.499444	0.713894
Pgk1	18655	P09411	1.27	0.500555	0.71407
Scn2a	110876	B1AWN6	-0.37	0.500319	0.71407
Slc25a5	11740	P51881	1.27	0.500776	0.71407
Dpp6	13483	Q9Z218	1.38	0.501912	0.715113
Ndufa4	17992	Q62425	1.26	0.503013	0.716106
Omg	18377	Q63912	-0.15	0.504616	0.716478
Fasn	14104	P19096	1.44	0.505036	0.716478
Acaa2	52538	Q8BWT1	-0.06	0.504894	0.716478
Cyb5r3	109754	Q9DCN2	1.26	0.505702	0.716478
Faah	14073	O08914	-0.05	0.508934	0.718185
Pdia6	71853	Q922R8	-0.05	0.508412	0.718185
Atp6v1g2	66237	Q9WTT4	-0.05	0.508707	0.718185
Gnb1	14688	P62874	-0.05	0.511285	0.720929
Ina	226180	P46660	1.25	0.51325	0.723123
Ywhah	22629	P68510	1.24	0.515635	0.724571
Fxyd6	59095	Q9D164	1.41	0.516968	0.724571
Vcan		Q62059	-0.04	0.51755	0.724571
Ca2	12349	P00920	-0.04	0.517072	0.724571
Septin1	54204	P42209	-0.04	0.51808	0.72474
Slc12a5	57138	Q91V14	1.24	0.52033	0.726738
Mdh2	17448	P08249	-0.03	0.521255	0.726884
Syngr3	20974	Q8R191	-0.02	0.527059	0.734187
Synj1		Q8CHC4	1.33	0.528128	0.734733
Slc6a11	243616	P31650	1.22	0.528954	0.735304
Cap1	12331	P40124	-0.02	0.530186	0.736438
Pfn2	18645	Q9JJV2	1.22	0.531018	0.736439
Atp1a2	98660	Q6PIE5	1.22	0.531844	0.73669
Slc23a2	54338	Q9EPR4	-0.01	0.532031	0.73669
Ldhb	16832	P16125	-0.01	0.533132	0.737638
Hsp90ab1	15516	P11499	1.21	0.538223	0.7441
P3h2	210530	Q8CG71	0	0.542524	0.748878
Camk2a	12322	P11798	0	0.542488	0.748878
Rab5a	271457	Q9CQD1	-0.02	0.543811	0.75007
Arpc4	68089	P59999	-0.08	0.545057	0.750764
Atp6v1b2	11966	P62814	1.2	0.545163	0.750764
Cox6c	12864	Q9CPQ1	0.01	0.546589	0.752143
Aldh5a1	214579	Q8BWF0	0.01	0.54748	0.752785
Map2	17756	P20357	0.01	0.548707	0.753887
Me3	109264	Q8BMF3	0.01	0.549254	0.754053
Rac1	19353	P63001	0.01	0.550238	0.754819
Mpc2	70456	Q9D023	0.01	0.551916	0.756535
Gna11	14672	P21278	-0.16	0.55416	0.759023
Sncb	104069	Q91ZZ3	-0.3	0.554733	0.75922
Ctsd	13033	P18242	1.18	0.558247	0.76344
Canx	12330	P35564	1.18	0.558744	0.763531
Syt1	20979	P46096	0.03	0.559793	0.763786
Letm1	56384	Q9Z2I0	0.03	0.560602	0.764192
Grin1	14810	P35438	1.25	0.561598	0.764192
Ttyh1	57776	Q9D3A9	1.29	0.562249	0.764192
Hspa5	14828	P20029	0.03	0.564409	0.76654
Alb	11657	P07724	1.17	0.566833	0.768654
Ntm		Q99PJ0	0.04	0.56667	0.768654
Prkcg	18752	P63318	0.04	0.570389	0.772883
Msi1	17690	Q61474	-0.05	0.572589	0.774032
Dock9		Q8BIK4	-0.05	0.572578	0.774032
Prkar2a		P12367	1.16	0.572985	0.774032
Eno2	13807	P17183	1.16	0.574483	0.775464
Pygb	110078	Q8CI94	0.06	0.579684	0.780115
Actr3	74117	Q99JY9	0.06	0.58224	0.780115
Hbb-b1	100503605; 101488143; 15129	P02088	1.14	0.582367	0.780115
Mog	17441	Q61885	1.15	0.579206	0.780115
Ksr1	16706	Q61097	-0.04	0.582774	0.780115
Ppp1cc	19047	P63087	1.25	0.580528	0.780115
Tubb4a	22153	Q9D6F9	0.06	0.581537	0.780115
Vsnl1	26950	P62761	0.06	0.584627	0.781512
Lrrc8d	231549	Q8BGR2	0.06	0.5847	0.781512
Hsph1	15505	Q61699	1.14	0.58589	0.781922
Hspa8	15481	P63017	1.14	0.586735	0.78246
Slc4a4	54403	O88343	1.13	0.591885	0.788142
Ap2a2	11772	P17427	1.13	0.592845	0.788827
Wdr7	104082	Q920I9	1.13	0.594557	0.789918
Ctsb	13030	P10605	1.21	0.596478	0.791876
Cltc	67300	Q68FD5	0.08	0.600382	0.794046
Gnas	14683	Q6R0H7	0	0.601436	0.794046
Arpc5l	74192	Q9D898	1.18	0.602038	0.794046
Hspa12a	73442	Q8K0U4	0.09	0.602148	0.794046
H4c1; H4c11; H4c12; H4c14; H4c16; H4c2; H4c3; H4c4; H4c6; H4c8; H4c9; Hist1h4m	100041230; 319155; 319156; 319157; 319158; 319159; 319160; 319161; 320332; 326619; 326620; 69386; 97122	P62806	0.07	0.604488	0.796539
Ube2v1	66589	Q9CZY3	-0.13	0.6069	0.797344
Ndufa13	67184	Q9ERS2	0.1	0.61098	0.800329
Cntn1	12805	P12960	1.1	0.612987	0.80097
Srcin1	56013	Q9QWI6	0.1	0.61373	0.80097
Dhrs1	52585	Q99L04	-0.19	0.612117	0.80097
Rab5c	19345	P35278	0.1	0.614449	0.801318
Sv2b	64176	Q8BG39	1.1	0.6163	0.802604
Dlat	235339	Q8BMF4	1.09	0.617095	0.802604
Camk2b	12323	P28652	1.09	0.617039	0.802604
Aldh6a1	104776	Q9EQ20	0.11	0.617248	0.802604
Sec23a	20334	Q01405	0.04	0.619119	0.804446
Sptbn1	20742	Q62261	0.12	0.627064	0.811791
Acot7		Q91V12-2	1.09	0.626713	0.811791
Thy1	21838	P01831	1.08	0.626635	0.811791
Ppib	19035	P24369	-0.14	0.628324	0.812828
Rab1b	76308	Q9D1G1	0.12	0.629038	0.813158
Myh9	17886	Q8VDD5	0.13	0.629679	0.813392
Ndufa10	67273	Q99LC3	0.13	0.632017	0.815818
Snap47	67826	Q8R570	1.11	0.633655	0.817336
Atp6v1e1	11973	P50518	1.07	0.635483	0.81822
Atp5f1c	11949	Q91VR2	1.07	0.635726	0.81822
Akr1a1	58810	Q9JII6	1.14	0.636246	0.818294
Isoc2a	664994	P85094	0.14	0.637514	0.81933
Sh3gl2	20404	Q62420	0.14	0.640899	0.823084
Rtn1	104001	Q8K0T0	1.06	0.643942	0.823384
Hk1		P17710-3	1.05	0.645782	0.823384
Gpd2	14571	Q64521	0.15	0.645642	0.823384
Cryab	12955	P23927	1.22	0.646378	0.82355
Usp5	22225	P56399	0.16	0.650833	0.828631
Efhd2		Q9D8Y0	1.07	0.652824	0.830568
Comtd1	69156	Q8BIG7	1.04	0.658345	0.832806
Magi2	50791	Q9WVQ1	0.16	0.65796	0.832806
Ppia	268373	P17742	0.16	0.65784	0.832806
Stx12	100226	Q9ER00	0.16	0.656763	0.832806
Hadhb	231086	Q99JY0	-0.11	0.655654	0.832806
Txnrd1	50493	Q9JMH6	1.08	0.660915	0.833082
Tuba1a	22142	P68369	0.17	0.660271	0.833082
Vat1	26949	Q62465	1.14	0.660467	0.833082
Atp5f1b	11947	P56480	0.17	0.660004	0.833082
Tcp1	21454	P11983	0.17	0.662409	0.833779
Suclg1	56451	Q9WUM5	0.17	0.663664	0.834765
Psmd14	59029	O35593	0.18	0.66857	0.836401
Rtn4	68585	Q99P72	1.03	0.665958	0.836401
Wars1	22375	P32921	1.02	0.671109	0.836401
Uqcrc1	22273	Q9CZ13	1.02	0.671318	0.836401
Dynll2	68097	Q9D0M5	1.02	0.667856	0.836401
Gpi	14751	P06745	1.02	0.673908	0.838126
Wasf1	83767	Q8R5H6	-0.05	0.680703	0.84386
Tppp	72948	Q7TQD2	1.01	0.680617	0.84386
Snap91	20616	Q61548	1.01	0.68146	0.84386
Stxbp1	20910	O08599	0.2	0.681854	0.84386
Gad2	14417	P48320	1	0.683218	0.844615
Dlst	78920	Q9D2G2	1.07	0.684372	0.844615
Gdap1l1		Q8VE33	1.05	0.683756	0.844615
Napb	17957	P28663	0.2	0.686361	0.84648
Tomm22	223696	Q9CPQ3	0.21	0.688853	0.848371
Cnp	12799	P16330	0.21	0.690516	0.84865
Fkbp1a	14225	P26883	0.99	0.690508	0.84865
Pfkl	18641	P12382	0.21	0.692032	0.849923
Nckap1	50884	P28660	0.99	0.695338	0.852801
Tubb4b	227613	P68372	0.99	0.696239	0.853315
Atp5pd	71679	Q9DCX2	0.98	0.698191	0.854524
Ndufv1	17995	Q91YT0	0.98	0.703775	0.85603
Got1	14718	P05201	0.22	0.700304	0.85603
Mapt	17762	P10637	0.98	0.703669	0.85603
Phb1	18673	P67778	0.98	0.704255	0.85603
Slc25a11	67863	Q9CR62	0.23	0.709375	0.861662
Timm13	30055	P62075	0.2	0.712216	0.864132
Rabggta	56187	Q9JHK4	0.96	0.712872	0.864132
Cdh2	12558	P15116	1.04	0.713876	0.864165
Tomm6	66119	Q9CQN3	0.21	0.713547	0.864165
Mtpn	14489	P62774	0.17	0.716031	0.865001
Slc1a3	20512	P56564	0.96	0.715649	0.865001
Ak5	229949	Q920P5	0.25	0.719367	0.868439
Uqcrfs1	66694	Q9CR68	0.95	0.720593	0.86902
Epha3		P29319	1.09	0.723777	0.871387
Atp6v1c1	66335	Q9Z1G3	0.25	0.725387	0.872731
Grn	14824	P28798	0.07	0.727694	0.874234
Hspa9	15526	P38647	0.94	0.728651	0.874282
Gstm1	14862	P10649	0.93	0.735883	0.875002
Plec	18810	Q9QXS1	0.9	0.762963	0.875002
Ywhae	22627	P62259	0.27	0.73985	0.875002
Gpr158	241263	Q8C419	0.95	0.750721	0.875002
Atp6v1d	73834	P57746	0.93	0.738721	0.875002
Got2	14719	P05202	0.28	0.748319	0.875002
Pip4k2b	108083	Q80XI4	0.9	0.759063	0.875002
Dnm1l	74006	Q8K1M6	0.92	0.744205	0.875002
Capza2	12343	P47754	0.29	0.750279	0.875002
Nipsnap3b	66536	Q9CQE1	0.27	0.740123	0.875002
Pura	19290	P42669	0.99	0.742603	0.875002
Septin4	18952	P28661	0.27	0.737344	0.875002
Ncdn		Q9Z0E0-2	0.28	0.746394	0.875002
Sv2a	64051	Q9JIS5	0.3	0.758814	0.875002
Phgdh	236539	Q61753	0.93	0.736016	0.875002
Prdx2	21672	Q61171	0.93	0.735587	0.875002
Nefm	18040	P08553	0.3	0.76099	0.875002
Basp1	70350	Q91XV3	0.26	0.730712	0.875002
Ckmt1	12716	P30275	0.9	0.762844	0.875002
Scamp1	107767	Q8K021	0.3	0.758292	0.875002
Nefl	18039	P08551	0.3	0.758521	0.875002
Dlg2	23859	Q91XM9	0.3	0.763341	0.875002
Cox4i1	12857	P19783	0.92	0.744181	0.875002
Dld	13382	O08749	0.3	0.757857	0.875002
Cct2	12461	P80314	0.29	0.752048	0.875002
Cox6a1	12861	P43024	0.9	0.761455	0.875002
Oxct1	67041	Q9D0K2	0.3	0.762186	0.875002
Crmp1	12933	P97427	0.3	0.758782	0.875002
Cct3	12462	P80318	0.3	0.760306	0.875002
Psd3	234353	Q2PFD7	0.07	0.748752	0.875002
Map1a	17754	Q9QYR6	0.92	0.744618	0.875002
Dynll1	56455	P63168	0.94	0.766156	0.87766
Stx1b	56216	P61264	0.31	0.768194	0.879426
Cycs	13063	P62897	0.31	0.770672	0.881693
Atp6v0a1		Q9Z1G4-2	0.89	0.773002	0.882296
Gja1	14609	P23242	0.96	0.772116	0.882296
Vcp	269523	Q01853	0.32	0.773192	0.882296
Ndufs8	225887	Q8K3J1	0.33	0.780413	0.889962
Rplp1	56040	P47955	0.87	0.783382	0.892774
Ndufv2	72900	Q9D6J6	0.98	0.785117	0.8936
Samm50	68653	Q8BGH2	0.85	0.78492	0.8936
Cox7a2	12866	P48771	0.34	0.788403	0.896764
Gls	14660	D3Z7P3	0.86	0.7905	0.898572
Ncan	13004	P55066	0.9	0.793707	0.901639
Anxa6	11749	P14824	0.86	0.795183	0.902737
Rab3a	19339	P63011	0.35	0.797064	0.904293
Sod2	20656	P09671	0.84	0.80629	0.909939
Icam5	15898	Q60625	0.36	0.804753	0.909939
Arhgdia	192662	Q99PT1	0.85	0.804371	0.909939
Eps15l1	13859	Q60902	0.36	0.807692	0.909939
Actg1	11465	P63260	0.36	0.806594	0.909939
Fh	14194	P97807	0.85	0.803827	0.909939
Fscn1	14086	Q61553	0.36	0.803704	0.909939
Tomm70	28185	Q9CZW5	0.36	0.809794	0.911727
Ppp3ca	19055	P63328	0.37	0.813483	0.914717
Pdha1	18597	P35486	0.37	0.813336	0.914717
Alcam	11658	Q61490	0.37	0.814927	0.915759
Atl1	73991	Q8BH66	0.35	0.817273	0.916194
Coro1c	23790	Q9WUM4	0.83	0.81654	0.916194
Epb41l3	13823	Q9WV92	0.37	0.818419	0.916194
Ppp2r1a	51792	Q76MZ3	0.83	0.817603	0.916194
Ank2		Q8C8R3-2	0.82	0.820839	0.918323
Atp1b1	11931	P14094	0.82	0.822371	0.919077
Actb	11461	P60710	0.38	0.823061	0.919077
Hspd1	15510	P63038	0.82	0.823069	0.919077
Necap1	67602	Q9CR95	0.37	0.825876	0.921454
Tufm	233870	Q8BFR5	0.39	0.826759	0.921454
Grm3	108069	Q9QYS2	0.81	0.832402	0.924833
Ap2b1	71770	Q9DBG3	0.39	0.832401	0.924833
Ap2a1	11771	P17426	0.81	0.832339	0.924833
Ndufs3	68349	Q9DCT2	0.81	0.833721	0.925717
Pdhb	68263	Q9D051	0.4	0.834681	0.926203
Cs	12974	Q9CZU6	0.4	0.835763	0.926823
Aco2	11429	Q99KI0	0.4	0.836988	0.9276
Tubb2a	22151	Q7TMM9	0.4	0.840627	0.930469
Fahd2	68126	Q3TC72	0.35	0.841976	0.931057
Lancl2	71835	Q9JJK2	0.26	0.842736	0.931057
Ndufs1	227197	Q91VD9	0.8	0.842734	0.931057
Hsd17b12	56348	O70503	0.4	0.84468	0.932042
Ckb	12709	Q04447	0.41	0.846741	0.933735
Uba1	22201	Q02053	0.41	0.848466	0.933996
Aldh7a1	110695	Q9DBF1	0.41	0.849087	0.933996
Gnb2	14693	P62880	0.41	0.848735	0.933996
Ahcyl1	229709	Q80SW1	0.41	0.849755	0.93415
Nsf	18195	P46460	0.42	0.851781	0.934457
Tst	22117	P52196	0.78	0.853728	0.934457
Cadm1	54725	Q8R5M8	0.42	0.853306	0.934457
Rab2a	59021	P53994	0.78	0.855697	0.936034
Baiap2	108100	Q8BKX1	0.78	0.858221	0.937059
Ogdh	18293	Q60597	0.43	0.859311	0.937094
Etfb	110826	Q9DCW4	0.82	0.861083	0.938448
Syn1	20964	O88935	0.43	0.862365	0.93869
Xrcc6	14375	P23475	0.42	0.865568	0.94102
Vps35	65114	Q9EQH3	0.44	0.866467	0.941419
Cox5b		P19536	0.45	0.867542	0.942009
Pebp1	23980	P70296	0.44	0.871776	0.944291
Ndufs2	226646	Q91WD5	0.76	0.874319	0.946466
Me1	17436	P06801	0.45	0.875794	0.947484
Pkm		P52480-2	0.74	0.885467	0.950534
Atp6v1h	108664	Q8BVE3	0.75	0.883907	0.950534
Pacsin1	23969	Q61644	0.74	0.885747	0.950534
Echs1	93747	Q8BH95	0.67	0.885223	0.950534
Gpr37l1	171469	Q99JG2	0.78	0.885384	0.950534
Dnm1		P39053-3	0.46	0.88534	0.950534
Ap1b1	11764	O35643	0.48	0.884804	0.950534
Fbxo15		Q9QZN0	0.69	0.881245	0.950534
Bdh1	71911	Q80XN0	0.46	0.883842	0.950534
Actr1a	54130	P61164	0.45	0.879859	0.950534
Ppp1cb	19046	P62141	0.46	0.886127	0.950534
Psmd3	22123	P14685	0.45	0.881958	0.950534
Vamp2	22318	P63044	0.46	0.888189	0.952168
Ube2n	93765	P61089	0.48	0.888819	0.952268
Nfasc	269116	Q810U3	0.74	0.892302	0.954844
Kif5a	16572	P33175	0.73	0.894543	0.954934
Gap43	14432	P06837	0.47	0.893411	0.954934
Tpi1	21991	P17751	0.47	0.896329	0.955689
Gdi2	14569	Q61598	0.49	0.900113	0.956851
Pfn1	18643	P62962	0.73	0.899424	0.956851
Hadha	97212	Q8BMS1	0.48	0.898209	0.956851
Ndufa9	66108	Q9DC69	0.72	0.904336	0.95903
Sec61g	20335	P60060	0.79	0.904908	0.959061
Ndufs7	75406	Q9DC70	0.71	0.912057	0.96146
Slc25a12	78830	Q8BH59	0.71	0.911505	0.96146
Acat2	110460	Q8CAY6	0.32	0.911568	0.96146
Gapdh	14433	P16858	0.49	0.908053	0.96146
Oxr1	170719	Q4KMM3	0.74	0.911608	0.96146
Dync1h1	13424	Q9JHU4	0.49	0.910774	0.96146
Vdac1		Q60932-2	0.71	0.913057	0.961631
Ywhaz	22631	P63101	0.71	0.915924	0.963292
Acat1	110446	Q8QZT1	0.7	0.916514	0.963292
Atp6v0d1	11972	P51863	0.7	0.917418	0.963599
Cplx2	12890	P84086	0.63	0.917894	0.963599
Hpca	15444	P84075	0.7	0.918961	0.964147
Cap2	67252	Q9CYT6	0.7	0.920506	0.965196
Stip1	20867	Q60864	0.73	0.922575	0.966222
Slc25a4	11739	P48962	0.7	0.922464	0.966222
Prkaca	18747	P05132	0.62	0.930608	0.972908
Inpp1	16329	P49442	0.52	0.931869	0.973158
Mapk3	26417	Q63844	0.64	0.931946	0.973158
Septin7	235072	O55131	0.68	0.93327	0.973966
Wdr1	22388	O88342	0.52	0.935131	0.974187
Ncam1	17967	P13595	0.52	0.934769	0.974187
Cfl1	12631	P18760	0.52	0.9344	0.974187
Lsamp		Q8BLK3	0.68	0.936592	0.975135
Gatd3	28295	Q9D172	0.69	0.946425	0.979473
Cpne6	12891	Q9Z140	0.67	0.946481	0.979473
Pfkp	56421	Q9WUA3	0.67	0.944678	0.979473
Ndufb9	66218	Q9CQJ8	0.73	0.947417	0.979473
Rab3c	67295	P62823	0.53	0.944441	0.979473
Sptan1		P16546	0.67	0.948354	0.979473
Gpx4	625249	O70325	0.45	0.949607	0.979473
Atp5po	28080	Q9DB20	0.66	0.950885	0.980219
Uqcrc2	67003	Q9DB77	0.66	0.95303	0.980931
Rhoc	11853	Q62159	0.41	0.956109	0.980931
Cadm2	239857	Q8BLQ9	0.55	0.956572	0.980931
Atp1a3	232975	Q6PIC6	0.65	0.957383	0.980931
Slc25a22	68267	Q9D6M3	0.66	0.9551	0.980931
Idh3a	67834	Q9D6R2	0.55	0.95891	0.981068
Gnai2	14678	P08752	0.65	0.959806	0.981418
Ndufa3	66091	Q9CQ91	0.65	0.966858	0.982407
Slc25a3	18674	Q8VEM8	0.56	0.96637	0.982407
Gnao1	14681	P18872	0.56	0.965176	0.982407
Septin6	56526	Q9R1T4	0.65	0.963119	0.982407
Eno1	13806; 433182	P17182	0.56	0.964126	0.982407
Vdac3	22335	Q60931	0.65	0.96475	0.982407
Sirt2	64383	Q8VDQ8	0.56	0.967984	0.982407
Glul	14645	P15105	0.57	0.975995	0.989103
Dennd2b	76954	Q924W7	0.53	0.977933	0.989103
Cdh13	12554	Q9WTR5	0.54	0.977204	0.989103
Cyb5b	66427	Q9CQX2	0.63	0.978926	0.989543
Syn2	20965	Q64332	0.62	0.981236	0.990694
Prdx3	11757	P20108	0.62	0.984421	0.990694
Snap25	20614	P60879	0.58	0.984666	0.990694
Adam23	23792	Q9R1V7	0.51	0.9851	0.990694
Atp2b1	67972	G5E829	0.62	0.986734	0.991774
Hsp90aa1	15519	P07901	0.59	0.987393	0.991874
Atp1a1	11928	Q8VDN2	0.61	0.98981	0.993738
Pld3	18807	O35405	0.51	0.996563	0.99873
Syngr1	20972	O55100	0.6	0.99873	0.99873
Atp6v1a	11964	P50516	0.6	0.99873	0.99873
Phb2	12034	O35129	0.6	0.997433	0.99873
Pls3	102866	Q99K51
Ryr2	20191	E9Q401
Ctnna2	12386	Q61301
Ppfia2	327814	Q8BSS9
Timm10b	14356	Q9WV96
Tln1	21894	P26039
Dnajc5	13002	P60904
Mtnd4	17719	P03911
Necab2	117148	Q91ZP9
Ldha	16828	P06151
Actbl2	238880	Q8BFZ3
Bcan	12032	Q61361
Eps8l1	67425	Q8R5F8
Cspg5	29873	Q71M36
Lrpprc	72416	Q6PB66
Zer1	227693	Q80ZJ6
Has1	15116	Q61647
Ado	211488	Q6PDY2
Cpe	12876	Q00493
Arsa	11883	P50428
Ipo13	230673	Q8K0C1
Rpl22	19934	P67984
Dgki	320127	D3YWQ0
Septin8	20362	Q8CHH9
Septin2	18000	P42208
Gnl1	14670	P36916
Hhatl	74770	Q9D1G3
Pitpna	18738	P53810
Sbf1	77980	Q6ZPE2
Rtn3		Q9ES97-3
Atp5f1d	66043	Q9D3D9
Add3	27360	Q9QYB5
Itsn1	16443	Q9Z0R4
Rap1gds1		E9Q912-3
Ak4	11639	Q9WUR9
Epb41l2	13822	O70318
Acot10	64833	Q32MW3
Nisch	64652	Q80TM9
Plcl1	227120	Q3USB7
Ganab	14376	Q8BHN3
Coro2b	235431	Q8BH44
Ephb2	13844	P54763
Git1	216963	Q68FF6
Eefsec	65967	Q9JHW4
Pdia3	14827	P27773
Prickle2	243548	Q80Y24
Cplx4	225644	Q80WM3
Dlg3	53310	P70175
Dbnl	13169	Q62418
Ccdc127	67433	Q3TC33
Prkar2b	19088	P31324
Lcp1	18826	Q61233
Smap1	98366	Q91VZ6
Ap3b2	11775	Q9JME5
Rpn2	20014	Q9DBG6
Tsnax	53424	Q9QZE7
Sec14l2	67815	Q99J08
Lrrc8b	433926	Q5DU41
Uchl4	93841	P58321
Dnaja3	83945	Q99M87
Arl8a	68724	Q8VEH3
Esrrg	26381	P62509
Lta4h	16993	P24527
Sirpa		P97797-2
Psmb2	26445	Q9R1P3
Prkcb	18751	P68404
Dennd1a	227801	Q8K382
Topbp1	235559	Q6ZQF0
mt-Nd2	17717	P03893
Rundc3a	51799	O08576
Mtx1		P47802
Stxbp3	20912	Q60770
Nampt	59027	Q99KQ4
Ly6h	23934	Q9WUC3
Ank3	11735	G5E8K5
Zfr	22763	O88532
Dnaja2	56445	Q9QYJ0
Plekho1	67220	Q9JIY0
Padi6	242726	Q8K3V4
Tmem132e	270893	Q6IEE6
Arsg	74008	Q3TYD4
Gart	14450	Q64737
Arpc3	56378	Q9JM76
Ehd3	57440	Q9QXY6
Ppp3r1	19058	Q63810
Anxa7	11750	Q07076
Mtdh	67154	Q80WJ7
Maob	109731	Q8BW75
Cyrib	223601	Q921M7
Ociad2	433904	Q9D8W7
Maoa	17161	Q64133
Madd	228355	Q80U28
Ptprz1	19283	B9EKR1
Actn2	11472	Q9JI91
Ndel1	83431	Q9ERR1
Ccdc87	399599	Q8CDL9
Cops6	26893	O88545
Prps1	19139	Q9D7G0
Pmpcb	73078	Q9CXT8
Swt1	66875	Q9DBQ9
Mdp1	67881	Q9D967
Add2	11519	Q9QYB8
Dctn4	67665	Q8CBY8
Dpysl4		O35098
Homer3	26558	Q99JP6
Gnb5		P62881-2
Gdpd1	66569	Q9CRY7
Ppm1h	319468	Q3UYC0

## Sheet: GO-BP pathway
	Term	Overlap	P.value	Adjusted.P.value	Genes
1	establishment of protein localization to mitochondrion (GO:0072655)	5/48	7.11361e-06	0.00806914	DNAJC19;PITRM1;TIMM9;ROMO1;MFF
2	protein targeting to mitochondrion (GO:0006626)	5/55	1.40089e-05	0.00806914	DNAJC19;PITRM1;TIMM9;ROMO1;MFF
3	protein heterotetramerization (GO:0051290)	3/13	4.69334e-05	0.0162836	KRT10;GRIN2B;HSD17B8
4	chemical synaptic transmission (GO:0007268)	9/306	5.65403e-05	0.0162836	UNC13A;KCND2;SNPH;KCNA1;GAD1;AMPH;SLC6A1;GRIN2B;PAFAH1B1
5	signal release from synapse (GO:0099643)	4/43	9.71756e-05	0.018067	UNC13A;SNPH;GAD1;PIP5K1C
6	neurotransmitter secretion (GO:0007269)	4/44	0.000106434	0.018067	UNC13A;SNPH;GAD1;PIP5K1C
7	protein heterooligomerization (GO:0051291)	3/17	0.000109782	0.018067	KRT10;GRIN2B;HSD17B8
8	mitochondrial transport (GO:0006839)	4/56	0.000273483	0.0378032	DNAJC19;PITRM1;TIMM9;MFF
9	neutrophil degranulation (GO:0043312)	10/481	0.000373746	0.0378032	KCMF1;ALAD;JUP;FABP5;RAB14;VAPA;CSNK2B;TOM1;RAB18;ACTR10
10	neutrophil activation involved in immune response (GO:0002283)	10/485	0.000398852	0.0378032	KCMF1;ALAD;JUP;FABP5;RAB14;VAPA;CSNK2B;TOM1;RAB18;ACTR10
11	neutrophil mediated immunity (GO:0002446)	10/488	0.000418592	0.0378032	KCMF1;ALAD;JUP;FABP5;RAB14;VAPA;CSNK2B;TOM1;RAB18;ACTR10
12	anterograde trans-synaptic signaling (GO:0098916)	7/244	0.000450985	0.0378032	KCND2;KCNA1;GAD1;AMPH;SLC6A1;GRIN2B;PAFAH1B1
13	mitochondrion organization (GO:0007005)	6/175	0.000458031	0.0378032	DNAJC19;HAX1;PITRM1;TIMM9;PARK7;MFF
14	IMP biosynthetic process (GO:0006188)	2/6	0.000459413	0.0378032	ATIC;HPRT1
15	synaptic vesicle docking (GO:0016081)	2/7	0.000640826	0.0469223	UNC13A;SNPH
16	protein tetramerization (GO:0051262)	4/71	0.00067836	0.0469223	HPRT1;KRT10;HSD17B8;GRIN2B
17	protein targeting (GO:0006605)	5/125	0.000692429	0.0469223	DNAJC19;PITRM1;NACA;TIMM9;MFF
18	inorganic cation transmembrane transport (GO:0098662)	7/274	0.000894183	0.0519226	SLC12A2;KCND2;KCNA1;ATP2B4;ABCB8;SLC6A1;SCN1B
19	negative regulation of blood vessel endothelial cell migration (GO:0043537)	3/34	0.000901434	0.0519226	JUP;CSNK2B;ATP2B4
20	negative regulation of extrinsic apoptotic signaling pathway via death domain receptors (GO:1902042)	3/34	0.000901434	0.0519226	PEA15;FAIM2;PARK7
21	regulation of protein polymerization (GO:0032271)	3/35	0.000981944	0.0538666	HAX1;MAPRE3;DBN1
22	axonal transport (GO:0098930)	3/36	0.00106687	0.055865	AP3M2;AP3S1;PAFAH1B1
23	negative regulation of endothelial cell migration (GO:0010596)	3/38	0.00125031	0.0600151	JUP;CSNK2B;ATP2B4
24	regulation of axon extension (GO:0030516)	3/38	0.00125031	0.0600151	PTPRS;MT3;DBN1
25	membrane lipid catabolic process (GO:0046466)	2/10	0.00135819	0.0616027	CYP1B1;NAGA
26	transport across blood-brain barrier (GO:0150104)	4/86	0.00139034	0.0616027	SLC12A2;FABP5;ATP2B4;SLC6A1
27	synaptic vesicle exocytosis (GO:0016079)	3/40	0.00145249	0.0619727	UNC13A;SNPH;PIP5K1C
28	metal ion homeostasis (GO:0055065)	3/44	0.00191569	0.0670019	SLC12A2;KCNA1;MT3
29	negative regulation of cardiac muscle hypertrophy (GO:0010614)	2/12	0.00197749	0.0670019	GLRX3;ATP2B4
30	purine nucleotide biosynthetic process (GO:0006164)	2/12	0.00197749	0.0670019	PRPSAP2;HPRT1
31	regulation of actin filament depolymerization (GO:0030834)	2/12	0.00197749	0.0670019	CFL2;PDXP
32	positive regulation of actin filament depolymerization (GO:0030836)	2/12	0.00197749	0.0670019	CFL2;PDXP
33	positive regulation of protein depolymerization (GO:1901881)	2/12	0.00197749	0.0670019	CFL2;PDXP
34	protein insertion into mitochondrial inner membrane (GO:0045039)	2/12	0.00197749	0.0670019	TIMM9;ROMO1
35	membrane organization (GO:0061024)	6/242	0.00242772	0.0799066	ARPC2;VAPA;ATP10B;AMPH;PIP5K1C;EPN2
36	negative regulation of cell projection organization (GO:0031345)	3/49	0.00261148	0.0835673	PTPRS;GRIN2B;MT3
37	covalent chromatin modification (GO:0016569)	2/14	0.00270667	0.0842725	PARK7;MT3
38	anterograde synaptic vesicle transport (GO:0048490)	2/15	0.00311169	0.0896166	AP3M2;AP3S1
39	nitric oxide biosynthetic process (GO:0006809)	2/15	0.00311169	0.0896166	SPR;CYP1B1
40	synaptic vesicle transport along microtubule (GO:0099517)	2/15	0.00311169	0.0896166	AP3M2;AP3S1
41	glycerophospholipid biosynthetic process (GO:0046474)	5/177	0.00321065	0.0902115	RAB14;GPD1;CSNK2B;PI4KA;PIP5K1C
42	nitric oxide metabolic process (GO:0046209)	2/16	0.00354325	0.0949261	SPR;CYP1B1
43	retrograde axonal transport (GO:0008090)	2/16	0.00354325	0.0949261	ACTR10;PAFAH1B1
44	regulation of blood vessel endothelial cell migration (GO:0043535)	3/55	0.0036294	0.0950242	JUP;CSNK2B;ATP2B4
45	endoplasmic reticulum to Golgi vesicle-mediated transport (GO:0006888)	5/185	0.00387618	0.0984169	VAPA;CAPZA1;VTI1A;ACTR10;ARFGAP1
46	acyl-CoA biosynthetic process (GO:0071616)	2/17	0.00400105	0.0984169	ACSS1;HSD17B8
47	regulation of reactive oxygen species metabolic process (GO:2000377)	3/57	0.00401527	0.0984169	CYP1B1;ROMO1;MT3
48	nucleotide biosynthetic process (GO:0009165)	2/18	0.00448478	0.105438	PRPSAP2;HPRT1
49	sodium ion import across plasma membrane (GO:0098719)	2/18	0.00448478	0.105438	SLC12A2;SLC6A1
50	regulation of autophagy of mitochondrion (GO:1903146)	2/19	0.00499415	0.11064	HAX1;PARK7
51	neuromuscular process (GO:0050905)	2/19	0.00499415	0.11064	KCNA1;PAFAH1B1
52	protein import into mitochondrial matrix (GO:0030150)	2/19	0.00499415	0.11064	DNAJC19;ROMO1
53	cellular response to reactive oxygen species (GO:0034614)	3/63	0.00531893	0.115611	CYP1B1;ROMO1;PARK7
54	phosphatidylinositol biosynthetic process (GO:0006661)	4/126	0.0055256	0.115804	RAB14;TTC7B;PI4KA;PIP5K1C
55	purine ribonucleoside monophosphate metabolic process (GO:0009167)	2/20	0.00552886	0.115804	ATIC;HPRT1
56	calcium ion transport into cytosol (GO:0060402)	2/21	0.00608861	0.125251	ATP2B4;GRIN2B
57	glutamate metabolic process (GO:0006536)	2/22	0.00667311	0.133588	GAD1;ALDH18A1
58	aerobic electron transport chain (GO:0019646)	3/70	0.00712781	0.133588	NDUFA6;NDUFS4;SDHA
59	regulation of cysteine-type endopeptidase activity (GO:2000116)	2/23	0.00728207	0.133588	GRIN2B;MT3
60	negative regulation of reactive oxygen species metabolic process (GO:2000378)	2/23	0.00728207	0.133588	PARK7;MT3
61	regulation of supramolecular fiber organization (GO:1902903)	2/23	0.00728207	0.133588	MAPRE3;PARK7
62	mitochondrial ATP synthesis coupled electron transport (GO:0042775)	3/71	0.00741235	0.133588	NDUFA6;NDUFS4;SDHA
63	cell junction organization (GO:0034330)	3/72	0.00770353	0.133588	VMP1;CAPZA1;SLC6A1
64	potassium ion transmembrane transport (GO:0071805)	4/139	0.00777959	0.133588	SLC12A2;KCND2;KCNA1;ABCB8
65	purine nucleotide metabolic process (GO:0006163)	2/24	0.00791521	0.133588	PRPSAP2;HPRT1
66	cellular response to catecholamine stimulus (GO:0071870)	2/24	0.00791521	0.133588	GNG2;ATP2B4
67	regulation of vascular endothelial growth factor receptor signaling pathway (GO:0030947)	2/24	0.00791521	0.133588	MT3;EPN2
68	protein insertion into mitochondrial membrane (GO:0051204)	2/24	0.00791521	0.133588	TIMM9;ROMO1
69	neurotransmitter transport (GO:0006836)	3/73	0.00800139	0.133588	UNC13A;SNPH;GAD1
70	divalent inorganic cation homeostasis (GO:0072507)	2/25	0.00857224	0.139088	KCNA1;MT3
71	energy derivation by oxidation of organic compounds (GO:0015980)	2/25	0.00857224	0.139088	NDUFS4;MT3
72	chloride transport (GO:0006821)	3/76	0.0089354	0.142966	SLC12A2;SLC4A10;SLC6A1
73	purine-containing compound biosynthetic process (GO:0072522)	2/26	0.00925288	0.144161	PRPSAP2;HPRT1
74	inorganic cation import across plasma membrane (GO:0098659)	3/77	0.00926032	0.144161	SLC12A2;ATP2B4;SLC6A1
75	cellular response to oxygen-containing compound (GO:1901701)	6/323	0.0097071	0.147315	BRINP2;GNG2;ATP2B4;PDXP;ROMO1;MT3
76	cellular lipid catabolic process (GO:0044242)	2/27	0.00995684	0.147315	CYP1B1;MT3
77	presynaptic endocytosis (GO:0140238)	2/27	0.00995684	0.147315	AMPH;PIP5K1C
78	brain development (GO:0007420)	4/150	0.0101023	0.147315	NDUFS4;RAB18;GRIN2B;PAFAH1B1
79	cellular response to organic cyclic compound (GO:0071407)	4/150	0.0101023	0.147315	GNG2;JUP;CYP1B1;PDXP
80	negative regulation of extrinsic apoptotic signaling pathway (GO:2001237)	3/80	0.0102762	0.147977	PEA15;FAIM2;PARK7
81	negative regulation of axonogenesis (GO:0050771)	2/28	0.0106839	0.149978	PTPRS;MT3
82	regulation of sodium ion transmembrane transport (GO:1902305)	2/28	0.0106839	0.149978	ATP2B4;SCN1B
83	dephosphorylation (GO:0016311)	4/153	0.0108057	0.149978	PTPRS;PPP2R5E;PLPPR4;PDXP
84	positive regulation of cytoskeleton organization (GO:0051495)	3/82	0.010988	0.150693	HAX1;CFL2;PDXP
85	regulation of actin polymerization or depolymerization (GO:0008064)	2/29	0.0114336	0.153158	HAX1;DBN1
86	regulation of neuronal synaptic plasticity (GO:0048168)	2/29	0.0114336	0.153158	SLC4A10;DBN1
87	vascular transport (GO:0010232)	3/84	0.0117277	0.155291	SLC12A2;ATP2B4;SLC6A1
88	organonitrogen compound biosynthetic process (GO:1901566)	4/158	0.0120471	0.156005	SLC25A15;VAPA;CSNK2B;GSTM5
89	regulation of cation transmembrane transport (GO:1904062)	2/30	0.0122059	0.156005	DPP10;ATP2B4
90	estrogen metabolic process (GO:0008210)	2/30	0.0122059	0.156005	CYP1B1;HSD17B8
91	regulation of neuron death (GO:1901214)	3/86	0.0124955	0.156005	FAIM2;PARK7;GRIN2B
92	negative regulation of angiogenesis (GO:0016525)	3/87	0.0128899	0.156005	SLC12A2;ATP2B4;EPN2
93	sodium ion transmembrane transport (GO:0035725)	3/87	0.0128899	0.156005	SLC12A2;SLC6A1;SCN1B
94	negative regulation of axon extension (GO:0030517)	2/31	0.0130005	0.156005	PTPRS;MT3
95	activation of protein kinase B activity (GO:0032148)	2/31	0.0130005	0.156005	PARK7;MT3
96	cellular nitrogen compound biosynthetic process (GO:0044271)	2/31	0.0130005	0.156005	SPR;CYP1B1
97	protein transmembrane import into intracellular organelle (GO:0044743)	2/32	0.0138169	0.162134	DNAJC19;ROMO1
98	negative regulation of developmental growth (GO:0048640)	2/32	0.0138169	0.162134	PTPRS;MT3
99	regulation of neuron projection development (GO:0010975)	4/165	0.0139334	0.162134	PTPRS;MT3;SCN1B;DBN1
100	sodium ion transport (GO:0006814)	3/90	0.0141157	0.162613	SLC12A2;SLC6A1;SCN1B
101	positive regulation of peptidyl-serine phosphorylation (GO:0033138)	3/93	0.0154056	0.175225	HAX1;ATP2B4;PARK7
102	synaptic vesicle recycling (GO:0036465)	2/34	0.0155147	0.175225	AMPH;PIP5K1C
103	cellular response to hydrogen peroxide (GO:0070301)	2/35	0.0163955	0.183375	CYP1B1;PARK7
104	protein maturation (GO:0051604)	3/97	0.0172258	0.188191	PITRM1;GLRX3;DNAJB11
105	regulation of sodium ion transport (GO:0002028)	2/36	0.0172972	0.188191	ATP2B4;SCN1B
106	regulation of neuron apoptotic process (GO:0043523)	3/98	0.0176988	0.188191	FAIM2;PARK7;MT3
107	regulation of peptidyl-serine phosphorylation (GO:0033135)	3/98	0.0176988	0.188191	HAX1;ATP2B4;PARK7
108	positive regulation of protein phosphorylation (GO:0001934)	6/371	0.018117	0.188191	HAX1;CSNK2B;ATP2B4;MAPRE3;PARK7;MT3
109	anterograde axonal transport (GO:0008089)	2/37	0.0182195	0.188191	AP3M2;AP3S1
110	positive regulation of protein localization to membrane (GO:1905477)	3/101	0.0191612	0.188191	DPP10;ATP2B4;MFF
111	negative regulation of proteasomal protein catabolic process (GO:1901799)	2/38	0.0191623	0.188191	ALAD;PARK7
112	synaptic vesicle endocytosis (GO:0048488)	2/38	0.0191623	0.188191	AMPH;PIP5K1C
113	tRNA aminoacylation (GO:0043039)	2/38	0.0191623	0.188191	NARS1;EPRS1
114	regulation of heart rate by cardiac conduction (GO:0086091)	2/39	0.0201251	0.188191	JUP;SCN1B
115	regulation of nitric-oxide synthase activity (GO:0050999)	2/39	0.0201251	0.188191	SPR;ATP2B4
116	mitochondrial electron transport, NADH to ubiquinone (GO:0006120)	2/39	0.0201251	0.188191	NDUFA6;NDUFS4
117	cellular metal ion homeostasis (GO:0006875)	3/104	0.0206886	0.188191	SLC12A2;ATP2B4;MT3
118	small GTPase mediated signal transduction (GO:0007264)	3/106	0.0217431	0.188191	ARHGAP1;RAB18;PARK7
119	calcium ion transmembrane import into cytosol (GO:0097553)	2/42	0.0231321	0.188191	ATP2B4;GRIN2B
120	cellular respiration (GO:0045333)	2/42	0.0231321	0.188191	NDUFS4;SDHA
121	regulation of extrinsic apoptotic signaling pathway via death domain receptors (GO:1902041)	2/42	0.0231321	0.188191	PEA15;FAIM2
122	phosphatidylinositol phosphate biosynthetic process (GO:0046854)	2/42	0.0231321	0.188191	TTC7B;PI4KA
123	positive regulation of ATPase activity (GO:0032781)	2/42	0.0231321	0.188191	VMP1;DNAJB11
124	modulation of chemical synaptic transmission (GO:0050804)	3/109	0.0233791	0.188191	SLC12A2;UNC13A;TPRG1L
125	glutathione metabolic process (GO:0006749)	2/43	0.0241731	0.188191	PARK7;GSTM5
126	tRNA aminoacylation for protein translation (GO:0006418)	2/43	0.0241731	0.188191	NARS1;EPRS1
127	phosphatidylinositol metabolic process (GO:0046488)	3/112	0.0250803	0.188191	RAB14;PI4KA;PIP5K1C
128	intracellular protein transmembrane transport (GO:0065002)	2/44	0.025233	0.188191	DNAJC19;ROMO1
129	action potential (GO:0001508)	2/45	0.0263115	0.188191	KCND2;KCNA1
130	regulation of synaptic transmission, glutamatergic (GO:0051966)	2/46	0.0274085	0.188191	UNC13A;TPRG1L
131	posttranscriptional regulation of gene expression (GO:0010608)	2/46	0.0274085	0.188191	DDX25;MATR3
132	5-phosphoribose 1-diphosphate biosynthetic process (GO:0006015)	1/5	0.0276907	0.188191	PRPSAP2
133	5-phosphoribose 1-diphosphate metabolic process (GO:0046391)	1/5	0.0276907	0.188191	PRPSAP2
134	alditol phosphate metabolic process (GO:0052646)	1/5	0.0276907	0.188191	GPD1
135	negative regulation of collateral sprouting (GO:0048671)	1/5	0.0276907	0.188191	PTPRS
136	negative regulation of cysteine-type endopeptidase activity involved in apoptotic signaling pathway (GO:2001268)	1/5	0.0276907	0.188191	PARK7
137	reelin-mediated signaling pathway (GO:0038026)	1/5	0.0276907	0.188191	PAFAH1B1
138	negative regulation of hydrogen peroxide-induced neuron death (GO:1903208)	1/5	0.0276907	0.188191	PARK7
139	negative regulation of interferon-alpha production (GO:0032687)	1/5	0.0276907	0.188191	PTPRS
140	regulation of cellular response to vascular endothelial growth factor stimulus (GO:1902547)	1/5	0.0276907	0.188191	ATP2B4
141	negative regulation of oxidative stress-induced neuron intrinsic apoptotic signaling pathway (GO:1903377)	1/5	0.0276907	0.188191	PARK7
142	negative regulation of protein acetylation (GO:1901984)	1/5	0.0276907	0.188191	PARK7
143	cellular response to indole-3-methanol (GO:0071681)	1/5	0.0276907	0.188191	JUP
144	cerebellar Purkinje cell differentiation (GO:0021702)	1/5	0.0276907	0.188191	FAIM2
145	positive regulation by host of viral genome replication (GO:0044829)	1/5	0.0276907	0.188191	VAPA
146	positive regulation of amino acid transport (GO:0051957)	1/5	0.0276907	0.188191	SLC12A2
147	positive regulation of cAMP-dependent protein kinase activity (GO:2000481)	1/5	0.0276907	0.188191	ATP2B4
148	gamma-aminobutyric acid metabolic process (GO:0009448)	1/5	0.0276907	0.188191	GAD1
149	glutamate catabolic process (GO:0006538)	1/5	0.0276907	0.188191	GAD1
150	glycerol biosynthetic process (GO:0006114)	1/5	0.0276907	0.188191	PDXP
151	response to acetylcholine (GO:1905144)	1/5	0.0276907	0.188191	ATP2B4
152	response to indole-3-methanol (GO:0071680)	1/5	0.0276907	0.188191	JUP
153	positive regulation of membrane permeability (GO:1905710)	1/5	0.0276907	0.188191	MT3
154	positive regulation of necrotic cell death (GO:0010940)	1/5	0.0276907	0.188191	MT3
155	lipid transport across blood-brain barrier (GO:1990379)	1/5	0.0276907	0.188191	FABP5
156	vesicle fusion with Golgi apparatus (GO:0048280)	1/5	0.0276907	0.188191	VTI1A
157	proline biosynthetic process (GO:0006561)	1/5	0.0276907	0.188191	ALDH18A1
158	protein localization to microtubule end (GO:1905725)	1/5	0.0276907	0.188191	MAPRE3
159	protein localization to microtubule plus-end (GO:1904825)	1/5	0.0276907	0.188191	MAPRE3
160	cellular response to alcohol (GO:0097306)	2/48	0.0296568	0.188191	GNG2;JUP
161	regulation of mitochondrion organization (GO:0010821)	2/48	0.0296568	0.188191	HAX1;MFF
162	adherens junction organization (GO:0034332)	2/49	0.0308077	0.188191	JUP;PIP5K1C
163	response to hydrogen peroxide (GO:0042542)	2/49	0.0308077	0.188191	CYP1B1;PARK7
164	inner mitochondrial membrane organization (GO:0007007)	2/49	0.0308077	0.188191	TIMM9;ROMO1
165	organelle organization (GO:0006996)	6/420	0.0308499	0.188191	VMP1;HAX1;RAB14;VAPA;RAB18;PARK7
166	potassium ion transport (GO:0006813)	3/122	0.0312207	0.188191	KCND2;KCNA1;ABCB8
167	cellular response to organic substance (GO:0071310)	3/123	0.0318743	0.188191	HAX1;CYP1B1;PARK7
168	chloride transmembrane transport (GO:1902476)	2/50	0.0319761	0.188191	SLC12A2;SLC6A1
169	adiponectin-activated signaling pathway (GO:0033211)	1/6	0.033137	0.188191	CSNK2B
170	pteridine-containing compound biosynthetic process (GO:0042559)	1/6	0.033137	0.188191	SPR
171	astrocyte development (GO:0014002)	1/6	0.033137	0.188191	MT3
172	attachment of GPI anchor to protein (GO:0016255)	1/6	0.033137	0.188191	PIGT
173	regulation of cardiac muscle hypertrophy in response to stress (GO:1903242)	1/6	0.033137	0.188191	ATP2B4
174	bundle of His cell-Purkinje myocyte adhesion involved in cell communication (GO:0086073)	1/6	0.033137	0.188191	JUP
175	regulation of glucokinase activity (GO:0033131)	1/6	0.033137	0.188191	MIDN
176	cellular response to magnesium ion (GO:0071286)	1/6	0.033137	0.188191	KCNA1
177	cerebral cortex cell migration (GO:0021795)	1/6	0.033137	0.188191	EFHC1
178	neuroblast proliferation (GO:0007405)	1/6	0.033137	0.188191	PAFAH1B1
179	regulation of microtubule motor activity (GO:2000574)	1/6	0.033137	0.188191	PAFAH1B1
180	regulation of nitric oxide mediated signal transduction (GO:0010749)	1/6	0.033137	0.188191	ATP2B4
181	regulation of peptidyl-cysteine S-nitrosylation (GO:2000169)	1/6	0.033137	0.188191	ATP2B4
182	regulation of protein targeting (GO:1903533)	1/6	0.033137	0.188191	HAX1
183	positive regulation of activin receptor signaling pathway (GO:0032927)	1/6	0.033137	0.188191	CSNK2B
184	positive regulation of anion transport (GO:1903793)	1/6	0.033137	0.188191	SLC12A2
185	gamma-aminobutyric acid transport (GO:0015812)	1/6	0.033137	0.188191	SLC6A1
186	GDP-mannose metabolic process (GO:0019673)	1/6	0.033137	0.188191	PMM1
187	glycerol-3-phosphate metabolic process (GO:0006072)	1/6	0.033137	0.188191	GPD1
188	glycoside metabolic process (GO:0016137)	1/6	0.033137	0.188191	NAGA
189	glycosyl compound catabolic process (GO:1901658)	1/6	0.033137	0.188191	NAGA
190	glycosylceramide catabolic process (GO:0046477)	1/6	0.033137	0.188191	NAGA
191	glycosylceramide metabolic process (GO:0006677)	1/6	0.033137	0.188191	NAGA
192	response to catecholamine (GO:0071869)	1/6	0.033137	0.188191	GNG2
193	positive regulation of granulocyte differentiation (GO:0030854)	1/6	0.033137	0.188191	HAX1
194	L-ornithine transmembrane transport (GO:1903352)	1/6	0.033137	0.188191	SLC25A15
195	magnesium ion homeostasis (GO:0010960)	1/6	0.033137	0.188191	KCNA1
196	telencephalon cell migration (GO:0022029)	1/6	0.033137	0.188191	EFHC1
197	morphogenesis of an endothelium (GO:0003159)	1/6	0.033137	0.188191	CSNK2B
198	regulation of protein modification process (GO:0031399)	2/51	0.0331617	0.188191	NDUFS4;MT3
199	cellular response to oxidative stress (GO:0034599)	3/125	0.033203	0.188191	ROMO1;PARK7;MT3
200	synapse organization (GO:0050808)	3/126	0.0338781	0.188191	UNC13A;PTPRS;SLC6A1
201	positive regulation of developmental growth (GO:0048639)	2/52	0.0343644	0.188191	UNC13A;DBN1
202	positive regulation of protein localization to cell periphery (GO:1904377)	2/52	0.0343644	0.188191	DPP10;ATP2B4
203	positive regulation of protein localization to plasma membrane (GO:1903078)	2/52	0.0343644	0.188191	DPP10;ATP2B4
204	IRE1-mediated unfolded protein response (GO:0036498)	2/53	0.0355839	0.188191	DNAJB11;ARFGAP1
205	regulation of potassium ion transmembrane transport (GO:1901379)	2/54	0.03682	0.188191	DPP10;GNG2
206	cellular response to metal ion (GO:0071248)	3/131	0.03736	0.188191	SLC12A2;KCNA1;MT3
207	negative regulation of cysteine-type endopeptidase activity involved in apoptotic process (GO:0043154)	2/55	0.0380725	0.188191	PARK7;MT3
208	negative regulation of axon regeneration (GO:0048681)	1/7	0.038553	0.188191	PTPRS
209	adenylate cyclase-activating dopamine receptor signaling pathway (GO:0007191)	1/7	0.038553	0.188191	GNG2
210	aldehyde catabolic process (GO:0046185)	1/7	0.038553	0.188191	PDXP
211	ammonium transport (GO:0015696)	1/7	0.038553	0.188191	SLC12A2
212	negative regulation of dendritic spine development (GO:0061000)	1/7	0.038553	0.188191	PTPRS
213	astrocyte differentiation (GO:0048708)	1/7	0.038553	0.188191	MT3
214	regulation of atrial cardiac muscle cell membrane depolarization (GO:0060371)	1/7	0.038553	0.188191	SCN1B
215	autophagosome membrane docking (GO:0016240)	1/7	0.038553	0.188191	VMP1
216	negative regulation of intracellular transport (GO:0032387)	1/7	0.038553	0.188191	ARHGAP1
217	calcium ion export (GO:1901660)	1/7	0.038553	0.188191	ATP2B4
218	cardiac muscle cell-cardiac muscle cell adhesion (GO:0086042)	1/7	0.038553	0.188191	JUP
219	cellular amino acid biosynthetic process (GO:0008652)	1/7	0.038553	0.188191	GAD1
220	cellular cation homeostasis (GO:0030003)	1/7	0.038553	0.188191	MT3
221	regulation of dopamine metabolic process (GO:0042053)	1/7	0.038553	0.188191	HPRT1
222	negative regulation of protein sumoylation (GO:0033234)	1/7	0.038553	0.188191	PARK7
223	cellular response to monoamine stimulus (GO:0071868)	1/7	0.038553	0.188191	GNG2
224	cellular response to prostaglandin E stimulus (GO:0071380)	1/7	0.038553	0.188191	GNG2
225	citrulline metabolic process (GO:0000052)	1/7	0.038553	0.188191	ALDH18A1
226	desmosome organization (GO:0002934)	1/7	0.038553	0.188191	JUP
227	detection of stimulus involved in sensory perception of pain (GO:0062149)	1/7	0.038553	0.188191	KCNA1
228	regulation of NAD(P)H oxidase activity (GO:0033860)	1/7	0.038553	0.188191	PARK7
229	regulation of necrotic cell death (GO:0010939)	1/7	0.038553	0.188191	MT3
230	regulation of oxidative stress-induced neuron intrinsic apoptotic signaling pathway (GO:1903376)	1/7	0.038553	0.188191	PARK7
231	excitatory chemical synaptic transmission (GO:0098976)	1/7	0.038553	0.188191	GRIN2B
232	ribose phosphate biosynthetic process (GO:0046390)	1/7	0.038553	0.188191	PRPSAP2
233	positive regulation of synaptic plasticity (GO:0031915)	1/7	0.038553	0.188191	DBN1
234	mitochondrion-endoplasmic reticulum membrane tethering (GO:1990456)	1/7	0.038553	0.188191	VMP1
235	proline metabolic process (GO:0006560)	1/7	0.038553	0.188191	ALDH18A1
236	negative regulation by host of viral genome replication (GO:0044828)	1/7	0.038553	0.188191	VAPA
237	dicarboxylic acid metabolic process (GO:0043648)	2/57	0.0406257	0.190148	ALDH18A1;SDHA
238	protein localization to plasma membrane (GO:0072659)	3/136	0.0410184	0.190148	DPP10;JUP;TTC7B
239	negative regulation of neuron projection development (GO:0010977)	2/58	0.041926	0.190148	PTPRS;MT3
240	positive regulation of mitochondrion organization (GO:0010822)	2/58	0.041926	0.190148	PARK7;MFF
241	mitochondrial respiratory chain complex I assembly (GO:0032981)	2/58	0.041926	0.190148	NDUFA6;NDUFS4
242	NADH dehydrogenase complex assembly (GO:0010257)	2/58	0.041926	0.190148	NDUFA6;NDUFS4
243	protein dephosphorylation (GO:0006470)	3/139	0.0432972	0.190148	PTPRS;PPP2R5E;PDXP
244	purine ribonucleoside monophosphate catabolic process (GO:0009169)	1/8	0.043939	0.190148	HPRT1
245	aromatic compound catabolic process (GO:0019439)	1/8	0.043939	0.190148	PDXP
246	regulation of ATPase-coupled calcium transmembrane transporter activity (GO:1901894)	1/8	0.043939	0.190148	VMP1
247	negative regulation of glucose import (GO:0046325)	1/8	0.043939	0.190148	PEA15
248	negative regulation of monooxygenase activity (GO:0032769)	1/8	0.043939	0.190148	ATP2B4
249	negative regulation of muscle hypertrophy (GO:0014741)	1/8	0.043939	0.190148	GLRX3
250	regulation of collateral sprouting (GO:0048670)	1/8	0.043939	0.190148	PTPRS
251	negative regulation of neuron projection regeneration (GO:0070571)	1/8	0.043939	0.190148	PTPRS
252	regulation of dendritic spine maintenance (GO:1902950)	1/8	0.043939	0.190148	GRIN2B
253	regulation of establishment of protein localization to mitochondrion (GO:1903747)	1/8	0.043939	0.190148	HAX1
254	cellular response to epinephrine stimulus (GO:0071872)	1/8	0.043939	0.190148	ATP2B4
255	negative regulation of response to reactive oxygen species (GO:1901032)	1/8	0.043939	0.190148	PARK7
256	cellular response to potassium ion (GO:0035865)	1/8	0.043939	0.190148	SLC12A2
257	regulation of protein glycosylation (GO:0060049)	1/8	0.043939	0.190148	MT3
258	platelet activating factor metabolic process (GO:0046469)	1/8	0.043939	0.190148	PAFAH1B1
259	regulation of transcription from RNA polymerase II promoter in response to oxidative stress (GO:0043619)	1/8	0.043939	0.190148	MT3
260	regulation of vascular wound healing (GO:0061043)	1/8	0.043939	0.190148	SLC12A2
261	glycoside catabolic process (GO:0016139)	1/8	0.043939	0.190148	NAGA
262	response to epinephrine (GO:0071871)	1/8	0.043939	0.190148	ATP2B4
263	response to potassium ion (GO:0035864)	1/8	0.043939	0.190148	SLC12A2
264	lens fiber cell development (GO:0070307)	1/8	0.043939	0.190148	BFSP1
265	lens fiber cell differentiation (GO:0070306)	1/8	0.043939	0.190148	BFSP1
266	protein deglycosylation (GO:0006517)	1/8	0.043939	0.190148	PARK7
267	protein localization to cell periphery (GO:1990778)	3/140	0.0440707	0.190148	DPP10;JUP;TTC7B
268	monocarboxylic acid biosynthetic process (GO:0072330)	2/63	0.048656	0.195148	PARK7;HSD17B8
269	purine nucleobase metabolic process (GO:0006144)	1/9	0.0492951	0.195148	HPRT1
270	alpha-amino acid biosynthetic process (GO:1901607)	1/9	0.0492951	0.195148	ALDH18A1
271	associative learning (GO:0008306)	1/9	0.0492951	0.195148	SLC6A1
272	bundle of His cell to Purkinje myocyte communication (GO:0086069)	1/9	0.0492951	0.195148	JUP
273	negative regulation of nitric oxide biosynthetic process (GO:0045019)	1/9	0.0492951	0.195148	ATP2B4
274	negative regulation of nitric oxide metabolic process (GO:1904406)	1/9	0.0492951	0.195148	ATP2B4
275	regulation of epidermis development (GO:0045682)	1/9	0.0492951	0.195148	KRT10
276	cellular response to leptin stimulus (GO:0044320)	1/9	0.0492951	0.195148	MT3
277	cellular response to nitric oxide (GO:0071732)	1/9	0.0492951	0.195148	MT3
278	cellular response to reactive nitrogen species (GO:1902170)	1/9	0.0492951	0.195148	MT3
279	cholesterol catabolic process (GO:0006707)	1/9	0.0492951	0.195148	MT3
280	cytolysis by host of symbiont cells (GO:0051838)	1/9	0.0492951	0.195148	ROMO1
281	cytolysis in other organism involved in symbiotic interaction (GO:0051801)	1/9	0.0492951	0.195148	ROMO1
282	ornithine metabolic process (GO:0006591)	1/9	0.0492951	0.195148	ALDH18A1
283	peptidyl-cysteine modification (GO:0018198)	1/9	0.0492951	0.195148	PARK7
284	peroxisome fission (GO:0016559)	1/9	0.0492951	0.195148	MFF
285	positive regulation of autophagy of mitochondrion (GO:1903599)	1/9	0.0492951	0.195148	PARK7
286	estrogen biosynthetic process (GO:0006703)	1/9	0.0492951	0.195148	HSD17B8
287	regulation of tumor necrosis factor superfamily cytokine production (GO:1903555)	1/9	0.0492951	0.195148	PARK7
288	response to magnesium ion (GO:0032026)	1/9	0.0492951	0.195148	KCNA1
289	IMP metabolic process (GO:0046040)	1/9	0.0492951	0.195148	HPRT1
290	sterol catabolic process (GO:0016127)	1/9	0.0492951	0.195148	MT3
291	mitochondrial fragmentation involved in apoptotic process (GO:0043653)	1/9	0.0492951	0.195148	MFF
292	gene expression (GO:0010467)	5/356	0.0499621	0.197111	RPL31;DDX25;DNAJB11;HNRNPD;POLR2H
293	inorganic anion transmembrane transport (GO:0098661)	2/65	0.0514508	0.197874	SLC12A2;SLC6A1
294	cell-cell junction assembly (GO:0007043)	2/66	0.0528695	0.197874	JUP;PIP5K1C
295	positive regulation of cell death (GO:0010942)	2/66	0.0528695	0.197874	GRIN2B;MT3
296	acetyl-CoA biosynthetic process (GO:0006085)	1/10	0.0546214	0.197874	ACSS1
297	negative regulation of cell adhesion mediated by integrin (GO:0033629)	1/10	0.0546214	0.197874	CYP1B1
298	adherens junction assembly (GO:0034333)	1/10	0.0546214	0.197874	PIP5K1C
299	negative regulation of interferon-beta production (GO:0032688)	1/10	0.0546214	0.197874	PTPRS
300	cellular response to acetylcholine (GO:1905145)	1/10	0.0546214	0.197874	ATP2B4
301	regulation of glycoprotein biosynthetic process (GO:0010559)	1/10	0.0546214	0.197874	MT3
302	regulation of granulocyte differentiation (GO:0030852)	1/10	0.0546214	0.197874	HAX1
303	cellular response to prostaglandin stimulus (GO:0071379)	1/10	0.0546214	0.197874	GNG2
304	regulation of hydrogen peroxide-induced cell death (GO:1903205)	1/10	0.0546214	0.197874	PARK7
305	chloride ion homeostasis (GO:0055064)	1/10	0.0546214	0.197874	SLC12A2
306	omega-hydroxylase P450 pathway (GO:0097267)	1/10	0.0546214	0.197874	CYP1B1
307	regulation of peptidyl-lysine acetylation (GO:2000756)	1/10	0.0546214	0.197874	PARK7
308	regulation of phospholipid metabolic process (GO:1903725)	1/10	0.0546214	0.197874	DNAJC19
309	endothelial tube morphogenesis (GO:0061154)	1/10	0.0546214	0.197874	CSNK2B
310	positive regulation of dendritic spine morphogenesis (GO:0061003)	1/10	0.0546214	0.197874	DBN1
311	positive regulation of epidermis development (GO:0045684)	1/10	0.0546214	0.197874	KRT10
312	removal of superoxide radicals (GO:0019430)	1/10	0.0546214	0.197874	MT3
313	glycosphingolipid catabolic process (GO:0046479)	1/10	0.0546214	0.197874	NAGA
314	leptin-mediated signaling pathway (GO:0033210)	1/10	0.0546214	0.197874	MT3
315	lipoprotein transport (GO:0042953)	1/10	0.0546214	0.197874	VMP1
316	urea cycle (GO:0000050)	1/10	0.0546214	0.197874	SLC25A15
317	positive regulation of vascular endothelial growth factor receptor signaling pathway (GO:0030949)	1/10	0.0546214	0.197874	MT3
318	monovalent inorganic anion homeostasis (GO:0055083)	1/10	0.0546214	0.197874	SLC12A2
319	positive regulation of protein localization to nucleus (GO:1900182)	2/68	0.0557481	0.200905	JUP;PARK7
320	protein transport (GO:0015031)	5/369	0.0565902	0.200905	VMP1;RAB14;TOM1;ARHGAP1;RAB18
321	cellular response to decreased oxygen levels (GO:0036294)	2/69	0.0572078	0.200905	KCND2;MT3
322	actin filament depolymerization (GO:0030042)	1/11	0.0599182	0.200905	CFL2
323	alcohol catabolic process (GO:0046164)	1/11	0.0599182	0.200905	MT3
324	axonal transport of mitochondrion (GO:0019896)	1/11	0.0599182	0.200905	ACTR10
325	regulation of cysteine-type endopeptidase activity involved in apoptotic signaling pathway (GO:2001267)	1/11	0.0599182	0.200905	PARK7
326	negative regulation of oxidative stress-induced neuron death (GO:1903204)	1/11	0.0599182	0.200905	PARK7
327	regulation of endocytic recycling (GO:2001135)	1/11	0.0599182	0.200905	ARHGAP1
328	negative regulation of sprouting angiogenesis (GO:1903671)	1/11	0.0599182	0.200905	EPN2
329	cellular response to superoxide (GO:0071451)	1/11	0.0599182	0.200905	MT3
330	nucleus localization (GO:0051647)	1/11	0.0599182	0.200905	PAFAH1B1
331	organophosphate catabolic process (GO:0046434)	1/11	0.0599182	0.200905	PDXP
332	positive regulation by host of viral process (GO:0044794)	1/11	0.0599182	0.200905	VAPA
333	positive regulation of cellular respiration (GO:1901857)	1/11	0.0599182	0.200905	PARK7
334	regulation of toll-like receptor 9 signaling pathway (GO:0034163)	1/11	0.0599182	0.200905	PTPRS
335	glutamine family amino acid biosynthetic process (GO:0009084)	1/11	0.0599182	0.200905	ALDH18A1
336	glycerol metabolic process (GO:0006071)	1/11	0.0599182	0.200905	PDXP
337	glycerolipid metabolic process (GO:0046486)	1/11	0.0599182	0.200905	PDXP
338	response to prostaglandin E (GO:0034695)	1/11	0.0599182	0.200905	GNG2
339	lipoprotein localization (GO:0044872)	1/11	0.0599182	0.200905	VMP1
340	T cell chemotaxis (GO:0010818)	1/11	0.0599182	0.200905	SLC12A2
341	tetrahydrobiopterin metabolic process (GO:0046146)	1/11	0.0599182	0.200905	SPR
342	mitochondrion morphogenesis (GO:0070584)	1/11	0.0599182	0.200905	MFF
343	positive regulation of viral release from host cell (GO:1902188)	1/11	0.0599182	0.200905	VAPA
344	negative regulation of neuron apoptotic process (GO:0043524)	2/71	0.0601667	0.200905	PARK7;MT3
345	nucleic acid metabolic process (GO:0090304)	2/71	0.0601667	0.200905	HNRNPD;POLR2H
346	cellular protein modification process (GO:0006464)	10/1025	0.0615391	0.201865	PTPRS;PIGT;PPP2R5E;GAD1;LMTK3;SIK3;PDXP;PARK7;KRT10;MT3
347	regulation of protein phosphorylation (GO:0001932)	4/266	0.0625585	0.201865	PPP2R5E;NDUFS4;PARK7;MT3
348	negative regulation of programmed cell death (GO:0043069)	5/381	0.0631391	0.201865	HAX1;GLO1;FAIM2;PARK7;MT3
349	regulation of actin filament polymerization (GO:0030833)	2/73	0.0631774	0.201865	HAX1;DBN1
350	endoplasmic reticulum organization (GO:0007029)	2/73	0.0631774	0.201865	VAPA;RAB18
351	central nervous system development (GO:0007417)	4/268	0.0639407	0.201865	NDUFS4;RAB18;GRIN2B;HAPLN1
352	negative regulation of calcineurin-mediated signaling (GO:0106057)	1/12	0.0651855	0.201865	ATP2B4
353	negative regulation of calcineurin-NFAT signaling cascade (GO:0070885)	1/12	0.0651855	0.201865	ATP2B4
354	purine nucleoside monophosphate biosynthetic process (GO:0009127)	1/12	0.0651855	0.201865	ATIC
355	negative regulation of cellular response to vascular endothelial growth factor stimulus (GO:1902548)	1/12	0.0651855	0.201865	ATP2B4
356	regulation of axon regeneration (GO:0048679)	1/12	0.0651855	0.201865	PTPRS
357	negative regulation of glucose transmembrane transport (GO:0010829)	1/12	0.0651855	0.201865	PEA15
358	brain morphogenesis (GO:0048854)	1/12	0.0651855	0.201865	PAFAH1B1
359	calcium ion-regulated exocytosis of neurotransmitter (GO:0048791)	1/12	0.0651855	0.201865	UNC13A
360	cell differentiation in hindbrain (GO:0021533)	1/12	0.0651855	0.201865	FAIM2
361	negative regulation of oxidoreductase activity (GO:0051354)	1/12	0.0651855	0.201865	MT3
362	nucleoside salvage (GO:0043174)	1/12	0.0651855	0.201865	HPRT1
363	organic hydroxy compound catabolic process (GO:1901616)	1/12	0.0651855	0.201865	PDXP
364	regulation of muscle system process (GO:0090257)	1/12	0.0651855	0.201865	KCNA1
365	regulation of oxidative stress-induced cell death (GO:1903201)	1/12	0.0651855	0.201865	PARK7
366	phagolysosome assembly (GO:0001845)	1/12	0.0651855	0.201865	RAB14
367	epithelial cell-cell adhesion (GO:0090136)	1/12	0.0651855	0.201865	JUP
368	ethanol oxidation (GO:0006069)	1/12	0.0651855	0.201865	ACSS1
369	regulation of ventricular cardiac muscle cell action potential (GO:0098911)	1/12	0.0651855	0.201865	JUP
370	replicative senescence (GO:0090399)	1/12	0.0651855	0.201865	ROMO1
371	intrinsic apoptotic signaling pathway in response to oxidative stress (GO:0008631)	1/12	0.0651855	0.201865	CYP1B1
372	negative regulation by host of viral process (GO:0044793)	1/12	0.0651855	0.201865	VAPA
373	fibroblast growth factor receptor signaling pathway (GO:0008543)	2/75	0.0662381	0.204575	RAB14;POLR2H
374	regulation of cell division (GO:0051302)	2/76	0.0677869	0.205387	EFHC1;PDXP
375	phospholipid metabolic process (GO:0006644)	2/76	0.0677869	0.205387	PLPPR4;PDXP
376	purine ribonucleotide metabolic process (GO:0009150)	2/77	0.0693476	0.205387	GNAI3;HPRT1
377	pteridine-containing compound metabolic process (GO:0042558)	1/13	0.0704236	0.205387	SPR
378	purine ribonucleoside triphosphate metabolic process (GO:0009205)	1/13	0.0704236	0.205387	GNAI3
379	purine-containing compound salvage (GO:0043101)	1/13	0.0704236	0.205387	HPRT1
380	negative regulation of hydrogen peroxide-induced cell death (GO:1903206)	1/13	0.0704236	0.205387	PARK7
381	negative regulation of nucleocytoplasmic transport (GO:0046823)	1/13	0.0704236	0.205387	PARK7
382	cell part morphogenesis (GO:0032990)	1/13	0.0704236	0.205387	MFF
383	cellular potassium ion homeostasis (GO:0030007)	1/13	0.0704236	0.205387	SLC12A2
384	negative regulation of reactive oxygen species biosynthetic process (GO:1903427)	1/13	0.0704236	0.205387	PARK7
385	regulation of histone modification (GO:0031056)	1/13	0.0704236	0.205387	PARK7
386	negative regulation of vascular endothelial growth factor receptor signaling pathway (GO:0030948)	1/13	0.0704236	0.205387	EPN2
387	central nervous system projection neuron axonogenesis (GO:0021952)	1/13	0.0704236	0.205387	PAFAH1B1
388	cytoplasmic sequestering of protein (GO:0051220)	1/13	0.0704236	0.205387	DBN1
389	regulation of oxidoreductase activity (GO:0051341)	1/13	0.0704236	0.205387	MT3
390	regulation of protein acetylation (GO:1901983)	1/13	0.0704236	0.205387	PARK7
391	regulation of short-term neuronal synaptic plasticity (GO:0048172)	1/13	0.0704236	0.205387	SLC4A10
392	Golgi ribbon formation (GO:0090161)	1/13	0.0704236	0.205387	VTI1A
393	response to nitric oxide (GO:0071731)	1/13	0.0704236	0.205387	MT3
394	positive regulation of sodium ion transport (GO:0010765)	1/13	0.0704236	0.205387	SCN1B
395	negative regulation of adenylate cyclase activity (GO:0007194)	1/13	0.0704236	0.205387	GNAI3
396	negative regulation of cellular response to growth factor stimulus (GO:0090288)	2/80	0.0740998	0.210662	ATP2B4;EPN2
397	regulation of protein localization to plasma membrane (GO:1903076)	2/80	0.0740998	0.210662	DPP10;ATP2B4
398	glycerophospholipid metabolic process (GO:0006650)	2/80	0.0740998	0.210662	PDXP;PAFAH1B1
399	protein maturation by iron-sulfur cluster transfer (GO:0097428)	1/14	0.0756326	0.210662	GLRX3
400	negative regulation of cyclase activity (GO:0031280)	1/14	0.0756326	0.210662	GNAI3
401	regulation of cAMP-dependent protein kinase activity (GO:2000479)	1/14	0.0756326	0.210662	ATP2B4
402	calcium ion import across plasma membrane (GO:0098703)	1/14	0.0756326	0.210662	ATP2B4
403	neuromuscular process controlling balance (GO:0050885)	1/14	0.0756326	0.210662	PAFAH1B1
404	nuclear migration (GO:0007097)	1/14	0.0756326	0.210662	PAFAH1B1
405	dicarboxylic acid catabolic process (GO:0043649)	1/14	0.0756326	0.210662	GAD1
406	ether lipid metabolic process (GO:0046485)	1/14	0.0756326	0.210662	PAFAH1B1
407	genitalia development (GO:0048806)	1/14	0.0756326	0.210662	DNAJC19
408	respiratory electron transport chain (GO:0022904)	1/14	0.0756326	0.210662	SDHA
409	response to chemokine (GO:1990868)	1/14	0.0756326	0.210662	SLC12A2
410	retinal metabolic process (GO:0042574)	1/14	0.0756326	0.210662	CYP1B1
411	ribonucleoside monophosphate biosynthetic process (GO:0009156)	1/14	0.0756326	0.210662	ATIC
412	synaptic membrane adhesion (GO:0099560)	1/14	0.0756326	0.210662	PTPRS
413	NAD biosynthesis via nicotinamide riboside salvage pathway (GO:0034356)	1/14	0.0756326	0.210662	NAXD
414	negative regulation of protein modification process (GO:0031400)	2/81	0.0757067	0.210662	ATP2B4;PARK7
415	transmembrane receptor protein tyrosine kinase signaling pathway (GO:0007169)	5/404	0.0768405	0.213302	ARPC2;RAB14;AP3S1;POLR2H;GRIN2B
416	ephrin receptor signaling pathway (GO:0048013)	2/82	0.0773246	0.21413	ARPC2;GRIN2B
417	regulation of translation (GO:0006417)	3/178	0.0783683	0.214507	EPRS1;DDX25;HNRNPD
418	epidermis development (GO:0008544)	2/83	0.0789535	0.214507	FABP5;FOXN1
419	acetyl-CoA metabolic process (GO:0006084)	1/15	0.0808127	0.214507	ACSS1
420	negative regulation of endoplasmic reticulum stress-induced intrinsic apoptotic signaling pathway (GO:1902236)	1/15	0.0808127	0.214507	PARK7
421	Arp2/3 complex-mediated actin nucleation (GO:0034314)	1/15	0.0808127	0.214507	ARPC2
422	calcium ion import into cytosol (GO:1902656)	1/15	0.0808127	0.214507	ATP2B4
423	cellular response to ATP (GO:0071318)	1/15	0.0808127	0.214507	PDXP
424	negative regulation of ubiquitin-protein transferase activity (GO:0051444)	1/15	0.0808127	0.214507	PARK7
425	cellular sodium ion homeostasis (GO:0006883)	1/15	0.0808127	0.214507	SLC12A2
426	detection of mechanical stimulus involved in sensory perception (GO:0050974)	1/15	0.0808127	0.214507	KCNA1
427	peptidyl-arginine modification (GO:0018195)	1/15	0.0808127	0.214507	PARK7
428	electron transport chain (GO:0022900)	1/15	0.0808127	0.214507	SDHA
429	endoplasmic reticulum tubular network organization (GO:0071786)	1/15	0.0808127	0.214507	RAB18
430	positive regulation of acute inflammatory response (GO:0002675)	1/15	0.0808127	0.214507	PARK7
431	GTP metabolic process (GO:0046039)	1/15	0.0808127	0.214507	GNAI3
432	response to ethanol (GO:0045471)	1/15	0.0808127	0.214507	GRIN2B
433	positive regulation of lyase activity (GO:0051349)	1/15	0.0808127	0.214507	PARK7
434	modulation by host of viral genome replication (GO:0044827)	1/15	0.0808127	0.214507	VAPA
435	calcium ion transmembrane transport (GO:0070588)	2/87	0.085575	0.22105	ATP2B4;GRIN2B
436	purine ribonucleoside monophosphate biosynthetic process (GO:0009168)	1/16	0.085964	0.22105	ATIC
437	regulation of activin receptor signaling pathway (GO:0032925)	1/16	0.085964	0.22105	CSNK2B
438	negative regulation of lyase activity (GO:0051350)	1/16	0.085964	0.22105	GNAI3
439	ceramide catabolic process (GO:0046514)	1/16	0.085964	0.22105	NAGA
440	neuron cell-cell adhesion (GO:0007158)	1/16	0.085964	0.22105	NRXN3
441	glutamine family amino acid catabolic process (GO:0009065)	1/16	0.085964	0.22105	GAD1
442	Golgi to endosome transport (GO:0006895)	1/16	0.085964	0.22105	RAB14
443	response to organophosphorus (GO:0046683)	1/16	0.085964	0.22105	NDUFS4
444	killing by host of symbiont cells (GO:0051873)	1/16	0.085964	0.22105	ROMO1
445	mesenchyme development (GO:0060485)	1/16	0.085964	0.22105	CRELD1
446	transepithelial transport (GO:0070633)	1/16	0.085964	0.22105	SLC12A2
447	positive regulation of TORC1 signaling (GO:1904263)	1/16	0.085964	0.22105	SIK3
448	protein localization to endoplasmic reticulum (GO:0070972)	1/16	0.085964	0.22105	VAPA
449	positive regulation of neuron projection development (GO:0010976)	2/88	0.0872561	0.223873	SCN1B;DBN1
450	positive regulation of autophagy (GO:0010508)	2/90	0.0906477	0.229109	GNAI3;PARK7
451	mitochondrial respiratory chain complex assembly (GO:0033108)	2/90	0.0906477	0.229109	NDUFA6;NDUFS4
452	negative regulation of insulin secretion (GO:0046676)	1/17	0.0910867	0.229109	MIDN
453	diol biosynthetic process (GO:0034312)	1/17	0.0910867	0.229109	SPR
454	positive regulation of cyclin-dependent protein serine/threonine kinase activity (GO:0045737)	1/17	0.0910867	0.229109	MAPRE3
455	positive regulation of dendrite extension (GO:1903861)	1/17	0.0910867	0.229109	UNC13A
456	response to purine-containing compound (GO:0014074)	1/17	0.0910867	0.229109	NDUFS4
457	membrane depolarization during cardiac muscle cell action potential (GO:0086012)	1/17	0.0910867	0.229109	SCN1B
458	positive regulation of telomere capping (GO:1904355)	1/17	0.0910867	0.229109	HNRNPD
459	positive regulation of supramolecular fiber organization (GO:1902905)	2/91	0.092358	0.231801	CFL2;PDXP
460	cellular response to fibroblast growth factor stimulus (GO:0044344)	2/92	0.0940778	0.232286	RAB14;POLR2H
461	visual perception (GO:0007601)	2/93	0.0958069	0.232286	DNAJC19;SLC4A10
462	acidic amino acid transport (GO:0015800)	1/18	0.0961809	0.232286	SLC6A1
463	negative regulation of biosynthetic process (GO:0009890)	1/18	0.0961809	0.232286	PARK7
464	regulation of dendrite extension (GO:1903859)	1/18	0.0961809	0.232286	UNC13A
465	negative regulation of peptide hormone secretion (GO:0090278)	1/18	0.0961809	0.232286	MIDN
466	cellular response to zinc ion (GO:0071294)	1/18	0.0961809	0.232286	MT3
467	chromatin disassembly (GO:0031498)	1/18	0.0961809	0.232286	SMARCD2
468	regulation of membrane depolarization (GO:0003254)	1/18	0.0961809	0.232286	SCN1B
469	nucleosome disassembly (GO:0006337)	1/18	0.0961809	0.232286	SMARCD2
470	regulation of protein sumoylation (GO:0033233)	1/18	0.0961809	0.232286	PARK7
471	regulation of ventricular cardiac muscle cell membrane repolarization (GO:0060307)	1/18	0.0961809	0.232286	SCN1B
472	release of cytochrome c from mitochondria (GO:0001836)	1/18	0.0961809	0.232286	MFF
473	intermediate filament organization (GO:0045109)	1/18	0.0961809	0.232286	BFSP1
474	synaptic transmission, glutamatergic (GO:0035249)	1/18	0.0961809	0.232286	UNC13A
475	T cell migration (GO:0072678)	1/18	0.0961809	0.232286	SLC12A2
476	mitochondrial fission (GO:0000266)	1/18	0.0961809	0.232286	MFF
477	mitochondrial fusion (GO:0008053)	1/18	0.0961809	0.232286	MFF
478	protein localization to membrane (GO:0072657)	3/195	0.0965681	0.232733	DPP10;JUP;TTC7B
479	negative regulation of cell death (GO:0060548)	2/94	0.0975451	0.23421	PARK7;MT3
480	sensory perception of light stimulus (GO:0050953)	2/95	0.0992922	0.23421	DNAJC19;SLC4A10
481	cellular transition metal ion homeostasis (GO:0046916)	2/96	0.101048	0.23421	GLRX3;MT3
482	actin filament capping (GO:0051693)	1/19	0.101247	0.23421	CAPZA1
483	barbed-end actin filament capping (GO:0051016)	1/19	0.101247	0.23421	CAPZA1
484	carbohydrate derivative catabolic process (GO:1901136)	1/19	0.101247	0.23421	NAGA
485	cardiac muscle cell contraction (GO:0086003)	1/19	0.101247	0.23421	SCN1B
486	negative regulation of oxidative stress-induced intrinsic apoptotic signaling pathway (GO:1902176)	1/19	0.101247	0.23421	PARK7
487	regulation of epithelial cell differentiation (GO:0030856)	1/19	0.101247	0.23421	FOXN1
488	cellular response to copper ion (GO:0071280)	1/19	0.101247	0.23421	MT3
489	nucleotide-sugar biosynthetic process (GO:0009226)	1/19	0.101247	0.23421	PMM1
490	detection of mechanical stimulus (GO:0050982)	1/19	0.101247	0.23421	JUP
491	diol metabolic process (GO:0034311)	1/19	0.101247	0.23421	SPR
492	positive regulation of actin cytoskeleton reorganization (GO:2000251)	1/19	0.101247	0.23421	HAX1
493	epoxygenase P450 pathway (GO:0019373)	1/19	0.101247	0.23421	CYP1B1
494	ethanol metabolic process (GO:0006067)	1/19	0.101247	0.23421	ACSS1
495	excitatory postsynaptic potential (GO:0060079)	1/19	0.101247	0.23421	GRIN2B
496	response to ATP (GO:0033198)	1/19	0.101247	0.23421	PDXP
497	positive regulation of mitochondrial fission (GO:0090141)	1/19	0.101247	0.23421	MFF
498	positive regulation of oxidoreductase activity (GO:0051353)	1/19	0.101247	0.23421	PARK7
499	antigen processing and presentation of exogenous peptide antigen via MHC class II (GO:0019886)	2/98	0.104586	0.23821	CAPZA1;ACTR10
500	negative regulation of neuron death (GO:1901215)	2/98	0.104586	0.23821	PARK7;MT3
501	regulation of angiogenesis (GO:0045765)	3/203	0.105678	0.23821	JUP;ATP2B4;CYP1B1
502	protein-DNA complex disassembly (GO:0032986)	1/20	0.106285	0.23821	SMARCD2
503	cardiac ventricle development (GO:0003231)	1/20	0.106285	0.23821	MATR3
504	cellular monovalent inorganic cation homeostasis (GO:0030004)	1/20	0.106285	0.23821	SLC12A2
505	cellular response to nitrogen compound (GO:1901699)	1/20	0.106285	0.23821	ATP2B4
506	nucleobase-containing compound biosynthetic process (GO:0034654)	1/20	0.106285	0.23821	HPRT1
507	regulation of nuclear division (GO:0051783)	1/20	0.106285	0.23821	PDXP
508	energy reserve metabolic process (GO:0006112)	1/20	0.106285	0.23821	MT3
509	fatty acid transport (GO:0015908)	1/20	0.106285	0.23821	FABP5
510	positive regulation of cyclin-dependent protein kinase activity (GO:1904031)	1/20	0.106285	0.23821	MAPRE3
511	positive regulation of dendrite morphogenesis (GO:0050775)	1/20	0.106285	0.23821	DBN1
512	positive regulation of epithelial cell differentiation (GO:0030858)	1/20	0.106285	0.23821	FOXN1
513	insulin secretion (GO:0030073)	1/20	0.106285	0.23821	PARK7
514	maintenance of protein location in nucleus (GO:0051457)	1/20	0.106285	0.23821	PARK7
515	antigen processing and presentation of peptide antigen via MHC class II (GO:0002495)	2/100	0.108158	0.241431	CAPZA1;ACTR10
516	cellular response to chemical stress (GO:0062197)	2/101	0.109955	0.241431	PARK7;MT3
517	actin nucleation (GO:0045010)	1/21	0.111294	0.241431	ARPC2
518	regulation of dendritic spine development (GO:0060998)	1/21	0.111294	0.241431	PTPRS
519	negative regulation of response to wounding (GO:1903035)	1/21	0.111294	0.241431	PTPRS
520	cellular response to inorganic substance (GO:0071241)	1/21	0.111294	0.241431	MT3
521	endocardial cushion development (GO:0003197)	1/21	0.111294	0.241431	CRELD1
522	poly(A)+ mRNA export from nucleus (GO:0016973)	1/21	0.111294	0.241431	DDX25
523	epithelial cell development (GO:0002064)	1/21	0.111294	0.241431	BFSP1
524	retinol metabolic process (GO:0042572)	1/21	0.111294	0.241431	CYP1B1
525	long-term synaptic potentiation (GO:0060291)	1/21	0.111294	0.241431	GRIN2B
526	positive regulation of transcription from RNA polymerase II promoter involved in cellular response to chemical stimulus (GO:1901522)	1/21	0.111294	0.241431	MT3
527	positive regulation of transcription regulatory region DNA binding (GO:2000679)	1/21	0.111294	0.241431	PARK7
528	zinc ion transport (GO:0006829)	1/21	0.111294	0.241431	MT3
529	NAD biosynthetic process (GO:0009435)	1/21	0.111294	0.241431	NAXD
530	regulation of cell death (GO:0010941)	2/102	0.111761	0.241431	PARK7;MT3
531	cell junction assembly (GO:0034329)	2/102	0.111761	0.241431	VMP1;CAPZA1
532	positive regulation of cell growth (GO:0030307)	2/102	0.111761	0.241431	UNC13A;DBN1
533	positive regulation of vasculature development (GO:1904018)	2/102	0.111761	0.241431	JUP;CYP1B1
534	antigen processing and presentation of exogenous peptide antigen (GO:0002478)	2/103	0.113575	0.241431	CAPZA1;ACTR10
535	cellular response to organonitrogen compound (GO:0071417)	2/103	0.113575	0.241431	JUP;PDXP
536	amino acid import (GO:0043090)	1/22	0.116276	0.241431	SLC6A1
537	negative regulation of DNA recombination at telomere (GO:0048239)	1/22	0.116276	0.241431	POLR2H
538	regulation of adenylate cyclase activity (GO:0045761)	1/22	0.116276	0.241431	GNAI3
539	regulation of cardiac muscle cell membrane repolarization (GO:0099623)	1/22	0.116276	0.241431	SCN1B
540	regulation of chromosome organization (GO:0033044)	1/22	0.116276	0.241431	HNRNPD
541	regulation of DNA recombination at telomere (GO:0072695)	1/22	0.116276	0.241431	POLR2H
542	regulation of endoplasmic reticulum stress-induced intrinsic apoptotic signaling pathway (GO:1902235)	1/22	0.116276	0.241431	PARK7
543	neuronal action potential (GO:0019228)	1/22	0.116276	0.241431	KCNA1
544	organelle fusion (GO:0048284)	1/22	0.116276	0.241431	MFF
545	osteoclast differentiation (GO:0030316)	1/22	0.116276	0.241431	GLO1
546	positive regulation of axon extension (GO:0045773)	1/22	0.116276	0.241431	DBN1
547	positive regulation of calcium ion transmembrane transporter activity (GO:1901021)	1/22	0.116276	0.241431	VMP1
548	fatty-acyl-CoA metabolic process (GO:0035337)	1/22	0.116276	0.241431	HSD17B8
549	positive regulation of dendritic spine development (GO:0060999)	1/22	0.116276	0.241431	DBN1
550	glutathione derivative biosynthetic process (GO:1901687)	1/22	0.116276	0.241431	GSTM5
551	glutathione derivative metabolic process (GO:1901685)	1/22	0.116276	0.241431	GSTM5
552	heme biosynthetic process (GO:0006783)	1/22	0.116276	0.241431	ALAD
553	lipid droplet organization (GO:0034389)	1/22	0.116276	0.241431	RAB18
554	membrane lipid metabolic process (GO:0006643)	1/22	0.116276	0.241431	CYP1B1
555	phosphate-containing compound metabolic process (GO:0006796)	3/212	0.116315	0.241431	PLPPR4;PI4KA;PDXP
556	positive regulation of cellular metabolic process (GO:0031325)	2/105	0.117225	0.242884	ROMO1;MT3
557	translation (GO:0006412)	3/214	0.118731	0.245364	NARS1;EPRS1;RPL31
558	regulation of phosphatidylinositol 3-kinase signaling (GO:0014066)	2/106	0.119061	0.245364	HAX1;PIP5K1C
559	positive regulation of protein serine/threonine kinase activity (GO:0071902)	2/106	0.119061	0.245364	ATP2B4;MAPRE3
560	negative regulation of intracellular protein transport (GO:0090317)	1/23	0.121231	0.245876	PARK7
561	cilium-dependent cell motility (GO:0060285)	1/23	0.121231	0.245876	EFHC1
562	nucleotide metabolic process (GO:0009117)	1/23	0.121231	0.245876	PARK7
563	regulation of protein export from nucleus (GO:0046825)	1/23	0.121231	0.245876	PARK7
564	ERK1 and ERK2 cascade (GO:0070371)	1/23	0.121231	0.245876	MT3
565	regulation of telomere capping (GO:1904353)	1/23	0.121231	0.245876	HNRNPD
566	response to copper ion (GO:0046688)	1/23	0.121231	0.245876	MT3
567	triglyceride catabolic process (GO:0019433)	1/23	0.121231	0.245876	FABP5
568	vesicle transport along microtubule (GO:0047496)	1/23	0.121231	0.245876	PAFAH1B1
569	purine ribonucleotide catabolic process (GO:0009154)	1/24	0.126157	0.250144	HPRT1
570	regulation of cardiac muscle hypertrophy (GO:0010611)	1/24	0.126157	0.250144	GLRX3
571	neuromuscular junction development (GO:0007528)	1/24	0.126157	0.250144	UNC13A
572	regulation of monooxygenase activity (GO:0032768)	1/24	0.126157	0.250144	SPR
573	porphyrin-containing compound biosynthetic process (GO:0006779)	1/24	0.126157	0.250144	ALAD
574	establishment of mitotic spindle orientation (GO:0000132)	1/24	0.126157	0.250144	PAFAH1B1
575	positive regulation of lamellipodium assembly (GO:0010592)	1/24	0.126157	0.250144	ARPC2
576	iron-sulfur cluster assembly (GO:0016226)	1/24	0.126157	0.250144	GLRX3
577	lipid translocation (GO:0034204)	1/24	0.126157	0.250144	ATP10B
578	positive regulation of protein targeting to membrane (GO:0090314)	1/24	0.126157	0.250144	MFF
579	positive regulation of transcription from RNA polymerase II promoter in response to stress (GO:0036003)	1/24	0.126157	0.250144	MT3
580	potassium ion homeostasis (GO:0055075)	1/24	0.126157	0.250144	SLC12A2
581	protein kinase B signaling (GO:0043491)	1/24	0.126157	0.250144	MT3
582	regulation of protein kinase activity (GO:0045859)	2/110	0.126477	0.250346	MAPRE3;PARK7
583	cellular divalent inorganic cation homeostasis (GO:0072503)	2/111	0.128348	0.253614	ATP2B4;MT3
584	protein-containing complex subunit organization (GO:0043933)	2/112	0.130226	0.254171	EPRS1;CAPZA1
585	protein quality control for misfolded or incompletely synthesized proteins (GO:0006515)	1/25	0.131057	0.254171	CLPP
586	regulation of cardiac muscle cell action potential (GO:0098901)	1/25	0.131057	0.254171	JUP
587	negative regulation of response to endoplasmic reticulum stress (GO:1903573)	1/25	0.131057	0.254171	PARK7
588	regulation of interferon-alpha production (GO:0032647)	1/25	0.131057	0.254171	PTPRS
589	chemical synaptic transmission, postsynaptic (GO:0099565)	1/25	0.131057	0.254171	GRIN2B
590	regulation of mitochondrial fission (GO:0090140)	1/25	0.131057	0.254171	MFF
591	peroxisome organization (GO:0007031)	1/25	0.131057	0.254171	MFF
592	sodium ion homeostasis (GO:0055078)	1/25	0.131057	0.254171	SLC12A2
593	positive regulation of release of cytochrome c from mitochondria (GO:0090200)	1/25	0.131057	0.254171	MFF
594	positive regulation of vascular endothelial growth factor production (GO:0010575)	1/25	0.131057	0.254171	CYP1B1
595	activation of protein kinase activity (GO:0032147)	2/114	0.134	0.259007	PARK7;MT3
596	histone modification (GO:0016570)	2/114	0.134	0.259007	PARK7;MT3
597	negative regulation of proteolysis involved in cellular protein catabolic process (GO:1903051)	1/26	0.135929	0.259685	ALAD
598	clathrin-dependent endocytosis (GO:0072583)	1/26	0.135929	0.259685	PIP5K1C
599	organelle fission (GO:0048285)	1/26	0.135929	0.259685	MFF
600	regulation of telomere maintenance (GO:0032204)	1/26	0.135929	0.259685	HNRNPD
601	glial cell development (GO:0021782)	1/26	0.135929	0.259685	MT3
602	membrane depolarization during action potential (GO:0086010)	1/26	0.135929	0.259685	SCN1B
603	positive regulation of viral transcription (GO:0050434)	1/26	0.135929	0.259685	POLR2H
604	negative regulation of apoptotic process (GO:0043066)	5/485	0.136548	0.260436	HAX1;GLO1;FAIM2;PARK7;MT3
605	cytosolic transport (GO:0016482)	2/116	0.137799	0.261955	RAB14;VTI1A
606	positive regulation of angiogenesis (GO:0045766)	2/116	0.137799	0.261955	JUP;CYP1B1
607	negative regulation of catalytic activity (GO:0043086)	1/27	0.140774	0.263694	MT3
608	regulation of cardiac muscle cell contraction (GO:0086004)	1/27	0.140774	0.263694	JUP
609	camera-type eye development (GO:0043010)	1/27	0.140774	0.263694	CYP1B1
610	cellular response to cadmium ion (GO:0071276)	1/27	0.140774	0.263694	MT3
611	peptide hormone secretion (GO:0030072)	1/27	0.140774	0.263694	PARK7
612	regulation of transcription regulatory region DNA binding (GO:2000677)	1/27	0.140774	0.263694	PARK7
613	regulation of vascular endothelial growth factor production (GO:0010574)	1/27	0.140774	0.263694	CYP1B1
614	mitotic chromosome condensation (GO:0007076)	1/27	0.140774	0.263694	CSNK2B
615	monovalent inorganic cation homeostasis (GO:0055067)	1/27	0.140774	0.263694	SLC12A2
616	regulation of calcineurin-NFAT signaling cascade (GO:0070884)	1/28	0.145592	0.267927	ATP2B4
617	negative regulation of oxidative stress-induced cell death (GO:1903202)	1/28	0.145592	0.267927	PARK7
618	cellular zinc ion homeostasis (GO:0006882)	1/28	0.145592	0.267927	MT3
619	regulation of microtubule polymerization or depolymerization (GO:0031110)	1/28	0.145592	0.267927	MAPRE3
620	regulation of multicellular organismal development (GO:2000026)	1/28	0.145592	0.267927	RAB14
621	regulation of muscle contraction (GO:0006937)	1/28	0.145592	0.267927	KCNA1
622	regulation of reactive oxygen species biosynthetic process (GO:1903426)	1/28	0.145592	0.267927	PARK7
623	positive regulation of fibroblast proliferation (GO:0048146)	1/28	0.145592	0.267927	NDUFS4
624	positive regulation of monooxygenase activity (GO:0032770)	1/28	0.145592	0.267927	PARK7
625	positive regulation of protein import into nucleus (GO:0042307)	1/28	0.145592	0.267927	JUP
626	protein depolymerization (GO:0051261)	1/28	0.145592	0.267927	CFL2
627	protein homooligomerization (GO:0051260)	2/121	0.147398	0.270818	ALAD;HPRT1
628	aggrephagy (GO:0035973)	1/29	0.150384	0.271539	PARK7
629	negative regulation of transferase activity (GO:0051348)	1/29	0.150384	0.271539	PARK7
630	negative regulation of wound healing (GO:0061045)	1/29	0.150384	0.271539	SLC12A2
631	regulation of protein targeting to membrane (GO:0090313)	1/29	0.150384	0.271539	MFF
632	establishment of mitotic spindle localization (GO:0040001)	1/29	0.150384	0.271539	PAFAH1B1
633	regulation of ubiquitin-protein transferase activity (GO:0051438)	1/29	0.150384	0.271539	PARK7
634	response to cadmium ion (GO:0046686)	1/29	0.150384	0.271539	MT3
635	response to zinc ion (GO:0010043)	1/29	0.150384	0.271539	MT3
636	hydrogen peroxide metabolic process (GO:0042743)	1/29	0.150384	0.271539	PARK7
637	lipid catabolic process (GO:0016042)	1/29	0.150384	0.271539	MT3
638	transition metal ion homeostasis (GO:0055076)	1/29	0.150384	0.271539	MT3
639	axonogenesis (GO:0007409)	3/240	0.151754	0.273584	PLPPR4;NRXN3;SCN1B
640	cardiac muscle cell action potential (GO:0086001)	1/30	0.155148	0.274548	SCN1B
641	establishment of spindle orientation (GO:0051294)	1/30	0.155148	0.274548	PAFAH1B1
642	fatty-acyl-CoA biosynthetic process (GO:0046949)	1/30	0.155148	0.274548	HSD17B8
643	positive regulation of endopeptidase activity (GO:0010950)	1/30	0.155148	0.274548	GRIN2B
644	response to alcohol (GO:0097305)	1/30	0.155148	0.274548	GRIN2B
645	heterotypic cell-cell adhesion (GO:0034113)	1/30	0.155148	0.274548	JUP
646	ion homeostasis (GO:0050801)	1/30	0.155148	0.274548	SLC4A10
647	positive regulation of protein import (GO:1904591)	1/30	0.155148	0.274548	JUP
648	synaptic vesicle cycle (GO:0099504)	1/30	0.155148	0.274548	PIP5K1C
649	maintenance of blood-brain barrier (GO:0035633)	1/30	0.155148	0.274548	SLC12A2
650	termination of RNA polymerase I transcription (GO:0006363)	1/30	0.155148	0.274548	POLR2H
651	zinc ion homeostasis (GO:0055069)	1/30	0.155148	0.274548	MT3
652	negative regulation of cell growth (GO:0030308)	2/126	0.157131	0.27763	PTPRS;MT3
653	regulation of cellular pH (GO:0030641)	1/31	0.159887	0.279075	SLC4A10
654	cardiac muscle cell action potential involved in contraction (GO:0086002)	1/31	0.159887	0.279075	SCN1B
655	negative regulation of proteasomal ubiquitin-dependent protein catabolic process (GO:0032435)	1/31	0.159887	0.279075	PARK7
656	organelle transport along microtubule (GO:0072384)	1/31	0.159887	0.279075	PAFAH1B1
657	peptide cross-linking (GO:0018149)	1/31	0.159887	0.279075	KRT10
658	phospholipid translocation (GO:0045332)	1/31	0.159887	0.279075	ATP10B
659	regulation of potassium ion transport (GO:0043266)	1/31	0.159887	0.279075	DPP10
660	steroid hormone biosynthetic process (GO:0120178)	1/31	0.159887	0.279075	HSD17B8
661	microtubule cytoskeleton organization involved in mitosis (GO:1902850)	2/128	0.161058	0.280085	EFHC1;PAFAH1B1
662	cellular response to insulin stimulus (GO:0032869)	2/129	0.163028	0.280085	EPRS1;AP3S1
663	7-methylguanosine mRNA capping (GO:0006370)	1/32	0.164599	0.280085	POLR2H
664	7-methylguanosine RNA capping (GO:0009452)	1/32	0.164599	0.280085	POLR2H
665	regulation of cellular amide metabolic process (GO:0034248)	1/32	0.164599	0.280085	DDX25
666	regulation of dendritic spine morphogenesis (GO:0061001)	1/32	0.164599	0.280085	DBN1
667	regulation of NMDA receptor activity (GO:2000310)	1/32	0.164599	0.280085	GRIN2B
668	GPI anchor biosynthetic process (GO:0006506)	1/32	0.164599	0.280085	PIGT
669	positive regulation of lamellipodium organization (GO:1902745)	1/32	0.164599	0.280085	ARPC2
670	intra-Golgi vesicle-mediated transport (GO:0006891)	1/32	0.164599	0.280085	VTI1A
671	long-chain fatty acid transport (GO:0015909)	1/32	0.164599	0.280085	FABP5
672	superoxide metabolic process (GO:0006801)	1/32	0.164599	0.280085	MT3
673	positive regulation of receptor signaling pathway via STAT (GO:1904894)	1/32	0.164599	0.280085	CYP1B1
674	membrane depolarization (GO:0051899)	1/32	0.164599	0.280085	SCN1B
675	transcription initiation from RNA polymerase I promoter (GO:0006361)	1/32	0.164599	0.280085	POLR2H
676	metal ion export (GO:0070839)	1/32	0.164599	0.280085	ATP2B4
677	positive regulation of telomere maintenance (GO:0032206)	1/32	0.164599	0.280085	HNRNPD
678	Golgi organization (GO:0007030)	2/130	0.165003	0.280358	VMP1;VTI1A
679	cellular response to hypoxia (GO:0071456)	2/131	0.166982	0.283303	KCND2;MT3
680	actin filament bundle assembly (GO:0051017)	1/33	0.169284	0.284279	PDXP
681	apoptotic mitochondrial changes (GO:0008637)	1/33	0.169284	0.284279	MFF
682	regulation of histone acetylation (GO:0035065)	1/33	0.169284	0.284279	PARK7
683	phosphatidylcholine biosynthetic process (GO:0006656)	1/33	0.169284	0.284279	CSNK2B
684	regulation of sprouting angiogenesis (GO:1903670)	1/33	0.169284	0.284279	EPN2
685	positive regulation of receptor signaling pathway via JAK-STAT (GO:0046427)	1/33	0.169284	0.284279	CYP1B1
686	primary alcohol metabolic process (GO:0034308)	1/33	0.169284	0.284279	CYP1B1
687	RNA metabolic process (GO:0016070)	2/133	0.170952	0.286662	HNRNPD;POLR2H
688	autophagosome maturation (GO:0097352)	1/34	0.173944	0.287907	VMP1
689	regulation of cell adhesion mediated by integrin (GO:0033628)	1/34	0.173944	0.287907	CYP1B1
690	cardiac muscle contraction (GO:0060048)	1/34	0.173944	0.287907	SCN1B
691	central nervous system neuron differentiation (GO:0021953)	1/34	0.173944	0.287907	FAIM2
692	regulation of lamellipodium assembly (GO:0010591)	1/34	0.173944	0.287907	ARPC2
693	epithelial tube morphogenesis (GO:0060562)	1/34	0.173944	0.287907	CSNK2B
694	positive regulation of DNA binding (GO:0043388)	1/34	0.173944	0.287907	PARK7
695	transcription by RNA polymerase I (GO:0006360)	1/34	0.173944	0.287907	POLR2H
696	protein insertion into membrane (GO:0051205)	1/34	0.173944	0.287907	VAPA
697	acylglycerol catabolic process (GO:0046464)	1/35	0.178578	0.293051	FABP5
698	bicarbonate transport (GO:0015701)	1/35	0.178578	0.293051	SLC4A10
699	peptidyl-tyrosine dephosphorylation (GO:0035335)	1/35	0.178578	0.293051	PTPRS
700	regulation of postsynaptic membrane potential (GO:0060078)	1/35	0.178578	0.293051	GRIN2B
701	regulation of TORC1 signaling (GO:1903432)	1/35	0.178578	0.293051	SIK3
702	regulation of trans-synaptic signaling (GO:0099177)	1/35	0.178578	0.293051	FABP5
703	cellular component assembly (GO:0022607)	3/261	0.180308	0.295469	VMP1;EPRS1;CAPZA1
704	regulation of cellular component organization (GO:0051128)	2/139	0.182955	0.29556	PARK7;ARFGAP1
705	regulation of androgen receptor signaling pathway (GO:0060765)	1/36	0.183186	0.29556	PARK7
706	regulation of cell cycle G1/S phase transition (GO:1902806)	1/36	0.183186	0.29556	ATP2B4
707	regulation of embryonic development (GO:0045995)	1/36	0.183186	0.29556	RAB14
708	negative regulation of toll-like receptor signaling pathway (GO:0034122)	1/36	0.183186	0.29556	PTPRS
709	regulation of protein import into nucleus (GO:0042306)	1/36	0.183186	0.29556	JUP
710	positive regulation of myeloid leukocyte differentiation (GO:0002763)	1/36	0.183186	0.29556	HAX1
711	membrane fusion (GO:0061025)	1/36	0.183186	0.29556	VAPA
712	transferrin transport (GO:0033572)	1/36	0.183186	0.29556	ARHGAP1
713	transition metal ion transport (GO:0000041)	1/36	0.183186	0.29556	MT3
714	Wnt signaling pathway, calcium modulating pathway (GO:0007223)	1/36	0.183186	0.29556	GNG2
715	neuron projection morphogenesis (GO:0048812)	2/140	0.184968	0.297946	PLPPR4;DBN1
716	regulation of actin cytoskeleton reorganization (GO:2000249)	1/37	0.187768	0.297946	HAX1
717	regulation of glucose import (GO:0046324)	1/37	0.187768	0.297946	PEA15
718	regulation of intracellular pH (GO:0051453)	1/37	0.187768	0.297946	SLC4A10
719	regulation of intracellular steroid hormone receptor signaling pathway (GO:0033143)	1/37	0.187768	0.297946	PARK7
720	regulation of microtubule cytoskeleton organization (GO:0070507)	1/37	0.187768	0.297946	MAPRE3
721	phagosome maturation (GO:0090382)	1/37	0.187768	0.297946	RAB14
722	regulation of protein autophosphorylation (GO:0031952)	1/37	0.187768	0.297946	PPP2R5E
723	glutamate receptor signaling pathway (GO:0007215)	1/37	0.187768	0.297946	GRIN2B
724	glutamine family amino acid metabolic process (GO:0009064)	1/37	0.187768	0.297946	ALDH18A1
725	positive regulation of signaling receptor activity (GO:2000273)	1/37	0.187768	0.297946	PARK7
726	protein insertion into ER membrane (GO:0045048)	1/37	0.187768	0.297946	VAPA
727	protein-containing complex assembly (GO:0065003)	3/267	0.188724	0.29905	EPRS1;CAPZA1;CSNK2B
728	Ras protein signal transduction (GO:0007265)	2/142	0.189003	0.299082	ARHGAP1;PARK7
729	nitrogen compound transport (GO:0071705)	2/143	0.191025	0.30144	SLC12A2;TOM1
730	negative regulation of ubiquitin-dependent protein catabolic process (GO:2000059)	1/38	0.192325	0.30144	PARK7
731	regulation of phosphoprotein phosphatase activity (GO:0043666)	1/38	0.192325	0.30144	CSNK2B
732	response to cAMP (GO:0051591)	1/38	0.192325	0.30144	NDUFS4
733	positive regulation of potassium ion transport (GO:0043268)	1/38	0.192325	0.30144	GNG2
734	lysosome organization (GO:0007040)	1/38	0.192325	0.30144	ATP10B
735	ventricular septum development (GO:0003281)	1/38	0.192325	0.30144	MATR3
736	negative regulation of cellular metabolic process (GO:0031324)	1/39	0.196857	0.304401	MT3
737	regulation of dendrite development (GO:0050773)	1/39	0.196857	0.304401	DBN1
738	negative regulation of protein secretion (GO:0050709)	1/39	0.196857	0.304401	MIDN
739	cellular response to ketone (GO:1901655)	1/39	0.196857	0.304401	GNG2
740	regulation of ion transmembrane transporter activity (GO:0032412)	1/39	0.196857	0.304401	SCN1B
741	phospholipid dephosphorylation (GO:0046839)	1/39	0.196857	0.304401	PLPPR4
742	endothelial cell migration (GO:0043542)	1/39	0.196857	0.304401	CYP1B1
743	regulation of protein targeting to mitochondrion (GO:1903214)	1/39	0.196857	0.304401	HAX1
744	membrane protein proteolysis (GO:0033619)	1/39	0.196857	0.304401	CLPP
745	vesicle cytoskeletal trafficking (GO:0099518)	1/39	0.196857	0.304401	PAFAH1B1
746	positive regulation of intracellular protein transport (GO:0090316)	2/148	0.201179	0.308882	JUP;MFF
747	regulation of microtubule polymerization (GO:0031113)	1/40	0.201363	0.308882	MAPRE3
748	regulation of nitric oxide biosynthetic process (GO:0045428)	1/40	0.201363	0.308882	ATP2B4
749	positive regulation of catalytic activity (GO:0043085)	1/40	0.201363	0.308882	MT3
750	regulation of sodium ion transmembrane transporter activity (GO:2000649)	1/40	0.201363	0.308882	SCN1B
751	fatty acid derivative biosynthetic process (GO:1901570)	1/40	0.201363	0.308882	HSD17B8
752	carbohydrate catabolic process (GO:0016052)	1/41	0.205844	0.31079	NAGA
753	nucleobase-containing compound catabolic process (GO:0034655)	1/41	0.205844	0.31079	HNRNPD
754	regulation of mitochondrial membrane potential (GO:0051881)	1/41	0.205844	0.31079	PARK7
755	epithelial cell migration (GO:0010631)	1/41	0.205844	0.31079	CYP1B1
756	regulation of release of cytochrome c from mitochondria (GO:0090199)	1/41	0.205844	0.31079	MFF
757	positive regulation of cation transmembrane transport (GO:1904064)	1/41	0.205844	0.31079	GNG2
758	regulation of viral transcription (GO:0046782)	1/41	0.205844	0.31079	POLR2H
759	heart contraction (GO:0060047)	1/41	0.205844	0.31079	SCN1B
760	hexose metabolic process (GO:0019318)	1/41	0.205844	0.31079	PMM1
761	keratinocyte differentiation (GO:0030216)	1/41	0.205844	0.31079	KRT10
762	positive regulation of TOR signaling (GO:0032008)	1/41	0.205844	0.31079	SIK3
763	visual system development (GO:0150063)	1/41	0.205844	0.31079	RAB18
764	ATP-dependent chromatin remodeling (GO:0043044)	1/42	0.210301	0.316275	SMARCD2
765	nucleic acid-templated transcription (GO:0097659)	1/42	0.210301	0.316275	POLR2H
766	potassium ion import across plasma membrane (GO:1990573)	1/42	0.210301	0.316275	SLC12A2
767	cellular response to retinoic acid (GO:0071300)	1/43	0.214732	0.32043	BRINP2
768	negative regulation of type I interferon production (GO:0032480)	1/43	0.214732	0.32043	PTPRS
769	positive regulation of axonogenesis (GO:0050772)	1/43	0.214732	0.32043	DBN1
770	positive regulation of neuron differentiation (GO:0045666)	1/43	0.214732	0.32043	BRINP2
771	spermatid development (GO:0007286)	1/43	0.214732	0.32043	DDX25
772	lipid modification (GO:0030258)	1/43	0.214732	0.32043	PLPPR4
773	proteolysis (GO:0006508)	3/287	0.217461	0.324082	PITRM1;CLPP;LAP3
774	positive regulation of cell-matrix adhesion (GO:0001954)	1/44	0.219139	0.32532	JUP
775	positive regulation of potassium ion transmembrane transport (GO:1901381)	1/44	0.219139	0.32532	GNG2
776	lymphocyte chemotaxis (GO:0048247)	1/44	0.219139	0.32532	SLC12A2
777	mitotic spindle organization (GO:0007052)	2/157	0.219606	0.325593	EFHC1;PAFAH1B1
778	chromosome condensation (GO:0030261)	1/45	0.223522	0.330125	CSNK2B
779	regulation of receptor signaling pathway via JAK-STAT (GO:0046425)	1/45	0.223522	0.330125	CYP1B1
780	positive regulation of Notch signaling pathway (GO:0045747)	1/45	0.223522	0.330125	EPN2
781	positive regulation of protein kinase B signaling (GO:0051897)	2/161	0.227844	0.333992	HAX1;PARK7
782	alpha-amino acid metabolic process (GO:1901605)	1/46	0.22788	0.333992	ALDH18A1
783	regulation of DNA metabolic process (GO:0051052)	1/46	0.22788	0.333992	HNRNPD
784	regulation of fibroblast proliferation (GO:0048145)	1/46	0.22788	0.333992	NDUFS4
785	interleukin-12-mediated signaling pathway (GO:0035722)	1/46	0.22788	0.333992	CAPZA1
786	positive regulation of nucleocytoplasmic transport (GO:0046824)	1/46	0.22788	0.333992	JUP
787	regulation of cellular metabolic process (GO:0031323)	1/47	0.232214	0.338193	CYP1B1
788	regulation of DNA binding (GO:0051101)	1/47	0.232214	0.338193	CSNK2B
789	regulation of protein localization to nucleus (GO:1900180)	1/47	0.232214	0.338193	PARK7
790	positive regulation of neuron death (GO:1901216)	1/47	0.232214	0.338193	GRIN2B
791	positive regulation of pathway-restricted SMAD protein phosphorylation (GO:0010862)	1/47	0.232214	0.338193	CSNK2B
792	negative regulation of mitotic cell cycle (GO:0045930)	1/48	0.236524	0.342752	BRINP2
793	cellular response to interleukin-12 (GO:0071349)	1/48	0.236524	0.342752	CAPZA1
794	phosphatidic acid biosynthetic process (GO:0006654)	1/48	0.236524	0.342752	GPD1
795	regulation of apoptotic process (GO:0042981)	6/742	0.236535	0.342752	HAX1;GLO1;CYP1B1;FAIM2;PARK7;MT3
796	regulation of cellular protein metabolic process (GO:0032268)	1/49	0.240809	0.346281	DDX25
797	regulation of interferon-beta production (GO:0032648)	1/49	0.240809	0.346281	PTPRS
798	oligosaccharide metabolic process (GO:0009311)	1/49	0.240809	0.346281	NAGA
799	RNA catabolic process (GO:0006401)	1/49	0.240809	0.346281	HNRNPD
800	positive regulation of reactive oxygen species metabolic process (GO:2000379)	1/49	0.240809	0.346281	ROMO1
801	mitotic cytokinesis (GO:0000281)	1/49	0.240809	0.346281	EFHC1
802	MAPK cascade (GO:0000165)	3/303	0.241074	0.346281	PEA15;MT3;GRIN2B
803	actin polymerization or depolymerization (GO:0008154)	1/50	0.245071	0.349408	CFL2
804	neuron migration (GO:0001764)	1/50	0.245071	0.349408	PAFAH1B1
805	organic hydroxy compound biosynthetic process (GO:1901617)	1/50	0.245071	0.349408	PARK7
806	phosphatidic acid metabolic process (GO:0046473)	1/50	0.245071	0.349408	GPD1
807	positive regulation of ion transport (GO:0043270)	1/50	0.245071	0.349408	SCN1B
808	iron ion transport (GO:0006826)	1/50	0.245071	0.349408	ARHGAP1
809	neuron projection development (GO:0031175)	2/171	0.248524	0.353893	VAPA;DBN1
810	negative regulation of protein ubiquitination (GO:0031397)	1/51	0.249309	0.354136	PARK7
811	inositol lipid-mediated signaling (GO:0048017)	1/51	0.249309	0.354136	PI4KA
812	negative regulation of cellular biosynthetic process (GO:0031327)	1/52	0.253524	0.357041	ATP2B4
813	amide biosynthetic process (GO:0043604)	1/52	0.253524	0.357041	SLC25A15
814	negative regulation of protein-containing complex assembly (GO:0031333)	1/52	0.253524	0.357041	PARK7
815	endocytic recycling (GO:0032456)	1/52	0.253524	0.357041	RAB14
816	plasma membrane bounded cell projection morphogenesis (GO:0120039)	1/52	0.253524	0.357041	DBN1
817	glycolipid metabolic process (GO:0006664)	1/52	0.253524	0.357041	NAGA
818	protein homotetramerization (GO:0051289)	1/52	0.253524	0.357041	HPRT1
819	cation transport (GO:0006812)	2/174	0.254744	0.358321	SLC12A2;KCNA1
820	negative regulation of cysteine-type endopeptidase activity (GO:2000117)	1/53	0.257715	0.360739	MT3
821	cellular macromolecule catabolic process (GO:0044265)	1/53	0.257715	0.360739	HNRNPD
822	epidermal cell differentiation (GO:0009913)	1/53	0.257715	0.360739	KRT10
823	positive regulation of macroautophagy (GO:0016239)	1/53	0.257715	0.360739	GNAI3
824	positive regulation of developmental process (GO:0051094)	2/177	0.260967	0.364359	KRT10;MFF
825	regulation of proteasomal protein catabolic process (GO:0061136)	1/54	0.261883	0.364359	ALAD
826	inorganic anion transport (GO:0015698)	1/54	0.261883	0.364359	SLC4A10
827	striated muscle contraction (GO:0006941)	1/54	0.261883	0.364359	SCN1B
828	unsaturated fatty acid metabolic process (GO:0033559)	1/54	0.261883	0.364359	CYP1B1
829	regulation of mitotic cell cycle (GO:0007346)	2/178	0.263042	0.36553	BRINP2;PDXP
830	protein stabilization (GO:0050821)	2/179	0.265117	0.366146	PARK7;MT3
831	pyruvate metabolic process (GO:0006090)	1/55	0.266028	0.366146	GLO1
832	regulation of cardiac conduction (GO:1903779)	1/55	0.266028	0.366146	ATP2B4
833	negative regulation of protein modification by small protein conjugation or removal (GO:1903321)	1/55	0.266028	0.366146	PARK7
834	regulation of gene silencing by RNA (GO:0060966)	1/55	0.266028	0.366146	POLR2H
835	regulation of posttranscriptional gene silencing (GO:0060147)	1/55	0.266028	0.366146	POLR2H
836	glycoprotein metabolic process (GO:0009100)	1/55	0.266028	0.366146	PARK7
837	triglyceride metabolic process (GO:0006641)	1/55	0.266028	0.366146	FABP5
838	positive regulation of cellular biosynthetic process (GO:0031328)	2/180	0.267192	0.36731	HNRNPD;PARK7
839	negative regulation of gene expression (GO:0010629)	3/322	0.269637	0.369172	EPRS1;ATP2B4;PARK7
840	autophagosome organization (GO:1905037)	1/56	0.270149	0.369172	VMP1
841	blood vessel morphogenesis (GO:0048514)	1/56	0.270149	0.369172	CYP1B1
842	Rho protein signal transduction (GO:0007266)	1/56	0.270149	0.369172	ARHGAP1
843	sensory organ development (GO:0007423)	1/56	0.270149	0.369172	RAB18
844	negative regulation of DNA recombination (GO:0045910)	1/57	0.274248	0.372563	POLR2H
845	arachidonic acid metabolic process (GO:0019369)	1/57	0.274248	0.372563	CYP1B1
846	regulation of mitotic nuclear division (GO:0007088)	1/57	0.274248	0.372563	PDXP
847	positive regulation of gene expression, epigenetic (GO:0045815)	1/57	0.274248	0.372563	POLR2H
848	icosanoid metabolic process (GO:0006690)	1/57	0.274248	0.372563	CYP1B1
849	autophagosome assembly (GO:0000045)	1/58	0.278324	0.375444	VMP1
850	cellular iron ion homeostasis (GO:0006879)	1/58	0.278324	0.375444	GLRX3
851	regulation of neurotransmitter receptor activity (GO:0099601)	1/58	0.278324	0.375444	GRIN2B
852	regulation of pathway-restricted SMAD protein phosphorylation (GO:0060393)	1/58	0.278324	0.375444	CSNK2B
853	eye development (GO:0001654)	1/58	0.278324	0.375444	RAB18
854	membrane lipid biosynthetic process (GO:0046467)	1/58	0.278324	0.375444	VAPA
855	negative regulation of autophagy (GO:0010507)	1/59	0.282377	0.379135	MT3
856	phospholipid transport (GO:0015914)	1/59	0.282377	0.379135	ATP10B
857	response to reactive oxygen species (GO:0000302)	1/59	0.282377	0.379135	ROMO1
858	selective autophagy (GO:0061912)	1/59	0.282377	0.379135	PARK7
859	positive regulation of gene expression (GO:0010628)	4/482	0.2847	0.38181	HNRNPD;PARK7;POLR2H;MT3
860	adenylate cyclase-inhibiting G protein-coupled receptor signaling pathway (GO:0007193)	1/60	0.286407	0.381876	GNAI3
861	cellular protein catabolic process (GO:0044257)	1/60	0.286407	0.381876	CLPP
862	cellular response to chemokine (GO:1990869)	1/60	0.286407	0.381876	SLC12A2
863	peptidyl-threonine phosphorylation (GO:0018107)	1/60	0.286407	0.381876	CSNK2B
864	response to organic cyclic compound (GO:0014070)	1/60	0.286407	0.381876	CYP1B1
865	positive regulation of cytokine production (GO:0001819)	3/335	0.289405	0.385428	CYP1B1;PARK7;POLR2H
866	regulation of endocytosis (GO:0030100)	1/61	0.290415	0.385436	ARFGAP1
867	positive regulation of interleukin-8 production (GO:0032757)	1/61	0.290415	0.385436	PARK7
868	iron ion homeostasis (GO:0055072)	1/61	0.290415	0.385436	GLRX3
869	negative regulation of kinase activity (GO:0033673)	1/62	0.294401	0.38938	PARK7
870	positive regulation of cysteine-type endopeptidase activity (GO:2001056)	1/62	0.294401	0.38938	GRIN2B
871	response to retinoic acid (GO:0032526)	1/62	0.294401	0.38938	BRINP2
872	negative regulation of macromolecule metabolic process (GO:0010605)	2/194	0.296218	0.391334	ATP2B4;PARK7
873	negative regulation of endopeptidase activity (GO:0010951)	1/63	0.298365	0.392819	MT3
874	negative regulation of peptidase activity (GO:0010466)	1/63	0.298365	0.392819	PARK7
875	positive regulation of viral process (GO:0048524)	1/63	0.298365	0.392819	POLR2H
876	protein secretion (GO:0009306)	1/64	0.302307	0.396197	PARK7
877	antimicrobial humoral immune response mediated by antimicrobial peptide (GO:0061844)	1/64	0.302307	0.396197	ROMO1
878	negative regulation of intrinsic apoptotic signaling pathway (GO:2001243)	1/64	0.302307	0.396197	PARK7
879	regulation of extrinsic apoptotic signaling pathway (GO:2001236)	1/64	0.302307	0.396197	PARK7
880	regulation of cell-matrix adhesion (GO:0001952)	1/65	0.306226	0.400396	JUP
881	chemical homeostasis (GO:0048878)	1/65	0.306226	0.400396	SLC4A10
882	endomembrane system organization (GO:0010256)	2/199	0.306553	0.400396	VMP1;VAPA
883	regulation of protein localization (GO:0032880)	1/66	0.310124	0.404143	RAB14
884	positive regulation of cell cycle (GO:0045787)	1/66	0.310124	0.404143	MAPRE3
885	generation of neurons (GO:0048699)	2/202	0.312741	0.406436	SNPH;PAFAH1B1
886	supramolecular fiber organization (GO:0097435)	3/351	0.313882	0.406436	BFSP1;CYP1B1;DBN1
887	protein N-linked glycosylation (GO:0006487)	1/67	0.314	0.406436	PMM1
888	regulation of gene silencing by miRNA (GO:0060964)	1/67	0.314	0.406436	POLR2H
889	peptidyl-threonine modification (GO:0018210)	1/67	0.314	0.406436	CSNK2B
890	transcription elongation from RNA polymerase II promoter (GO:0006368)	1/67	0.314	0.406436	POLR2H
891	axon guidance (GO:0007411)	2/203	0.314802	0.407016	NRXN3;SCN1B
892	negative regulation of cellular catabolic process (GO:0031330)	1/69	0.321688	0.414988	MT3
893	DNA-templated transcription, elongation (GO:0006354)	1/69	0.321688	0.414988	POLR2H
894	regulation of protein kinase B signaling (GO:0051896)	2/207	0.32303	0.415255	HAX1;PARK7
895	carbohydrate homeostasis (GO:0033500)	1/70	0.325499	0.415255	PARK7
896	neutrophil chemotaxis (GO:0030593)	1/70	0.325499	0.415255	PIP5K1C
897	COPII-coated vesicle budding (GO:0090114)	1/70	0.325499	0.415255	VAPA
898	defense response to Gram-positive bacterium (GO:0050830)	1/70	0.325499	0.415255	ROMO1
899	DNA-templated transcription, termination (GO:0006353)	1/70	0.325499	0.415255	POLR2H
900	establishment of protein localization to membrane (GO:0090150)	1/70	0.325499	0.415255	NACA
901	positive regulation of cell-substrate adhesion (GO:0010811)	1/70	0.325499	0.415255	JUP
902	snRNA transcription by RNA polymerase II (GO:0042795)	1/70	0.325499	0.415255	POLR2H
903	sterol metabolic process (GO:0016125)	1/70	0.325499	0.415255	CYP1B1
904	phosphatidylinositol-mediated signaling (GO:0048015)	1/71	0.32929	0.416859	PI4KA
905	fatty acid biosynthetic process (GO:0006633)	1/71	0.32929	0.416859	HSD17B8
906	Fc-gamma receptor signaling pathway involved in phagocytosis (GO:0038096)	1/71	0.32929	0.416859	ARPC2
907	positive regulation of cellular protein localization (GO:1903829)	1/71	0.32929	0.416859	PARK7
908	response to metal ion (GO:0010038)	1/71	0.32929	0.416859	MT3
909	snRNA transcription (GO:0009301)	1/71	0.32929	0.416859	POLR2H
910	myeloid leukocyte differentiation (GO:0002573)	1/71	0.32929	0.416859	GLO1
911	cytoskeleton-dependent cytokinesis (GO:0061640)	1/72	0.333059	0.420245	EFHC1
912	Fc-gamma receptor signaling pathway (GO:0038094)	1/72	0.333059	0.420245	ARPC2
913	positive regulation of secretion by cell (GO:1903532)	1/72	0.333059	0.420245	SLC12A2
914	negative regulation of cell adhesion (GO:0007162)	1/73	0.336807	0.421741	CYP1B1
915	regulation of hydrolase activity (GO:0051336)	1/73	0.336807	0.421741	PAFAH1B1
916	defense response to Gram-negative bacterium (GO:0050829)	1/73	0.336807	0.421741	ROMO1
917	granulocyte chemotaxis (GO:0071621)	1/73	0.336807	0.421741	PIP5K1C
918	insulin receptor signaling pathway (GO:0008286)	1/73	0.336807	0.421741	AP3S1
919	transcription-coupled nucleotide-excision repair (GO:0006283)	1/73	0.336807	0.421741	POLR2H
920	positive regulation of synaptic transmission (GO:0050806)	1/73	0.336807	0.421741	GRIN2B
921	proteolysis involved in cellular protein catabolic process (GO:0051603)	1/74	0.340535	0.424563	CLPP
922	negative regulation of protein binding (GO:0032091)	1/74	0.340535	0.424563	PARK7
923	Fc receptor mediated stimulatory signaling pathway (GO:0002431)	1/74	0.340535	0.424563	ARPC2
924	sphingolipid biosynthetic process (GO:0030148)	1/74	0.340535	0.424563	VAPA
925	cell morphogenesis involved in neuron differentiation (GO:0048667)	1/76	0.347928	0.433311	PLPPR4
926	negative regulation of developmental process (GO:0051093)	1/77	0.351593	0.435054	PTPRS
927	cholesterol metabolic process (GO:0008203)	1/77	0.351593	0.435054	MT3
928	neutrophil migration (GO:1990266)	1/77	0.351593	0.435054	PIP5K1C
929	phosphatidylcholine metabolic process (GO:0046470)	1/77	0.351593	0.435054	CSNK2B
930	positive regulation of phosphatidylinositol 3-kinase signaling (GO:0014068)	1/77	0.351593	0.435054	HAX1
931	positive regulation of type I interferon production (GO:0032481)	1/77	0.351593	0.435054	POLR2H
932	negative regulation of apoptotic signaling pathway (GO:2001234)	1/78	0.355238	0.438622	PARK7
933	negative regulation of blood vessel morphogenesis (GO:2000181)	1/78	0.355238	0.438622	ATP2B4
934	axon development (GO:0061564)	1/79	0.358863	0.441678	PLPPR4
935	negative regulation of NF-kappaB transcription factor activity (GO:0032088)	1/79	0.358863	0.441678	CYP1B1
936	regulation of neuron differentiation (GO:0045664)	1/79	0.358863	0.441678	BRINP2
937	negative regulation of cell cycle (GO:0045786)	1/80	0.362468	0.443744	BRINP2
938	regulation of organelle organization (GO:0033043)	1/80	0.362468	0.443744	MFF
939	response to interferon-gamma (GO:0034341)	1/80	0.362468	0.443744	EPRS1
940	skin development (GO:0043588)	1/80	0.362468	0.443744	KRT10
941	lipid biosynthetic process (GO:0008610)	1/80	0.362468	0.443744	HSD17B8
942	regulation of interleukin-8 production (GO:0032677)	1/81	0.366052	0.447182	PARK7
943	positive regulation of cellular amide metabolic process (GO:0034250)	1/81	0.366052	0.447182	HNRNPD
944	regulation of cyclin-dependent protein serine/threonine kinase activity (GO:0000079)	1/82	0.369617	0.450104	MAPRE3
945	cell-cell junction organization (GO:0045216)	1/82	0.369617	0.450104	JUP
946	regulation of gene expression, epigenetic (GO:0040029)	1/82	0.369617	0.450104	POLR2H
947	regulation of autophagy (GO:0010506)	2/231	0.371793	0.451557	HAX1;MT3
948	regulation of defense response (GO:0031347)	1/83	0.373161	0.451557	PARK7
949	peptide metabolic process (GO:0006518)	1/83	0.373161	0.451557	GSTM5
950	regulation of Notch signaling pathway (GO:0008593)	1/83	0.373161	0.451557	EPN2
951	positive regulation of plasma membrane bounded cell projection assembly (GO:0120034)	1/83	0.373161	0.451557	ARPC2
952	long-chain fatty acid metabolic process (GO:0001676)	1/83	0.373161	0.451557	CYP1B1
953	regulation of cytokinesis (GO:0032465)	1/84	0.376686	0.45439	PDXP
954	response to insulin (GO:0032868)	1/84	0.376686	0.45439	EPRS1
955	spindle assembly (GO:0051225)	1/84	0.376686	0.45439	MAPRE3
956	regulation of cell cycle G2/M phase transition (GO:1902749)	1/85	0.380192	0.45766	PAFAH1B1
957	retrograde vesicle-mediated transport, Golgi to endoplasmic reticulum (GO:0006890)	1/85	0.380192	0.45766	ARFGAP1
958	negative regulation of cellular amide metabolic process (GO:0034249)	1/86	0.383677	0.459934	EPRS1
959	negative regulation of phosphorylation (GO:0042326)	1/86	0.383677	0.459934	PARK7
960	regulation of Ras protein signal transduction (GO:0046578)	1/86	0.383677	0.459934	ARFGAP1
961	glucose homeostasis (GO:0042593)	1/86	0.383677	0.459934	PARK7
962	protein targeting to membrane (GO:0006612)	1/87	0.387144	0.463607	NACA
963	phosphorylation (GO:0016310)	3/400	0.388799	0.465106	LMTK3;SIK3;PI4KA
964	negative regulation of binding (GO:0051100)	1/88	0.390591	0.465316	PARK7
965	retrograde transport, endosome to Golgi (GO:0042147)	1/88	0.390591	0.465316	VTI1A
966	sensory perception of mechanical stimulus (GO:0050954)	1/88	0.390591	0.465316	TIMM9
967	metal ion transport (GO:0030001)	1/88	0.390591	0.465316	MT3
968	negative regulation of cellular process (GO:0048523)	4/566	0.391327	0.465712	CSNK2B;CYP1B1;PARK7;MT3
969	regulation of cation channel activity (GO:2001257)	1/89	0.394018	0.466505	GRIN2B
970	regulation of cysteine-type endopeptidase activity involved in apoptotic process (GO:0043281)	1/89	0.394018	0.466505	MT3
971	collagen fibril organization (GO:0030199)	1/89	0.394018	0.466505	CYP1B1
972	regulation of type I interferon production (GO:0032479)	1/89	0.394018	0.466505	POLR2H
973	post-Golgi vesicle-mediated transport (GO:0006892)	1/89	0.394018	0.466505	RAB14
974	cellular amino acid catabolic process (GO:0009063)	1/90	0.397427	0.468135	GAD1
975	negative regulation of protein kinase activity (GO:0006469)	1/90	0.397427	0.468135	PARK7
976	negative regulation of translation (GO:0017148)	1/90	0.397427	0.468135	EPRS1
977	SRP-dependent cotranslational protein targeting to membrane (GO:0006614)	1/90	0.397427	0.468135	RPL31
978	protein complex oligomerization (GO:0051259)	1/90	0.397427	0.468135	ALAD
979	sensory perception of sound (GO:0007605)	1/91	0.400817	0.471645	TIMM9
980	positive regulation of DNA-binding transcription factor activity (GO:0051091)	2/246	0.401578	0.472059	JUP;PARK7
981	regulation of peptidyl-tyrosine phosphorylation (GO:0050730)	1/92	0.404187	0.473195	HAX1
982	positive regulation of cellular component biogenesis (GO:0044089)	1/92	0.404187	0.473195	PARK7
983	retinoid metabolic process (GO:0001523)	1/92	0.404187	0.473195	CYP1B1
984	positive regulation of transmembrane receptor protein serine/threonine kinase signaling pathway (GO:0090100)	1/92	0.404187	0.473195	CSNK2B
985	regulation of heart contraction (GO:0008016)	1/93	0.407539	0.476152	ATP2B4
986	cytoplasmic translation (GO:0002181)	1/93	0.407539	0.476152	RPL31
987	negative regulation of cellular protein metabolic process (GO:0032269)	1/94	0.410873	0.47859	EPRS1
988	cotranslational protein targeting to membrane (GO:0006613)	1/94	0.410873	0.47859	RPL31
989	nucleosome organization (GO:0034728)	1/94	0.410873	0.47859	SMARCD2
990	RNA splicing, via transesterification reactions with bulged adenosine as nucleophile (GO:0000377)	2/251	0.411363	0.478677	HNRNPD;POLR2H
991	positive regulation of signal transduction (GO:0009967)	2/252	0.413311	0.480458	MT3;EPN2
992	regulation of cell cycle phase transition (GO:1901987)	1/95	0.414187	0.480507	ATP2B4
993	ciliary basal body-plasma membrane docking (GO:0097711)	1/95	0.414187	0.480507	PAFAH1B1
994	regulation of vesicle-mediated transport (GO:0060627)	1/96	0.417484	0.483844	ARFGAP1
995	calcium ion homeostasis (GO:0055074)	1/97	0.420761	0.486664	ATP2B4
996	positive regulation of cold-induced thermogenesis (GO:0120162)	1/97	0.420761	0.486664	FABP5
997	positive regulation of cell differentiation (GO:0045597)	2/258	0.424931	0.490993	BRINP2;FOXN1
998	organic anion transport (GO:0015711)	1/99	0.427262	0.492699	SLC4A10
999	mRNA-containing ribonucleoprotein complex export from nucleus (GO:0071427)	1/99	0.427262	0.492699	DDX25
1000	positive regulation of translation (GO:0045727)	1/100	0.430486	0.495919	HNRNPD
1001	regulation of proteasomal ubiquitin-dependent protein catabolic process (GO:0032434)	1/102	0.436878	0.501279	PARK7
1002	positive regulation of cellular protein metabolic process (GO:0032270)	1/102	0.436878	0.501279	HNRNPD
1003	intrinsic apoptotic signaling pathway (GO:0097193)	1/102	0.436878	0.501279	CYP1B1
1004	mitotic sister chromatid segregation (GO:0000070)	1/102	0.436878	0.501279	CSNK2B
1005	protein targeting to ER (GO:0045047)	1/103	0.440048	0.503912	RPL31
1006	chromatin remodeling (GO:0006338)	1/103	0.440048	0.503912	SMARCD2
1007	regulation of insulin secretion (GO:0050796)	1/104	0.4432	0.506012	MIDN
1008	steroid metabolic process (GO:0008202)	1/104	0.4432	0.506012	CYP1B1
1009	mRNA transport (GO:0051028)	1/104	0.4432	0.506012	DDX25
1010	regulation of intracellular signal transduction (GO:1902531)	3/437	0.444163	0.506609	CSNK2B;ARHGAP1;PIP5K1C
1011	nucleotide-excision repair (GO:0006289)	1/105	0.446334	0.508583	POLR2H
1012	protein processing (GO:0016485)	1/106	0.449451	0.509614	PITRM1
1013	regulation of cell cycle process (GO:0010564)	1/106	0.449451	0.509614	PDXP
1014	cellular response to peptide hormone stimulus (GO:0071375)	1/106	0.449451	0.509614	EPRS1
1015	peptidyl-lysine modification (GO:0018205)	1/106	0.449451	0.509614	PARK7
1016	RNA export from nucleus (GO:0006405)	1/106	0.449451	0.509614	DDX25
1017	mRNA export from nucleus (GO:0006406)	1/107	0.452551	0.512624	DDX25
1018	mRNA splicing, via spliceosome (GO:0000398)	2/274	0.455327	0.515262	HNRNPD;POLR2H
1019	regulation of protein ubiquitination (GO:0031396)	1/109	0.458698	0.518059	PARK7
1020	lipid transport (GO:0006869)	1/109	0.458698	0.518059	FABP5
1021	regulation of macroautophagy (GO:0016241)	1/112	0.467791	0.527811	GNAI3
1022	nuclear-transcribed mRNA catabolic process, nonsense-mediated decay (GO:0000184)	1/113	0.470788	0.529636	RPL31
1023	positive regulation of metabolic process (GO:0009893)	1/113	0.470788	0.529636	FABP5
1024	sulfur compound biosynthetic process (GO:0044272)	1/113	0.470788	0.529636	GSTM5
1025	negative regulation of cell motility (GO:2000146)	1/114	0.473768	0.531432	CYP1B1
1026	positive regulation of cellular component organization (GO:0051130)	1/114	0.473768	0.531432	PARK7
1027	positive regulation of kinase activity (GO:0033674)	1/114	0.473768	0.531432	MAPRE3
1028	calcium ion transport (GO:0006816)	1/115	0.476732	0.534237	ATP2B4
1029	regulation of protein-containing complex assembly (GO:0043254)	1/116	0.479679	0.535975	PARK7
1030	ion transport (GO:0006811)	1/116	0.479679	0.535975	SLC12A2
1031	sphingolipid metabolic process (GO:0006665)	1/116	0.479679	0.535975	VAPA
1032	positive regulation of cell projection organization (GO:0031346)	1/117	0.48261	0.538727	SCN1B
1033	adenylate cyclase-activating G protein-coupled receptor signaling pathway (GO:0007189)	1/118	0.485524	0.539888	GNG2
1034	negative regulation of response to external stimulus (GO:0032102)	1/118	0.485524	0.539888	PTPRS
1035	regulation of protein binding (GO:0043393)	1/118	0.485524	0.539888	PARK7
1036	positive regulation of protein-containing complex assembly (GO:0031334)	1/118	0.485524	0.539888	PARK7
1037	macroautophagy (GO:0016236)	1/120	0.491305	0.545789	CSNK2B
1038	cellular response to interferon-gamma (GO:0071346)	1/121	0.49417	0.548444	EPRS1
1039	positive regulation of transcription, DNA-templated (GO:0045893)	7/1183	0.496249	0.55022	SMARCD2;HAX1;JUP;HNRNPD;MAPRE3;PARK7;MT3
1040	regulation of mRNA catabolic process (GO:0061013)	1/122	0.49702	0.550546	HNRNPD
1041	non-canonical Wnt signaling pathway (GO:0035567)	1/124	0.502672	0.55472	GNG2
1042	fatty acid metabolic process (GO:0006631)	1/124	0.502672	0.55472	HSD17B8
1043	extracellular matrix organization (GO:0030198)	2/300	0.502715	0.55472	CYP1B1;HAPLN1
1044	mRNA processing (GO:0006397)	2/300	0.502715	0.55472	HNRNPD;POLR2H
1045	regulation of phosphorylation (GO:0042325)	1/125	0.505475	0.556699	NDUFS4
1046	regulation of protein secretion (GO:0050708)	1/125	0.505475	0.556699	SLC12A2
1047	negative regulation of growth (GO:0045926)	1/126	0.508262	0.559225	MT3
1048	cellular response to cytokine stimulus (GO:0071345)	3/482	0.508739	0.559225	SLC12A2;HAX1;EPRS1
1049	plasma membrane bounded cell projection organization (GO:0120036)	1/128	0.513789	0.564237	VAPA
1050	positive regulation of macromolecule biosynthetic process (GO:0010557)	1/129	0.516529	0.566706	HNRNPD
1051	regulation of response to external stimulus (GO:0032101)	1/130	0.519254	0.567534	PARK7
1052	positive regulation of canonical Wnt signaling pathway (GO:0090263)	1/130	0.519254	0.567534	JUP
1053	G2/M transition of mitotic cell cycle (GO:0000086)	1/130	0.519254	0.567534	PAFAH1B1
1054	protein glycosylation (GO:0006486)	1/130	0.519254	0.567534	PMM1
1055	cell cycle G2/M phase transition (GO:0044839)	1/131	0.521964	0.569955	PAFAH1B1
1056	cellular macromolecule biosynthetic process (GO:0034645)	2/314	0.527126	0.575047	RPL31;POLR2H
1057	protein phosphorylation (GO:0006468)	3/496	0.528046	0.575505	CSNK2B;LMTK3;SIK3
1058	positive regulation of peptidyl-tyrosine phosphorylation (GO:0050731)	1/134	0.530002	0.577092	HAX1
1059	negative regulation of inflammatory response to antigenic stimulus (GO:0002862)	1/136	0.535287	0.581198	GNG2
1060	cellular calcium ion homeostasis (GO:0006874)	1/136	0.535287	0.581198	ATP2B4
1061	organic substance transport (GO:0071702)	1/136	0.535287	0.581198	TOM1
1062	regulation of inflammatory response to antigenic stimulus (GO:0002861)	1/137	0.537907	0.583493	GNG2
1063	transcription initiation from RNA polymerase II promoter (GO:0006367)	1/140	0.54568	0.591368	POLR2H
1064	regulation of small GTPase mediated signal transduction (GO:0051056)	1/141	0.548243	0.593055	ARHGAP1
1065	positive regulation of nucleic acid-templated transcription (GO:1903508)	3/511	0.548267	0.593055	HNRNPD;MAPRE3;MT3
1066	chromatin organization (GO:0006325)	1/142	0.55079	0.594617	SMARCD2
1067	protein localization to organelle (GO:0033365)	1/142	0.55079	0.594617	VAPA
1068	cellular protein localization (GO:0034613)	2/329	0.552381	0.594617	RAB14;RAB18
1069	receptor-mediated endocytosis (GO:0006898)	1/143	0.553324	0.594617	PIP5K1C
1070	negative regulation of DNA-binding transcription factor activity (GO:0043433)	1/143	0.553324	0.594617	CYP1B1
1071	neuron development (GO:0048666)	1/143	0.553324	0.594617	VAPA
1072	monocarboxylic acid metabolic process (GO:0032787)	1/143	0.553324	0.594617	GLO1
1073	negative regulation of cell migration (GO:0030336)	1/144	0.555843	0.596767	CYP1B1
1074	regulation of mRNA stability (GO:0043488)	1/146	0.56084	0.601571	HNRNPD
1075	intracellular protein transport (GO:0006886)	2/336	0.563842	0.604229	RAB14;RAB18
1076	regulation of cytosolic calcium ion concentration (GO:0051480)	1/148	0.565781	0.605181	ATP2B4
1077	positive regulation of transferase activity (GO:0051347)	1/148	0.565781	0.605181	HNRNPD
1078	regulation of G2/M transition of mitotic cell cycle (GO:0010389)	1/149	0.568231	0.607237	PAFAH1B1
1079	response to cytokine (GO:0034097)	1/150	0.570667	0.609275	HAX1
1080	actin filament organization (GO:0007015)	1/152	0.575498	0.613297	DBN1
1081	negative regulation of protein phosphorylation (GO:0001933)	1/152	0.575498	0.613297	PARK7
1082	positive regulation of Wnt signaling pathway (GO:0030177)	1/153	0.577893	0.61528	JUP
1083	positive regulation of protein kinase activity (GO:0045860)	1/154	0.580275	0.617246	MAPRE3
1084	regulation of signal transduction by p53 class mediator (GO:1901796)	1/156	0.584999	0.621697	CSNK2B
1085	skeletal system development (GO:0001501)	1/158	0.589671	0.626084	HAPLN1
1086	positive regulation of intracellular signal transduction (GO:1902533)	3/546	0.593451	0.629517	HAX1;VAPA;PARK7
1087	peptide biosynthetic process (GO:0043043)	1/162	0.598858	0.634085	RPL31
1088	rRNA metabolic process (GO:0016072)	1/162	0.598858	0.634085	RPL31
1089	heart development (GO:0007507)	1/164	0.603375	0.638281	CRELD1
1090	adenylate cyclase-modulating G protein-coupled receptor signaling pathway (GO:0007188)	1/165	0.605614	0.640062	GNAI3
1091	cellular protein-containing complex assembly (GO:0034622)	1/168	0.612258	0.645898	CSNK2B
1092	DNA-templated transcription, initiation (GO:0006352)	1/168	0.612258	0.645898	POLR2H
1093	cell-cell adhesion via plasma-membrane adhesion molecules (GO:0098742)	1/170	0.616625	0.64991	PTPRS
1094	nuclear-transcribed mRNA catabolic process (GO:0000956)	1/171	0.61879	0.651001	RPL31
1095	positive regulation of I-kappaB kinase/NF-kappaB signaling (GO:0043123)	1/171	0.61879	0.651001	VAPA
1096	positive regulation of ERK1 and ERK2 cascade (GO:0070374)	1/172	0.620943	0.65267	MT3
1097	rRNA processing (GO:0006364)	1/173	0.623084	0.654324	RPL31
1098	regulation of cell population proliferation (GO:0042127)	4/764	0.624102	0.654796	JUP;CSNK2B;CYP1B1;ROMO1
1099	neuron differentiation (GO:0030182)	1/174	0.625214	0.655365	SNPH
1100	defense response to bacterium (GO:0042742)	1/176	0.629436	0.658799	ROMO1
1101	negative regulation of cell population proliferation (GO:0008285)	2/379	0.629633	0.658799	CSNK2B;CYP1B1
1102	negative regulation of immune response (GO:0050777)	1/178	0.633612	0.66236	GNG2
1103	RNA processing (GO:0006396)	1/179	0.635682	0.663922	HNRNPD
1104	positive regulation of macromolecule metabolic process (GO:0010604)	2/384	0.636768	0.664453	PARK7;MT3
1105	regulated exocytosis (GO:0045055)	1/180	0.63774	0.664866	PIP5K1C
1106	regulation of mitotic cell cycle phase transition (GO:1901990)	1/188	0.6538	0.680992	PAFAH1B1
1107	ribosome biogenesis (GO:0042254)	1/192	0.661562	0.688455	RPL31
1108	regulation of programmed cell death (GO:0043067)	1/194	0.665379	0.691802	HAX1
1109	negative regulation of intracellular signal transduction (GO:1902532)	1/198	0.672884	0.698975	ATP2B4
1110	regulation of macromolecule metabolic process (GO:0060255)	1/200	0.676574	0.702174	HNRNPD
1111	ncRNA processing (GO:0034470)	1/201	0.678404	0.703439	RPL31
1112	cytokine-mediated signaling pathway (GO:0019221)	3/621	0.680107	0.704571	CAPZA1;CSNK2B;MT3
1113	regulation of inflammatory response (GO:0050727)	1/206	0.687398	0.711485	PARK7
1114	organelle assembly (GO:0070925)	2/425	0.691286	0.714867	VMP1;MAPRE3
1115	mitotic cell cycle phase transition (GO:0044772)	1/209	0.692675	0.715661	PAFAH1B1
1116	negative regulation of inflammatory response (GO:0050728)	1/212	0.697863	0.720375	GNG2
1117	negative regulation of multicellular organismal process (GO:0051241)	1/214	0.701274	0.722601	ATP2B4
1118	positive regulation of protein modification process (GO:0031401)	1/214	0.701274	0.722601	MT3
1119	extracellular structure organization (GO:0043062)	1/216	0.704646	0.725427	HAPLN1
1120	regulation of cell growth (GO:0001558)	1/217	0.706318	0.725851	MT3
1121	external encapsulating structure organization (GO:0045229)	1/217	0.706318	0.725851	HAPLN1
1122	cellular response to lipid (GO:0071396)	1/219	0.709634	0.728609	BRINP2
1123	transcription, DNA-templated (GO:0006351)	1/221	0.712913	0.731323	POLR2H
1124	nervous system development (GO:0007399)	2/447	0.717689	0.734989	SDHA;HAPLN1
1125	regulation of I-kappaB kinase/NF-kappaB signaling (GO:0043122)	1/224	0.717763	0.734989	VAPA
1126	regulation of gene expression (GO:0010468)	5/1079	0.728798	0.745626	HNRNPD;ATP2B4;MATR3;PARK7;MT3
1127	regulation of ERK1 and ERK2 cascade (GO:0070372)	1/238	0.739342	0.755743	MT3
1128	regulation of cellular macromolecule biosynthetic process (GO:2000112)	2/468	0.741116	0.756885	DDX25;HNRNPD
1129	positive regulation of cell population proliferation (GO:0008284)	2/474	0.747501	0.762729	NDUFS4;ROMO1
1130	positive regulation of transcription by RNA polymerase II (GO:0045944)	4/908	0.754016	0.768696	SMARCD2;HAX1;JUP;PARK7
1131	regulation of canonical Wnt signaling pathway (GO:0060828)	1/253	0.76065	0.774089	JUP
1132	positive regulation of phosphorylation (GO:0042327)	1/253	0.76065	0.774089	MT3
1133	negative regulation of signal transduction (GO:0009968)	1/267	0.778977	0.79204	EPN2
1134	positive regulation of MAPK cascade (GO:0043410)	1/274	0.787611	0.800113	MT3
1135	DNA metabolic process (GO:0006259)	1/277	0.791208	0.803059	PARK7
1136	positive regulation of programmed cell death (GO:0043068)	1/286	0.801642	0.812933	CYP1B1
1137	DNA repair (GO:0006281)	1/298	0.814754	0.825015	PARK7
1138	negative regulation of cellular macromolecule biosynthetic process (GO:2000113)	2/547	0.814989	0.825015	EPRS1;MT3
1139	innate immune response (GO:0045087)	1/302	0.818931	0.828278	CAPZA1
1140	positive regulation of apoptotic process (GO:0043065)	1/310	0.827006	0.835712	CYP1B1
1141	cilium assembly (GO:0060271)	1/314	0.830909	0.83892	PAFAH1B1
1142	transcription by RNA polymerase II (GO:0006366)	1/320	0.8366	0.843926	POLR2H
1143	positive regulation of multicellular organismal process (GO:0051240)	1/345	0.85834	0.865098	FABP5
1144	cellular response to DNA damage stimulus (GO:0006974)	1/350	0.862331	0.868361	PARK7
1145	positive regulation of cellular process (GO:0048522)	2/625	0.868998	0.874311	ROMO1;MT3
1146	regulation of cell migration (GO:0030334)	1/408	0.901225	0.905943	CYP1B1
1147	cellular protein metabolic process (GO:0044267)	1/417	0.906193	0.910143	RPL31
1148	regulation of nucleic acid-templated transcription (GO:1903506)	1/430	0.912935	0.916116	HNRNPD
1149	negative regulation of nucleic acid-templated transcription (GO:1903507)	1/464	0.928382	0.930806	MT3
1150	regulation of transcription by RNA polymerase II (GO:0006357)	6/2206	0.987895	0.989613	SMARCD2;HAX1;JUP;ATP2B4;PARK7;FOXN1
1151	regulation of transcription, DNA-templated (GO:0006355)	6/2244	0.989607	0.990467	SMARCD2;HNRNPD;ATP2B4;MAPRE3;MT3;FOXN1
1152	negative regulation of transcription, DNA-templated (GO:0045892)	1/948	0.995719	0.995719	MT3
1153	membrane organization (GO:0061024)	19/242	1.31398e-08	2.88549e-05	SH3GLB1;MTCH1;PDCD6IP;SGIP1;CLTB;AP3D1;CLTA;ANK2;NAPG;EPN1;RIMS1;NSFL1C;CTTN;DNAJC6;VAPB;PPT1;PICK1;MFN2;EMD
1154	regulation of cellular amine metabolic process (GO:0033238)	9/51	1.0081e-07	9.56084e-05	PSMA6;PSMB7;PSMD6;PSMB4;PSMC5;PSMA4;PSMC3;PSMD2;PSMC2
1155	regulation of cellular amino acid metabolic process (GO:0006521)	9/54	1.68973e-07	9.56084e-05	PSMA6;PSMB7;PSMD6;PSMB4;PSMC5;PSMA4;PSMC3;PSMD2;PSMC2
1156	proteasomal protein catabolic process (GO:0010498)	16/205	2.03425e-07	9.56084e-05	UBXN1;CUL3;AGAP3;RAD23B;PSMA6;PSMB7;NSFL1C;PSMD6;PSMB4;PSMC5;PSMA4;PSMC3;PSMD2;NEDD4;PSMC2;PLAA
1157	regulation of stem cell differentiation (GO:2000736)	11/91	2.17688e-07	9.56084e-05	PSMA6;PSMB7;PSMD6;PSMB4;PSMC5;PSMA4;PSMC3;PSMD2;PSMC2;OCIAD1;PTN
1158	negative regulation of cell cycle G2/M phase transition (GO:1902750)	9/57	2.74111e-07	0.000100325	PSMA6;PSMB7;PSMD6;PSMB4;PSMC5;PSMA4;PSMC3;PSMD2;PSMC2
1159	regulation of cellular ketone metabolic process (GO:0010565)	9/64	7.60923e-07	0.000180453	PSMA6;PSMB7;PSMD6;PSMB4;PSMC5;PSMA4;PSMC3;PSMD2;PSMC2
1160	pre-replicative complex assembly (GO:0036388)	9/64	7.60923e-07	0.000180453	PSMA6;PSMB7;PSMD6;PSMB4;PSMC5;PSMA4;PSMC3;PSMD2;PSMC2
1161	regulation of G2/M transition of mitotic cell cycle (GO:0010389)	13/149	8.11595e-07	0.000180453	DCTN2;DCTN1;DCTN3;PSMA6;PSMB7;PSMD6;PSMB4;PSMC5;PSMA4;PSMC3;PSMD2;PSMC2;MAPRE1
1162	anaphase-promoting complex-dependent catabolic process (GO:0031145)	10/84	8.99998e-07	0.000180453	PSMA6;PSMB7;PSMD6;PSMB4;PSMC5;PSMA4;PSMC3;PSMD2;CUL3;PSMC2
1163	neutrophil degranulation (GO:0043312)	24/481	9.23061e-07	0.000180453	GSN;DDX3X;ANXA2;AHSG;IST1;IDH1;C3;PSMB7;ERP44;ACLY;PSMD6;PNP;ACTR1B;RAP2B;RAB31;PSMC3;GM2A;PSMD2;PSMC2;COTL1;LAMTOR2;ATP6V0C;KPNB1;VCL
1164	negative regulation of G2/M transition of mitotic cell cycle (GO:0010972)	9/66	9.94494e-07	0.000180453	PSMA6;PSMB7;PSMD6;PSMB4;PSMC5;PSMA4;PSMC3;PSMD2;PSMC2
1165	neutrophil activation involved in immune response (GO:0002283)	24/485	1.06825e-06	0.000180453	GSN;DDX3X;ANXA2;AHSG;IST1;IDH1;C3;PSMB7;ERP44;ACLY;PSMD6;PNP;ACTR1B;RAP2B;RAB31;PSMC3;GM2A;PSMD2;PSMC2;COTL1;LAMTOR2;ATP6V0C;KPNB1;VCL
1166	neutrophil mediated immunity (GO:0002446)	24/488	1.19061e-06	0.000183034	GSN;DDX3X;ANXA2;AHSG;IST1;IDH1;C3;PSMB7;ERP44;ACLY;PSMD6;PNP;ACTR1B;RAP2B;RAB31;PSMC3;GM2A;PSMD2;PSMC2;COTL1;LAMTOR2;ATP6V0C;KPNB1;VCL
1167	regulation of transcription from RNA polymerase II promoter in response to stress (GO:0043618)	10/87	1.25023e-06	0.000183034	PSMA6;PSMB7;PSMD6;PSMB4;PSMC5;PSMA4;PSMC3;PSMD2;PSMC2;GCN1
1168	cellular protein localization (GO:0034613)	19/329	1.56497e-06	0.000214792	PRRT1;CNTNAP2;NPM1;STX7;ATG9A;AP3D1;ANK2;VPS26B;NAPG;TM9SF2;SGSM1;RAB31;CTTN;PICK1;MFN2;RAB3GAP2;LAMTOR2;RAB6B;VCL
1169	regulation of hematopoietic stem cell differentiation (GO:1902036)	9/71	1.86603e-06	0.000241047	PSMA6;PSMB7;PSMD6;PSMB4;PSMC5;PSMA4;PSMC3;PSMD2;PSMC2
1170	regulation of mitotic cell cycle phase transition (GO:1901990)	14/188	2.06806e-06	0.000252303	DCTN2;DCTN1;CUL3;DCTN3;PSMA6;PSMB7;PSMD6;PSMB4;PSMC5;PSMA4;PSMC3;PSMD2;PSMC2;MAPRE1
1171	antigen processing and presentation of exogenous peptide antigen via MHC class I, TAP-dependent (GO:0002479)	9/73	2.36554e-06	0.000273406	PSMA6;PSMB7;PSMD6;PSMB4;PSMC5;PSMA4;PSMC3;PSMD2;PSMC2
1172	NIK/NF-kappaB signaling (GO:0038061)	9/74	2.65575e-06	0.000285127	PSMA6;PSMB7;PSMD6;PSMB4;PSMC5;PSMA4;PSMC3;PSMD2;PSMC2
1173	regulation of hematopoietic progenitor cell differentiation (GO:1901532)	9/75	2.97608e-06	0.000285127	PSMA6;PSMB7;PSMD6;PSMB4;PSMC5;PSMA4;PSMC3;PSMD2;PSMC2
1174	regulation of transcription from RNA polymerase II promoter in response to hypoxia (GO:0061418)	9/75	2.97608e-06	0.000285127	PSMA6;PSMB7;PSMD6;PSMB4;PSMC5;PSMA4;PSMC3;PSMD2;PSMC2
1175	cellular protein modification process (GO:0006464)	37/1025	3.12715e-06	0.000285127	PIGS;APP;CAMK2D;GMFB;PRKCSH;CUL3;MPI;STK39;PPP2R2A;GLRX;C3;PSMB7;PPP6C;PSMD6;PSMB4;PSMD2;SENP8;PRKACB;CHGB;PRRT1;AHSG;OGA;PTPRD;PSMA6;PPP5C;PSMC5;PSMA4;PSMC3;VGF;TAOK1;PSMC2;UBA3;PICK1;PTPN9;PHPT1;SCG2;PTPN5
1176	post-translational protein modification (GO:0043687)	19/345	3.14304e-06	0.000285127	APP;AHSG;PRKCSH;CUL3;C3;PSMA6;PSMB7;PSMD6;PSMB4;PSMC5;PSMA4;PSMC3;VGF;PSMD2;SENP8;PSMC2;UBA3;SCG2;CHGB
1177	protein-DNA complex assembly (GO:0065004)	12/143	3.24598e-06	0.000285127	PSMA6;PSMB7;PSMD6;PSMB4;NPM1;PSMC5;PSMA4;PSMC3;PSMD2;PSMC2;RAD23B;NAP1L4
1178	antigen processing and presentation of exogenous peptide antigen via MHC class I (GO:0042590)	9/78	4.14416e-06	0.000350022	PSMA6;PSMB7;PSMD6;PSMB4;PSMC5;PSMA4;PSMC3;PSMD2;PSMC2
1179	ubiquitin-dependent protein catabolic process (GO:0006511)	19/354	4.56412e-06	0.000371215	UBXN1;UBE3C;USP9X;CUL3;AGAP3;RAD23B;PSMA6;PSMB7;NSFL1C;PSMD6;PSMB4;PSMC5;PSMA4;PSMC3;PSMD2;NEDD4;PSMC2;PLAA;UBQLN2
1180	positive regulation of Wnt signaling pathway (GO:0030177)	12/153	6.54427e-06	0.000513258	MACF1;PSMA6;PSMB7;PSMD6;PSMB4;PSMC5;DDX3X;PSMA4;PSMC3;PSMD2;PSMC2;ATP6V0C
1181	neuron maturation (GO:0042551)	5/18	7.22723e-06	0.000547276	C3;APP;C1QA;MTCH1;PICK1
1182	protein transport (GO:0015031)	19/369	8.26096e-06	0.000582385	MACF1;ATP6V1G1;NPM1;LRP1;STX7;AP3D1;VPS26B;NAPG;SGSM1;RAB31;CTTN;KIF3A;PPT1;PICK1;RAB3GAP2;PREB;ATP6V0C;SCG2;RAB6B
1183	intracellular protein transport (GO:0006886)	18/336	8.35994e-06	0.000582385	NPM1;CSE1L;STX7;AP3D1;XPO7;VPS26B;IPO7;NAPG;IPO5;SGSM1;IPO9;RAB31;CTTN;PICK1;RAB3GAP2;PREB;RAB6B;KPNB1
1184	Wnt signaling pathway, planar cell polarity pathway (GO:0060071)	9/85	8.48649e-06	0.000582385	PSMA6;PSMB7;PSMD6;PSMB4;PSMC5;PSMA4;PSMC3;PSMD2;PSMC2
1185	regulation of establishment of planar polarity (GO:0090175)	9/88	1.12944e-05	0.000751592	PSMA6;PSMB7;PSMD6;PSMB4;PSMC5;PSMA4;PSMC3;PSMD2;PSMC2
1186	SCF-dependent proteasomal ubiquitin-dependent protein catabolic process (GO:0031146)	9/89	1.23912e-05	0.000798026	PSMA6;PSMB7;PSMD6;PSMB4;PSMC5;PSMA4;PSMC3;PSMD2;PSMC2
1187	negative regulation of Wnt signaling pathway (GO:0030178)	13/191	1.2719e-05	0.000798026	LRP1;CUL3;PSMA6;PSMB7;PSMD6;PSMB4;PSMC5;PSMA4;PSMC3;PSMD2;PSMC2;EMD;PFDN5
1188	negative regulation of canonical Wnt signaling pathway (GO:0090090)	12/165	1.41209e-05	0.000861374	PSMA6;PSMB7;PSMD6;PSMB4;PSMC5;PSMA4;PSMC3;PSMD2;CUL3;PSMC2;EMD;PFDN5
1189	cellular response to lectin (GO:1990858)	10/115	1.57219e-05	0.00090856	PSMA6;PSMB7;PSMD6;PSMB4;PSMC5;PSMA4;PSMC3;PSMD2;PSMC2;PRKACB
1190	stimulatory C-type lectin receptor signaling pathway (GO:0002223)	10/115	1.57219e-05	0.00090856	PSMA6;PSMB7;PSMD6;PSMB4;PSMC5;PSMA4;PSMC3;PSMD2;PSMC2;PRKACB
1191	negative regulation of mitotic cell cycle phase transition (GO:1901991)	9/92	1.6243e-05	0.000914605	PSMA6;PSMB7;PSMD6;PSMB4;PSMC5;PSMA4;PSMC3;PSMD2;PSMC2
1192	tumor necrosis factor-mediated signaling pathway (GO:0033209)	10/116	1.69656e-05	0.000925083	EIF5A;PSMA6;PSMB7;PSMD6;PSMB4;PSMC5;PSMA4;PSMC3;PSMD2;PSMC2
1193	proteasome-mediated ubiquitin-dependent protein catabolic process (GO:0043161)	17/321	1.72716e-05	0.000925083	UBXN1;CUL3;AGAP3;RAD23B;PSMA6;PSMB7;NSFL1C;PSMD6;PSMB4;PSMC5;PSMA4;PSMC3;PSMD2;NEDD4;PSMC2;PLAA;UBQLN2
1194	monocarboxylic acid metabolic process (GO:0032787)	11/143	1.90561e-05	0.000987758	GRHPR;CPT1A;GATM;MTHFD1L;MCCC1;NAAA;ACOT2;ACSL4;ME2;HAGH;CPT1C
1195	interleukin-1-mediated signaling pathway (GO:0070498)	9/94	1.93413e-05	0.000987758	PSMA6;PSMB7;PSMD6;PSMB4;PSMC5;PSMA4;PSMC3;PSMD2;PSMC2
1196	regulation of cell cycle phase transition (GO:1901987)	9/95	2.10701e-05	0.0010354	PSMA6;PSMB7;PSMD6;PSMB4;PSMC5;PSMA4;PSMC3;PSMD2;PSMC2
1197	innate immune response activating cell surface receptor signaling pathway (GO:0002220)	10/119	2.12171e-05	0.0010354	PSMA6;PSMB7;PSMD6;PSMB4;PSMC5;PSMA4;PSMC3;PSMD2;PSMC2;PRKACB
1198	regulation of mRNA catabolic process (GO:0061013)	10/122	2.63525e-05	0.00125805	PSMA6;PSMB7;PSMD6;PSMB4;PSMC5;PSMA4;PSMC3;PSMD2;PSMC2;GTPBP1
1199	DNA-dependent DNA replication (GO:0006261)	10/129	4.26288e-05	0.00199176	PSMA6;PSMB7;PSMD6;PSMB4;PSMC5;PSMA4;PSMC3;PSMD2;PSMC2;SSBP1
1200	regulation of primary metabolic process (GO:0080090)	10/130	4.55392e-05	0.0020409	FDPS;PSMA6;PSMB7;PSMD6;PSMB4;PSMC5;PSMA4;PSMC3;PSMD2;PSMC2
1201	positive regulation of canonical Wnt signaling pathway (GO:0090263)	10/130	4.55392e-05	0.0020409	PSMA6;PSMB7;PSMD6;PSMB4;PSMC5;DDX3X;PSMA4;PSMC3;PSMD2;PSMC2
1202	cellular response to hypoxia (GO:0071456)	10/131	4.86175e-05	0.00213528	PSMA6;PSMB7;PSMD6;PSMB4;TIGAR;PSMC5;PSMA4;PSMC3;PSMD2;PSMC2
1203	purine-containing compound biosynthetic process (GO:0072522)	5/26	4.99677e-05	0.00215155	PRPSAP1;PNP;MTHFD1;GMPS;PAICS
1204	Fc-epsilon receptor signaling pathway (GO:0038095)	9/111	7.25402e-05	0.00301344	PSMA6;PSMB7;PSMD6;PSMB4;PSMC5;PSMA4;PSMC3;PSMD2;PSMC2
1205	cristae formation (GO:0042407)	5/28	7.27287e-05	0.00301344	AFG3L2;ATP5PB;CHCHD6;DNAJC11;ATP5ME
1206	valine metabolic process (GO:0006573)	3/6	7.75785e-05	0.00310598	HIBADH;ILVBL;HIBCH
1207	Fc receptor signaling pathway (GO:0038093)	9/112	7.77909e-05	0.00310598	PSMA6;PSMB7;PSMD6;PSMB4;PSMC5;PSMA4;PSMC3;PSMD2;PSMC2
1208	neuron projection development (GO:0031175)	11/171	9.81224e-05	0.0038478	GPRIN3;APP;EPHA4;CNTNAP2;CTTN;MAP1S;NEDD4;TAOK1;TBC1D24;MAP4;ATXN10
1209	receptor-mediated endocytosis (GO:0006898)	10/143	0.000101783	0.00392133	RAB31;CTTN;LRP1;SGIP1;DNAJC6;NEDD4;PPT1;CLTB;CLTA;CD9
1210	protein deubiquitination (GO:0016579)	14/267	0.000105828	0.00400688	USP9X;RAD23B;HCFC1;PSMA6;PSMB7;PSMD6;PSMB4;PSMC5;PSMA4;PSMC3;PSMD2;SENP8;PSMC2;OTUB1
1211	positive regulation of endocytosis (GO:0045807)	6/48	0.000109671	0.00408198	C3;RAB31;LRP1;SGIP1;FLOT1;PPT1
1212	regulation of mRNA stability (GO:0043488)	10/146	0.000120941	0.00442645	PSMA6;PSMB7;PSMD6;PSMB4;NPM1;PSMC5;PSMA4;PSMC3;PSMD2;PSMC2
1213	chemical synaptic transmission (GO:0007268)	15/306	0.000127827	0.00460178	GABRB3;DTNA;NRXN1;SLC1A1;AKAP5;RIMS1;CACNB2;GRM5;PRKAR1A;RPS6KA1;NAAA;TBC1D24;SLC17A8;BSN;PRKACB
1214	positive regulation of RNA polymerase II transcription preinitiation complex assembly (GO:0045899)	3/7	0.000134158	0.00475178	PSMC5;PSMC3;PSMC2
1215	regulation of mitotic cell cycle (GO:0007346)	11/178	0.000140098	0.00488342	APP;PSMA6;PSMB7;PSMD6;PSMB4;PSMC5;DUSP3;PSMA4;PSMC3;PSMD2;PSMC2
1216	protein modification by small protein removal (GO:0070646)	14/276	0.000149834	0.00514119	USP9X;RAD23B;HCFC1;PSMA6;PSMB7;PSMD6;PSMB4;PSMC5;PSMA4;PSMC3;PSMD2;SENP8;PSMC2;OTUB1
1217	non-canonical Wnt signaling pathway (GO:0035567)	9/124	0.00017008	0.00574609	PSMA6;PSMB7;PSMD6;PSMB4;PSMC5;PSMA4;PSMC3;PSMD2;PSMC2
1218	dephosphorylation (GO:0016311)	10/153	0.000177785	0.00591541	PTPRD;PPP6C;PPP5C;DUSP3;PTPN9;PPP2R2A;HDHD2;PHPT1;PLPP3;PTPN5
1219	negative regulation of actin nucleation (GO:0051126)	3/8	0.000212117	0.00685013	GMFB;PICK1;CORO1A
1220	negative regulation of long-term synaptic potentiation (GO:1900272)	3/8	0.000212117	0.00685013	APP;EPHA4;PTN
1221	cellular response to amyloid-beta (GO:1904646)	5/35	0.000219258	0.00697814	APP;EPHA4;GRM5;VCAM1;LRP1
1222	regulation of canonical Wnt signaling pathway (GO:0060828)	13/253	0.000226391	0.0071022	DDX3X;CUL3;PSMA6;PSMB7;PSMD6;PSMB4;PSMC5;PSMA4;PSMC3;PSMD2;PSMC2;EMD;PFDN5
1223	membrane assembly (GO:0071709)	5/36	0.000251326	0.00756425	PTPRD;NSFL1C;ANXA2;NRXN1;FLOT1
1224	branched-chain amino acid catabolic process (GO:0009083)	4/20	0.000251453	0.00756425	HIBADH;IVD;MCCC1;HIBCH
1225	branched-chain amino acid metabolic process (GO:0009081)	4/20	0.000251453	0.00756425	HIBADH;IVD;MCCC1;HIBCH
1226	mitochondrial calcium ion transmembrane transport (GO:0006851)	4/21	0.000306735	0.00906339	AFG3L2;SMDT1;PMPCA;SLC25A23
1227	protein localization to membrane (GO:0072657)	11/195	0.000309542	0.00906339	TM9SF2;SH3GLB1;CACNB2;NRXN1;AP3D1;FLOT1;PICK1;ANK2;PTN;EZR;CLASP2
1228	neuronal ion channel clustering (GO:0045161)	3/9	0.00031442	0.00908507	CNTNAP2;MTCH1;PICK1
1229	regulation of protein tyrosine kinase activity (GO:0061097)	5/39	0.000369129	0.010423	APP;EPHA4;GRM5;RAP2B;NCK2
1230	proteasomal ubiquitin-independent protein catabolic process (GO:0010499)	4/22	0.000370215	0.010423	PSMA6;PSMB7;PSMB4;PSMA4
1231	MAPK cascade (GO:0000165)	14/303	0.000388843	0.0108088	CUL3;PSMA6;PSMB7;PSMD6;PPP5C;PSMB4;PSMC5;PSMA4;PSMC3;PSMD2;TAOK1;PSMC2;LAMTOR2;SCG2
1232	regulation of macroautophagy (GO:0016241)	8/112	0.000433759	0.0113342	SH3GLB1;ATP6V1G1;EXOC8;NEDD4;LAMTOR2;VPS26B;ATP6V0C;UBQLN2
1233	calcium import into the mitochondrion (GO:0036444)	3/10	0.000443873	0.0113342	AFG3L2;SMDT1;SLC25A23
1234	regulation of RNA polymerase II transcription preinitiation complex assembly (GO:0045898)	3/10	0.000443873	0.0113342	PSMC5;PSMC3;PSMC2
1235	fatty acid beta-oxidation using acyl-CoA dehydrogenase (GO:0033539)	3/10	0.000443873	0.0113342	ACADVL;IVD;ACADS
1236	negative regulation of sodium ion transmembrane transport (GO:1902306)	3/10	0.000443873	0.0113342	CAMK2D;NEDD4;STK39
1237	negative regulation of sodium ion transmembrane transporter activity (GO:2000650)	3/10	0.000443873	0.0113342	CAMK2D;NEDD4;STK39
1238	neuron remodeling (GO:0016322)	3/10	0.000443873	0.0113342	C3;APP;C1QA
1239	cellular amide metabolic process (GO:0043603)	8/115	0.000517853	0.0130713	DNPEP;MTHFD1;MTHFD1L;MCCC1;NAAA;ACOT2;PLPP3;NIT1
1240	post-Golgi vesicle-mediated transport (GO:0006892)	7/89	0.000553875	0.0138217	APP;EXOC8;DNAJC6;SORT1;VPS13C;CLTA;CORO7
1241	positive regulation of vacuole organization (GO:0044090)	3/11	0.000603132	0.0148818	SH3GLB1;ANXA2;RAB3GAP2
1242	response to amyloid-beta (GO:1904645)	5/44	0.000652436	0.0157445	APP;EPHA4;GRM5;VCAM1;LRP1
1243	positive regulation of receptor-mediated endocytosis (GO:0048260)	5/44	0.000652436	0.0157445	C3;ANXA2;SGIP1;PPT1;PICK1
1244	translation (GO:0006412)	11/214	0.000676936	0.0161582	AIMP2;RPS17;AARS1;GFM2;RPL37A;GATB;IARS2;RPL23A;RPL8;GTPBP1;RPS12
1245	clathrin-dependent endocytosis (GO:0072583)	4/26	0.000719564	0.016991	SGIP1;DNAJC6;CLTB;CLTA
1246	protein localization to synapse (GO:0035418)	3/12	0.000794705	0.0183702	PCLO;NRXN1;BSN
1247	regulation of actin nucleation (GO:0051125)	3/12	0.000794705	0.0183702	GSN;PICK1;CORO1A
1248	cellular response to interleukin-1 (GO:0071347)	9/155	0.000876896	0.020059	PSMA6;PSMB7;PSMD6;PSMB4;PSMC5;PSMA4;PSMC3;PSMD2;PSMC2
1249	synapse organization (GO:0050808)	8/126	0.000945976	0.0214161	PTPRD;APP;CACNB2;C1QA;GRM5;DCTN1;NRXN1;NEDD4
1250	calcium ion import (GO:0070509)	4/28	0.000961089	0.0215362	AFG3L2;CACNB2;SMDT1;SLC25A23
1251	T cell receptor signaling pathway (GO:0050852)	9/158	0.00100437	0.0222787	PSMA6;PSMB7;PSMD6;PSMB4;PSMC5;PSMA4;PSMC3;PSMD2;PSMC2
1252	plasma membrane bounded cell projection organization (GO:0120036)	8/128	0.00104785	0.0230108	GPRIN3;APP;CNTNAP2;CTTN;NEDD4;TBC1D24;MAP4;ATXN10
1253	inner mitochondrial membrane organization (GO:0007007)	5/49	0.00107362	0.0233432	AFG3L2;ATP5PB;CHCHD6;DNAJC11;ATP5ME
1254	neurotransmitter transport (GO:0006836)	6/73	0.00109056	0.0234734	RIMS1;NRXN1;NAAA;SLC1A1;CASK;SLC17A8
1255	establishment of mitotic spindle localization (GO:0040001)	4/29	0.00110099	0.0234734	NSFL1C;DCTN1;KPNB1;CLASP2
1256	cellular response to tumor necrosis factor (GO:0071356)	10/194	0.00115101	0.0243041	EIF5A;PSMA6;PSMB7;PSMD6;PSMB4;PSMC5;PSMA4;PSMC3;PSMD2;PSMC2
1257	regulation of long-term synaptic potentiation (GO:1900271)	4/30	0.00125456	0.0259907	APP;EPHA4;AKAP5;PTN
1258	fatty-acyl-CoA biosynthetic process (GO:0046949)	4/30	0.00125456	0.0259907	ACLY;PPT1;ACSL4;ACSBG1
1259	regulation of organelle assembly (GO:1902115)	6/77	0.00144045	0.0292891	NPM1;PDCD6IP;GSN;TBC1D24;EZR;UBQLN2
1260	import into nucleus (GO:0051170)	6/77	0.00144045	0.0292891	IPO9;SNRPD1;CSE1L;IPO7;KPNB1;IPO5
1261	clathrin coat assembly (GO:0048268)	3/15	0.00158629	0.0313829	SGIP1;CLTB;CLTA
1262	establishment of spindle localization (GO:0051293)	3/15	0.00158629	0.0313829	MAP4;KPNB1;CLASP2
1263	membrane raft organization (GO:0031579)	3/15	0.00158629	0.0313829	ANXA2;FLOT1;PPT1
1264	nuclear membrane reassembly (GO:0031468)	5/54	0.0016689	0.0327224	NSFL1C;IST1;PPP2R2A;EMD;KPNB1
1265	protein dephosphorylation (GO:0006470)	8/139	0.00177572	0.0345086	PTPRD;PPP6C;PPP5C;DUSP3;PTPN9;PPP2R2A;PHPT1;PTPN5
1266	protein targeting to mitochondrion (GO:0006626)	5/55	0.0018122	0.0349087	TOMM40;AIFM1;MFN2;PMPCA;TIMM44
1267	purine ribonucleoside monophosphate biosynthetic process (GO:0009168)	3/16	0.00192944	0.0362141	GMPS;NUDT2;PAICS
1268	Golgi to endosome transport (GO:0006895)	3/16	0.00192944	0.0362141	SORT1;VPS13C;CORO7
1269	neuron projection organization (GO:0106027)	3/16	0.00192944	0.0362141	APP;DCTN1;PICK1
1270	anterograde trans-synaptic signaling (GO:0098916)	11/244	0.0019472	0.0362376	GABRB3;CACNB2;GRM5;DTNA;PRKAR1A;NRXN1;RPS6KA1;SLC1A1;AKAP5;BSN;PRKACB
1271	mitochondrion organization (GO:0007005)	9/175	0.00203986	0.0376431	AFG3L2;TOMM40;AIFM1;VPS13C;MYH14;MFN2;TIMM44;SSBP1;HCFC1
1272	neuron development (GO:0048666)	8/143	0.00212234	0.0382594	GPRIN3;APP;CNTNAP2;NEDD4;TBC1D24;PPT1;MAP4;ATXN10
1273	cellular response to peptide (GO:1901653)	5/57	0.00212552	0.0382594	APP;EPHA4;GRM5;VCAM1;LRP1
1274	dicarboxylic acid metabolic process (GO:0043648)	5/57	0.00212552	0.0382594	ACLY;MTHFD1;MTHFD1L;IDH1;ME2
1275	negative regulation of cell migration (GO:0030336)	8/144	0.0022168	0.0395779	EPHA4;DUSP3;RAP2B;LRP1;VCL;SCAI;RHOB;CLASP2
1276	receptor metabolic process (GO:0043112)	5/58	0.00229618	0.0400364	SH3GLB1;RAB31;LRP1;NEDD4;CD9
1277	regulation of Arp2/3 complex-mediated actin nucleation (GO:0034315)	3/17	0.0023154	0.0400364	GMFB;ABI2;PICK1
1278	membrane depolarization during cardiac muscle cell action potential (GO:0086012)	3/17	0.0023154	0.0400364	HCN4;CACNB2;ANK2
1279	positive regulation of dendrite extension (GO:1903861)	3/17	0.0023154	0.0400364	RIMS1;CPNE5;PLAA
1280	protein stabilization (GO:0050821)	9/179	0.00237747	0.0402602	EPHA4;USP9X;FLOT1;ANK2;PLPP3;CCT7;NAPG;CCT5;HCFC1
1281	embryonic viscerocranium morphogenesis (GO:0048703)	2/5	0.00245668	0.0402602	MTHFD1;MTHFD1L
1282	regulation of triglyceride metabolic process (GO:0090207)	2/5	0.00245668	0.0402602	C3;MBOAT7
1283	SA node cell to atrial cardiac muscle cell signaling (GO:0086018)	2/5	0.00245668	0.0402602	HCN4;ANK2
1284	leucine catabolic process (GO:0006552)	2/5	0.00245668	0.0402602	IVD;MCCC1
1285	mature ribosome assembly (GO:0042256)	2/5	0.00245668	0.0402602	DDX3X;C1QBP
1286	membrane depolarization during SA node cell action potential (GO:0086046)	2/5	0.00245668	0.0402602	HCN4;ANK2
1287	cytosolic transport (GO:0016482)	7/116	0.00260472	0.04237	DCTN1;SORT1;VPS13C;VPS52;VPS26B;CORO7;RAB6B
1288	regulation of dendrite extension (GO:1903859)	3/18	0.00274591	0.043454	RIMS1;CPNE5;PLAA
1289	nucleotide biosynthetic process (GO:0009165)	3/18	0.00274591	0.043454	PRPSAP1;PNP;MTHFD1
1290	presynapse assembly (GO:0099054)	3/18	0.00274591	0.043454	PTPRD;PCLO;BSN
1291	phagosome maturation (GO:0090382)	4/37	0.00277029	0.043454	ATP6V1G1;RAB31;CORO1A;ATP6V0C
1292	protein insertion into ER membrane (GO:0045048)	4/37	0.00277029	0.043454	ALDH3A2;APP;EMC1;EMD
1293	antigen receptor-mediated signaling pathway (GO:0050851)	9/185	0.00296563	0.0461881	PSMA6;PSMB7;PSMD6;PSMB4;PSMC5;PSMA4;PSMC3;PSMD2;PSMC2
1294	cellular protein metabolic process (GO:0044267)	15/417	0.00301229	0.0462591	APP;AHSG;PRKCSH;RPL23A;RPL8;C3;AFG3L2;RPS17;VGF;RPL37A;FDX2;UBA3;SCG2;CHGB;RPS12
1295	protein import (GO:0017038)	6/89	0.00301232	0.0462591	ALDH3A2;IPO9;CSE1L;IPO7;KPNB1;IPO5
1296	tRNA aminoacylation (GO:0043039)	4/38	0.00305785	0.0466322	AIMP2;AARS1;GATB;IARS2
1297	negative regulation of T cell receptor signaling pathway (GO:0050860)	3/19	0.00322258	0.0484711	DUSP3;EZR;PHPT1
1298	nuclear membrane organization (GO:0071763)	3/19	0.00322258	0.0484711	NSFL1C;DCTN1;EMD
1299	regulation of heart rate by cardiac conduction (GO:0086091)	4/39	0.00336514	0.0492679	HCN4;CACNB2;CAMK2D;ANK2
1300	regulation of receptor-mediated endocytosis (GO:0048259)	4/39	0.00336514	0.0492679	C3;SGIP1;FLOT1;PPT1
1301	regulation of actin cytoskeleton organization (GO:0032956)	6/91	0.0033653	0.0492679	LRP1;TAOK1;EZR;PHPT1;CORO1A;RHOB
1302	positive regulation of supramolecular fiber organization (GO:1902905)	6/91	0.0033653	0.0492679	APP;CTTN;DCTN1;NCK2;SYNPO;MAPRE1
1303	purine nucleobase biosynthetic process (GO:0009113)	2/6	0.00364623	0.0503593	GMPS;PAICS
1304	axo-dendritic transport (GO:0008088)	2/6	0.00364623	0.0503593	APP;DCTN1
1305	regulation of translational elongation (GO:0006448)	2/6	0.00364623	0.0503593	EIF5A;GRM5
1306	imitative learning (GO:0098596)	2/6	0.00364623	0.0503593	CNTNAP2;NRXN1
1307	membrane raft assembly (GO:0001765)	2/6	0.00364623	0.0503593	ANXA2;FLOT1
1308	transmembrane receptor protein tyrosine phosphatase signaling pathway (GO:0007185)	2/6	0.00364623	0.0503593	PTPRD;PTN
1309	vocal learning (GO:0042297)	2/6	0.00364623	0.0503593	CNTNAP2;NRXN1
1310	negative regulation of Arp2/3 complex-mediated actin nucleation (GO:0034316)	2/6	0.00364623	0.0503593	GMFB;PICK1
1311	presynaptic active zone organization (GO:1990709)	2/6	0.00364623	0.0503593	PCLO;BSN
1312	regulation of sodium ion transmembrane transporter activity (GO:2000649)	4/40	0.00369277	0.0506833	CAMK2D;NEDD4;STK39;GLRX
1313	cellular modified amino acid biosynthetic process (GO:0042398)	3/20	0.0037469	0.0508086	GATM;HAGH;CNDP2
1314	cytoplasmic translation (GO:0002181)	6/93	0.00374818	0.0508086	RPS17;EIF3M;RPL37A;RPL23A;RPL8;RPS12
1315	fatty acid metabolic process (GO:0006631)	7/124	0.00377695	0.0508845	ACLY;CPT1A;NAAA;ACOT2;ACSL4;ACSBG1;CPT1C
1316	purinergic nucleotide receptor signaling pathway (GO:0035590)	3/21	0.00432026	0.0568101	C3;APP;TXN
1317	calcium-mediated signaling using intracellular calcium source (GO:0035584)	3/21	0.00432026	0.0568101	GRM5;VCAM1;ADGRL1
1318	regulation of cell-substrate junction assembly (GO:0090109)	3/21	0.00432026	0.0568101	MACF1;DUSP3;VCL
1319	negative regulation of ion transmembrane transporter activity (GO:0032413)	3/21	0.00432026	0.0568101	CAMK2D;NEDD4;STK39
1320	protein polyubiquitination (GO:0000209)	12/314	0.00476544	0.0612826	PSMA6;PSMB7;PSMD6;PSMB4;PSMC5;PSMA4;PSMC3;UBE3C;PSMD2;NEDD4;CUL3;PSMC2
1321	signal release from synapse (GO:0099643)	4/43	0.00480397	0.0612826	RIMS1;PCLO;NRXN1;NAAA
1322	antigen processing and presentation of exogenous peptide antigen via MHC class II (GO:0019886)	6/98	0.00484606	0.0612826	ACTR1B;DCTN2;KIF3A;DCTN1;DCTN3;CLTA
1323	fatty-acyl-CoA metabolic process (GO:0035337)	3/22	0.00494395	0.0612826	ACLY;PPT1;ACSL4
1324	mitochondrial calcium ion homeostasis (GO:0051560)	3/22	0.00494395	0.0612826	AFG3L2;SMDT1;SLC25A23
1325	protein localization to cell junction (GO:1902414)	3/22	0.00494395	0.0612826	PCLO;KIF3A;BSN
1326	amino-acid betaine metabolic process (GO:0006577)	2/7	0.00505107	0.0612826	CPT1A;CPT1C
1327	regulation of glial cell differentiation (GO:0045685)	2/7	0.00505107	0.0612826	EPHA4;OPALIN
1328	SA node cell action potential (GO:0086015)	2/7	0.00505107	0.0612826	HCN4;ANK2
1329	leucine metabolic process (GO:0006551)	2/7	0.00505107	0.0612826	IVD;MCCC1
1330	long-term synaptic depression (GO:0060292)	2/7	0.00505107	0.0612826	PRRT1;PICK1
1331	membrane fission (GO:0090148)	2/7	0.00505107	0.0612826	SH3GLB1;SLC25A46
1332	negative regulation of protein K63-linked ubiquitination (GO:1900045)	2/7	0.00505107	0.0612826	PLAA;OTUB1
1333	nucleobase biosynthetic process (GO:0046112)	2/7	0.00505107	0.0612826	GMPS;PAICS
1334	neurotransmitter secretion (GO:0007269)	4/44	0.00521912	0.0629736	RIMS1;PCLO;NRXN1;NAAA
1335	antigen processing and presentation of peptide antigen via MHC class II (GO:0002495)	6/100	0.00534543	0.0641452	ACTR1B;DCTN2;KIF3A;DCTN1;DCTN3;CLTA
1336	positive regulation of transcription initiation from RNA polymerase II promoter (GO:0060261)	3/23	0.00561916	0.0670635	PSMC5;PSMC3;PSMC2
1337	cytoskeleton-dependent cytokinesis (GO:0061640)	5/72	0.00585445	0.0690682	PDCD6IP;IST1;DCTN3;MYH10;RHOB
1338	negative regulation of supramolecular fiber organization (GO:1902904)	5/72	0.00585445	0.0690682	TAOK1;MAPRE1;PFDN5;CORO1A;CLASP2
1339	positive regulation of cell growth (GO:0030307)	6/102	0.00588149	0.0690682	RIMS1;MACF1;DDX3X;CPNE5;RPS6KA1;PLAA
1340	antigen processing and presentation of exogenous peptide antigen (GO:0002478)	6/103	0.00616374	0.070599	ACTR1B;DCTN2;KIF3A;DCTN1;DCTN3;CLTA
1341	cellular response to organonitrogen compound (GO:0071417)	6/103	0.00616374	0.070599	GABRB3;HCN4;CAPN2;LAMTOR2;EZR;IPO5
1342	regulation of actin filament-based process (GO:0032970)	5/73	0.00620474	0.070599	LRP1;TAOK1;EZR;CORO1A;RHOB
1343	regulation of hydrolase activity (GO:0051336)	5/73	0.00620474	0.070599	EPHA4;CHN1;PLXNA1;RAB3GAP2;NGEF
1344	endoplasmic reticulum organization (GO:0007029)	5/73	0.00620474	0.070599	ALDH3A2;APP;RTN3;VAPB;EMD
1345	positive regulation of synaptic transmission (GO:0050806)	5/73	0.00620474	0.070599	APP;RIMS1;NRXN1;FLOT1;AKAP5
1346	purine nucleotide metabolic process (GO:0006163)	3/24	0.00634698	0.0714768	PRPSAP1;PNP;MTHFD1
1347	neuromuscular junction development (GO:0007528)	3/24	0.00634698	0.0714768	CACNB2;DCTN1;NEDD4
1348	cellular response to amino acid starvation (GO:0034198)	5/74	0.00656949	0.0717367	SH3GLB1;ATP6V1G1;LAMTOR2;ATP6V0C;GCN1
1349	regulation of cardiac muscle cell action potential involved in regulation of contraction (GO:0098909)	2/8	0.00666406	0.0717367	HCN4;CAMK2D
1350	regulation of chaperone-mediated autophagy (GO:1904714)	2/8	0.00666406	0.0717367	SNRNP70;GFAP
1351	regulation of phospholipase A2 activity (GO:0032429)	2/8	0.00666406	0.0717367	LRP1;PLAA
1352	regulation of protein K63-linked ubiquitination (GO:1900044)	2/8	0.00666406	0.0717367	DDX3X;PLAA
1353	short-chain fatty acid catabolic process (GO:0019626)	2/8	0.00666406	0.0717367	ACADS;PCK2
1354	negative regulation of sodium ion transport (GO:0010766)	2/8	0.00666406	0.0717367	CAMK2D;NEDD4
1355	positive regulation of endocytic recycling (GO:2001137)	2/8	0.00666406	0.0717367	EIPR1;AKAP5
1356	positive regulation of membrane invagination (GO:1905155)	2/8	0.00666406	0.0717367	C3;RAB31
1357	response to amino acid starvation (GO:1990928)	5/75	0.00694901	0.0741895	SH3GLB1;ATP6V1G1;LAMTOR2;ATP6V0C;GCN1
1358	purine ribonucleotide biosynthetic process (GO:0009152)	4/48	0.00711872	0.0741895	GUCY1B1;GMPS;NUDT2;COASY
1359	establishment of protein localization to mitochondrion (GO:0072655)	4/48	0.00711872	0.0741895	TOMM40;AIFM1;MFN2;TIMM44
1360	receptor catabolic process (GO:0032801)	3/25	0.00712841	0.0741895	SH3GLB1;NEDD4;CLTA
1361	regulation of cardiac muscle cell action potential (GO:0098901)	3/25	0.00712841	0.0741895	HCN4;CAMK2D;ANK2
1362	regulation of microtubule depolymerization (GO:0031114)	3/25	0.00712841	0.0741895	MAP1S;TAOK1;CLASP2
1363	negative regulation of antigen receptor-mediated signaling pathway (GO:0050858)	3/25	0.00712841	0.0741895	DUSP3;EZR;PHPT1
1364	phosphate-containing compound metabolic process (GO:0006796)	9/212	0.00716297	0.0741975	PTPRD;TIGAR;DUSP3;GK;TAOK1;PLAA;ACYP1;HDHD2;PLPP3
1365	establishment of protein localization to organelle (GO:0072594)	5/76	0.00734359	0.0753576	IPO9;CSE1L;IPO7;KPNB1;IPO5
1366	protein import into nucleus (GO:0006606)	5/76	0.00734359	0.0753576	IPO9;CSE1L;IPO7;KPNB1;IPO5
1367	receptor internalization (GO:0031623)	4/49	0.00765607	0.0781987	RAB31;LRP1;NEDD4;CD9
1368	organelle organization (GO:0006996)	14/420	0.00784748	0.0797828	PDCD6IP;SORT1;VPS13C;STX7;HCFC1;NSFL1C;RAB30;PCLO;RAB31;ABI2;KIF3A;VAPB;SSBP1;CLASP2
1369	regulation of potassium ion transmembrane transporter activity (GO:1901016)	3/26	0.00796435	0.080228	NEDD4;STK39;ANK2
1370	positive regulation of ion transmembrane transporter activity (GO:0032414)	3/26	0.00796435	0.080228	STK39;GLRX;ANK2
1371	regulation of complement activation (GO:0030449)	4/50	0.00821942	0.0805984	C3;C1QA;C5;C1QBP
1372	ribosome assembly (GO:0042255)	4/50	0.00821942	0.0805984	NPM1;DDX3X;C1QBP;RPL23A
1373	regulated exocytosis (GO:0045055)	8/180	0.00844115	0.0805984	APP;RIMS1;RAB31;SCCPDH;PCLO;AHSG;CD9;VCL
1374	actin-mediated cell contraction (GO:0070252)	2/9	0.00847825	0.0805984	CAMK2D;GSN
1375	purine nucleobase metabolic process (GO:0006144)	2/9	0.00847825	0.0805984	GMPS;PAICS
1376	alpha-amino acid biosynthetic process (GO:1901607)	2/9	0.00847825	0.0805984	MTHFD1;ILVBL
1377	astral microtubule organization (GO:0030953)	2/9	0.00847825	0.0805984	EZR;KPNB1
1378	fatty acid alpha-oxidation (GO:0001561)	2/9	0.00847825	0.0805984	ALDH3A2;ILVBL
1379	synapse pruning (GO:0098883)	2/9	0.00847825	0.0805984	C3;C1QA
1380	tetrahydrofolate interconversion (GO:0035999)	2/9	0.00847825	0.0805984	MTHFD1;MTHFD1L
1381	positive regulation of autophagosome assembly (GO:2000786)	2/9	0.00847825	0.0805984	SH3GLB1;RAB3GAP2
1382	positive regulation of phagocytosis, engulfment (GO:0060100)	2/9	0.00847825	0.0805984	C3;RAB31
1383	positive regulation of synapse maturation (GO:0090129)	2/9	0.00847825	0.0805984	NRXN1;ADGRL1
1384	organelle assembly (GO:0070925)	14/425	0.00865585	0.0817099	NPM1;GSN;DDX3X;PDCD6IP;EXOC8;IST1;STX7;ATG9A;CORO1A;NSFL1C;KIF3A;SYNPO;MAPRE1;UBQLN2
1385	mitotic metaphase plate congression (GO:0007080)	4/51	0.00880927	0.0817099	PDCD6IP;DCTN2;CUL3;KPNB1
1386	mitotic nuclear membrane organization (GO:0101024)	4/51	0.00880927	0.0817099	IST1;PPP2R2A;EMD;KPNB1
1387	mitotic nuclear membrane reassembly (GO:0007084)	4/51	0.00880927	0.0817099	IST1;PPP2R2A;EMD;KPNB1
1388	regulation of cardiac muscle cell contraction (GO:0086004)	3/27	0.00885562	0.0817099	HCN4;CAMK2D;ANK2
1389	modulation of excitatory postsynaptic potential (GO:0098815)	3/27	0.00885562	0.0817099	APP;RIMS1;NRXN1
1390	positive regulation of mitotic cell cycle (GO:0045931)	3/27	0.00885562	0.0817099	APP;DUSP3;CUL3
1391	regulation of cytoskeleton organization (GO:0051493)	6/112	0.00916439	0.084205	LRP1;TAOK1;CAPN2;EZR;CORO1A;RHOB
1392	plasma membrane bounded cell projection morphogenesis (GO:0120039)	4/52	0.00942609	0.0858908	CNTNAP2;CTTN;MAP1S;TAOK1
1393	positive regulation of developmental growth (GO:0048639)	4/52	0.00942609	0.0858908	RIMS1;MACF1;CPNE5;PLAA
1394	nuclear-transcribed mRNA catabolic process, nonsense-mediated decay (GO:0000184)	6/113	0.00955233	0.0866815	RPS17;RPL37A;PPP2R2A;RPL23A;RPL8;RPS12
1395	receptor clustering (GO:0043113)	3/28	0.00980297	0.0868037	NRXN1;PICK1;PTN
1396	cellular response to acid chemical (GO:0071229)	3/28	0.00980297	0.0868037	CAPN2;LAMTOR2;IPO5
1397	cytosolic calcium ion transport (GO:0060401)	3/28	0.00980297	0.0868037	AFG3L2;SMDT1;SLC25A23
1398	regulation of microtubule polymerization or depolymerization (GO:0031110)	3/28	0.00980297	0.0868037	MAP1S;MAPRE1;CLASP2
1399	macromolecule catabolic process (GO:0009057)	3/28	0.00980297	0.0868037	SH3GLB1;NEDD4;PPT1
1400	protein localization to cell surface (GO:0034394)	3/28	0.00980297	0.0868037	PRRT1;ANK2;VCL
1401	negative regulation of cell motility (GO:2000146)	6/114	0.00995184	0.0874169	EPHA4;DUSP3;RAP2B;VCL;SCAI;RHOB
1402	positive regulation of cellular component organization (GO:0051130)	6/114	0.00995184	0.0874169	SH3GLB1;LRP1;DCTN1;NRXN1;FLOT1;ADGRL1
1403	regulation of immune effector process (GO:0002697)	4/53	0.0100703	0.0877557	C3;C1QA;C5;C1QBP
1404	IRE1-mediated unfolded protein response (GO:0036498)	4/53	0.0100703	0.0877557	ACADVL;DCTN1;VAPB;PREB
1405	cellular response to oxygen levels (GO:0071453)	2/10	0.0104869	0.0878974	ATP6V1G1;PICK1
1406	dicarboxylic acid biosynthetic process (GO:0043650)	2/10	0.0104869	0.0878974	MTHFD1;MTHFD1L
1407	regulation of phagocytosis, engulfment (GO:0060099)	2/10	0.0104869	0.0878974	C3;RAB31
1408	sequestering of actin monomers (GO:0042989)	2/10	0.0104869	0.0878974	GSN;TMSB10
1409	microtubule anchoring at centrosome (GO:0034454)	2/10	0.0104869	0.0878974	DCTN1;KIF3A
1410	myelin assembly (GO:0032288)	2/10	0.0104869	0.0878974	GPC1;CD9
1411	negative regulation of cellular protein catabolic process (GO:1903363)	2/10	0.0104869	0.0878974	EPHA4;ANXA2
1412	neuron projection maintenance (GO:1990535)	2/10	0.0104869	0.0878974	APP;DCTN1
1413	pinocytosis (GO:0006907)	2/10	0.0104869	0.0878974	AHSG;PPT1
1414	positive regulation of establishment of protein localization to telomere (GO:1904851)	2/10	0.0104869	0.0878974	CCT7;CCT5
1415	regulation of focal adhesion assembly (GO:0051893)	4/54	0.0107424	0.0885533	MACF1;DUSP3;VCL;CLASP2
1416	regulation of humoral immune response (GO:0002920)	4/54	0.0107424	0.0885533	C3;C1QA;C5;C1QBP
1417	cytoplasmic microtubule organization (GO:0031122)	4/54	0.0107424	0.0885533	DCTN1;FSD1;EZR;KPNB1
1418	regulation of proteasomal protein catabolic process (GO:0061136)	4/54	0.0107424	0.0885533	PSMC5;PSMC3;PSMC2;RAD23B
1419	regulation of protein-containing complex assembly (GO:0043254)	6/116	0.0107863	0.0885533	SH3GLB1;DDX3X;GSN;PREB;HCFC1;GFAP
1420	regulation of calcium ion transmembrane transporter activity (GO:1901019)	3/29	0.010807	0.0885533	CACNB2;CAMK2D;ANK2
1421	central nervous system development (GO:0007417)	10/268	0.011198	0.0914159	C3;ALDH3A2;C1QA;CNTNAP2;GSN;UGP2;MAP1S;PPT1;ADAM22;HPCAL4
1422	regulation of cell cycle G2/M phase transition (GO:1902749)	5/85	0.01162	0.0945092	NPM1;DCTN2;DCTN1;DCTN3;MAPRE1
1423	regulation of protein localization to membrane (GO:1905475)	3/30	0.0118684	0.0951208	GSN;GPC1;STX7
1424	establishment of spindle orientation (GO:0051294)	3/30	0.0118684	0.0951208	NSFL1C;DCTN1;MAP4
1425	ion homeostasis (GO:0050801)	3/30	0.0118684	0.0951208	HCN4;CAMK2D;AP3D1
1426	synaptic vesicle cycle (GO:0099504)	3/30	0.0118684	0.0951208	RIMS1;PCLO;SLC17A8
1427	regulation of autophagy (GO:0010506)	9/231	0.0121421	0.0967097	SH3GLB1;ATP6V1G1;EXOC8;NEDD4;LAMTOR2;VPS26B;ATP6V0C;GFAP;UBQLN2
1428	protein localization to phagophore assembly site (GO:0034497)	2/11	0.0126832	0.0967097	ATG9A;MFN2
1429	regulation of calcium ion transmembrane transport via high voltage-gated calcium channel (GO:1902514)	2/11	0.0126832	0.0967097	CACNB2;CAMK2D
1430	cellular glucan metabolic process (GO:0006073)	2/11	0.0126832	0.0967097	UGP2;PYGM
1431	regulation of establishment of protein localization to telomere (GO:0070203)	2/11	0.0126832	0.0967097	CCT7;CCT5
1432	regulation of protein localization to Cajal body (GO:1904869)	2/11	0.0126832	0.0967097	CCT7;CCT5
1433	regulation of synapse maturation (GO:0090128)	2/11	0.0126832	0.0967097	NRXN1;ADGRL1
1434	glutathione biosynthetic process (GO:0006750)	2/11	0.0126832	0.0967097	HAGH;CNDP2
1435	tetrahydrofolate metabolic process (GO:0046653)	2/11	0.0126832	0.0967097	MTHFD1;MTHFD1L
1436	mitochondrial protein processing (GO:0034982)	2/11	0.0126832	0.0967097	AFG3L2;PMPCA
1437	positive regulation of actin nucleation (GO:0051127)	2/11	0.0126832	0.0967097	GSN;ABI2
1438	positive regulation of cytoplasmic transport (GO:1903651)	2/11	0.0126832	0.0967097	EIPR1;EZR
1439	positive regulation of lipid localization (GO:1905954)	2/11	0.0126832	0.0967097	C3;LRP1
1440	positive regulation of protein localization to Cajal body (GO:1904871)	2/11	0.0126832	0.0967097	CCT7;CCT5
1441	positive regulation of cell junction assembly (GO:1901890)	4/57	0.0129302	0.0982517	PTPRD;CNTNAP2;NRXN1;FLOT1
1442	positive regulation of proteolysis involved in cellular protein catabolic process (GO:1903052)	3/31	0.0129876	0.0983478	PSMC5;PSMC3;PSMC2
1443	autophagosome assembly (GO:0000045)	4/58	0.0137179	0.102464	NSFL1C;ATG9A;MFN2;UBQLN2
1444	membrane lipid biosynthetic process (GO:0046467)	4/58	0.0137179	0.102464	ALDH3A2;SCCPDH;VAPB;PLPP3
1445	mitochondrial respiratory chain complex I assembly (GO:0032981)	4/58	0.0137179	0.102464	NDUFA8;NDUFS6;NDUFAF2;ECSIT
1446	NADH dehydrogenase complex assembly (GO:0010257)	4/58	0.0137179	0.102464	NDUFA8;NDUFS6;NDUFAF2;ECSIT
1447	regulation of cation channel activity (GO:2001257)	5/89	0.0139725	0.102662	PRRT1;APP;CACNB2;CAMK2D;ANK2
1448	regulation of anatomical structure morphogenesis (GO:0022603)	6/123	0.014097	0.102662	EPHA4;ABI2;NEDD4;CHN1;SARM1;CLASP2
1449	protein transmembrane import into intracellular organelle (GO:0044743)	3/32	0.0141651	0.102662	TOMM40;AIFM1;TIMM44
1450	regulation of cellular amide metabolic process (GO:0034248)	3/32	0.0141651	0.102662	APP;GRM5;TIGAR
1451	regulation of dendrite morphogenesis (GO:0048814)	3/32	0.0141651	0.102662	PTPRD;NEDD4;SARM1
1452	regulation of dendritic spine morphogenesis (GO:0061001)	3/32	0.0141651	0.102662	EPHA4;ABI2;NGEF
1453	response to amino acid (GO:0043200)	3/32	0.0141651	0.102662	CAPN2;LAMTOR2;IPO5
1454	mitochondrial membrane organization (GO:0007006)	3/32	0.0141651	0.102662	CHCHD6;DNAJC11;MFN2
1455	negative regulation of microtubule polymerization or depolymerization (GO:0031111)	3/32	0.0141651	0.102662	TAOK1;MAPRE1;CLASP2
1456	fatty acid oxidation (GO:0019395)	4/59	0.0145355	0.104334	ALDH3A2;ACADVL;ILVBL;ACADS
1457	cellular amino acid catabolic process (GO:0009063)	5/90	0.014607	0.104334	HIBADH;IVD;MCCC1;CRYM;HIBCH
1458	SRP-dependent cotranslational protein targeting to membrane (GO:0006614)	5/90	0.014607	0.104334	RPS17;RPL37A;RPL23A;RPL8;RPS12
1459	mitochondrial respiratory chain complex assembly (GO:0033108)	5/90	0.014607	0.104334	NDUFA8;AIFM1;NDUFS6;NDUFAF2;ECSIT
1460	purine nucleoside monophosphate biosynthetic process (GO:0009127)	2/12	0.015061	0.104334	GMPS;PAICS
1461	purine nucleotide biosynthetic process (GO:0006164)	2/12	0.015061	0.104334	PRPSAP1;MTHFD1
1462	regulation of axon regeneration (GO:0048679)	2/12	0.015061	0.104334	EPHA4;PTN
1463	carnitine metabolic process (GO:0009437)	2/12	0.015061	0.104334	CPT1A;CPT1C
1464	serine family amino acid biosynthetic process (GO:0009070)	2/12	0.015061	0.104334	MTHFD1;PSAT1
1465	sphingoid metabolic process (GO:0046519)	2/12	0.015061	0.104334	NAAA;PLPP3
1466	tricarboxylic acid metabolic process (GO:0072350)	2/12	0.015061	0.104334	ACLY;IDH1
1467	microtubule anchoring at microtubule organizing center (GO:0072393)	2/12	0.015061	0.104334	DCTN1;KIF3A
1468	nonribosomal peptide biosynthetic process (GO:0019184)	2/12	0.015061	0.104334	HAGH;CNDP2
1469	positive regulation of protein localization to chromosome, telomeric region (GO:1904816)	2/12	0.015061	0.104334	CCT7;CCT5
1470	positive regulation of transport (GO:0051050)	5/91	0.0152606	0.105385	ANXA2;LRP1;AHSG;FLOT1;PLAA
1471	primary alcohol metabolic process (GO:0034308)	3/33	0.0154012	0.106022	ALDH3A2;RDH11;NAAA
1472	cellular response to amino acid stimulus (GO:0071230)	3/34	0.0166962	0.114221	CAPN2;LAMTOR2;IPO5
1473	protein insertion into membrane (GO:0051205)	3/34	0.0166962	0.114221	ALDH3A2;APP;EMD
1474	microtubule cytoskeleton organization involved in mitosis (GO:1902850)	6/128	0.0168567	0.11496	DCTN2;TAOK1;MAP4;MAPRE1;KPNB1;CLASP2
1475	cotranslational protein targeting to membrane (GO:0006613)	5/94	0.0173379	0.117876	RPS17;RPL37A;RPL23A;RPL8;RPS12
1476	atrial cardiac muscle cell action potential (GO:0086014)	2/13	0.0176137	0.117926	CACNB2;ANK2
1477	regulation of protein acetylation (GO:1901983)	2/13	0.0176137	0.117926	DDX3X;TAOK1
1478	relaxation of cardiac muscle (GO:0055119)	2/13	0.0176137	0.117926	CAMK2D;GSN
1479	response to nitric oxide (GO:0071731)	2/13	0.0176137	0.117926	GUCY1B1;TXN
1480	positive regulation of protein acetylation (GO:1901985)	2/13	0.0176137	0.117926	DDX3X;TAOK1
1481	regulation of autophagosome assembly (GO:2000785)	3/35	0.0180504	0.119393	SH3GLB1;RAB3GAP2;UBQLN2
1482	regulation of mitotic spindle organization (GO:0060236)	3/35	0.0180504	0.119393	PDCD6IP;DCTN1;FSD1
1483	regulation of T cell receptor signaling pathway (GO:0050856)	3/35	0.0180504	0.119393	DUSP3;EZR;PHPT1
1484	negative regulation of Ras protein signal transduction (GO:0046580)	3/35	0.0180504	0.119393	CUL3;MFN2;SCAI
1485	negative regulation of peptidase activity (GO:0010466)	4/63	0.0181108	0.119433	UBXN1;LRP1;AHSG;SERPINH1
1486	diterpenoid metabolic process (GO:0016101)	4/64	0.0190825	0.125464	ALDH3A2;LRP1;RDH11;GPC1
1487	mitotic cell cycle phase transition (GO:0044772)	8/209	0.0192962	0.126458	PPP6C;DCTN2;DCTN1;CUL3;DCTN3;PPP2R2A;MAPRE1;CLASP2
1488	axonal transport (GO:0098930)	3/36	0.0194639	0.126458	DCTN1;KIF3A;AP3D1
1489	regulation of microtubule-based process (GO:0032886)	3/36	0.0194639	0.126458	MACF1;TAOK1;CLASP2
1490	membrane fusion (GO:0061025)	3/36	0.0194639	0.126458	RIMS1;NSFL1C;NAPG
1491	regulation of cell-matrix adhesion (GO:0001952)	4/65	0.0200858	0.128693	MACF1;DUSP3;CASK;VCL
1492	C4-dicarboxylate transport (GO:0015740)	2/14	0.0203353	0.128693	SLC1A1;SLC25A10
1493	coenzyme A metabolic process (GO:0015936)	2/14	0.0203353	0.128693	ACLY;COASY
1494	relaxation of muscle (GO:0090075)	2/14	0.0203353	0.128693	CAMK2D;GSN
1495	ribonucleoside monophosphate biosynthetic process (GO:0009156)	2/14	0.0203353	0.128693	GMPS;PAICS
1496	microvillus organization (GO:0032528)	2/14	0.0203353	0.128693	RAP2B;EZR
1497	nucleoside phosphate biosynthetic process (GO:1901293)	2/14	0.0203353	0.128693	PNP;AK1
1498	peptidyl-serine dephosphorylation (GO:0070262)	2/14	0.0203353	0.128693	PPP5C;PPP2R2A
1499	positive regulation of long-term synaptic potentiation (GO:1900273)	2/14	0.0203353	0.128693	APP;AKAP5
1500	regulation of microtubule cytoskeleton organization (GO:0070507)	3/37	0.0209369	0.132119	TAOK1;MAPRE1;CLASP2
1501	cellular component disassembly (GO:0022411)	4/66	0.021121	0.132519	GSN;EXOC8;CAPN2;FLOT1
1502	extracellular matrix disassembly (GO:0022617)	4/66	0.021121	0.132519	GSN;EXOC8;CAPN2;FLOT1
1503	cellular calcium ion homeostasis (GO:0006874)	6/136	0.0220105	0.137706	AFG3L2;SMDT1;CAMK2D;VAPB;RMDN3;ANK2
1504	regulation of axon extension (GO:0030516)	3/38	0.0224693	0.139386	MACF1;CTTN;TRIM46
1505	regulation of cell communication (GO:0010646)	3/38	0.0224693	0.139386	MTCH1;CAMK2D;ANK2
1506	response to cAMP (GO:0051591)	3/38	0.0224693	0.139386	HCN4;VGF;EZR
1507	regulation of amyloid fibril formation (GO:1905906)	2/15	0.0232198	0.141248	APP;PFDN5
1508	regulation of extracellular matrix disassembly (GO:0010715)	2/15	0.0232198	0.141248	LRP1;CLASP2
1509	embryonic cranial skeleton morphogenesis (GO:0048701)	2/15	0.0232198	0.141248	MTHFD1;MTHFD1L
1510	microvillus assembly (GO:0030033)	2/15	0.0232198	0.141248	RAP2B;EZR
1511	positive regulation of lyase activity (GO:0051349)	2/15	0.0232198	0.141248	AKAP5;ISCU
1512	positive regulation of telomerase RNA localization to Cajal body (GO:1904874)	2/15	0.0232198	0.141248	CCT7;CCT5
1513	protein kinase A signaling (GO:0010737)	2/15	0.0232198	0.141248	EZR;PRKACB
1514	positive regulation of developmental process (GO:0051094)	7/177	0.0237328	0.143785	C1QBP;NRXN1;RPS6KA1;ADGRL1;KMT5B;PTN;CLASP2
1515	positive regulation of cellular protein metabolic process (GO:0032270)	5/102	0.0237677	0.143785	CYFIP2;NPM1;DDX3X;IST1;EZR
1516	regulation of cellular component biogenesis (GO:0044087)	3/39	0.0240614	0.144368	EZR;GFAP;HCFC1
1517	regulation of dendrite development (GO:0050773)	3/39	0.0240614	0.144368	NEDD4;SARM1;PTN
1518	regulation of ion transmembrane transporter activity (GO:0032412)	3/39	0.0240614	0.144368	NEDD4;STK39;ANK2
1519	positive regulation of protein polymerization (GO:0032273)	4/69	0.0244206	0.146124	CTTN;DCTN1;NCK2;MAPRE1
1520	protein targeting to ER (GO:0045047)	5/103	0.0246659	0.147017	RPS17;RPL37A;RPL23A;RPL8;RPS12
1521	cellular component assembly (GO:0022607)	9/261	0.0247036	0.147017	AFG3L2;RIMS1;RTN3;PCLO;GSN;STX7;BSN;EZR;NAPG
1522	neuron projection morphogenesis (GO:0048812)	6/140	0.0249472	0.148065	APP;AFG3L2;CNTNAP2;CTTN;MAP1S;TAOK1
1523	COPII-coated vesicle budding (GO:0090114)	4/70	0.0255857	0.151038	PPP6C;VAPB;CUL3;PREB
1524	fatty acid catabolic process (GO:0009062)	4/70	0.0255857	0.151038	ALDH3A2;ACADVL;ILVBL;ACADS
1525	supramolecular fiber organization (GO:0097435)	11/351	0.0259252	0.152632	APP;GSN;USP9X;TPM3;DCTN1;SERPINH1;CORO7;FSD1;CORO1A;RHOB;GFAP
1526	regulation of neurotransmitter transport (GO:0051588)	2/16	0.0262612	0.153377	RIMS1;FLOT1
1527	motor neuron axon guidance (GO:0008045)	2/16	0.0262612	0.153377	EPHA4;CHN1
1528	negative regulation of lyase activity (GO:0051350)	2/16	0.0262612	0.153377	AKAP5;PHPT1
1529	protein localization to organelle (GO:0033365)	6/142	0.0265091	0.154414	ALDH3A2;APP;MTCH2;DDX3X;ANK2;EMD
1530	protein localization to nucleus (GO:0034504)	5/106	0.0274903	0.159705	IPO9;CSE1L;IPO7;KPNB1;IPO5
1531	nervous system development (GO:0007399)	13/447	0.0279185	0.161765	NUMBL;GMFB;GSN;MAP1S;DCTN1;NRXN1;ADAM22;PTN;HPCAL4;ALDH3A2;DPYSL5;PPT1;ATXN10
1532	heterophilic cell-cell adhesion via plasma membrane cell adhesion molecules (GO:0007157)	3/42	0.029194	0.167135	PTPRD;VCAM1;ADGRL1
1533	mitochondrial gene expression (GO:0140053)	3/42	0.029194	0.167135	GFM2;GATB;IARS2
1534	endoplasmic reticulum to Golgi vesicle-mediated transport (GO:0006888)	7/185	0.0292545	0.167135	DCTN2;DCTN1;VAPB;CUL3;DCTN3;ANK2;PREB
1535	activation of protein kinase A activity (GO:0034199)	2/17	0.029454	0.167135	PRKAR1A;PRKACB
1536	acyl-CoA biosynthetic process (GO:0071616)	2/17	0.029454	0.167135	ACLY;PPT1
1537	regulation of cardiac muscle contraction by regulation of the release of sequestered calcium ion (GO:0010881)	2/17	0.029454	0.167135	CAMK2D;ANK2
1538	regulation of metal ion transport (GO:0010959)	2/17	0.029454	0.167135	ANK2;CAMK2G
1539	mitochondrial ATP synthesis coupled proton transport (GO:0042776)	2/17	0.029454	0.167135	ATP5PB;ATP5ME
1540	modulation of chemical synaptic transmission (GO:0050804)	5/109	0.0305123	0.172614	APP;RIMS1;GRM5;PSMC5;NPTXR
1541	proteolysis involved in cellular protein catabolic process (GO:0051603)	4/74	0.030577	0.172614	PSMA6;PDCD6IP;USP9X;CAPN2
1542	lipid modification (GO:0030258)	3/43	0.0310232	0.174238	DGKB;MBOAT7;PLPP3
1543	tRNA aminoacylation for protein translation (GO:0006418)	3/43	0.0310232	0.174238	AIMP2;AARS1;IARS2
1544	regulation of Wnt signaling pathway (GO:0030111)	5/111	0.0326386	0.176707	APP;MACF1;LRP1;EMD;ATP6V0C
1545	cellular response to dsRNA (GO:0071359)	2/18	0.0327926	0.176707	NPM1;FLOT1
1546	regulation of membrane depolarization (GO:0003254)	2/18	0.0327926	0.176707	HCN4;CAMK2D
1547	regulation of presynapse assembly (GO:1905606)	2/18	0.0327926	0.176707	PTPRD;APP
1548	regulation of presynapse organization (GO:0099174)	2/18	0.0327926	0.176707	PTPRD;APP
1549	regulation of spindle organization (GO:0090224)	2/18	0.0327926	0.176707	DCTN1;FSD1
1550	regulation of telomerase RNA localization to Cajal body (GO:1904872)	2/18	0.0327926	0.176707	CCT7;CCT5
1551	long-chain fatty-acyl-CoA biosynthetic process (GO:0035338)	2/18	0.0327926	0.176707	ACSL4;ACSBG1
1552	triglyceride biosynthetic process (GO:0019432)	2/18	0.0327926	0.176707	GK;PCK2
1553	mitochondrial fusion (GO:0008053)	2/18	0.0327926	0.176707	AFG3L2;MFN2
1554	negative regulation of cation transmembrane transport (GO:1904063)	2/18	0.0327926	0.176707	CAMK2D;STK39
1555	negative regulation of Rho protein signal transduction (GO:0035024)	2/18	0.0327926	0.176707	CUL3;SCAI
1556	positive chemotaxis (GO:0050918)	2/18	0.0327926	0.176707	CORO1A;SCG2
1557	positive regulation of cell cycle phase transition (GO:1901989)	2/18	0.0327926	0.176707	NPM1;CUL3
1558	positive regulation of excitatory postsynaptic potential (GO:2000463)	2/18	0.0327926	0.176707	RIMS1;NRXN1
1559	prostanoid metabolic process (GO:0006692)	2/18	0.0327926	0.176707	PLAA;PTGR2
1560	homotypic cell-cell adhesion (GO:0034109)	3/44	0.0329113	0.176707	RAP2B;PLPP3;VCL
1561	intracellular protein transmembrane transport (GO:0065002)	3/44	0.0329113	0.176707	TOMM40;AIFM1;TIMM44
1562	positive regulation of nervous system development (GO:0051962)	3/45	0.034858	0.186703	PTPRD;NUMBL;NRXN1
1563	actin filament organization (GO:0007015)	6/152	0.0352896	0.187858	GSN;ABI2;TPM3;CORO7;CORO1A;RHOB
1564	ATP synthesis coupled proton transport (GO:0015986)	2/19	0.0362714	0.187858	ATP5PB;ATP5ME
1565	cardiac muscle cell contraction (GO:0086003)	2/19	0.0362714	0.187858	CAMK2D;GSN
1566	cellular response to glucagon stimulus (GO:0071377)	2/19	0.0362714	0.187858	PRKAR1A;PRKACB
1567	regulation of nervous system process (GO:0031644)	2/19	0.0362714	0.187858	APP;NPTXR
1568	diol metabolic process (GO:0034311)	2/19	0.0362714	0.187858	NAAA;PLPP3
1569	regulation of oligodendrocyte differentiation (GO:0048713)	2/19	0.0362714	0.187858	OPALIN;PTN
1570	folic acid metabolic process (GO:0046655)	2/19	0.0362714	0.187858	MTHFD1;MTHFD1L
1571	sphingosine metabolic process (GO:0006670)	2/19	0.0362714	0.187858	NAAA;PLPP3
1572	neuromuscular process (GO:0050905)	2/19	0.0362714	0.187858	DCTN1;NRXN1
1573	NLS-bearing protein import into nucleus (GO:0006607)	2/19	0.0362714	0.187858	KPNB1;IPO5
1574	nucleotide-sugar biosynthetic process (GO:0009226)	2/19	0.0362714	0.187858	UGP2;MPI
1575	positive regulation of establishment of protein localization (GO:1904951)	2/19	0.0362714	0.187858	CCT7;CCT5
1576	protein import into mitochondrial matrix (GO:0030150)	2/19	0.0362714	0.187858	TOMM40;TIMM44
1577	alpha-amino acid metabolic process (GO:1901605)	3/46	0.036863	0.189138	OAT;MTHFD1;PYCR2
1578	vesicle organization (GO:0016050)	3/46	0.036863	0.189138	EXOC8;SORT1;CORO1A
1579	positive regulation of nucleocytoplasmic transport (GO:0046824)	3/46	0.036863	0.189138	NEDD4;EMD;IPO5
1580	positive regulation of organelle assembly (GO:1902117)	3/46	0.036863	0.189138	SH3GLB1;PDCD6IP;RAB3GAP2
1581	sphingolipid metabolic process (GO:0006665)	5/116	0.0383508	0.196313	ALDH3A2;GM2A;VAPB;PPT1;PLPP3
1582	regulation of cellular metabolic process (GO:0031323)	3/47	0.0389259	0.198139	ACLY;MBOAT7;FLOT1
1583	regulation of synapse assembly (GO:0051963)	3/47	0.0389259	0.198139	PTPRD;APP;NRXN1
1584	regulation of organelle organization (GO:0033043)	4/80	0.0390684	0.198139	TAOK1;CAPN2;PREB;EZR
1585	regulation of protein localization to plasma membrane (GO:1903076)	4/80	0.0390684	0.198139	LRP1;STX7;PTPN9;AKAP5
1586	axonogenesis (GO:0007409)	8/240	0.0392481	0.198163	APP;EPHA4;AFG3L2;MAP1S;USP9X;GPC1;NRXN1;EZR
1587	purine ribonucleoside monophosphate metabolic process (GO:0009167)	2/20	0.0398852	0.198163	GMPS;PAICS
1588	regulation of programmed necrotic cell death (GO:0062098)	2/20	0.0398852	0.198163	PDCD6IP;FLOT1
1589	regulation of protein kinase A signaling (GO:0010738)	2/20	0.0398852	0.198163	PRKAR1A;AKAP5
1590	energy reserve metabolic process (GO:0006112)	2/20	0.0398852	0.198163	UGP2;PYGM
1591	folic acid-containing compound metabolic process (GO:0006760)	2/20	0.0398852	0.198163	MTHFD1;MTHFD1L
1592	myeloid cell development (GO:0061515)	2/20	0.0398852	0.198163	APP;ANXA2
1593	negative regulation of cyclin-dependent protein serine/threonine kinase activity (GO:0045736)	2/20	0.0398852	0.198163	IPO7;IPO5
1594	neuromuscular synaptic transmission (GO:0007274)	2/20	0.0398852	0.198163	DTNA;TBC1D24
1595	mitotic spindle organization (GO:0007052)	6/157	0.0403065	0.199804	DCTN2;TAOK1;MAP4;MAPRE1;KPNB1;CLASP2
1596	positive regulation of protein-containing complex assembly (GO:0031334)	5/118	0.0407961	0.201775	SH3GLB1;PSMC5;DDX3X;PSMC3;PSMC2
1597	Golgi to plasma membrane transport (GO:0006893)	3/48	0.0410464	0.202557	MACF1;RAB31;EXOC8
1598	cellular response to starvation (GO:0009267)	6/158	0.0413613	0.203653	SH3GLB1;ATP6V1G1;PICK1;LAMTOR2;ATP6V0C;GCN1
1599	positive regulation of cysteine-type endopeptidase activity involved in apoptotic process (GO:0043280)	5/119	0.0420534	0.206598	MTCH1;DDX3X;GSN;AIFM1;HSPE1
1600	ephrin receptor signaling pathway (GO:0048013)	4/82	0.0421688	0.206702	EPHA4;CHN1;NCK2;NGEF
1601	protein ubiquitination (GO:0016567)	14/525	0.0430017	0.20919	UBE3C;EIPR1;USP9X;CUL3;PSMA6;PSMB7;PSMD6;PSMB4;PSMC5;PSMA4;PSMC3;PSMD2;NEDD4;PSMC2
1602	regulation of cellular localization (GO:0060341)	3/49	0.043224	0.20919	CAMK2D;GSN;TRIM46
1603	response to unfolded protein (GO:0006986)	3/49	0.043224	0.20919	ERP44;SERPINH1;HSPE1
1604	mitotic cytokinesis (GO:0000281)	3/49	0.043224	0.20919	PDCD6IP;MYH10;RHOB
1605	positive regulation of actin filament polymerization (GO:0030838)	3/49	0.043224	0.20919	GSN;CTTN;NCK2
1606	regulation of cardiac muscle contraction by calcium ion signaling (GO:0010882)	2/21	0.0436289	0.20919	CAMK2D;ANK2
1607	regulation of cholesterol metabolic process (GO:0090181)	2/21	0.0436289	0.20919	ACADVL;KPNB1
1608	response to glucagon (GO:0033762)	2/21	0.0436289	0.20919	PRKAR1A;PRKACB
1609	negative regulation of microtubule depolymerization (GO:0007026)	2/21	0.0436289	0.20919	TAOK1;CLASP2
1610	negative regulation of response to wounding (GO:1903035)	2/21	0.0436289	0.20919	EPHA4;CASK
1611	long-chain fatty acid metabolic process (GO:0001676)	4/83	0.0437696	0.209408	CPT1A;ACOT2;ACSL4;ACSBG1
1612	actin polymerization or depolymerization (GO:0008154)	3/50	0.0454584	0.217014	GSN;ABI2;CORO7
1613	retrograde vesicle-mediated transport, Golgi to endoplasmic reticulum (GO:0006890)	4/85	0.0470726	0.222872	KIF3A;PICK1;PLPP3;RAB6B
1614	regulation of centrosome cycle (GO:0046605)	2/22	0.0474974	0.222872	NPM1;PDCD6IP
1615	cellular response to osmotic stress (GO:0071470)	2/22	0.0474974	0.222872	DDX3X;STK39
1616	regulation of vacuole organization (GO:0044088)	2/22	0.0474974	0.222872	ANXA2;UBQLN2
1617	microglial cell activation (GO:0001774)	2/22	0.0474974	0.222872	APP;C1QA
1618	ubiquitin-dependent protein catabolic process via the multivesicular body sorting pathway (GO:0043162)	2/22	0.0474974	0.222872	NEDD4;PLAA
1619	negative regulation of cyclin-dependent protein kinase activity (GO:1904030)	2/22	0.0474974	0.222872	IPO7;IPO5
1620	organelle fusion (GO:0048284)	2/22	0.0474974	0.222872	AFG3L2;MFN2
1621	regulation of axonogenesis (GO:0050770)	3/51	0.0477489	0.223099	EPHA4;CHN1;PLXNA1
1622	regulation of epithelial cell migration (GO:0010632)	3/51	0.0477489	0.223099	MACF1;PTN;CLASP2
1623	regulation of neuron projection development (GO:0010975)	6/165	0.0492319	0.22954	EPHA4;ABI2;CHN1;PTPN9;PTN;CAMK2G
1624	platelet degranulation (GO:0002576)	5/125	0.0500857	0.231598	APP;SCCPDH;AHSG;CD9;VCL
1625	fatty acid beta-oxidation (GO:0006635)	3/52	0.0500952	0.231598	ACADVL;IVD;ACADS
1626	positive regulation of protein localization to cell periphery (GO:1904377)	3/52	0.0500952	0.231598	LRP1;PTPN9;AKAP5
1627	positive regulation of protein localization to plasma membrane (GO:1903078)	3/52	0.0500952	0.231598	LRP1;PTPN9;AKAP5
1628	calcium ion transmembrane transport (GO:0070588)	4/87	0.0505103	0.233027	AFG3L2;SMDT1;PMPCA;SLC25A23
1629	regulation of calcium ion transmembrane transport (GO:1903169)	2/23	0.0514858	0.235548	CAMK2D;ANK2
1630	regulation of necroptotic process (GO:0060544)	2/23	0.0514858	0.235548	PDCD6IP;FLOT1
1631	regulation of release of sequestered calcium ion into cytosol by sarcoplasmic reticulum (GO:0010880)	2/23	0.0514858	0.235548	CAMK2D;ANK2
1632	nucleotide metabolic process (GO:0009117)	2/23	0.0514858	0.235548	PNP;AK1
1633	retrograde transport, endosome to Golgi (GO:0042147)	4/88	0.0522795	0.238681	DCTN1;VPS52;VPS26B;RAB6B
1634	positive regulation of chemokine production (GO:0032722)	3/53	0.0524967	0.238681	APP;C5;DDX3X
1635	positive regulation of phagocytosis (GO:0050766)	3/53	0.0524967	0.238681	C3;RAB31;AHSG
1636	establishment of mitotic spindle orientation (GO:0000132)	2/24	0.0555894	0.250666	NSFL1C;DCTN1
1637	long-chain fatty-acyl-CoA metabolic process (GO:0035336)	2/24	0.0555894	0.250666	ACSL4;ACSBG1
1638	negative regulation of protein depolymerization (GO:1901880)	2/24	0.0555894	0.250666	TAOK1;CLASP2
1639	negative regulation of synaptic transmission (GO:0050805)	2/24	0.0555894	0.250666	PRRT1;PICK1
1640	muscle contraction (GO:0006936)	5/129	0.0559078	0.251118	HCN4;DTNA;TPM3;EMD;VCL
1641	positive regulation of binding (GO:0051099)	4/90	0.0559183	0.251118	APP;LRP1;FLOT1;TXN
1642	positive regulation of protein modification process (GO:0031401)	7/214	0.0563099	0.25236	C3;APP;DDX3X;TAOK1;FLOT1;RAB3GAP2;TXN
1643	nuclear-transcribed mRNA catabolic process (GO:0000956)	6/171	0.0566646	0.253433	RPS17;RPL37A;PPP2R2A;RPL23A;RPL8;RPS12
1644	G2/M transition of mitotic cell cycle (GO:0000086)	5/130	0.0574218	0.255443	DCTN2;DCTN1;DCTN3;PPP2R2A;MAPRE1
1645	pyruvate metabolic process (GO:0006090)	3/55	0.0574631	0.255443	ME2;HAGH;PCK2
1646	glycoprotein metabolic process (GO:0009100)	3/55	0.0574631	0.255443	ERP44;PRKCSH;OGA
1647	cell cycle G2/M phase transition (GO:0044839)	5/131	0.0589591	0.261564	DCTN2;DCTN1;DCTN3;PPP2R2A;MAPRE1
1648	positive regulation of cellular component biogenesis (GO:0044089)	4/92	0.0596901	0.262065	SH3GLB1;PDCD6IP;FLOT1;SYNPO
1649	regulation of cAMP-mediated signaling (GO:0043949)	2/25	0.0598034	0.262065	PEX5L;PRKAR1A
1650	negative regulation of actin filament polymerization (GO:0030837)	2/25	0.0598034	0.262065	GSN;TMSB10
1651	peripheral nervous system development (GO:0007422)	2/25	0.0598034	0.262065	ALDH3A2;GPC1
1652	positive regulation of T cell migration (GO:2000406)	2/25	0.0598034	0.262065	APP;STK39
1653	positive regulation of vascular endothelial growth factor production (GO:0010575)	2/25	0.0598034	0.262065	C3;C5
1654	autophagosome organization (GO:1905037)	3/56	0.0600267	0.262065	NSFL1C;ATG9A;UBQLN2
1655	mitochondrial transport (GO:0006839)	3/56	0.0600267	0.262065	TOMM40;MFN2;TIMM44
1656	regulation of cell motility (GO:2000145)	5/133	0.062104	0.270596	MACF1;PLXNA1;PHPT1;TMSB10;RHOB
1657	regulation of synapse organization (GO:0050807)	2/26	0.0641233	0.277194	EPHA4;NEDD4
1658	glial cell development (GO:0021782)	2/26	0.0641233	0.277194	APP;PICK1
1659	negative regulation of receptor-mediated endocytosis (GO:0048261)	2/26	0.0641233	0.277194	APP;UBQLN2
1660	positive regulation of microtubule polymerization or depolymerization (GO:0031112)	2/26	0.0641233	0.277194	DCTN1;MAPRE1
1661	regulation of calcium ion transport (GO:0051924)	3/58	0.0653118	0.280127	CACNB2;ANK2;CAMK2G
1662	regulation of neurotransmitter receptor activity (GO:0099601)	3/58	0.0653118	0.280127	PRRT1;APP;NPTXR
1663	negative regulation of neuron projection development (GO:0010977)	3/58	0.0653118	0.280127	EPHA4;PTPN9;NGEF
1664	positive regulation of protein binding (GO:0032092)	3/58	0.0653118	0.280127	APP;LRP1;FLOT1
1665	ciliary basal body-plasma membrane docking (GO:0097711)	4/95	0.0655949	0.280792	DCTN2;DCTN1;DCTN3;MAPRE1
1666	regulation of translation (GO:0006417)	6/178	0.0661451	0.282596	APP;TRAP1;GRM5;NPM1;DDX3X;RPS6KA1
1667	protein localization to plasma membrane (GO:0072659)	5/136	0.0669959	0.283817	CACNB2;FLOT1;ANK2;EZR;CLASP2
1668	regulation of epidermal growth factor-activated receptor activity (GO:0007176)	2/27	0.0685447	0.283817	APP;NCK2
1669	regulation of vascular endothelial growth factor production (GO:0010574)	2/27	0.0685447	0.283817	C3;C5
1670	nucleobase-containing small molecule interconversion (GO:0015949)	2/27	0.0685447	0.283817	AK1;GLRX
1671	positive regulation of calcium ion transmembrane transport (GO:1904427)	2/27	0.0685447	0.283817	CACNB2;ANK2
1672	positive regulation of toll-like receptor signaling pathway (GO:0034123)	2/27	0.0685447	0.283817	DDX3X;FLOT1
1673	protein export from nucleus (GO:0006611)	2/27	0.0685447	0.283817	CSE1L;XPO7
1674	cellular protein catabolic process (GO:0044257)	3/60	0.070803	0.283817	PSMA6;CAPN2;CLTA
1675	regulation of cellular component organization (GO:0051128)	5/139	0.0720964	0.283817	CAMK2D;NEDD4;LAMTOR2;HCFC1;GFAP
1676	carbohydrate derivative biosynthetic process (GO:1901137)	2/28	0.0730633	0.283817	SCCPDH;GK
1677	regulation of postsynapse organization (GO:0099175)	2/28	0.0730633	0.283817	EPHA4;ABI2
1678	glycogen metabolic process (GO:0005977)	2/28	0.0730633	0.283817	UGP2;PYGM
1679	leukocyte cell-cell adhesion (GO:0007159)	2/28	0.0730633	0.283817	VCAM1;EZR
1680	phagosome acidification (GO:0090383)	2/28	0.0730633	0.283817	ATP6V1G1;ATP6V0C
1681	positive regulation of microtubule polymerization (GO:0031116)	2/28	0.0730633	0.283817	DCTN1;MAPRE1
1682	positive regulation of synapse assembly (GO:0051965)	2/28	0.0730633	0.283817	PTPRD;NRXN1
1683	cytokine-mediated signaling pathway (GO:0019221)	15/621	0.0737458	0.283817	EIF5A;NUMBL;CAMK2D;VCAM1;ANXA2;PSMA6;PSMB7;PSMD6;PSMB4;PSMC5;PSMA4;PSMC3;PSMD2;PSMC2;CAMK2G
1684	protein localization to cell periphery (GO:1990778)	5/140	0.0738426	0.283817	CACNB2;FLOT1;ANK2;EZR;CLASP2
1685	positive regulation of translation (GO:0045727)	4/100	0.0760849	0.283817	EIF5A;NPM1;DDX3X;C1QBP
1686	5-phosphoribose 1-diphosphate biosynthetic process (GO:0006015)	1/5	0.0772534	0.283817	PRPSAP1
1687	5-phosphoribose 1-diphosphate metabolic process (GO:0046391)	1/5	0.0772534	0.283817	PRPSAP1
1688	protein processing involved in protein targeting to mitochondrion (GO:0006627)	1/5	0.0772534	0.283817	PMPCA
1689	protein retention in Golgi apparatus (GO:0045053)	1/5	0.0772534	0.283817	VPS13C
1690	AMP biosynthetic process (GO:0006167)	1/5	0.0772534	0.283817	NUDT2
1691	regulation of basement membrane assembly involved in embryonic body morphogenesis (GO:1904259)	1/5	0.0772534	0.283817	CLASP2
1692	axon choice point recognition (GO:0016198)	1/5	0.0772534	0.283817	APP
1693	regulation of cellular response to osmotic stress (GO:0106049)	1/5	0.0772534	0.283817	SLC25A23
1694	regulation of chloride transport (GO:2001225)	1/5	0.0772534	0.283817	GRM5
1695	cell-cell adhesion mediated by integrin (GO:0033631)	1/5	0.0772534	0.283817	PLPP3
1696	cellular response to cGMP (GO:0071321)	1/5	0.0772534	0.283817	HCN4
1697	chemokine (C-X-C motif) ligand 12 signaling pathway (GO:0038146)	1/5	0.0772534	0.283817	STK39
1698	regulation of low-density lipoprotein particle receptor catabolic process (GO:0032803)	1/5	0.0772534	0.283817	ANXA2
1699	regulation of lyase activity (GO:0051339)	1/5	0.0772534	0.283817	PHPT1
1700	regulation of plasma membrane organization (GO:1903729)	1/5	0.0772534	0.283817	GSN
1701	regulation of platelet-derived growth factor receptor-beta signaling pathway (GO:2000586)	1/5	0.0772534	0.283817	LRP1
1702	regulation of ribonuclease activity (GO:0060700)	1/5	0.0772534	0.283817	NPM1
1703	regulation of sequestering of zinc ion (GO:0061088)	1/5	0.0772534	0.283817	AP3D1
1704	ethanolamine-containing compound metabolic process (GO:0042439)	1/5	0.0772534	0.283817	NAAA
1705	regulation of skeletal muscle tissue development (GO:0048641)	1/5	0.0772534	0.283817	FLOT1
1706	regulation of sterol transport (GO:0032371)	1/5	0.0772534	0.283817	LRP1
1707	regulation of synaptic vesicle recycling (GO:1903421)	1/5	0.0772534	0.283817	PLAA
1708	fructose 2,6-bisphosphate metabolic process (GO:0006003)	1/5	0.0772534	0.283817	TIGAR
1709	glycerol biosynthetic process (GO:0006114)	1/5	0.0772534	0.283817	PCK2
1710	glycerol ether metabolic process (GO:0006662)	1/5	0.0772534	0.283817	NCEH1
1711	response to cGMP (GO:0070305)	1/5	0.0772534	0.283817	HCN4
1712	histone H4-K20 methylation (GO:0034770)	1/5	0.0772534	0.283817	KMT5B
1713	histone H4-K20 trimethylation (GO:0034773)	1/5	0.0772534	0.283817	KMT5B
1714	inosine metabolic process (GO:0046102)	1/5	0.0772534	0.283817	PNP
1715	rRNA transport (GO:0051029)	1/5	0.0772534	0.283817	NPM1
1716	Schwann cell differentiation (GO:0014037)	1/5	0.0772534	0.283817	GPC1
1717	isocitrate metabolic process (GO:0006102)	1/5	0.0772534	0.283817	IDH1
1718	L-aspartate transmembrane transport (GO:0070778)	1/5	0.0772534	0.283817	SLC1A1
1719	sulfide oxidation (GO:0019418)	1/5	0.0772534	0.283817	SLC25A10
1720	sulfide oxidation, using sulfide:quinone oxidoreductase (GO:0070221)	1/5	0.0772534	0.283817	SLC25A10
1721	membrane depolarization during AV node cell action potential (GO:0086045)	1/5	0.0772534	0.283817	CACNB2
1722	ubiquitin-independent protein catabolic process via the multivesicular body sorting pathway (GO:0090611)	1/5	0.0772534	0.283817	PDCD6IP
1723	N-acylethanolamine metabolic process (GO:0070291)	1/5	0.0772534	0.283817	NAAA
1724	negative regulation of cellular respiration (GO:1901856)	1/5	0.0772534	0.283817	TRAP1
1725	negative regulation of macrophage chemotaxis (GO:0010760)	1/5	0.0772534	0.283817	C5
1726	negative regulation of metallopeptidase activity (GO:1905049)	1/5	0.0772534	0.283817	LRP1
1727	negative regulation of protein polyubiquitination (GO:1902915)	1/5	0.0772534	0.283817	PLAA
1728	oxaloacetate metabolic process (GO:0006107)	1/5	0.0772534	0.283817	ACLY
1729	oxaloacetate transport (GO:0015729)	1/5	0.0772534	0.283817	SLC25A10
1730	plus-end-directed vesicle transport along microtubule (GO:0072383)	1/5	0.0772534	0.283817	KIF3A
1731	positive regulation of basement membrane assembly involved in embryonic body morphogenesis (GO:1904261)	1/5	0.0772534	0.283817	CLASP2
1732	positive regulation of DNA demethylation (GO:1901537)	1/5	0.0772534	0.283817	USP9X
1733	positive regulation of feeding behavior (GO:2000253)	1/5	0.0772534	0.283817	SGIP1
1734	positive regulation of intrinsic apoptotic signaling pathway by p53 class mediator (GO:1902255)	1/5	0.0772534	0.283817	EIF5A
1735	positive regulation of low-density lipoprotein receptor activity (GO:1905599)	1/5	0.0772534	0.283817	ANXA2
1736	positive regulation of phospholipase A2 activity (GO:0032430)	1/5	0.0772534	0.283817	PLAA
1737	positive regulation of protein catabolic process in the vacuole (GO:1904352)	1/5	0.0772534	0.283817	LRP1
1738	positive regulation of translation in response to stress (GO:0032056)	1/5	0.0772534	0.283817	DDX3X
1739	positive regulation of vascular associated smooth muscle cell apoptotic process (GO:1905461)	1/5	0.0772534	0.283817	MFN2
1740	postsynaptic density protein 95 clustering (GO:0097119)	1/5	0.0772534	0.283817	NRXN1
1741	proline biosynthetic process (GO:0006561)	1/5	0.0772534	0.283817	PYCR2
1742	protein localization to axon (GO:0099612)	1/5	0.0772534	0.283817	CNTNAP2
1743	protein localization to membrane raft (GO:1903044)	1/5	0.0772534	0.283817	FLOT1
1744	protein localization to microtubule end (GO:1905725)	1/5	0.0772534	0.283817	MAPRE1
1745	protein localization to microtubule plus-end (GO:1904825)	1/5	0.0772534	0.283817	MAPRE1
1746	actin filament polymerization (GO:0030041)	2/29	0.0776749	0.283817	GSN;CORO7
1747	regulation of actin polymerization or depolymerization (GO:0008064)	2/29	0.0776749	0.283817	CTTN;COTL1
1748	dicarboxylic acid transport (GO:0006835)	2/29	0.0776749	0.283817	SLC1A1;SLC25A10
1749	establishment of endothelial barrier (GO:0061028)	2/29	0.0776749	0.283817	RAP2B;EZR
1750	glial cell differentiation (GO:0010001)	2/29	0.0776749	0.283817	GPC1;PICK1
1751	lamellipodium organization (GO:0097581)	2/29	0.0776749	0.283817	CTTN;VCL
1752	negative regulation of wound healing (GO:0061045)	2/29	0.0776749	0.283817	CASK;CLASP2
1753	positive regulation of viral genome replication (GO:0045070)	2/29	0.0776749	0.283817	DDX3X;VAPB
1754	actin cytoskeleton reorganization (GO:0031532)	3/63	0.0794138	0.287777	GSN;CTTN;EZR
1755	amyloid fibril formation (GO:1990000)	3/63	0.0794138	0.287777	APP;GSN;USP9X
1756	COPII vesicle coating (GO:0048208)	3/63	0.0794138	0.287777	PPP6C;CUL3;PREB
1757	vesicle coating (GO:0006901)	3/63	0.0794138	0.287777	PPP6C;CUL3;PREB
1758	vesicle targeting, rough ER to cis-Golgi (GO:0048207)	3/63	0.0794138	0.287777	PPP6C;CUL3;PREB
1759	calcium-mediated signaling (GO:0019722)	4/102	0.0805034	0.290288	GRM5;VCAM1;ADGRL1;ANK2
1760	intrinsic apoptotic signaling pathway (GO:0097193)	4/102	0.0805034	0.290288	DDX3X;AIFM1;CUL3;C1QBP
1761	mitotic sister chromatid segregation (GO:0000070)	4/102	0.0805034	0.290288	PDCD6IP;DCTN2;CUL3;KPNB1
1762	cardiac muscle cell action potential (GO:0086001)	2/30	0.0823754	0.293207	HCN4;ANK2
1763	extrinsic apoptotic signaling pathway via death domain receptors (GO:0008625)	2/30	0.0823754	0.293207	DDX3X;SORT1
1764	regulation of striated muscle contraction (GO:0006942)	2/30	0.0823754	0.293207	HCN4;ANK2
1765	Golgi to plasma membrane protein transport (GO:0043001)	2/30	0.0823754	0.293207	MACF1;RAB31
1766	maintenance of blood-brain barrier (GO:0035633)	2/30	0.0823754	0.293207	SLC1A1;VCL
1767	multivesicular body assembly (GO:0036258)	2/30	0.0823754	0.293207	PDCD6IP;IST1
1768	primary neural tube formation (GO:0014020)	2/30	0.0823754	0.293207	MTHFD1L;MTHFD1
1769	protein secretion (GO:0009306)	3/64	0.0823809	0.293207	PREB;SCG2;CAMK2G
1770	inorganic anion transmembrane transport (GO:0098661)	3/65	0.0853952	0.295888	GABRB3;SLC1A1;SLC25A10
1771	purine nucleoside bisphosphate metabolic process (GO:0034032)	2/31	0.0871607	0.295888	ACLY;ACOT2
1772	regulation of developmental growth (GO:0048638)	2/31	0.0871607	0.295888	APP;CTTN
1773	cellular response to cAMP (GO:0071320)	2/31	0.0871607	0.295888	HCN4;EZR
1774	renal water homeostasis (GO:0003091)	2/31	0.0871607	0.295888	PRKAR1A;PRKACB
1775	ribonucleoside bisphosphate metabolic process (GO:0033875)	2/31	0.0871607	0.295888	ACLY;ACOT2
1776	tube closure (GO:0060606)	2/31	0.0871607	0.295888	MTHFD1L;MTHFD1
1777	multivesicular body organization (GO:0036257)	2/31	0.0871607	0.295888	PDCD6IP;IST1
1778	prostaglandin metabolic process (GO:0006693)	2/31	0.0871607	0.295888	PLAA;PTGR2
1779	mitochondrial translation (GO:0032543)	4/105	0.087364	0.295888	GFM2;GATB;IARS2;MRPL15
1780	cell-cell junction assembly (GO:0007043)	3/66	0.0884559	0.295888	CD9;TLN2;VCL
1781	positive regulation of cell cycle (GO:0045787)	3/66	0.0884559	0.295888	APP;DUSP3;HCFC1
1782	positive regulation of cell death (GO:0010942)	3/66	0.0884559	0.295888	C1QA;LRP1;SARM1
1783	positive regulation of T cell proliferation (GO:0042102)	3/66	0.0884559	0.295888	PNP;VCAM1;NCK2
1784	cellular response to peptide hormone stimulus (GO:0071375)	4/106	0.089712	0.295888	RAB31;PRKAR1A;PRKACB;PCK2
1785	purine deoxyribonucleotide catabolic process (GO:0009155)	1/6	0.0919749	0.295888	PNP
1786	alditol metabolic process (GO:0019400)	1/6	0.0919749	0.295888	GK
1787	purine ribonucleoside catabolic process (GO:0046130)	1/6	0.0919749	0.295888	PNP
1788	regulation of anion channel activity (GO:0010359)	1/6	0.0919749	0.295888	GRM5
1789	attachment of GPI anchor to protein (GO:0016255)	1/6	0.0919749	0.295888	PIGS
1790	cell junction disassembly (GO:0150146)	1/6	0.0919749	0.295888	C1QA
1791	regulation of DNA demethylation (GO:1901535)	1/6	0.0919749	0.295888	USP9X
1792	regulation of endoplasmic reticulum tubular network organization (GO:1903371)	1/6	0.0919749	0.295888	RAB3GAP2
1793	regulation of extracellular exosome assembly (GO:1903551)	1/6	0.0919749	0.295888	PDCD6IP
1794	regulation of focal adhesion disassembly (GO:0120182)	1/6	0.0919749	0.295888	DUSP3
1795	regulation of hepatocyte proliferation (GO:2000345)	1/6	0.0919749	0.295888	PTN
1796	regulation of keratinocyte apoptotic process (GO:1902172)	1/6	0.0919749	0.295888	GSN
1797	regulation of membrane tubulation (GO:1903525)	1/6	0.0919749	0.295888	SH3GLB1
1798	regulation of non-motile cilium assembly (GO:1902855)	1/6	0.0919749	0.295888	MAP4
1799	regulation of peptidyl-cysteine S-nitrosylation (GO:2000169)	1/6	0.0919749	0.295888	TXN
1800	regulation of protein depolymerization (GO:1901879)	1/6	0.0919749	0.295888	MAP1S
1801	endoplasmic reticulum localization (GO:0051643)	1/6	0.0919749	0.295888	VAPB
1802	regulation of protein lipidation (GO:1903059)	1/6	0.0919749	0.295888	RAB3GAP2
1803	regulation of relaxation of cardiac muscle (GO:1901897)	1/6	0.0919749	0.295888	CAMK2D
1804	establishment of mitochondrion localization, microtubule-mediated (GO:0034643)	1/6	0.0919749	0.295888	MAP1S
1805	regulation of retrograde transport, endosome to Golgi (GO:1905279)	1/6	0.0919749	0.295888	EIPR1
1806	GDP-mannose metabolic process (GO:0019673)	1/6	0.0919749	0.295888	MPI
1807	glycerol-3-phosphate metabolic process (GO:0006072)	1/6	0.0919749	0.295888	GK
1808	hepatocyte differentiation (GO:0070365)	1/6	0.0919749	0.295888	PCK2
1809	isoleucine metabolic process (GO:0006549)	1/6	0.0919749	0.295888	ILVBL
1810	signal complex assembly (GO:0007172)	1/6	0.0919749	0.295888	NCK2
1811	L-serine biosynthetic process (GO:0006564)	1/6	0.0919749	0.295888	PSAT1
1812	leukocyte chemotaxis involved in inflammatory response (GO:0002232)	1/6	0.0919749	0.295888	PTN
1813	succinate transmembrane transport (GO:0071422)	1/6	0.0919749	0.295888	SLC25A10
1814	T-tubule organization (GO:0033292)	1/6	0.0919749	0.295888	ANK2
1815	morphogenesis of an endothelium (GO:0003159)	1/6	0.0919749	0.295888	RHOB
1816	negative regulation of actin filament depolymerization (GO:0030835)	1/6	0.0919749	0.295888	GSN
1817	negative regulation of ERAD pathway (GO:1904293)	1/6	0.0919749	0.295888	UBXN1
1818	negative regulation of lipoprotein lipase activity (GO:0051005)	1/6	0.0919749	0.295888	SORT1
1819	neurotransmitter loading into synaptic vesicle (GO:0098700)	1/6	0.0919749	0.295888	SLC17A8
1820	plasma membrane raft assembly (GO:0044854)	1/6	0.0919749	0.295888	FLOT1
1821	plus-end-directed organelle transport along microtubule (GO:0072386)	1/6	0.0919749	0.295888	KIF3A
1822	positive regulation of focal adhesion disassembly (GO:0120183)	1/6	0.0919749	0.295888	DUSP3
1823	positive regulation of gap junction assembly (GO:1903598)	1/6	0.0919749	0.295888	CNTNAP2
1824	positive regulation of ion transmembrane transport (GO:0034767)	1/6	0.0919749	0.295888	STK39
1825	positive regulation of lipoprotein particle clearance (GO:0010986)	1/6	0.0919749	0.295888	ANXA2
1826	positive regulation of receptor binding (GO:1900122)	1/6	0.0919749	0.295888	ANXA2
1827	positive regulation of toll-like receptor 3 signaling pathway (GO:0034141)	1/6	0.0919749	0.295888	FLOT1
1828	positive regulation of toll-like receptor 7 signaling pathway (GO:0034157)	1/6	0.0919749	0.295888	DDX3X
1829	postsynaptic density assembly (GO:0097107)	1/6	0.0919749	0.295888	NRXN1
1830	protein deubiquitination involved in ubiquitin-dependent protein catabolic process (GO:0071947)	1/6	0.0919749	0.295888	USP9X
1831	regulation of centrosome duplication (GO:0010824)	2/32	0.0920271	0.295888	NPM1;PDCD6IP
1832	establishment or maintenance of epithelial cell apical/basal polarity (GO:0045197)	2/32	0.0920271	0.295888	PDCD6IP;EZR
1833	intra-Golgi vesicle-mediated transport (GO:0006891)	2/32	0.0920271	0.295888	RAB6B;NAPG
1834	liver development (GO:0001889)	2/32	0.0920271	0.295888	PRKCSH;PCK2
1835	negative regulation of cell-matrix adhesion (GO:0001953)	2/32	0.0920271	0.295888	CASK;CLASP2
1836	regulation of translational initiation (GO:0006446)	3/68	0.0947133	0.303193	NPM1;DDX3X;NCK2
1837	interferon-gamma-mediated signaling pathway (GO:0060333)	3/68	0.0947133	0.303193	CAMK2D;VCAM1;CAMK2G
1838	positive regulation of protein localization to nucleus (GO:1900182)	3/68	0.0947133	0.303193	CCT7;CCT5;IPO5
1839	very long-chain fatty acid metabolic process (GO:0000038)	2/33	0.0969707	0.308174	ACOT2;ACSBG1
1840	positive regulation of organelle organization (GO:0010638)	2/33	0.0969707	0.308174	ANXA2;RAB3GAP2
1841	positive regulation of telomere maintenance via telomerase (GO:0032212)	2/33	0.0969707	0.308174	CCT7;CCT5
1842	endomembrane system organization (GO:0010256)	6/199	0.0997875	0.308174	NSFL1C;RAB30;EXOC8;VAPB;AP3D1;CLASP2
1843	positive regulation of protein kinase activity (GO:0045860)	5/154	0.100658	0.308174	EPHA4;GRM5;DDX3X;TAOK1;AGAP2
1844	regulation of amyloid-beta formation (GO:1902003)	2/34	0.101988	0.308174	RTN3;EPHA4
1845	cardiac muscle contraction (GO:0060048)	2/34	0.101988	0.308174	CAMK2D;GSN
1846	female gamete generation (GO:0007292)	2/34	0.101988	0.308174	USP9X;PTN
1847	secondary alcohol biosynthetic process (GO:1902653)	2/34	0.101988	0.308174	FDPS;ACLY
1848	neural tube closure (GO:0001843)	2/34	0.101988	0.308174	MTHFD1L;MTHFD1
1849	protein destabilization (GO:0031648)	2/34	0.101988	0.308174	GSN;CUL3
1850	modification-dependent protein catabolic process (GO:0019941)	6/201	0.10339	0.308174	UBE3C;NEDD4;CUL3;PSMC2;PCYOX1;UBQLN2
1851	arginine catabolic process (GO:0006527)	1/7	0.106462	0.308174	OAT
1852	AV node cell action potential (GO:0086016)	1/7	0.106462	0.308174	CACNB2
1853	regulation of chromatin assembly or disassembly (GO:0001672)	1/7	0.106462	0.308174	MAP1S
1854	cellular amino acid biosynthetic process (GO:0008652)	1/7	0.106462	0.308174	ILVBL
1855	cellular hypotonic response (GO:0071476)	1/7	0.106462	0.308174	STK39
1856	cellular nitrogen compound catabolic process (GO:0044270)	1/7	0.106462	0.308174	NIT1
1857	cellular response to histamine (GO:0071420)	1/7	0.106462	0.308174	GABRB3
1858	regulation of histone deacetylase activity (GO:1901725)	1/7	0.106462	0.308174	CAMK2D
1859	complement activation, alternative pathway (GO:0006957)	1/7	0.106462	0.308174	C3
1860	regulation of lysosomal protein catabolic process (GO:1905165)	1/7	0.106462	0.308174	LRP1
1861	regulation of MDA-5 signaling pathway (GO:0039533)	1/7	0.106462	0.308174	C1QBP
1862	creatine metabolic process (GO:0006600)	1/7	0.106462	0.308174	GATM
1863	regulation of metallopeptidase activity (GO:1905048)	1/7	0.106462	0.308174	LRP1
1864	dendrite arborization (GO:0140059)	1/7	0.106462	0.308174	PTN
1865	regulation of relaxation of muscle (GO:1901077)	1/7	0.106462	0.308174	CAMK2D
1866	establishment of centrosome localization (GO:0051660)	1/7	0.106462	0.308174	EZR
1867	regulation of toll-like receptor 7 signaling pathway (GO:0034155)	1/7	0.106462	0.308174	DDX3X
1868	ganglioside catabolic process (GO:0006689)	1/7	0.106462	0.308174	GM2A
1869	gland morphogenesis (GO:0022612)	1/7	0.106462	0.308174	EZR
1870	glial cell migration (GO:0008347)	1/7	0.106462	0.308174	CD9
1871	regulation of vascular associated smooth muscle cell apoptotic process (GO:1905459)	1/7	0.106462	0.308174	MFN2
1872	response to increased oxygen levels (GO:0036296)	1/7	0.106462	0.308174	ATP6V1G1
1873	response to lead ion (GO:0010288)	1/7	0.106462	0.308174	PPP5C
1874	hypotonic response (GO:0006971)	1/7	0.106462	0.308174	STK39
1875	ribose phosphate biosynthetic process (GO:0046390)	1/7	0.106462	0.308174	PRPSAP1
1876	ribosomal large subunit export from nucleus (GO:0000055)	1/7	0.106462	0.308174	NPM1
1877	ribosomal small subunit export from nucleus (GO:0000056)	1/7	0.106462	0.308174	NPM1
1878	rRNA-containing ribonucleoprotein complex export from nucleus (GO:0071428)	1/7	0.106462	0.308174	NPM1
1879	sinoatrial node development (GO:0003163)	1/7	0.106462	0.308174	HCN4
1880	late nucleophagy (GO:0044805)	1/7	0.106462	0.308174	ATG9A
1881	sphingosine-1-phosphate receptor signaling pathway (GO:0003376)	1/7	0.106462	0.308174	EZR
1882	succinate transport (GO:0015744)	1/7	0.106462	0.308174	SLC25A10
1883	maintenance of synapse structure (GO:0099558)	1/7	0.106462	0.308174	DCTN1
1884	malate metabolic process (GO:0006108)	1/7	0.106462	0.308174	ME2
1885	thyroid hormone transport (GO:0070327)	1/7	0.106462	0.308174	CRYM
1886	miRNA catabolic process (GO:0010587)	1/7	0.106462	0.308174	SND1
1887	negative regulation of axon regeneration (GO:0048681)	1/7	0.106462	0.308174	EPHA4
1888	negative regulation of dendritic spine development (GO:0061000)	1/7	0.106462	0.308174	NGEF
1889	negative regulation of DNA repair (GO:0045738)	1/7	0.106462	0.308174	OTUB1
1890	negative regulation of low-density lipoprotein receptor activity (GO:1905598)	1/7	0.106462	0.308174	APP
1891	negative regulation of MyD88-independent toll-like receptor signaling pathway (GO:0034128)	1/7	0.106462	0.308174	SARM1
1892	negative regulation of p38MAPK cascade (GO:1903753)	1/7	0.106462	0.308174	EZR
1893	negative regulation of protein kinase activity by regulation of protein phosphorylation (GO:0044387)	1/7	0.106462	0.308174	NPM1
1894	negative regulation of RIG-I signaling pathway (GO:0039536)	1/7	0.106462	0.308174	C1QBP
1895	neuron projection arborization (GO:0140058)	1/7	0.106462	0.308174	PTN
1896	nucleobase catabolic process (GO:0046113)	1/7	0.106462	0.308174	DPYSL5
1897	positive regulation of adenylate cyclase activity (GO:0045762)	1/7	0.106462	0.308174	AKAP5
1898	positive regulation of amyloid-beta clearance (GO:1900223)	1/7	0.106462	0.308174	LRP1
1899	positive regulation of aspartic-type endopeptidase activity involved in amyloid precursor protein catabolic process (GO:1902961)	1/7	0.106462	0.308174	EPHA4
1900	positive regulation of ER-associated ubiquitin-dependent protein catabolic process (GO:1903071)	1/7	0.106462	0.308174	UBQLN2
1901	positive regulation of helicase activity (GO:0051096)	1/7	0.106462	0.308174	SSBP1
1902	positive regulation of microtubule nucleation (GO:0090063)	1/7	0.106462	0.308174	DCTN1
1903	positive regulation of mitophagy in response to mitochondrial depolarization (GO:0098779)	1/7	0.106462	0.308174	MFN2
1904	positive regulation of pinocytosis (GO:0048549)	1/7	0.106462	0.308174	PPT1
1905	positive regulation of trophoblast cell migration (GO:1901165)	1/7	0.106462	0.308174	C1QBP
1906	positive regulation of vesicle fusion (GO:0031340)	1/7	0.106462	0.308174	ANXA2
1907	positive regulation of voltage-gated calcium channel activity (GO:1901387)	1/7	0.106462	0.308174	CACNB2
1908	proline metabolic process (GO:0006560)	1/7	0.106462	0.308174	PYCR2
1909	protein localization to cytoplasmic stress granule (GO:1903608)	1/7	0.106462	0.308174	DDX3X
1910	axon guidance (GO:0007411)	6/203	0.10706	0.308174	EPHA4;GPC1;NRXN1;CHN1;PLXNA1;EZR
1911	cellular response to virus (GO:0098586)	2/35	0.107075	0.308174	EIF5A;DDX3X
1912	cholesterol biosynthetic process (GO:0006695)	2/35	0.107075	0.308174	FDPS;ACLY
1913	regulation of protein polymerization (GO:0032271)	2/35	0.107075	0.308174	CTTN;COTL1
1914	intracellular pH reduction (GO:0051452)	2/35	0.107075	0.308174	ATP6V1G1;ATP6V0C
1915	peptidyl-tyrosine dephosphorylation (GO:0035335)	2/35	0.107075	0.308174	DUSP3;PTPN9
1916	cell junction organization (GO:0034330)	3/72	0.10775	0.308499	APP;C1QA;GRM5
1917	positive regulation of neurogenesis (GO:0050769)	3/72	0.10775	0.308499	PTPRD;NUMBL;PLXNA1
1918	positive regulation of protein secretion (GO:0050714)	3/72	0.10775	0.308499	ACSL4;EZR;MYH10
1919	positive regulation of secretion by cell (GO:1903532)	3/72	0.10775	0.308499	EZR;MYH10;CLASP2
1920	phosphorylation (GO:0016310)	10/400	0.108657	0.310692	PRRT1;APP;CAMK2D;GMFB;GK;DGKB;TAOK1;STK39;PICK1;PRKACB
1921	activation of protein kinase activity (GO:0032147)	4/114	0.109557	0.311515	PRKAR1A;TAOK1;TXN;PRKACB
1922	regulation of actin filament polymerization (GO:0030833)	3/73	0.111113	0.311515	CTTN;COTL1;NCK2
1923	regulation of cardiac muscle contraction (GO:0055117)	2/36	0.112229	0.311515	HCN4;ANK2
1924	regulation of ossification (GO:0030278)	2/36	0.112229	0.311515	AHSG;PTN
1925	regulation of receptor internalization (GO:0002090)	2/36	0.112229	0.311515	FLOT1;PICK1
1926	establishment of protein localization to plasma membrane (GO:0061951)	2/36	0.112229	0.311515	MACF1;RAB31
1927	macrophage activation (GO:0042116)	2/36	0.112229	0.311515	APP;C1QA
1928	transferrin transport (GO:0033572)	2/36	0.112229	0.311515	ATP6V1G1;ATP6V0C
1929	platelet aggregation (GO:0070527)	2/36	0.112229	0.311515	RAP2B;VCL
1930	positive regulation of interferon-beta production (GO:0032728)	2/36	0.112229	0.311515	DDX3X;FLOT1
1931	positive regulation of telomere maintenance via telomere lengthening (GO:1904358)	2/36	0.112229	0.311515	CCT7;CCT5
1932	sphingolipid biosynthetic process (GO:0030148)	3/74	0.114516	0.311515	ALDH3A2;VAPB;PLPP3
1933	ion transport (GO:0006811)	4/116	0.114802	0.311515	HCN4;SLC1A1;SLC25A10;SLC17A8
1934	anterograde axonal transport (GO:0008089)	2/37	0.117445	0.311515	KIF3A;AP3D1
1935	glutamate receptor signaling pathway (GO:0007215)	2/37	0.117445	0.311515	APP;GRM5
1936	glutamine family amino acid metabolic process (GO:0009064)	2/37	0.117445	0.311515	OAT;PYCR2
1937	negative regulation of stress-activated MAPK cascade (GO:0032873)	2/37	0.117445	0.311515	DUSP3;EZR
1938	positive regulation of calcium ion transport (GO:0051928)	2/37	0.117445	0.311515	CACNB2;ANK2
1939	positive regulation of exocytosis (GO:0045921)	2/37	0.117445	0.311515	PDCD6IP;CLASP2
1940	peptide biosynthetic process (GO:0043043)	5/162	0.11789	0.311515	RPS17;RPL37A;RPL23A;RPL8;RPS12
1941	integrin-mediated signaling pathway (GO:0007229)	3/75	0.117958	0.311515	CUL3;PTN;PLPP3
1942	positive regulation of lymphocyte proliferation (GO:0050671)	3/75	0.117958	0.311515	PNP;VCAM1;NCK2
1943	positive regulation of T cell activation (GO:0050870)	3/75	0.117958	0.311515	PNP;VCAM1;NCK2
1944	regulation of cell migration (GO:0030334)	10/408	0.119316	0.311515	EPHA4;MACF1;DUSP3;RAP2B;PLXNA1;MAPRE1;TMSB10;SCAI;VCL;RHOB
1945	negative regulation of response to external stimulus (GO:0032102)	4/118	0.120155	0.311515	EPHA4;DUSP3;C1QBP;CASK
1946	actin filament reorganization (GO:0090527)	1/8	0.120719	0.311515	GSN
1947	purine ribonucleoside monophosphate catabolic process (GO:0009169)	1/8	0.120719	0.311515	PNP
1948	amine metabolic process (GO:0009308)	1/8	0.120719	0.311515	VCAM1
1949	pyrimidine nucleobase catabolic process (GO:0006208)	1/8	0.120719	0.311515	DPYSL5
1950	regulation of alpha-beta T cell differentiation (GO:0046637)	1/8	0.120719	0.311515	PNP
1951	aromatic compound biosynthetic process (GO:0019438)	1/8	0.120719	0.311515	PSAT1
1952	aspartate family amino acid biosynthetic process (GO:0009067)	1/8	0.120719	0.311515	MTHFD1
1953	regulation of apoptotic cell clearance (GO:2000425)	1/8	0.120719	0.311515	C3
1954	atrial cardiac muscle cell to AV node cell signaling (GO:0086026)	1/8	0.120719	0.311515	ANK2
1955	cardiac atrium development (GO:0003230)	1/8	0.120719	0.311515	ANK2
1956	regulation of chemokine (C-C motif) ligand 5 production (GO:0071649)	1/8	0.120719	0.311515	DDX3X
1957	regulation of dendritic cell chemotaxis (GO:2000508)	1/8	0.120719	0.311515	C1QBP
1958	regulation of endodeoxyribonuclease activity (GO:0032071)	1/8	0.120719	0.311515	NPM1
1959	regulation of extent of cell growth (GO:0061387)	1/8	0.120719	0.311515	CTTN
1960	regulation of intrinsic apoptotic signaling pathway by p53 class mediator (GO:1902253)	1/8	0.120719	0.311515	EIF5A
1961	dendritic spine maintenance (GO:0097062)	1/8	0.120719	0.311515	PICK1
1962	regulation of MyD88-independent toll-like receptor signaling pathway (GO:0034127)	1/8	0.120719	0.311515	SARM1
1963	regulation of protein localization to early endosome (GO:1902965)	1/8	0.120719	0.311515	EZR
1964	regulation of toll-like receptor 3 signaling pathway (GO:0034139)	1/8	0.120719	0.311515	FLOT1
1965	regulation of wound healing, spreading of epidermal cells (GO:1903689)	1/8	0.120719	0.311515	CLASP2
1966	glyoxylate metabolic process (GO:0046487)	1/8	0.120719	0.311515	GRHPR
1967	immunological synapse formation (GO:0001771)	1/8	0.120719	0.311515	CORO1A
1968	ribosome disassembly (GO:0032790)	1/8	0.120719	0.311515	GFM2
1969	RNA secondary structure unwinding (GO:0010501)	1/8	0.120719	0.311515	DDX3X
1970	lens fiber cell development (GO:0070307)	1/8	0.120719	0.311515	ABI2
1971	sulfur amino acid biosynthetic process (GO:0000097)	1/8	0.120719	0.311515	MTHFD1
1972	macromolecule depalmitoylation (GO:0098734)	1/8	0.120719	0.311515	PPT1
1973	synaptic vesicle budding (GO:0070142)	1/8	0.120719	0.311515	AP3D1
1974	methionine metabolic process (GO:0006555)	1/8	0.120719	0.311515	MTHFD1
1975	mitochondrial DNA replication (GO:0006264)	1/8	0.120719	0.311515	SSBP1
1976	monoamine transport (GO:0015844)	1/8	0.120719	0.311515	PICK1
1977	negative regulation of cAMP-dependent protein kinase activity (GO:2000480)	1/8	0.120719	0.311515	PRKAR1A
1978	negative regulation of fatty acid oxidation (GO:0046322)	1/8	0.120719	0.311515	ACADVL
1979	negative regulation of keratinocyte proliferation (GO:0010839)	1/8	0.120719	0.311515	CASK
1980	negative regulation of macrophage migration (GO:1905522)	1/8	0.120719	0.311515	C5
1981	negative regulation of neural precursor cell proliferation (GO:2000178)	1/8	0.120719	0.311515	PTN
1982	negative regulation of neuron projection regeneration (GO:0070571)	1/8	0.120719	0.311515	EPHA4
1983	negative regulation of potassium ion transmembrane transporter activity (GO:1901017)	1/8	0.120719	0.311515	STK39
1984	negative regulation of response to reactive oxygen species (GO:1901032)	1/8	0.120719	0.311515	TXN
1985	peptidyl-tyrosine dephosphorylation involved in inactivation of protein kinase activity (GO:1990264)	1/8	0.120719	0.311515	DUSP3
1986	positive regulation of apoptotic cell clearance (GO:2000427)	1/8	0.120719	0.311515	C3
1987	positive regulation of Arp2/3 complex-mediated actin nucleation (GO:2000601)	1/8	0.120719	0.311515	ABI2
1988	positive regulation of aspartic-type peptidase activity (GO:1905247)	1/8	0.120719	0.311515	EPHA4
1989	positive regulation of cysteine-type endopeptidase activity involved in apoptotic signaling pathway (GO:2001269)	1/8	0.120719	0.311515	GSN
1990	positive regulation of dendritic cell chemotaxis (GO:2000510)	1/8	0.120719	0.311515	C1QBP
1991	positive regulation of early endosome to late endosome transport (GO:2000643)	1/8	0.120719	0.311515	EZR
1992	positive regulation of extracellular matrix disassembly (GO:0090091)	1/8	0.120719	0.311515	CLASP2
1993	positive regulation of muscle contraction (GO:0045933)	1/8	0.120719	0.311515	CTTN
1994	positive regulation of oligodendrocyte differentiation (GO:0048714)	1/8	0.120719	0.311515	PTN
1995	positive regulation of protein localization to early endosome (GO:1902966)	1/8	0.120719	0.311515	EZR
1996	positive regulation of protein localization to endosome (GO:1905668)	1/8	0.120719	0.311515	EZR
1997	postsynapse organization (GO:0099173)	1/8	0.120719	0.311515	PICK1
1998	postsynaptic density organization (GO:0097106)	1/8	0.120719	0.311515	NRXN1
1999	progesterone receptor signaling pathway (GO:0050847)	1/8	0.120719	0.311515	NEDD4
[truncated: 1,349 more rows]
