# Supplementary material for: Abnormal accumulation of extracellular vesicles in hippocampal dystrophic axons and regulation by the primary cilia in Alzheimer’s disease
Source: Acta Neuropathol Commun. 2023 Sep 4;11:142. doi: 10.1186/s40478-023-01637-3 (PMC10478284; doi:10.1186/s40478-023-01637-3)
Supplement: Supplementary file 8 — Additional file 8. Supplementary Table 2. Differentially expressed proteins between proteomic profiles of lysates obtained from WT (2-month-old, n = 4, male) and 5xFAD mice (2-month-old, n = 4, two female and two male mice) mouse brain and gene-set enrichment analysis utilizing the biological process in Gene Ontology [file 40478_2023_1637_MOESM8_ESM.xlsx]

## Sheet: Differentially Expressed Protei
Gene Symbol	Entrez Gene ID	Accession	Abundance Ratio (log2): (5xFAD) / (WT)	Abundance Ratio P-Value: (5xFAD) / (WT)	Abundance Ratio Adj. P-Value: (5xFAD) / (WT)
Sptan1		P16546	1.11	0.992811	0.999066
Sptan1		P16546-2
Cltc	67300	Q68FD5	0.49	0.600163	0.721652
Sptbn1	20742	Q62261	1.4	0.79769	0.875224
Atp1a3	232975	Q6PIC6	1.73	0.591799	0.715119
Actb	11461	P60710	0.78	0.78448	0.867872
Actg1	11465	P63260	3.13	0.0827872	0.134598
Dpysl2	12934	O08553	0.87	0.842872	0.902935
Dync1h1	13424	Q9JHU4	1.69	0.617697	0.737107
Atp5f1b	11947	P56480	0.6	0.66552	0.776685
Tubb2a	22151	Q7TMM9	1.25	0.898074	0.940472
Pkm		P52480-2	0.94	0.890374	0.935498
Tubb2b	73710	Q9CWF2	2.81	0.200544	0.295597
Tubb4b	227613	P68372	1.11	0.994423	0.999066
Pkm	18746	P52480	-6.64	1e-17	1.91546e-17
Nsf	18195	P46460	1.48	0.746577	0.835029
Tubb4a	22153	Q9D6F9	1.14	0.975553	0.991812
Aco2	11429	Q99KI0	1.23	0.910849	0.950399
Map2	17756	P20357	1.4	0.799976	0.876519
Gapdh	14433	P16858	1.43	0.780466	0.864701
Dnm1		P39053-3	0.88	0.849826	0.908942
Atp1a2	98660	Q6PIE5	1.56	0.697317	0.796217
Dnm1		P39053-4	1.27	0.884671	0.931048
Tubb5	22154	P99024	0.55	0.63438	0.751402
Tuba1a	22142	P68369	0.82	0.810741	0.882001
Tuba4a	22145	P68368	0.19	0.43501	0.568777
Stxbp1	20910	O08599	1.26	0.891081	0.93593
Aldoa	11674	P05064	1.34	0.840999	0.901843
Atp1a1	11928	Q8VDN2	1.81	0.543959	0.669037
Alb	11657	P07724	0.9	0.859497	0.914568
Atp6v1a	11964	P50516	0.73	0.748954	0.836801
Hk1		P17710-3	2	0.443527	0.575641
Hspd1	15510	P63038	0.5	0.607949	0.728254
Map1a	17754	Q9QYR6	2.27	0.319912	0.440243
Hspa8	15481	P63017	1.06	0.973315	0.990489
Syn1	20964	O88935	0.85	0.828347	0.892909
Map1b	17755	P14873	1.34	0.839465	0.901111
Uba1	22201	Q02053	1.01	0.939003	0.968623
Tubb3	22152	Q9ERD7	1.38	0.811296	0.882001
Atp6v1b2	11966	P62814	-0.06	0.319741	0.440243
Camk2a	12322	P11798	0.15	0.414228	0.548156
Ank2		Q8C8R3-2	2.56	0.21436	0.312909
Ckb	12709	Q04447	0.6	0.667603	0.778829
Ank2	109676	Q8C8R3	-6.64	1e-17	1.91546e-17
Eno1	13806; 433182	P17182	1.34	0.838975	0.90089
Pgk1	18655	P09411	0.33	0.511424	0.641377
Slc25a12	78830	Q8BH59	1.53	0.717303	0.811442
Ap2b1	71770	Q9DBG3	0.29	0.489214	0.623709
Atp5f1a	11946	Q03265	1.48	0.74593	0.834894
Hsp90aa1	15519	P07901	1.06	0.973304	0.990489
Cnp	12799	P16330	0.89	0.852561	0.910853
Eno2	13807	P17183	1.4	0.801337	0.877708
Gdi1	14567	P50396	0.99	0.921146	0.958935
Hsp90ab1	15516	P11499	1.83	0.533073	0.659223
Syn2	20965	Q64332	0.96	0.903756	0.944863
Syn2		Q64332-2	-2.77	0.000929674	0.00174699
Camk2b	12323	P28652	0.36	0.526665	0.655901
Ap2a2	11772	P17427	0.9	0.863358	0.917445
Uchl1	22223	Q9R0P9	-1.01	0.0710678	0.116862
Gpi	14751	P06745	0.36	0.527856	0.656739
Crmp1	12933	P97427	1.58	0.681629	0.787144
Ywhaz	22631	P63101	1.42	0.785023	0.867931
Pgam1	18648	Q9DBJ1	-0.41	0.197657	0.291887
Uqcrc2	67003	Q9DB77	1.16	0.960087	0.983338
Pygb	110078	Q8CI94	1.41	0.790091	0.870314
Gls	14660	D3Z7P3	3.76	0.023276	0.0406561
Tnr	21960	Q8BYI9	1.06	0.972627	0.990489
Got2	14719	P05202	1.59	0.676734	0.784576
Syt1	20979	P46096	0.71	0.736433	0.8284
Uqcrc1	22273	Q9CZ13	1.48	0.747828	0.836133
Glud1	14661	P26443	0.87	0.840824	0.901843
Atp2b1	67972	G5E829	1.67	0.627747	0.745055
Eef2	13629	P58252	3.79	0.0217335	0.0380877
Aldoc	11676	P05063	1.66	0.635661	0.752638
Dnm1l	74006	Q8K1M6	-0.12	0.296804	0.414558
Ppp3ca	19055	P63328	1.95	0.467146	0.601074
Ppp2r1a	51792	Q76MZ3	0.09	0.386586	0.515665
Dpysl3	22240	Q62188	1.48	0.746281	0.834992
Glul	14645	P15105	0.87	0.843702	0.903214
Ncdn	26562	Q9Z0E0	1.45	0.769697	0.85581
Ncdn		Q9Z0E0-2	-6.64	1e-17	1.91546e-17
Cntn1	12805	P12960	1.13	0.978193	0.993223
Vdac1		Q60932-2	0.97	0.912004	0.951291
Gnb1	14688	P62874	0.88	0.849913	0.908942
Ckmt1	12716	P30275	1.19	0.941814	0.970261
Slc25a4	11739	P48962	1.53	0.713124	0.808735
Eef1a2	13628	P62631	2.62	0.195229	0.289198
Ap1b1	11764	O35643	-3.02	0.000424976	0.000802396
Hbb-b1	100503605; 101488143; 15129	P02088	0.45	0.577887	0.700958
Actc1	11464	P68033	-4.02	1.2043e-05	2.2957e-05
Got1	14718	P05201	1.55	0.705082	0.801908
Dmxl2	235380	Q8BPN8	1.29	0.875127	0.926227
Gnao1	14681	P18872	1.42	0.788028	0.870314
Dpysl4		O35098	2.29	0.309344	0.428903
Actbl2	238880	Q8BFZ3	-6.64	1e-17	1.91546e-17
Pfkm	18642	P47857	3.23	0.0696554	0.114837
Vcp	269523	Q01853	0.66	0.703744	0.80096
Add1	11518	Q9QYC0	1.09	0.994336	0.999066
Ap2a1	11771	P17426	0.02	0.353935	0.478106
Tpi1	21991	P17751	0.33	0.511767	0.641377
Ldhb	16832	P16125	1.62	0.660634	0.772974
Wdr1	22388	O88342	1.58	0.682942	0.787524
Eef1a1	13627	P10126	-0.41	0.197643	0.291887
Gnb2	14693	P62880	0.97	0.909267	0.94906
Ina	226180	P46660	1.72	0.599448	0.721065
Abat	268860	P61922	0.86	0.836644	0.899301
Synj1		Q8CHC4	0.09	0.385082	0.513914
Snap91	20616	Q61548	-0.93	0.0823094	0.13389
Sdha	66945	Q8K2B3	3.5	0.0403092	0.0690766
Napb	17957	P28663	-1.19	0.0502083	0.0848485
Ywhae	22627	P62259	0.91	0.868228	0.922002
Actn1	109711	Q7TPR4	4.83	0.00143788	0.00266722
Ogdh	18293	Q60597	3.54	0.036919	0.0633696
Ldha	16828	P06151	0.93	0.879885	0.929402
Nefl	18039	P08551	2.38	0.274044	0.386857
Cap1	12331	P40124	-1.11	0.0592089	0.0990041
Crym	12971	O54983	0.77	0.777289	0.861783
Ncam1	17967	P13595	0.92	0.874249	0.925916
Mdh1	17449	P14152	2.26	0.321085	0.441666
Prdx6	11758	O08709	1.6	0.670922	0.780978
Ywhag	22628	P61982	2.1	0.396228	0.527639
Gdi2	14569	Q61598	2.55	0.216336	0.315357
Slc1a2	20511	P43006	0.98	0.914104	0.952909
Pfkl	18641	P12382	1.1	0.998388	0.999066
Sh3gl2	20404	Q62420	1.12	0.989834	0.999066
Plcb1	18795	Q9Z1B3	-0.01	0.340061	0.463149
Calm2	12313; 12314; 12315	P0DP27	-0.23	0.253871	0.361821
Oxct1	67041	Q9D0K2	0.86	0.838825	0.90089
Mdh2	17448	P08249	1.67	0.626962	0.745055
Syngap1	240057	F6SEU4	-6.64	1e-17	1.91546e-17
Tkt	21881	P40142	2.3	0.30813	0.427928
Bsn	12217	O88737	2.34	0.288991	0.405073
Capza2	12343	P47754	0.9	0.86295	0.917318
Cs	12974	Q9CZU6	1.58	0.681927	0.787144
Ndufs1	227197	Q91VD9	1.54	0.709683	0.80512
Acat1	110446	Q8QZT1	1.38	0.815679	0.885136
Slc25a5	11740	P51881	1.16	0.958746	0.982281
Ywhab	54401	Q9CQV8	1.92	0.485983	0.620861
Mbp		P04370-4	-0.95	0.0794321	0.12971
Gnao1		P18872-2	-6.64	1e-17	1.91546e-17
Camkv	235604	Q3UHL1	5.21	0.000442993	0.000835916
Atp6v0a1	11975	Q9Z1G4	0.96	0.905472	0.945722
Mapt		P10637-5	0.61	0.673126	0.782173
Camk2g	12325	Q923T9	-6.64	1e-17	1.91546e-17
Nckap1	50884	P28660	-0.15	0.283032	0.398304
Prkcg	18752	P63318	2.48	0.239913	0.345753
Map6	17760	Q7TSJ2	2.64	0.189754	0.282184
Gpd2	14571	Q64521	0.79	0.788897	0.870314
Ndufa10	67273	Q99LC3	1.56	0.693193	0.794286
Atp2b2	11941	Q9R0K7	0.98	0.914937	0.95341
Ndufv1	17995	Q91YT0	0.99	0.925372	0.959869
Rap1gds1	229877	E9Q912	2.91	0.122241	0.189794
Npepps	19155	Q11011	1.08	0.984815	0.996438
Sirt2		Q8VDQ8-2	1.11	0.993482	0.999066
Cct5	12465	P80316	-0.27	0.239609	0.345472
Hint1	15254	P70349	4.77	0.00171443	0.00316357
Cadps		Q80TJ1-2	0.89	0.855676	0.912756
Septin7	235072	O55131	0.64	0.69062	0.79285
Cadps	27062	Q80TJ1	2.16	0.645548	0.759261
Mapk1	26413	P63085	2.21	0.344667	0.468818
Snap25	20614	P60879	0.31	0.499192	0.63324
Fasn	14104	P19096	4.06	0.0115346	0.0205924
Cand1	71902	Q6ZQ38	0.58	0.653613	0.765889
Idh3a	67834	Q9D6R2	2.3	0.305418	0.424348
Epb41l3	13823	Q9WV92	2.72	0.16812	0.252498
Gda	14544	Q9R111	-1.12	0.0576416	0.096638
Mbp		P04370-9
Atp6v1e1	11973	P50518	2.62	0.195934	0.289881
Nefm	18040	P08553	2.62	0.195496	0.289367
Dpysl5	65254	Q9EQF6	1.85	0.521202	0.651143
Septin5	18951	Q9Z2Q6	1.53	0.713794	0.808916
Add2	11519	Q9QYB8	4.83	0.00143783	0.00266722
Pfkp	56421	Q9WUA3	-1.29	0.0409459	0.0701298
Hspa9	15526	P38647	0.98	0.919603	0.957643
Pebp1	23980	P70296	0.85	0.830141	0.894431
Prdx5	54683	P99029	0.83	0.81649	0.885136
Dlat	235339	Q8BMF4	2.03	0.428594	0.562707
Actr3	74117	Q99JY9	0.3	0.492166	0.626836
Pdha1	18597	P35486	0.34	0.516053	0.646493
Gatd3	28295	Q9D172	-0.31	0.227685	0.32993
Ppp3r1	19058	Q63810	0.52	0.618723	0.737261
Ywhah	22629	P68510	0.64	0.693859	0.794286
Pgm1	72157	Q9D0F9	6.64	1e-17	1.91546e-17
Hadha	97212	Q8BMS1	-0.53	0.162741	0.245
Immt	76614	Q8CAQ8	1.8	0.552934	0.676662
Fh	14194	P97807	1.2	0.933977	0.965323
Myh10	77579	Q61879	1.06	0.967596	0.987845
Mbp		P04370-11	2.06	0.413379	0.547262
Cct6a	12466	P80317	1.61	0.665038	0.776685
Usp5	22225	P56399	4.22	0.00771332	0.0138386
Cpne6	12891	Q9Z140	0.54	0.629595	0.74657
Actn4	60595	P57780	-6.64	1e-17	1.91546e-17
Ca2	12349	P00920	-0.34	0.218326	0.31782
Tmod2	50876	Q9JKK7	-3.25	0.000202443	0.000382915
Rtn4	68585	Q99P72	1.45	0.769184	0.85581
Pdhb	68263	Q9D051	1.22	0.922781	0.959019
Ap2m1	11773	P84091	-0.15	0.286021	0.401264
Ppia	268373	P17742	1.17	0.955366	0.979451
Snca	20617	O55042	1.58	0.683125	0.787524
Aak1	269774	Q3UHJ0	2.66	0.182154	0.272031
Gfap	14580	P03995	1.97	0.458304	0.592155
Aldh7a1		Q9DBF1-2	-6.64	1e-17	1.91546e-17
Cct2	12461	P80314	-1.15	0.0539287	0.0906529
Sncb	104069	Q91ZZ3	-0.71	0.121533	0.189064
Atp5pd	71679	Q9DCX2	0.76	0.770013	0.85581
Arf3	11842	P61205	0.96	0.903274	0.944671
Ppp3cb	19056	P48453	2.15	0.437162	0.571119
Dld	13382	O08749	1.01	0.936028	0.966183
Opa1	74143	P58281	-2.95	0.000527077	0.000992218
Hba		P01942	0.93	0.882305	0.930814
Idh3g	15929	P70404	2.66	0.184459	0.275342
Arf1	11840	P84078
Amph	218038	Q7TQF7	0.77	0.773472	0.858629
Slc12a5	57138	Q91V14	-0.12	0.295555	0.413542
Ndufs2	226646	Q91WD5	-6.64	1e-17	1.91546e-17
Hspa2	15512	P17156	0.64	0.75678	0.843763
Ctnna2		Q61301-3	-2.21	0.0046722	0.008537
Dlg4	13385	Q62108	2.41	0.263693	0.373742
Actr2	66713	P61161	0.27	0.474859	0.609572
Atp6v1h	108664	Q8BVE3	-3.33	0.000152084	0.000288007
Atp1b1	11931	P14094	0.3	0.49226	0.626836
Plec	18810	Q9QXS1	1.1	0.998388	0.999066
Atp2a2	11938	O55143	1.8	0.553598	0.676951
Stx1b	56216	P61264	1.25	0.896674	0.940224
Ywhaq	22630	P68254	2.84	0.137755	0.211889
H4c1; H4c11; H4c12; H4c14; H4c16; H4c2; H4c3; H4c4; H4c6; H4c8; H4c9; Hist1h4m	100041230; 319155; 319156; 319157; 319158; 319159; 319160; 319161; 320332; 326619; 326620; 69386; 97122	P62806	0.9	0.863718	0.91752
Pea15	18611	Q62048	-6.64	1e-17	1.91546e-17
Hspa5	14828	P20029	-0.48	0.177347	0.265601
Cfl1	12631	P18760	1.7	0.609621	0.72998
Slc25a22	68267	Q9D6M3	1.7	0.607804	0.728254
Otub1	107260	Q7TQI3	0.56	0.640725	0.756041
Tcp1	21454	P11983	0.72	0.743322	0.832394
Sfxn3	94280	Q91V61	1.54	0.708309	0.804424
Ppp2ca	19052	P63330	-6.64	1e-17	1.91546e-17
Epb41l1	13821	Q9Z2H5	2.63	0.192407	0.285728
Camk2d	108058	Q6PHZ2	-6.64	1e-17	1.91546e-17
Septin8	20362	Q8CHH9	-6.64	1e-17	1.91546e-17
Hnrnpa2b1	53379	O88569	2.61	0.198615	0.292891
Atp6v0d1	11972	P51863	1.82	0.539057	0.664035
Uqcrfs1	66694	Q9CR68	-0.55	0.157547	0.237971
Cct7	12468	P80313	3.94	0.0153762	0.0272933
Ppp2cb	19053	P62715	0.37	0.531934	0.658071
Nfasc	269116	Q810U3	1.71	0.600825	0.7219
Slc3a2		P10852-2	2.04	0.424012	0.558307
Pc		Q05920	6.64	1e-17	1.91546e-17
Ppp1cb	19046	P62141	4.65	0.00241524	0.0044464
Hist2h2aa1; Hist2h2aa2	15267; 319192	Q6GSS7	6.64	1e-17	1.91546e-17
Cyc1	66445	Q9D0M3	1.36	0.827927	0.892909
Dnm3	103967	Q8BZ98	1.54	0.855529	0.912756
Tufm	233870	Q8BFR5	-0.07	0.31802	0.439164
Hspa4		Q61316	-0.22	0.258277	0.36705
Ppp1cc	19047	P63087	0.65	0.72937	0.823039
Hspa12a	73442	Q8K0U4	0.69	0.722952	0.816959
Actr1b	226977	Q8R5C5	-6.64	1e-17	1.91546e-17
Prdx1	18477	P35700	1.8	0.549617	0.674163
Wdr7	104082	Q920I9	1.56	0.756548	0.843763
Matr3	17184	Q8K310	1.8	0.550291	0.674728
Dnaja1	15502	P63037	-1.7	0.0167772	0.0297303
Dlg2	23859	Q91XM9	1.68	0.743434	0.832394
Hsp90b1	22027	P08113	4.46	0.00407737	0.00745871
Park7	57320	Q99LX0	-0.68	0.128051	0.197942
Suclg1	56451	Q9WUM5	1.64	0.647225	0.759261
Atp6v1d	73834	P57746	0.86	0.836166	0.899301
Gria2		P23819	1.79	0.555582	0.678331
Rab14	68365	Q91V41	1.26	0.896049	0.940224
Pacsin1	23969	Q61644	1.47	0.754163	0.841732
Arpc1a	56443	Q9R0Q6	1.86	0.520208	0.650157
Arf5	11844	P84084	-6.64	1e-17	1.91546e-17
Nme2	18103	Q01768	-4.92	2.61362e-07	5.00023e-07
Cyfip2	76884	Q5SQX6	1.75	0.580849	0.703495
Atp5f1c	11949	Q91VR2	0.14	0.411772	0.546292
Bin1	30948	O08539	-0.32	0.224639	0.325813
Hnrnpk	15387	P61979	1.08	0.986373	0.996743
Ptk2b	19229	Q9QVP9	-6.64	1e-17	1.91546e-17
Hnrnpu	51810	Q8VEK3	1.88	0.508842	0.639661
Ndufa9	66108	Q9DC69	-1.51	0.0254765	0.0443775
Stip1	20867	Q60864	3.03	0.0994059	0.158291
Dnajc6	72685	Q80TZ3	1.72	0.595757	0.718532
Gstp1	14870	P19157	1.08	0.985449	0.996743
Kpnb1	16211	P70168	-0.44	0.186212	0.277567
Hsph1	15505	Q61699	0.64	0.695322	0.794374
Aldh5a1	214579	Q8BWF0	1.41	0.792466	0.870689
Cct4	12464	P80315	2.12	0.383761	0.512758
Prkar2b	19088	P31324	0.55	0.637453	0.753915
Pdia3	14827	P27773	3.77	0.0228146	0.0399381
Arf4	11843	P61750	0.6	0.74293	0.832394
Ak1	11636	Q9R0Y5	0.09	0.387141	0.515972
Rab2a	59021	P53994	1.5	0.732876	0.826407
Capzb		P47757-2	1.86	0.519708	0.649789
Aldh2	11669	P47738	0.93	0.885793	0.93161
H2ax	15270	P27661	3.32	0.0579602	0.0971209
Rab3a	19339	P63011	1.36	0.826599	0.892434
Hspa4l	18415	P48722	2.92	0.120955	0.18835
Ndrg2		Q9QYG0-2	2.35	0.284851	0.399976
H3c13; H3c14; H3c15; H3c2; H3c3; H3c4; H3c6; H3c7	15077; 260423; 319148; 319149; 319150; 319151; 319154; 97114	P84228	-6.64	1e-17	1.91546e-17
Myo5a	17918	Q99104	1.98	0.450812	0.58414
Sv2a	64051	Q9JIS5	2.02	0.432396	0.56669
Gnai2	14678	P08752	1.05	0.945986	0.972664
Acat2	110460	Q8CAY6	-6.64	1e-17	1.91546e-17
H2ac7	319164; 319165; 319166; 319167; 319170; 319171; 319172; 319191; 665433	C0HKE3	-0.77	0.109022	0.171367
Mtch2	56428	Q791V5	1.4	0.799505	0.876306
Pcmt1	18537	P23506	-2.59	0.00158697	0.00293179
Cox5a	12858	P12787	2.14	0.374252	0.501533
Tagln3	56370	Q9R1Q8	-0.58	0.149618	0.227402
Map2k1	26395	P31938	0.07	0.376393	0.503764
Iars2	381314	Q8BIJ6	5.73	0.00469048	0.00856545
Sucla2	20916	Q9Z2I9	3.46	0.0441735	0.0752515
Cox4i1	12857	P19783	0.5	0.605449	0.726356
Ndufs3	68349	Q9DCT2	-0.96	0.0773696	0.12683
Pura	19290	P42669	1.07	0.97618	0.991814
Nme1	18102	P15532	0.1	0.389842	0.519352
Bdh1	71911	Q80XN0	0.53	0.626077	0.744626
Pde2a	207728	Q922S4	-1.47	0.104014	0.164555
Dclk1	13175	Q9JLM8	0.49	0.633097	0.750355
Cacna2d1	12293	O08532	4.33	0.00583302	0.0106091
Vamp2	22318	P63044	1.38	0.8135	0.883726
Letm1	56384	Q9Z2I0	-0.03	0.334189	0.457903
Prdx2	21672	Q61171	1.4	0.798828	0.875867
Slc1a3	20512	P56564	-1.59	0.0214656	0.0376597
Gnai1	14677	B2RSH2	1.6	0.670173	0.780632
Gstm1	14862	P10649	2.19	0.351185	0.474966
Prdx3	11757	P20108	0.39	0.540577	0.665648
Acot7		Q91V12-2	-0.52	0.165651	0.249144
Hpca	15444	P84075	0.22	0.448423	0.58152
Phb1	18673	P67778	1	0.929979	0.962971
Qdpr	110391	Q8BVI4	0.05	0.369564	0.495668
Septin11	52398	Q8C1B7	-0.02	0.339	0.4623
Basp1	70350	Q91XV3	2.88	0.17523	0.262679
Coro1a	12721	O89053	1.53	0.716607	0.811413
Actr1a	54130	P61164	0.39	0.54503	0.669831
Arhgdia	192662	Q99PT1	1.29	0.870034	0.922684
Rasal1	19415	Q9Z268	-2.31	0.0281873	0.0489918
Vdac2	22334	Q60930	1.39	0.806506	0.882001
Sod1	20655	P08228	1.57	0.687	0.790698
Cap2	67252	Q9CYT6	1.19	0.947406	0.973808
Hnrnpl	15388	Q8R081	1.45	0.767742	0.854784
Hpcal4	170638	Q8BGZ1	0.48	0.596808	0.719526
Nrcam	319504	Q810U4	-0.83	0.0979803	0.156571
Dbi	13167	P31786	-1.23	0.0458599	0.0779988
Phyhip	105653	Q8K0S0	-3.36	0.000138413	0.000262274
Mapk3	26417	Q63844	-1.12	0.210231	0.307132
Vdac3	22335	Q60931	1.05	0.961982	0.984007
Srcin1	56013	Q9QWI6	-0.28	0.237676	0.343309
Synpo		Q8CC35-2	-6.64	1e-17	1.91546e-17
Napa	108124	Q9DB05	0.56	0.640374	0.756041
Etfa	110842	Q99LC5	0.63	0.698278	0.797027
Pafah1b2	18475	Q61206	-3.52	7.72222e-05	0.000146676
H2az1	51788	P0C0S6	-1.66	0.0181462	0.0320846
H3-5		P02301	0.18	0.432878	0.56669
Acly	104112	Q91V92	-6.64	1e-17	1.91546e-17
Sod2	20656	P09671	0.67	0.713513	0.808886
Srr	27364	Q9QZX7	-6.64	1e-17	1.91546e-17
Slc25a11	67863	Q9CR62	1.16	0.962675	0.984399
Slc4a4	54403	O88343	6.64	1e-17	1.91546e-17
Abr	109934	Q5SSL4	-6.64	1e-17	1.91546e-17
Ptpa	110854	P58389	0.89	0.85578	0.912756
Cox6a1	12861	P43024	-6.64	1e-17	1.91546e-17
Eif5a	276770	P63242	-6.64	1e-17	1.91546e-17
Vsnl1	26950	P62761	0.17	0.424941	0.558604
Prkcb		P68404-2	0.45	0.575125	0.698429
Cycs	13063	P62897	-0.21	0.262834	0.373025
Pfn2	18645	Q9JJV2	2	0.441196	0.573705
Atp2b4	381290	Q6Q477	-6.64	1e-17	1.91546e-17
Lancl2	71835	Q9JJK2	-6.64	1e-17	1.91546e-17
Cct3	12462	P80318	4.77	0.00170383	0.00314583
Pak1		O88643	1.09	0.993307	0.999066
Hnrnpm	76936	Q9D0E1	2.66	0.381507	0.509963
Pdxk	216134	Q8K183	0.56	0.640857	0.756041
Mag	17136	P20917	3.23	0.068949	0.11391
Arpc2	76709	Q9CVB6	2.59	0.203659	0.299541
Gnaq	14682	P21279	1.75	0.578454	0.700958
Gdap1l1		Q8VE33	-0.37	0.207759	0.303972
Dctn2	69654	Q99KJ8	-1.72	0.0159158	0.0282196
Oxr1	170719	Q4KMM3	0.6	0.665306	0.776685
Canx	12330	P35564	1.67	0.627439	0.745055
Scamp1	107767	Q8K021	1.2	0.932167	0.964395
Dmtn	13829	Q9WV69	-0.06	0.318436	0.439164
Arl8b	67166	Q9CQW2	-6.64	1e-17	1.91546e-17
Atp5pb	11950	Q9CQQ7	0.44	0.573412	0.697012
Ndufv2	72900	Q9D6J6	-0.13	0.291095	0.407842
Actr3b	242894	Q641P0	0.47	0.689473	0.792304
Cdc42		P60766-1	2.52	0.410211	0.545115
Nt5dc3	103466	Q3UHB1	3.95	0.0868942	0.140699
Nefh	380684	P19246	2.31	0.301753	0.419668
Nipsnap1	18082	O55125	-1.87	0.0111187	0.0198695
Mapre3	100732	Q6PER3	3.07	0.0922962	0.148762
Tln2	70549	Q71LX4	4.07	0.114663	0.179699
Dnajc5	13002	P60904	-3.38	0.000129134	0.000244837
Thy1	21838	P01831	1.25	0.896926	0.940224
Igsf8	140559	Q8R366	1.74	0.588038	0.711116
Gna11	14672	P21278	-0.16	0.343815	0.46786
Rab1b	76308	Q9D1G1	1.21	0.926227	0.960442
Kcnab2	16498	P62482	-0.79	0.105247	0.16634
Stx1a	20907	O35526	-6.64	1e-17	1.91546e-17
Ctnnb1	12387	Q02248	-0.6	0.146344	0.222532
Rtn1	104001	Q8K0T0	2.03	0.429458	0.563608
Dctn1	13191	O08788	1.21	0.924834	0.959625
Rpl7	19989	P14148	-6.64	1e-17	1.91546e-17
Pcbp2	18521	Q61990	1.38	0.810972	0.882001
Mtpn	14489	P62774	0.92	0.8785	0.928868
Rab1A	19324	P62821	1.6	0.669369	0.780315
Arl8a	68724	Q8VEH3	0.01	0.350153	0.474246
Aldh6a1	104776	Q9EQ20	-6.64	1e-17	1.91546e-17
Me1	17436	P06801	-6.64	1e-17	1.91546e-17
Lypla2	26394	Q9WTL7	-6.64	1e-17	1.91546e-17
Hspa1b	15511	P17879	-6.64	1e-17	1.91546e-17
Ahcy	11615; 269378	P50247	-6.64	1e-17	1.91546e-17
Ank3	11735	G5E8K5	-6.64	1e-17	1.91546e-17
Atp6v1g2	66237	Q9WTT4	2.94	0.11644	0.182304
Tmsb4x		P20065-2	0.22	0.451594	0.584676
H2bc11; H2bc13; H2bc15; H2bc7	319180; 319183; 319185; 319187; 665596; 665622	P10853	-6.64	1e-17	1.91546e-17
Eif4a1	13681	P60843	-6.64	1e-17	1.91546e-17
Cbr1	12408	P48758	3.13	0.0834174	0.135553
Cd81	12520	P35762	-2.65	0.0013576	0.0025361
Ubqln2	54609	Q9QZM0	-6.64	1e-17	1.91546e-17
Arhgef2	16800	Q60875	-6.64	1e-17	1.91546e-17
Syt2	20980	P46097	-6.64	1e-17	1.91546e-17
H2bc14	319186	P10854	1.69	0.61711	0.737
Nptn	20320	P97300	2.32	0.297642	0.415363
Gpm6a	234267	P35802	1.55	0.70278	0.800438
Fscn1	14086	Q61553	3	0.105482	0.166628
Sfxn1	14057	Q99JR1	1.12	0.990026	0.999066
Eef1g	67160	Q9D8N0	2.47	0.242504	0.349086
Cdc42	12540	P60766	5.79	6.14919e-05	0.000116868
Hdhd2	76987	Q3UGR5	-6.64	1e-17	1.91546e-17
Cyrib	223601	Q921M7	1.14	0.976035	0.991814
Cyfip1	20430	Q7TMB8	-6.64	1e-17	1.91546e-17
Gria1	14799	P23818	0.19	0.437559	0.571211
Isoc2a	664994	P85094	-6.64	1e-17	1.91546e-17
Phgdh	236539	Q61753	1.71	0.605292	0.726356
Cse1l	110750	Q9ERK4	-6.64	1e-17	1.91546e-17
Ogt	108155	Q8CGY8	-6.64	1e-17	1.91546e-17
Macroh2a1		Q9QZQ8-1	2.06	0.413092	0.547262
Slc25a3	18674	Q8VEM8	1.32	0.853611	0.911668
Eif4a2	13682	P10630	6.64	1e-17	1.91546e-17
Ddah1	69219	Q9CWS0	1.69	0.772878	0.858392
Pccb	66904	Q99MN9	6.64	1e-17	1.91546e-17
Pdxp	57028	P60487	2.17	0.36052	0.486211
Atp6v1f	66144	Q9D1K2	1.01	0.940023	0.969361
Atp5po	28080	Q9DB20	0.71	0.734153	0.827259
Ddx3x	13205	Q62167	-1.1	0.0598434	0.0998545
Pcbp1	23983	P60335	1.07	0.977051	0.992381
Nono	53610	Q99K48	-6.64	1e-17	1.91546e-17
Pfn1	18643	P62962	0.29	0.487558	0.622097
Plp1	18823	P60202	1.73	0.590421	0.713726
Calr	12317	P14211	1.25	0.900863	0.943081
Hnrnph1	59013	O35737	1.28	0.961569	0.983902
Ncald	52589	Q91X97	3.15	0.142155	0.21637
Calb2	12308	Q08331
Mtch1	56462	Q791T5	-6.64	1e-17	1.91546e-17
Adam22	11496	Q9R1V6	-2.09	0.00644134	0.0115762
Tomm70	28185	Q9CZW5	1.75	0.577584	0.700878
Rab3c	67295	P62823	0.5	0.607558	0.728254
Ahcyl1	229709	Q80SW1	-0.16	0.279565	0.393774
Septin6	56526	Q9R1T4	1	0.92847	0.961824
Calb1	12307	P12658	0.84	0.823124	0.889288
Cox6c	12864	Q9CPQ1	0.57	0.646265	0.759261
Ctsd	13033	P18242	-6.64	1e-17	1.91546e-17
Sccpdh	109232	Q8R127	-6.64	1e-17	1.91546e-17
Baiap2	108100	Q8BKX1	0.01	0.351283	0.474966
Rph3a	19894	P47708	1.55	0.699059	0.797631
Ncan	13004	P55066	3.26	0.0650012	0.107724
Pygm	19309	Q9WUB3
Atp8a1	11980	P70704	-6.64	1e-17	1.91546e-17
Hyou1	12282	Q9JKR6	-6.64	1e-17	1.91546e-17
Wdr37	207615	Q8CBE3	-6.64	1e-17	1.91546e-17
Hnrnph2	56258	P70333	1.19	0.93725	0.96713
Mtco2	17709	P00405	-1.09	0.0608712	0.101356
Nipsnap2		O55126	-2.92	0.0117174	0.0209042
Palm	18483	Q9Z0P4	2.55	0.221371	0.321884
Hnrnpa1	15382	P49312	-1.22	0.138524	0.211889
Hnrnpa3	229279	Q8BG05	0.64	0.693924	0.794286
Gpd1l	333433	Q3ULJ0	3.57	0.099265	0.158146
Nptx1	18164	Q62443	-6.64	1e-17	1.91546e-17
Pi4ka	224020	E9Q3L2	-6.64	1e-17	1.91546e-17
Ctnnd2	18163	O35927	1.29	0.981073	0.994873
C1qbp		O35658	-0.39	0.377549	0.505097
Atp5f1d	66043	Q9D3D9	3.77	0.022881	0.0400322
Naxe	246703	Q8K4Z3	-6.64	1e-17	1.91546e-17
Csnk2a1	12995	Q60737	-6.64	1e-17	1.91546e-17
Gphn	268566	Q8BUV3	-0.99	0.119294	0.186349
Echs1	93747	Q8BH95	1.62	0.655721	0.768075
Myh9	17886	Q8VDD5	0.23	0.516786	0.647156
Cplx2	12890	P84086	1.73	0.592534	0.715734
Ran	19384	P62827	1.97	0.459348	0.593263
Vcan		Q62059	-6.64	1e-17	1.91546e-17
Gstm7	68312	Q80W21	-6.64	1e-17	1.91546e-17
Ppp1r7	66385	Q3UM45	-6.64	1e-17	1.91546e-17
Icam5	15898	Q60625	-0.56	0.155374	0.235587
Aars1	234734	Q8BGQ7	3.77	0.114486	0.17951
Rpsa	16785	P14206	3.91	0.0290337	0.0504353
Vim	22352	P20152	2.78	0.15208	0.230813
Cadm2	239857	Q8BLQ9	2.05	0.416021	0.549841
Atp1b2	11932	P14231	0.37	0.533722	0.659768
Lrpprc	72416	Q6PB66	-1.48	0.113677	0.178418
Pitpna	18738	P53810	1.9	0.496416	0.631875
Actr10	56444	Q9QZB7	-6.64	1e-17	1.91546e-17
Arpc4	68089	P59999	1.61	0.663611	0.776171
Lta4h	16993	P24527	2.15	0.502469	0.636261
Nif3l1	65102	Q9EQ80	-6.64	1e-17	1.91546e-17
Ube2l3	22195	P68037	-0.41	0.195291	0.289198
Psap	19156	Q61207	-0.87	0.0918147	0.148061
Dlg1	13383	Q811D0	0.7	0.809251	0.882001
Cops4	26891	O88544	-6.64	1e-17	1.91546e-17
Klc2		O88448	-6.64	1e-17	1.91546e-17
Prkca	18750	P20444	-0.8	0.145734	0.221711
Septin3	24050	Q9Z1S5	-1.51	0.0258024	0.044896
Pak3	18481	Q61036	-6.64	1e-17	1.91546e-17
Naxd	69225	Q9CZ42	-6.64	1e-17	1.91546e-17
Idh1	15926	O88844	-0.93	0.125141	0.194011
Grhpr	76238	Q91Z53	1.62	0.657026	0.76932
Pdhx	27402	Q8BKZ9	1.01	0.935425	0.966035
Dync1li1	235661	Q8R1Q8	-1.62	0.0956505	0.153389
Sbf1	77980	Q6ZPE2	2.92	0.30147	0.419598
Clasp2	76499	Q8BRT1	2.36	0.526396	0.655824
Ryr2	20191	E9Q401
Dbn1	56320	Q9QXS6	2.63	0.192978	0.286308
Bphl	68021	Q8R164	-6.64	1e-17	1.91546e-17
Nbea	26422	Q9EPN1	3.28	0.247611	0.353634
Atp6v1c1	66335	Q9Z1G3	3.12	0.0850144	0.137725
Sdhb	67680	Q9CQA3	-1.13	0.0563135	0.0946114
Skp1	21402	Q9WTX5	-6.64	1e-17	1.91546e-17
Esd	13885	Q9R0P3	1.09	0.992022	0.999066
Huwe1	59026	Q7TMY8	-6.64	1e-17	1.91546e-17
Ptprz1	19283	B9EKR1	1.49	0.739261	0.830654
Sirpa		P97797-2	-1.16	0.0528293	0.088899
Dynll2	68097	Q9D0M5	3.06	0.0948478	0.152179
Lsamp		Q8BLK3	1.18	0.945474	0.972452
Ptbp2	56195	Q91Z31	2.42	0.544173	0.669037
Flot1	14251	O08917	0.04	0.365251	0.491339
Gsk3b	56637	Q9WV60	-6.64	1e-17	1.91546e-17
Tppp	72948	Q7TQD2	1.25	0.903085	0.944671
Rps15	20054	P62843	-6.64	1e-17	1.91546e-17
Slc8a2	110891	Q8K596	2.64	0.385111	0.513914
Tf	22041	Q921I1	4.94	0.0458044	0.0779461
Pclo	26875	Q9QYX7	2.99	0.284828	0.399976
Uchl3	50933	Q9JKB1	-6.64	1e-17	1.91546e-17
Ndufa12	66414	Q7TMF3	2.16	0.365467	0.491421
Rplp1	56040	P47955	-1.72	0.0193116	0.0339935
Myl6	17904	Q60605	0.17	0.424636	0.558435
Napg	108123	Q9CWZ7	3.64	0.0301969	0.0523699
Ctbp1	13016	O88712	-6.64	1e-17	1.91546e-17
Calml3	70405	Q9D6P8	-6.64	1e-17	1.91546e-17
Gja1	14609	P23242	-6.64	1e-17	1.91546e-17
Cnrip1	380686	Q5M8N0	-1.69	0.0187447	0.0330691
Fkbp1a	14225	P26883	0.66	0.706623	0.803372
Syp	20977	Q62277	0.86	0.838862	0.90089
Me3	109264	Q8BMF3	-6.64	1e-17	1.91546e-17
Sars1	20226	P26638	2.85	0.209995	0.30696
Hapln1	12950	Q9QUP5	-2.77	0.0172302	0.0304989
Lonp1	74142	Q8CGK3	3.65	0.222743	0.323587
Acaa2	52538	Q8BWT1	-6.64	1e-17	1.91546e-17
Celf2	14007	Q9Z0H4	-2.63	0.00140744	0.00261535
Idh2	269951	P54071	2.02	0.433931	0.567834
Ahsa1	217737	Q8BK64	1.54	0.709268	0.80512
Psd3	234353	Q2PFD7	-2.63	0.00144438	0.00267147
Nutf2	68051	P61971	-6.64	1e-17	1.91546e-17
Cndp2	66054	Q9D1A2	4.69	0.00670944	0.0120443
Ppa1	67895	Q9D819	-2.08	0.0197169	0.0346685
Rab3b	69908	Q9CZT8	-1.88	0.122659	0.190349
Rab35	77407	Q6PHN9	-6.64	1e-17	1.91546e-17
Shank1	243961	D3YZU1	2.79	0.22421	0.325489
Anp32a	11737	O35381	-0.71	0.12103	0.188375
Phb2	12034	O35129
Rab7a	19349	P51150	0.91	0.872583	0.92446
Gap43	14432	P06837	-1.17	0.0517202	0.0873105
Pdia6	71853	Q922R8	-0.03	0.411625	0.546292
Rhoa	11848	Q9QUI0	1.89	0.503016	0.636699
Syt3	20981	O35681	-6.64	1e-17	1.91546e-17
Sh3glb2	227700	Q8R3V5	-6.64	1e-17	1.91546e-17
Sfxn5	94282	Q925N0	1.67	0.625269	0.743944
Pip5k1c	18717	O70161	-6.64	1e-17	1.91546e-17
Negr1	320840	Q80Z24	-1.17	0.0522833	0.0880736
Tln1	21894	P26039	2.23	0.604727	0.726039
Prpsap2	212627	Q8R574	-6.64	1e-17	1.91546e-17
Ctsb	13030	P10605	-6.64	1e-17	1.91546e-17
Ppp2r5e	26932	Q61151	-6.64	1e-17	1.91546e-17
Rap1a	109905	P62835	2.26	0.321521	0.442074
Rplp0	11837	P14869	4.53	0.0155871	0.0276522
Cisd1	52637	Q91WS0	-6.64	1e-17	1.91546e-17
Pgls	66171	Q9CQ60	-6.64	1e-17	1.91546e-17
Mgst3	66447	Q9CPU4	-6.64	1e-17	1.91546e-17
Ndufab1	70316	Q9CR21	-6.64	1e-17	1.91546e-17
Necap1	67602	Q9CR95	2.37	0.277904	0.391783
Cct8	12469	P42932	-2.31	0.00355319	0.00650734
Rac1	19353	P63001	2.23	0.334512	0.457951
Cyb5r3	109754	Q9DCN2	-6.64	1e-17	1.91546e-17
Tpm3		P21107-2	-1.51	0.0254457	0.0443481
H1-3	14957	P43277	3.57	0.0352868	0.0607984
Auh	11992	Q9JLZ3	3.01	0.10367	0.164256
Ahsg	11625	P29699	-6.64	1e-17	1.91546e-17
Npm1	18148	Q61937	-6.64	1e-17	1.91546e-17
Ppp2r2a	71978	Q6P1F6	3.27	0.0635146	0.105426
Hsd17b10		O08756	2.93	0.375697	0.503257
Rap1b	215449	Q99JI6	-6.64	1e-17	1.91546e-17
Pabpc1	18458	P29341	1.17	0.953897	0.978261
Pcca	110821	Q91ZA3	2.5	0.233	0.337017
Ube2n	93765	P61089	3.36	0.053836	0.0905449
Mgll	23945	O35678	-6.64	1e-17	1.91546e-17
Grin2b	14812	Q01097	-6.64	1e-17	1.91546e-17
Rps3a	20091	P97351	-6.64	1e-17	1.91546e-17
Scrn1	69938	Q9CZC8	6.64	1e-17	1.91546e-17
Ranbp1	19385	P34022	2.13	0.574609	0.698069
Rps7	20115	P62082	-6.64	1e-17	1.91546e-17
Dync1i1	13426	O88485	2.06	0.627847	0.745055
Gad2	14417	P48320	-6.64	1e-17	1.91546e-17
Tsn	22099	Q62348	-6.64	1e-17	1.91546e-17
Copb1	70349	Q9JIF7	-0.09	0.461048	0.594731
Dynll1	56455	P63168	-3.29	0.000174415	0.000330098
Anxa6	11749	P14824	-6.64	1e-17	1.91546e-17
St13	70356	Q99L47	-6.64	1e-17	1.91546e-17
Psmd2	21762	Q8VDM4	-6.64	1e-17	1.91546e-17
Trim2	80890	Q9ESN6	-6.64	1e-17	1.91546e-17
Ncl	17975	P09405	3.99	0.131371	0.202975
Mog	17441	Q61885	2.08	0.401406	0.53431
Epn1	13854	Q80VP1	-6.64	1e-17	1.91546e-17
Rps13	68052	P62301	3.42	0.0846576	0.137287
Vars1	22321	Q9Z1Q9	0.94	0.906012	0.945975
Ahcyl2	74340	Q68FL4	-6.64	1e-17	1.91546e-17
Ndufa8	68375	Q9DCJ5	-0.04	0.330337	0.453017
Sgip1	73094	Q8VD37	-1.68	0.0902657	0.145786
Cntnap1	53321	O54991	6.32	0.000240555	0.000454733
Atp5pf	11957	P97450	1.33	0.846155	0.905534
Plpbp	114863	Q9Z2Y8	5.6	0.00900269	0.0161063
Abi1	11308	Q8CBW3	0	0.346325	0.469864
P4hb	18453	P09103	-6.64	1e-17	1.91546e-17
Ppfia3	76787	P60469	-6.64	1e-17	1.91546e-17
Cpe	12876	Q00493	-6.64	1e-17	1.91546e-17
Sv2b	64176	Q8BG39	-0.09	0.309373	0.428903
Exoc1	69940	Q8R3S6	-6.64	1e-17	1.91546e-17
Selenbp1	20341	P17563	-6.64	1e-17	1.91546e-17
Ugp2	216558	Q91ZJ5	-1.97	0.0678829	0.112382
Cops3	26572	O88543	1.97	0.644526	0.759261
Nt5c	50773	Q9JM14	-6.64	1e-17	1.91546e-17
Acadl	11363	P51174	-0.38	0.204471	0.299635
Hepacam	72927	Q640R3	6.26	8.12165e-05	0.00015417
Hadh	15107	Q61425
Rps2	16898	P25444	1.98	0.451132	0.584317
Madd	228355	Q80U28	-6.64	1e-17	1.91546e-17
Dusp3	72349	Q9D7X3	1.79	0.702009	0.799847
Ak4	11639	Q9WUR9	3.02	0.101714	0.161399
Cttn	13043	Q60598	5.17	0.000502627	0.000947316
Cox5b		P19536	-0.4	0.197659	0.291887
H1-2	50708	P15864	2.27	0.508158	0.639661
Rps12	20042	P63323	2.92	0.127917	0.197832
Pgm2l1	70974	Q8CAA7	0.63	0.683249	0.787524
Ap3m2	64933	Q8R2R9	-6.64	1e-17	1.91546e-17
Ntm		Q99PJ0	-0.63	0.138529	0.211889
Gstm5	14866	P48774	-6.64	1e-17	1.91546e-17
Phf24	230085	Q80TL4	-0.82	0.0999478	0.158994
Cnksr2	245684	Q80YA9	-6.64	1e-17	1.91546e-17
Dbnl	13169	Q62418	-6.64	1e-17	1.91546e-17
Ntrk2	18212	P15209	-6.64	1e-17	1.91546e-17
H1-4	50709	P43274	2.57	0.209323	0.306119
Unc13a	382018	Q4KUS2	2.29	0.593386	0.716491
Ndufs5	595136	Q99LY9	-0.73	0.118149	0.184888
Acadsb	66885	Q9DBL1	-6.64	1e-17	1.91546e-17
Ppm1e	320472	Q80TL0	3.68	0.0594893	0.0994205
Ddx1	104721	Q91VR5	-1.27	0.189413	0.28181
Ide		Q9JHR7	-6.64	1e-17	1.91546e-17
Ap3b2	11775	Q9JME5	-0.42	0.247014	0.353259
Ehd3	57440	Q9QXY6	0.36	0.525527	0.654998
L1cam		P11627	-6.64	1e-17	1.91546e-17
Ykt6	56418	Q9CQW1	-6.64	1e-17	1.91546e-17
Rock2	19878	P70336	-6.64	1e-17	1.91546e-17
Hadhb	231086	Q99JY0	0.84	0.835792	0.899301
Get3	56495	O54984	-6.64	1e-17	1.91546e-17
Hpcal1	53602	P62748	-6.64	1e-17	1.91546e-17
Kif5c	16574	P28738	-6.64	1e-17	1.91546e-17
Klc1		O88447
Cfl2	12632	P45591	1.13	0.989235	0.999066
Ndufc2	68197	Q9CQ54	6.64	1e-17	1.91546e-17
Tom1l2	216810	Q5SRX1	-6.64	1e-17	1.91546e-17
Ola1	67059	Q9CZ30	2.01	0.439386	0.57276
Snap47	67826	Q8R570	-6.64	1e-17	1.91546e-17
Ubqln1	56085	Q8R317	-6.64	1e-17	1.91546e-17
Psmc3	19182	O88685	-6.64	1e-17	1.91546e-17
Macf1		Q9QXZ0	-6.64	1e-17	1.91546e-17
Dlg3	53310	P70175	-6.64	1e-17	1.91546e-17
Dlst	78920	Q9D2G2	1.58	0.680375	0.787144
Cox6b1	110323	P56391	-0.08	0.313976	0.435095
Hebp1	15199	Q9R257	-6.64	1e-17	1.91546e-17
Vapa	30960	Q9WV55	-3.32	0.000394181	0.000744694
Ppp2r5c	26931	Q60996	-2.26	0.0131566	0.0233927
Rps4x	20102	P62702	-2.19	0.00494024	0.00901637
Psat1	107272	Q99K85	-1.01	0.0704914	0.116035
Pafah1b1	18472	P63005	6.64	1e-17	1.91546e-17
Pmpca	66865	Q9DC61	-2.31	0.0684408	0.113247
Kpna3	16648	O35344	-6.64	1e-17	1.91546e-17
Lrp1	16971	Q91ZX7	-6.64	1e-17	1.91546e-17
Prkaca	18747	P05132	-1.29	0.041324	0.0705489
Inpp4a	269180	Q9EPW0	-6.64	1e-17	1.91546e-17
Adh5	11532	P28474	5.59	0.0216784	0.0380122
Ppm1f	68606	Q8CGA0	-6.64	1e-17	1.91546e-17
Rpl12	269261	P35979	3.78	0.022067	0.0386508
Gnai3	14679	Q9DC51	-6.64	1e-17	1.91546e-17
Vcl	22330	Q64727	-1.55	0.096867	0.155105
Rpl10a		P53026	4.97	0.00292472	0.00538121
Gmpr	66355	Q9DCZ1
Apoe	11816	P08226	2.4	0.266761	0.377584
Vgf	381677	Q0VGU4	-6.64	1e-17	1.91546e-17
Farsa	66590	Q8C0C7	-6.64	1e-17	1.91546e-17
Micos13	224904	Q8R404	-6.64	1e-17	1.91546e-17
Rab5a	271457	Q9CQD1	1.43	0.809092	0.882001
Sec22b	20333	O08547	-6.64	1e-17	1.91546e-17
Etfb	110826	Q9DCW4	2.3	0.439501	0.57276
Ap1m1	11767	P35585	-6.64	1e-17	1.91546e-17
Trim3	55992	Q9R1R2	-6.64	1e-17	1.91546e-17
Prps1	19139	Q9D7G0	-6.64	1e-17	1.91546e-17
Fbxl16	214931	A2RT62	-6.64	1e-17	1.91546e-17
Ndufb9	66218	Q9CQJ8	0.22	0.448193	0.58146
Gltp	56356	Q9JL62	-6.64	1e-17	1.91546e-17
Serpina1d	20703	Q00897	-6.64	1e-17	1.91546e-17
Mfn2	170731	Q80U63	-6.64	1e-17	1.91546e-17
Adam23	23792	Q9R1V7	-6.64	1e-17	1.91546e-17
Ppid	67738	Q9CR16	-6.64	1e-17	1.91546e-17
Tprg1l	67808	Q9DBS2	-6.64	1e-17	1.91546e-17
Rack1	14694	P68040	-6.64	1e-17	1.91546e-17
Tubal3	238463	Q3UX10	-6.64	1e-17	1.91546e-17
Aldh1l1	107747	Q8R0Y6	2.31	0.438757	0.57226
Sh3gl1	20405	Q62419	0.83	0.843648	0.903214
Git1	216963	Q68FF6	-6.64	1e-17	1.91546e-17
Dpy30	66310	Q99LT0	-6.64	1e-17	1.91546e-17
Nceh1	320024	Q8BLF1	-6.64	1e-17	1.91546e-17
Septin2	18000	P42208
Map4		P27546-4	1.39	0.8076	0.882001
Ndufa5	68202	Q9CPP6	6.24	0.000633217	0.00119132
Vps35	65114	Q9EQH3
Ly6h	23934	Q9WUC3	4.43	0.0422908	0.0721605
Mtx2	53375	O88441	-6.64	1e-17	1.91546e-17
Bpnt1	23827	Q9Z0S1	-6.64	1e-17	1.91546e-17
Hgs	15239	Q99LI8	-6.64	1e-17	1.91546e-17
Rpl4	67891	Q9D8E6	-1.54	0.0238729	0.0416757
Kpna4	16649	O35343	-6.64	1e-17	1.91546e-17
Uba52	22186	P62984	1.02	0.943907	0.971155
Ppm1h	319468	Q3UYC0	-6.64	1e-17	1.91546e-17
Bcan	12032	Q61361	4.28	0.00660418	0.0118621
Srgap3	259302	Q812A2	-6.64	1e-17	1.91546e-17
Uqcrb		Q9D855	-4.91	2.80592e-07	5.3649e-07
Rps3	27050	P62908	1.41	0.842439	0.902776
Gpd1	14555	P13707	2.27	0.316719	0.438704
Ivd	56357	Q9JHI5	0.1	0.584953	0.707925
Trappc6b	78232	Q9D289	-6.64	1e-17	1.91546e-17
Ttyh1	57776	Q9D3A9	-6.64	1e-17	1.91546e-17
Acsf2	264895	Q8VCW8	4.02	0.155552	0.235744
Purb	19291	O35295	2.25	0.354058	0.478106
Mpp2	50997	Q9WV34	-6.64	1e-17	1.91546e-17
Gng2	14702	P63213	2.57	0.210306	0.307132
Rab10	19325	P61027	4.37	0.10685	0.168537
Coro1c	23790	Q9WUM4
Capza1		P47753	-6.64	1e-17	1.91546e-17
Map2k4	26398	P47809	-6.64	1e-17	1.91546e-17
Cpne4	74020	Q8BLR2	2.25	0.573518	0.697012
Slc24a2	76376	Q8BUN9	-6.64	1e-17	1.91546e-17
Rab5c	19345	P35278	1.7	0.606688	0.727567
Ndufa6	67130	Q9CQZ5	-6.64	1e-17	1.91546e-17
Slc2a3	20527	P32037	5.28	0.020983	0.0368335
Eef1b	55949	O70251	0.44	0.600769	0.7219
Prkar2a		P12367	-6.64	1e-17	1.91546e-17
Myef2	17876	Q8C854	0.35	0.521986	0.65161
Anks1b		Q8BIZ1-4	-0.39	0.262667	0.372955
Gad1	14415	P48318	-6.64	1e-17	1.91546e-17
Akr1a1	58810	Q9JII6	2.1	0.483184	0.619006
Lrrc7	242274	Q80TE7	-6.64	1e-17	1.91546e-17
Uqcrq	22272	Q9CQ69	2.86	0.134004	0.206642
Rala	56044	P63321	-6.64	1e-17	1.91546e-17
Scamp5	56807	Q9JKD3	1.78	0.561275	0.684492
Gk	14933	Q64516	-6.64	1e-17	1.91546e-17
Acot13	66834	Q9CQR4	4.22	0.049349	0.0835744
Srsf2	20382	Q62093	-6.64	1e-17	1.91546e-17
Rpl23	65019	P62830	0.53	0.67641	0.784487
Dock4	238130	P59764	-6.64	1e-17	1.91546e-17
Lmnb1	16906	P14733	-6.64	1e-17	1.91546e-17
Coro2b	235431	Q8BH44	-6.64	1e-17	1.91546e-17
Flot2	14252	Q60634	-6.64	1e-17	1.91546e-17
Ndufb4	100042503; 68194	Q9CQC7	0.49	0.603074	0.724328
Picalm	233489	Q7M6Y3	-6.64	1e-17	1.91546e-17
Cplx1	12889	P63040	-6.64	1e-17	1.91546e-17
Psmc5	19184	P62196	-6.64	1e-17	1.91546e-17
Stoml2	66592	Q99JB2	-6.64	1e-17	1.91546e-17
Cmpk1	66588	Q9DBP5	-6.64	1e-17	1.91546e-17
Dstn	56431	Q9R0P5	6.64	1e-17	1.91546e-17
Ndufa4	17992	Q62425	-0.23	0.254562	0.362582
Dynlrb1	67068	P62627	0.23	0.504992	0.63869
Samm50	68653	Q8BGH2	4.27	0.0311938	0.0540397
Ubr4	69116	A2AN08	-6.64	1e-17	1.91546e-17
Capns1	12336	O88456	-6.64	1e-17	1.91546e-17
Grb2	14784	Q60631	0.96	0.897116	0.940224
Fyn	14360	P39688	-6.64	1e-17	1.91546e-17
Psmd11	69077	Q8BG32	1.07	0.948595	0.974714
Hras	15461	Q61411	-6.64	1e-17	1.91546e-17
Nrgn	64011	P60761	0.31	0.499196	0.63324
Glod4	67201	Q9CPV4	-6.64	1e-17	1.91546e-17
Cyria	76820	Q8BHZ0	-6.64	1e-17	1.91546e-17
Eif4h	22384	Q9WUK2	-1.35	0.036265	0.0624159
Psmd1	70247	Q3TXS7	2.7	0.419903	0.55451
Cul3	26554	Q9JLV5	-6.64	1e-17	1.91546e-17
Lin7c	22343	O88952	3.7	0.0454792	0.0774343
Acot9	56360	Q9R0X4	-6.64	1e-17	1.91546e-17
Rmdn3	67809	Q3UJU9	-6.64	1e-17	1.91546e-17
Farp1	223254	F8VPU2	-6.64	1e-17	1.91546e-17
Abi2	329165	P62484	2.56	0.228955	0.331618
Crip2	68337	Q9DCT8	-6.64	1e-17	1.91546e-17
Rab11a	53869	P62492	-6.64	1e-17	1.91546e-17
Fcsk	234730	Q7TMC8
Cox7a2	12866	P48771	2.22	0.345495	0.469743
Rpl7a	27176	P12970	-1.12	0.0575124	0.0964725
Inf2	70435	Q0GNC1	-6.64	1e-17	1.91546e-17
Spr		Q64105	1.07	0.952496	0.977447
Kalrn	545156	A2CG49
Caskin1	268932	Q6P9K8	-6.64	1e-17	1.91546e-17
Kif21a	16564	Q9QXL2	-1.54	0.062258	0.103394
Impa1		O55023	2.67	0.317732	0.439164
Rtn3		Q9ES97-3	-6.64	1e-17	1.91546e-17
Slc25a51	230125	Q5HZI9	-6.64	1e-17	1.91546e-17
Atp5mg	27425	Q9CPQ8	1.56	0.695453	0.794374
Slc25a46	67453	Q9CQS4	-6.64	1e-17	1.91546e-17
Cops5	26754	O35864	-6.64	1e-17	1.91546e-17
Ndufb10	68342	Q9DCS9	1.34	0.841593	0.902174
Aldh4a1	212647	Q8CHT0	-6.64	1e-17	1.91546e-17
Apoo	68316	Q9DCZ4	-6.64	1e-17	1.91546e-17
Alcam	11658	Q61490	-6.64	1e-17	1.91546e-17
Gpm6b	14758	P35803	0.82	0.810772	0.882001
Prxl2a	70564	Q9CYH2	1.24	0.982433	0.99511
Ncln	103425	Q8VCM8	-6.64	1e-17	1.91546e-17
Gng3	14704	P63216	-6.64	1e-17	1.91546e-17
Srm	20810	Q64674	-6.64	1e-17	1.91546e-17
Rap1gap	110351	A2ALS5	-6.64	1e-17	1.91546e-17
Twf1	19230	Q91YR1	2.35	0.531358	0.657615
Actn2	11472	Q9JI91	-6.64	1e-17	1.91546e-17
Rpl8	26961	P62918	3.47	0.049584	0.0839277
Ube2d3	66105	P61079	-6.64	1e-17	1.91546e-17
Clic4	29876	Q9QYB1	0.94	0.869837	0.922684
Map4	17758	P27546	0.81	0.821717	0.888676
Kpna1	16646	Q60960	-6.64	1e-17	1.91546e-17
Lin7a	108030	Q8JZS0	-6.64	1e-17	1.91546e-17
Psmc6	67089	P62334	-6.64	1e-17	1.91546e-17
Cadm3	94332	Q99N28	-6.64	1e-17	1.91546e-17
Cops2	12848	P61202	-2.32	0.0518367	0.0873678
Abhd12	76192	Q99LR1	-6.64	1e-17	1.91546e-17
Slc6a1	232333	P31648	0.98	0.896672	0.940224
Wipf3		P0C7L0	2.04	0.499031	0.63324
Dnaja2	56445	Q9QYJ0	1.27	0.98055	0.994873
Ppme1	72590	Q8BVQ5	-6.64	1e-17	1.91546e-17
Ndufa13	67184	Q9ERS2	0.17	0.427229	0.561379
Shisa7	232813	Q8C3Q5	-6.64	1e-17	1.91546e-17
Erp44	76299	Q9D1Q6	-6.64	1e-17	1.91546e-17
Tubg1	103733	P83887	1.81	0.78225	0.866072
Atp6v0c	11984	P63082	-6.64	1e-17	1.91546e-17
Slc17a7	72961	Q3TXX4	1.78	0.562518	0.685744
Add3	27360	Q9QYB5	-1.33	0.204606	0.299635
Arpc5	67771	Q9CPW4	-6.64	1e-17	1.91546e-17
Strn4	97387	P58404	2.89	0.362701	0.48853
Rab18	19330	P35293	3.97	0.0992433	0.158146
Prkce	18754	P16054	-1.03	0.170949	0.256384
Hspe1	15528	Q64433	1.48	0.749217	0.836801
Acad9	229211	Q8JZN5	-6.64	1e-17	1.91546e-17
Hp1bp3	15441	Q3TEA8	-6.64	1e-17	1.91546e-17
Agap2	216439	Q3UHD9	-6.64	1e-17	1.91546e-17
Rnf214	235315	Q8BFU3	-6.64	1e-17	1.91546e-17
Gaa	14387	P70699	-6.64	1e-17	1.91546e-17
Psme2	19188; 621823	P97372	-6.64	1e-17	1.91546e-17
Uso1	56041	Q9Z1Z0	-6.64	1e-17	1.91546e-17
Rpl10	110954	Q6ZWV3	4.46	0.043787	0.0746733
Rbbp4	19646	Q60972	-6.64	1e-17	1.91546e-17
Aldh1b1	72535	Q9CZS1	-6.64	1e-17	1.91546e-17
Rab39b	67790	Q8BHC1	2.1	0.659208	0.77159
Acsl6	216739	Q91WC3	-6.64	1e-17	1.91546e-17
Ndufs8	225887	Q8K3J1	2.95	0.318198	0.439164
Set	56086	Q9EQU5	-6.64	1e-17	1.91546e-17
Slc24a2		Q8BUN9-2	-6.64	1e-17	1.91546e-17
Rab5b	19344	P61021	0.44	0.678373	0.786032
Dgkb	217480	Q6NS52	-1.6	0.0323807	0.0560346
Prune1	229589	Q8BIW1	-6.64	1e-17	1.91546e-17
Rpl13	270106	P47963	0.71	0.734091	0.827259
Psmd5	66998	Q8BJY1	-6.64	1e-17	1.91546e-17
Ganab	14376	Q8BHN3	-6.64	1e-17	1.91546e-17
Rufy3	52822	Q9D394	5.86	0.000985208	0.00184479
Pals2	56524	Q9JLB0	-0.15	0.430874	0.564999
Tpt1	22070	P63028	-6.64	1e-17	1.91546e-17
Usp9x	22284	P70398	-2.81	0.0132494	0.0235446
Twf2	23999	Q9Z0P5	-6.64	1e-17	1.91546e-17
Lgi1	56839	Q9JIA1	1.05	0.964384	0.985828
Gria3	53623	Q9Z2W9	-6.64	1e-17	1.91546e-17
Aimp2	231872	Q8R010	-6.64	1e-17	1.91546e-17
Ppp1r9b	217124	Q6R891	-6.64	1e-17	1.91546e-17
Cotl1	72042	Q9CQI6	2.12	0.627022	0.745055
Ndufb5	66046	Q9CQH3	-6.64	1e-17	1.91546e-17
Ptprd	19266	Q64487	-6.64	1e-17	1.91546e-17
Ppa2	74776	Q91VM9	-6.64	1e-17	1.91546e-17
Ap3d1	11776	O54774	-6.64	1e-17	1.91546e-17
Ndufs7	75406	Q9DC70	-6.64	1e-17	1.91546e-17
Alg2	56737	Q9DBE8	-6.64	1e-17	1.91546e-17
Cpsf6	432508	Q6NVF9	-6.64	1e-17	1.91546e-17
Hmgcl	15356	P38060	-6.64	1e-17	1.91546e-17
Enoph1	67870	Q8BGB7	-6.64	1e-17	1.91546e-17
Cul5	75717	Q9D5V5	-6.64	1e-17	1.91546e-17
Xpo1	103573	Q6P5F9	-6.64	1e-17	1.91546e-17
Eif4b	75705	Q8BGD9	-6.64	1e-17	1.91546e-17
Rhob	11852	P62746	2.41	0.478375	0.613837
Gnas	14683	Q6R0H7	-6.64	1e-17	1.91546e-17
Mrpl12	56282	Q9DB15	-6.64	1e-17	1.91546e-17
Oat	18242	P29758	-6.64	1e-17	1.91546e-17
Ipo7	233726	Q9EPL8	1.65	0.917194	0.955448
Ncs1	14299	Q8BNY6	-6.64	1e-17	1.91546e-17
Pitpnm1	18739	O35954	-6.64	1e-17	1.91546e-17
Tomm22	223696	Q9CPQ3
Ckap5	75786	A2AGT5	-6.64	1e-17	1.91546e-17
Nsfl1c	386649	Q9CZ44	-6.64	1e-17	1.91546e-17
Slc8a1	20541	P70414	6.41	0.00837387	0.0149898
Bsg	12215	P18572	4.81	0.0336267	0.0580327
Prpf8	192159	Q99PV0	-6.64	1e-17	1.91546e-17
H3c1; H3c10; H3c11; H3c8	319152; 319153; 360198; 97908	P68433	-6.64	1e-17	1.91546e-17
Pycr2	69051	Q922Q4	-6.64	1e-17	1.91546e-17
Aldh3a2	11671	P47740	-6.64	1e-17	1.91546e-17
Rpl22	19934	P67984	1.7	0.772216	0.857958
Gak	231580	Q99KY4	-6.64	1e-17	1.91546e-17
Tomm40	53333	Q9QYA2	-6.64	1e-17	1.91546e-17
Sf1		Q64213	0.82	0.857371	0.91282
Alyref	21681	O08583	-6.64	1e-17	1.91546e-17
Atic	108147	Q9CWJ9	-6.64	1e-17	1.91546e-17
Sfpq	71514	Q8VIJ6	3.63	0.119499	0.186349
Ndrg3	29812	Q9QYF9	-6.64	1e-17	1.91546e-17
Serpina3k	20714	P07759	-6.64	1e-17	1.91546e-17
Pgrmc1	53328	O55022	3.01	0.273736	0.386594
Crk	12928	Q64010	-1.32	0.125491	0.194364
Rpl27a	26451	P14115
Ndufa7	66416	Q9Z1P6
Ddx17	67040	Q501J6	-6.64	1e-17	1.91546e-17
Cadm4	260299	Q8R464	-6.64	1e-17	1.91546e-17
Gpc4	14735	P51655	-6.64	1e-17	1.91546e-17
Pcp4	18546	P63054
Decr1	67460	Q9CQ62	4.82	0.0500678	0.0846563
Ddx39b	53817	Q9Z1N5	0.76	0.807144	0.882001
Ezr	22350	P26040	-1.11	0.0592036	0.0990041
Plxna4	243743	Q80UG2	-6.64	1e-17	1.91546e-17
Psmd14	59029	O35593	-6.64	1e-17	1.91546e-17
Dpp10	269109	Q6NXK7	-6.64	1e-17	1.91546e-17
Nmral1	67824	Q8K2T1	-6.64	1e-17	1.91546e-17
Slc32a1	22348	O35633	4.53	0.0637141	0.105646
Rtn3	20168	Q9ES97	1.14	0.974478	0.991037
Fahd2	68126	Q3TC72	-0.17	0.453779	0.587026
Ptpn23	104831	Q6PB44	-6.64	1e-17	1.91546e-17
Taldo1	21351	Q93092	4.1	0.0574898	0.0964725
Arhgap1	228359	Q5FWK3	-6.64	1e-17	1.91546e-17
Dars1	226414	Q922B2	4	0.075708	0.124171
Scai	320271	Q8C8N2	-6.64	1e-17	1.91546e-17
Slc25a18	71803	Q9DB41
Rdx	19684	P26043
Ndufs4	17993	Q9CXZ1	2.65	0.185113	0.276189
Rab6a	19346	P35279	-6.64	1e-17	1.91546e-17
Mcts1	68995	Q9DB27	-1.66	0.0962087	0.154128
Fam136a	66488	Q9CR98	-6.64	1e-17	1.91546e-17
Relch	227446	Q148V7	-6.64	1e-17	1.91546e-17
U2af2	22185	P26369	-6.64	1e-17	1.91546e-17
Rab6b	270192	P61294	1.5	0.736116	0.8284
Ipo5	70572	Q8BKC5	1.02	0.930541	0.963027
Cacybp	12301	Q9CXW3	-6.64	1e-17	1.91546e-17
Slc4a10	94229	Q5DTL9	-6.64	1e-17	1.91546e-17
Itpka	228550	Q8R071	3.5	0.251863	0.359222
Ddb1	13194	Q3U1J4	-6.64	1e-17	1.91546e-17
Akr1b1	11677	P45376	2.61	0.26451	0.374565
Dhx9	13211	O70133	-6.64	1e-17	1.91546e-17
Map1lc3a	66734	Q91VR7	-4.24	4.90822e-06	9.37884e-06
Itpa	16434	Q9D892	-6.64	1e-17	1.91546e-17
Serpina1a	20700	P07758	0.59	0.722431	0.816661
Pck2	74551	Q8BH04	2.4	0.51756	0.647869
Vps52	224705	Q8C754	-6.64	1e-17	1.91546e-17
Eipr1	380752	Q8K0G5	-6.64	1e-17	1.91546e-17
Kpna6	16650	O35345	-6.64	1e-17	1.91546e-17
Rnpep	215615	Q8VCT3	-0.03	0.499685	0.63324
Glo1	109801	Q9CPU0	-6.64	1e-17	1.91546e-17
Cpt1c	78070	Q8BGD5	-6.64	1e-17	1.91546e-17
Dst	13518	Q91ZU6	-6.64	1e-17	1.91546e-17
Arfip2	76932	Q8K221	-6.64	1e-17	1.91546e-17
Galk1	14635	Q9R0N0	-6.64	1e-17	1.91546e-17
Emc1	230866	Q8C7X2	-6.64	1e-17	1.91546e-17
Ndufb8	67264	Q9D6J5	1.77	0.652356	0.764699
Etfdh	66841	Q921G7	-6.64	1e-17	1.91546e-17
Ube2v2	70620	Q9D2M8	1.35	0.834688	0.89872
Ppfia2	327814	Q8BSS9	-6.64	1e-17	1.91546e-17
Cltb	74325	Q6IRU5	1.89	0.500803	0.634404
Serpina1e	20704	Q00898	-6.64	1e-17	1.91546e-17
Efhd2		Q9D8Y0	1.72	0.78387	0.867563
Ass1	11898	P16460	1.07	0.941626	0.970261
Mrps36	66128	Q9CQX8	-6.64	1e-17	1.91546e-17
Ppp2r2d	52432	Q925E7	6.64	1e-17	1.91546e-17
Scg2	20254	Q03517	-6.64	1e-17	1.91546e-17
Rasgrf1	19417	P27671
Pcsk1n	30052	Q9QXV0	1.93	0.571148	0.694663
Snapin	20615	Q9Z266	-6.64	1e-17	1.91546e-17
Fabp5	16592	Q05816	-6.64	1e-17	1.91546e-17
Gmps	229363	Q3THK7	-6.64	1e-17	1.91546e-17
Pde1a	18573	Q61481	0.49	0.673922	0.782173
Eif4g1	208643	Q6NZJ6	1.86	0.769833	0.85581
Vps45	22365	P97390	-6.64	1e-17	1.91546e-17
Rbbp7	245688	Q60973	-6.64	1e-17	1.91546e-17
Api5	11800	O35841	-6.64	1e-17	1.91546e-17
Vamp1	22317	Q62442	-6.64	1e-17	1.91546e-17
Gsk3a	606496	Q2NL51	1.16	0.99479	0.999066
Kif2a		P28740-1	-6.64	1e-17	1.91546e-17
Adsl	11564	P54822	-6.64	1e-17	1.91546e-17
Pgp	67078	Q8CHP8	-1.63	0.1148	0.179825
Uqcr10	66152	Q8R1I1	-0.98	0.22987	0.332792
Arhgap35	232906	Q91YM2	-6.64	1e-17	1.91546e-17
Gnb5		P62881-2	-6.64	1e-17	1.91546e-17
Stxbp5l	207227	Q5DQR4	-6.64	1e-17	1.91546e-17
Yars1	107271	Q91WQ3	4.59	0.0913968	0.147537
Stk39	53416	Q9Z1W9	-6.64	1e-17	1.91546e-17
Rpn1	103963	Q91YQ5	0.65	0.762903	0.849694
Tollip	54473	Q9QZ06	-6.64	1e-17	1.91546e-17
Cdk5	12568	P49615
Fsd1	240121	Q7TPM6	-6.64	1e-17	1.91546e-17
Ube2v1	66589	Q9CZY3	3.72	0.221422	0.321884
Osbpl1a	64291	Q91XL9	-6.64	1e-17	1.91546e-17
Strn	268980	O55106	-6.64	1e-17	1.91546e-17
Lxn	17035	P70202	-6.64	1e-17	1.91546e-17
Ipo9		Q91YE6	-6.64	1e-17	1.91546e-17
Ptprs	19280	B0V2N1
Mug1	17836	P28665	-0.18	0.452745	0.585927
Hnrnpa0	77134	Q9CX86	3.08	0.341433	0.464818
Htt		P42859	-6.64	1e-17	1.91546e-17
Arl6ip1	54208	Q9JKW0	-6.64	1e-17	1.91546e-17
Psmc4	23996	P54775	-6.64	1e-17	1.91546e-17
Strap	20901	Q9Z1Z2	-6.64	1e-17	1.91546e-17
S100b	20203	P50114	-6.64	1e-17	1.91546e-17
Ndufs6	407785	P52503	1.04	0.933397	0.965323
Farsb	23874	Q9WUA2	-6.64	1e-17	1.91546e-17
Macroh2a2	404634	Q8CCK0	-6.64	1e-17	1.91546e-17
Nisch	64652	Q80TM9	-6.64	1e-17	1.91546e-17
Fis1	66437	Q9CQ92	2.79	0.363516	0.489419
Syngr3	20974	Q8R191	2.06	0.455038	0.588414
Rab11b	19326	P46638	0.91	0.869724	0.922684
Camk1d	227541	Q8BW96	-6.64	1e-17	1.91546e-17
Kars1	85305	Q99MN1	-6.64	1e-17	1.91546e-17
Exoc2	66482	Q9D4H1	-6.64	1e-17	1.91546e-17
Ehd1	13660	Q9WVK4	-6.64	1e-17	1.91546e-17
Ak5	229949	Q920P5	-6.64	1e-17	1.91546e-17
Pvalb	19293	P32848	-6.64	1e-17	1.91546e-17
Rbbp9	26450	O88851
Bcas1	76960	Q80YN3	1.78	0.728734	0.822907
Dnaja3	83945	Q99M87	-6.64	1e-17	1.91546e-17
Rtcb	28088	Q99LF4	-6.64	1e-17	1.91546e-17
Glrx	93692	Q9QUH0	-6.64	1e-17	1.91546e-17
Cldn11	18417	Q60771	-1.21	0.0479725	0.0814607
Cacna2d2	56808	Q6PHS9
Braf		P28028-1	2.74	0.441493	0.573705
Agap3		Q8VHH5
Gdap1	14545	O88741	-6.64	1e-17	1.91546e-17
Cd47	16423	Q61735	-1.29	0.0479141	0.0814053
Phyhipl	70911	Q8BGT8	-0.15	0.285434	0.400617
Lasp1	16796	Q61792	2.25	0.577145	0.700614
Anxa5	11747	P48036	-0.66	0.216147	0.315357
Xpnpep1	170750	Q6P1B1	4.22	0.10349	0.164053
Hsd17b12	56348	O70503	-2.03	0.0482589	0.0818158
Ptp4a2	19244	O70274	-6.64	1e-17	1.91546e-17
Epb41l2	13822	O70318	-6.64	1e-17	1.91546e-17
Mapre2	212307	Q8R001
Tst	22117	P52196	-6.64	1e-17	1.91546e-17
Apba1	319924	B2RUJ5	-6.64	1e-17	1.91546e-17
Prkcsh	19089	O08795	-6.64	1e-17	1.91546e-17
Ermn	77767	Q5EBJ4	-6.64	1e-17	1.91546e-17
Sgtb	218544	Q8VD33	-6.64	1e-17	1.91546e-17
		Q9CXI5	-6.64	1e-17	1.91546e-17
Ufl1	67490	Q8CCJ3	-6.64	1e-17	1.91546e-17
Vat1	26949	Q62465	-6.64	1e-17	1.91546e-17
Ubxn6	66530	Q99PL6	-6.64	1e-17	1.91546e-17
Kras		P32883-2	4.15	0.151125	0.229473
Psmc2	19181	P46471	-6.64	1e-17	1.91546e-17
Hsbp1	68196	Q9CQZ1	-6.64	1e-17	1.91546e-17
Cygb	114886	Q9CX80	-6.64	1e-17	1.91546e-17
Hnrnpc	15381	Q9Z204	0.74	0.789778	0.870314
Ptpn11		P35235-1	-6.64	1e-17	1.91546e-17
Ppib	19035	P24369	1.88	0.674326	0.782357
App	11820	P12023	1.48	0.882689	0.930814
Synpr		Q8BGN8-2	0.72	0.790197	0.870314
Enpp6	320981	Q8BGN3	-6.64	1e-17	1.91546e-17
Gmfb	63985	Q9CQI3	4.26	0.114303	0.179312
Pgd	110208	Q9DCD0	-6.64	1e-17	1.91546e-17
Eif4a3	192170	Q91VC3	-6.64	1e-17	1.91546e-17
Rpl3	27367	P27659	-6.64	1e-17	1.91546e-17
Hmgb1	15289	P63158	-6.64	1e-17	1.91546e-17
Rplp2	67186	P99027	2.01	0.621791	0.74036
Rasgrf2	19418	P70392	-6.64	1e-17	1.91546e-17
Pld3	18807	O35405	-6.64	1e-17	1.91546e-17
Aldh9a1	56752	Q9JLJ2	1.51	0.762035	0.849025
Nap1l1	53605	P28656	-1.42	0.168795	0.253392
Vps4a	116733	Q8VEJ9	-6.64	1e-17	1.91546e-17
Nedd8	18002	P29595	-6.64	1e-17	1.91546e-17
Padi2	18600	Q08642	-6.64	1e-17	1.91546e-17
Rhog	56212	P84096	-6.64	1e-17	1.91546e-17
Snx27	76742	Q3UHD6	1.02	0.922738	0.959019
Sparcl1	13602	P70663	0	0.480373	0.616151
Scn2b	72821	Q56A07	3.99	0.185978	0.27735
Psmd6	66413	Q99JI4	-6.64	1e-17	1.91546e-17
Snrpd1	20641	P62315	-6.64	1e-17	1.91546e-17
Blmh	104184	Q8R016	-6.64	1e-17	1.91546e-17
Drg2	13495	Q9QXB9	-0.69	0.300972	0.419272
Clybl	69634	Q8R4N0	0.82	0.811374	0.882001
Acaa1b	235674	Q8VCH0
Dpp6	13483	Q9Z218	-6.64	1e-17	1.91546e-17
Wasf1	83767	Q8R5H6
Rogdi	66049	Q3TDK6	1.2	0.999066	0.999066
Clptm1	56457	Q8VBZ3	-1.03	0.23959	0.345472
Maoa	17161	Q64133	1.08	0.958334	0.982176
		Q9CPS8	2.39	0.568273	0.691963
Cstb	13014	Q62426	-6.64	1e-17	1.91546e-17
Mal2	105853	Q8BI08	2.54	0.368758	0.494987
Mpi	110119	Q924M7
Atp5me	11958	Q06185	-1.48	0.0273755	0.0476069
Tpp2	22019	Q64514	-6.64	1e-17	1.91546e-17
Hibadh	58875	Q99L13	-6.64	1e-17	1.91546e-17
Mat2a	232087	Q3THS6	0.76	0.798262	0.875549
Uba5	66663	Q8VE47	-6.64	1e-17	1.91546e-17
Gnaz	14687	O70443	3.15	0.253913	0.361821
Mapk10	26414	Q61831
Bag6	224727	Q9Z1R2	-6.64	1e-17	1.91546e-17
Myo18a	360013	Q9JMH9	-6.64	1e-17	1.91546e-17
Gosr2	56494	O35166	-6.64	1e-17	1.91546e-17
Elavl1	15568	P70372	-1.27	0.181108	0.270723
Timm44	21856	O35857	-6.64	1e-17	1.91546e-17
Hspg2	15530	Q05793	-6.64	1e-17	1.91546e-17
Clta		O08585	2.65	0.187292	0.279046
Aifm1	26926	Q9Z0X1	-6.64	1e-17	1.91546e-17
Hprt1	15452	P00493	-6.64	1e-17	1.91546e-17
Sec23a	20334	Q01405	-6.64	1e-17	1.91546e-17
Rapgef2		Q8CHG7	-6.64	1e-17	1.91546e-17
Gspt1	14852	Q8R050	-6.64	1e-17	1.91546e-17
Git2	26431	Q9JLQ2	-6.64	1e-17	1.91546e-17
Astn1	11899	Q61137	-6.64	1e-17	1.91546e-17
Sec31a	69162	Q3UPL0	-6.64	1e-17	1.91546e-17
Acp1		Q9D358-2	-0.45	0.347423	0.471152
Itpr1	16438	P11881	-6.64	1e-17	1.91546e-17
Mecp2	17257	Q9Z2D6	-6.64	1e-17	1.91546e-17
Sh3bgrl	56726	Q9JJU8	-6.64	1e-17	1.91546e-17
Ddx5		Q61656	-6.64	1e-17	1.91546e-17
Ppp5c	19060	Q60676	-6.64	1e-17	1.91546e-17
Tpm3	59069	P21107	-1.3	0.204258	0.299541
H1-5	56702	P43276	-6.64	1e-17	1.91546e-17
Cacng8		Q8VHW2	3.53	0.247385	0.35363
Inpp1	16329	P49442	0.58	0.739175	0.830654
Trio	223435	Q0KL02
Tmem256	69186	Q5F285	-6.64	1e-17	1.91546e-17
Blvra	109778	Q9CY64	-6.64	1e-17	1.91546e-17
Rptor		Q8K4Q0	-6.64	1e-17	1.91546e-17
Cd9	12527	P40240
Hars1	15115	Q61035	-6.64	1e-17	1.91546e-17
Gorasp2	70231	Q99JX3	-6.64	1e-17	1.91546e-17
Atl1	73991	Q8BH66	-6.64	1e-17	1.91546e-17
Homer1	26556	Q9Z2Y3	-6.64	1e-17	1.91546e-17
Grk2	110355	Q99MK8	-6.64	1e-17	1.91546e-17
Sar1b	66397	Q9CQC9	-6.64	1e-17	1.91546e-17
Mcu	215999	Q3UMR5	3.21	0.206956	0.302937
Cbr3	109857	Q8K354	-6.64	1e-17	1.91546e-17
Sirt3	64384	Q8R104	-6.64	1e-17	1.91546e-17
Pex14	56273	Q9R0A0	-6.64	1e-17	1.91546e-17
Pip4k2b	108083	Q80XI4	0.46	0.678485	0.786032
Sipa1l1	217692	Q8C0T5
Plpp3	67916	Q99JY8	1.63	0.790077	0.870314
Opa3	403187	Q505D7	-6.64	1e-17	1.91546e-17
Mobp	17433	Q9D2P8	-6.64	1e-17	1.91546e-17
Kctd12	239217	Q6WVG3	3.41	0.254855	0.3626
Hacd3	57874	Q8K2C9	0.89	0.856564	0.91282
Rps14	20044	P62264	3.88	0.136927	0.210944
Syt12	171180	Q920N7	-6.64	1e-17	1.91546e-17
Rpl19	19921	P84099	-6.64	1e-17	1.91546e-17
Scamp3	24045	O35609	-6.64	1e-17	1.91546e-17
Anp32b	67628	Q9EST5	-6.64	1e-17	1.91546e-17
Entpd2	12496	O55026	-6.64	1e-17	1.91546e-17
Ap2s1	232910	P62743	2.97	0.110972	0.174259
Eef1d	66656	P57776	-0.49	0.334969	0.457983
Pcyox1	66881	Q9CQF9	-6.64	1e-17	1.91546e-17
Anxa7	11750	Q07076	-6.64	1e-17	1.91546e-17
Exoc4	20336	O35382	-6.64	1e-17	1.91546e-17
Csnk2a2	13000	O54833	-6.64	1e-17	1.91546e-17
Tiprl	226591	Q8BH58	-6.64	1e-17	1.91546e-17
Rps6	20104	P62754	3.34	0.23142	0.334884
Cacna2d3	12294	Q9Z1L5	-6.64	1e-17	1.91546e-17
Skic8	66317	Q9ERF3	-6.64	1e-17	1.91546e-17
Trap1	68015	Q9CQN1	-6.64	1e-17	1.91546e-17
Ptn	19242	P63089	4.46	0.077524	0.127018
Snx2	67804	Q9CWK8	-6.64	1e-17	1.91546e-17
Eloc	67923	P83940	-6.64	1e-17	1.91546e-17
Ptrh2	217057	Q8R2Y8	0.82	0.827022	0.892587
Ecpas	230249	Q6PDI5	-6.64	1e-17	1.91546e-17
Syt7		Q9R0N7-4	-6.64	1e-17	1.91546e-17
Vwa8	219189	Q8CC88
Trappc5	66682	Q9CQA1	-6.64	1e-17	1.91546e-17
Nherf1	26941	P70441	3.06	0.131599	0.203229
Arpc3	56378	Q9JM76	2.36	0.283957	0.399429
Rps21	66481	Q9CQR2	2.01	0.703096	0.800509
Eps15l1	13859	Q60902	-6.64	1e-17	1.91546e-17
Rpl13a	22121	P19253	6.37	0.00811047	0.0145265
Ech1	51798	O35459	-6.64	1e-17	1.91546e-17
Cds2	110911	Q99L43	-6.64	1e-17	1.91546e-17
Chchd3	66075	Q9CRB9	5.53	0.0305456	0.0529457
Wars1	22375	P32921	-2.85	0.00774665	0.0138827
Nova2	384569	A0A1W2P872	-6.64	1e-17	1.91546e-17
Ilf2	67781	Q9CXY6	-6.64	1e-17	1.91546e-17
Kif5b	16573	Q61768	-6.64	1e-17	1.91546e-17
Fech	14151	P22315	0.83	0.821245	0.888676
Stum	381310	Q0VBF8	-0.3	0.448631	0.581552
		Q9CPR4	2.1	0.640139	0.756041
Uqcrh	66576	P99028	-3.44	0.00010422	0.000197718
Atox1	11927	O08997	-6.64	1e-17	1.91546e-17
Txnrd1	50493	Q9JMH6	-1.42	0.162569	0.244858
Acadvl	11370	P50544	-6.64	1e-17	1.91546e-17
Eif3h	68135	Q91WK2	-6.64	1e-17	1.91546e-17
Pin1	23988	Q9QUR7	-6.64	1e-17	1.91546e-17
Prpsap1	67763	Q9D0M1	-6.64	1e-17	1.91546e-17
Dclk2	70762	Q6PGN3	-6.64	1e-17	1.91546e-17
Thop1	50492	Q8C1A5	-6.64	1e-17	1.91546e-17
Wdr47	99512	Q8CGF6	-6.64	1e-17	1.91546e-17
Pzp		Q61838	-6.64	1e-17	1.91546e-17
Faah	14073	O08914
Oplah	75475	Q8K010	-6.64	1e-17	1.91546e-17
Cops8	108679	Q8VBV7
Pde1b	18574	Q01065	-6.64	1e-17	1.91546e-17
Tmsb10	19240	Q6ZWY8	0.06	0.48559	0.620861
Zfyve1	217695	Q810J8	-6.64	1e-17	1.91546e-17
Pex5l	58869	Q8C437	-6.64	1e-17	1.91546e-17
Nrcam		Q810U4-5	-6.64	1e-17	1.91546e-17
Rpl18a	76808	P62717	-6.64	1e-17	1.91546e-17
Appl1	72993	Q8K3H0	-6.64	1e-17	1.91546e-17
Omg	18377	Q63912	0.64	0.738792	0.830654
Ndufb6	230075	Q3UIU2	-0.04	0.467292	0.601074
Elmo2	140579	Q8BHL5	-6.64	1e-17	1.91546e-17
Gcn1	231659	E9PVA8	-6.64	1e-17	1.91546e-17
Stmn1	16765	P54227	0.24	0.459845	0.593421
Rap2b	74012	P61226	4.85	0.0704	0.115944
Asrgl1	66514	Q8C0M9	1.65	0.803842	0.880147
Dync1li2	234663	Q6PDL0	-6.64	1e-17	1.91546e-17
Mast1	56527	Q9R1L5	-6.64	1e-17	1.91546e-17
Rpl18	19899	P35980	2.05	0.643818	0.758897
Lmna	16905	P48678	5.88	0.0191258	0.0336851
Mmut	17850	P16332	-6.64	1e-17	1.91546e-17
Serpina3m	20717	Q03734
Limch1	77569	Q3UH68	-6.64	1e-17	1.91546e-17
Iqsec1	232227	Q8R0S2	-6.64	1e-17	1.91546e-17
Gng12	14701	Q9DAS9	-6.64	1e-17	1.91546e-17
Ppp6c	67857	Q9CQR6	-6.64	1e-17	1.91546e-17
Gabarapl2	93739	P60521	-6.64	1e-17	1.91546e-17
Atg16l1		Q8C0J2-3	-6.64	1e-17	1.91546e-17
Pa2g4	18813	P50580	-6.64	1e-17	1.91546e-17
Pkia	18767	P63248	-6.64	1e-17	1.91546e-17
Map1lc3b	67443	Q9CQV6	3.85	0.018799	0.0331464
Ptges3	56351	Q9R0Q7	-6.64	1e-17	1.91546e-17
Tnik	665113	P83510	-6.64	1e-17	1.91546e-17
Mif	17319	P34884	-0.27	0.242555	0.349086
Vps29	56433	Q9QZ88	-0.23	0.254917	0.3626
Psma1	26440	Q9R1P4	0.4	0.68961	0.792304
Wdr77	70465	Q99J09	-6.64	1e-17	1.91546e-17
Capn2	12334	O08529	-6.64	1e-17	1.91546e-17
Cyb5r1	72017	Q9DB73
Me2	107029	Q99KE1	-6.64	1e-17	1.91546e-17
Nebl	74103	Q9DC07
Jup	16480	Q02257	-6.64	1e-17	1.91546e-17
Stub1	56424	Q9WUD1	-6.64	1e-17	1.91546e-17
Ptpra	19262	P18052	-6.64	1e-17	1.91546e-17
Pls3	102866	Q99K51	-6.64	1e-17	1.91546e-17
Slc44a1	100434	Q6X893	-6.64	1e-17	1.91546e-17
Hnrnpd	11991	Q60668	2.28	0.463524	0.596954
Daam1	208846	Q8BPM0	-6.64	1e-17	1.91546e-17
Eif3c	56347	Q8R1B4	0.28	0.619658	0.738098
Ptgr2	77219	Q8VDQ1	-6.64	1e-17	1.91546e-17
Ccny	67974	Q8BGU5	-6.64	1e-17	1.91546e-17
Fxr1	14359	Q61584	-6.64	1e-17	1.91546e-17
Tardbp	230908	Q921F2	0.94	0.89804	0.940472
Sar1a		P36536	-6.64	1e-17	1.91546e-17
Ensa	56205	P60840	-6.64	1e-17	1.91546e-17
Syncrip	56403	Q7TMK9	-6.64	1e-17	1.91546e-17
Celf4	108013	Q7TSY6	-0.04	0.499579	0.63324
Septin9	53860	Q80UG5	2.25	0.524621	0.654126
Cpne7	102278	Q0VE82	-6.64	1e-17	1.91546e-17
Timm9	30056	Q9WV98	3.35	0.248185	0.354294
Tbc1d10b	68449	Q8BHL3	1.98	0.709501	0.80512
Arl6ip5	65106	Q8R5J9	6.64	1e-17	1.91546e-17
Ergic1	67458	Q9DC16	-6.64	1e-17	1.91546e-17
Psmb1	19170	O09061	-6.64	1e-17	1.91546e-17
Eif3f	66085	Q9DCH4	-6.64	1e-17	1.91546e-17
Dguok	27369	Q9QX60	-6.64	1e-17	1.91546e-17
Prickle2	243548	Q80Y24	-6.64	1e-17	1.91546e-17
Ppif	105675	Q99KR7
Nos1	18125	Q9Z0J4
Gabrb3	14402	P63080	-6.64	1e-17	1.91546e-17
Atp5mk	66477	Q78IK2	-6.64	1e-17	1.91546e-17
Rnf14	56736	Q9JI90	-6.64	1e-17	1.91546e-17
Necab2	117148	Q91ZP9	-6.64	1e-17	1.91546e-17
Rnh1	107702	Q91VI7	-6.64	1e-17	1.91546e-17
Cpne2	234577	P59108	-6.64	1e-17	1.91546e-17
Cspg5	29873	Q71M36	6.64	1e-17	1.91546e-17
Pacs1	107975	Q8K212
Csnk2b	13001	P67871	-6.64	1e-17	1.91546e-17
Fbxo44	230903	Q8BK26	-6.64	1e-17	1.91546e-17
Lgals1	16852	P16045	-6.64	1e-17	1.91546e-17
Src		P05480-1	2.1	0.670379	0.780632
Rpn2	20014	Q9DBG6	-6.64	1e-17	1.91546e-17
Khsrp	16549	Q3U0V1
Vps25	28084	Q9CQ80	5.44	0.0298233	0.0517503
Mtfr1l	76824	Q9CWE0	-6.64	1e-17	1.91546e-17
Slc25a44	229517	Q8BGF9
Nap1l4	17955	Q78ZA7	-6.64	1e-17	1.91546e-17
Ociad1	68095	Q9CRD0	-6.64	1e-17	1.91546e-17
Lynx1	23936	P0DP60	6.64	1e-17	1.91546e-17
Mthfd1	108156	Q922D8	-6.64	1e-17	1.91546e-17
Vat1l	270097	Q80TB8	-6.64	1e-17	1.91546e-17
Plcxd3	239318	Q8BLJ3	-6.64	1e-17	1.91546e-17
Rps25	75617	P62852	-6.64	1e-17	1.91546e-17
Capn1	12333	O35350	-6.64	1e-17	1.91546e-17
Rims1	116837	Q99NE5	-6.64	1e-17	1.91546e-17
Dcps	69305	Q9DAR7	-6.64	1e-17	1.91546e-17
Adgrl1	330814	Q80TR1	-6.64	1e-17	1.91546e-17
Gprin1	26913	Q3UNH4	-6.64	1e-17	1.91546e-17
Rpl5	100503670	P47962	6.64	1e-17	1.91546e-17
Vps35l	71517	Q8BWQ6	-6.64	1e-17	1.91546e-17
Stx16	228960	Q8BVI5	-6.64	1e-17	1.91546e-17
Lhpp	76429	Q9D7I5	-6.64	1e-17	1.91546e-17
Abcb8	74610	Q9CXJ4	-6.64	1e-17	1.91546e-17
Rps26	27370	P62855	2.33	0.294459	0.412372
Hapln4	330790	Q80WM4	-6.64	1e-17	1.91546e-17
Cryab	12955	P23927	-6.64	1e-17	1.91546e-17
Arrb1	109689	Q8BWG8	-6.64	1e-17	1.91546e-17
Kif3b	16569	Q61771	-6.64	1e-17	1.91546e-17
Rbmx	19655	Q9WV02	1.83	0.736472	0.8284
Swi5	72931	Q8K3D3	-6.64	1e-17	1.91546e-17
Syngr1	20972	O55100	1.46	0.822584	0.889007
Ube2m	22192	P61082	-6.64	1e-17	1.91546e-17
Ubxn1	225896	Q922Y1	-6.64	1e-17	1.91546e-17
Cadm1	54725	Q8R5M8	1.15	0.983189	0.99511
Aprt	11821	P08030	-6.64	1e-17	1.91546e-17
Bcap31	27061	Q61335	-6.64	1e-17	1.91546e-17
Coasy	71743	Q9DBL7	-6.64	1e-17	1.91546e-17
Cutc	66388	Q9D8X1	-6.64	1e-17	1.91546e-17
Rap2a	76108	Q80ZJ1	-6.64	1e-17	1.91546e-17
Stat3	20848	P42227	-6.64	1e-17	1.91546e-17
Psmb6	19175	Q60692	-6.64	1e-17	1.91546e-17
Exoc6b	75914	A6H5Z3	-6.64	1e-17	1.91546e-17
Cdc42bpb	217866	Q7TT50	-6.64	1e-17	1.91546e-17
Aldh1a1	11668	P24549	-6.64	1e-17	1.91546e-17
Tsfm	66399	Q9CZR8	-6.64	1e-17	1.91546e-17
Rpl26	19941	P61255	1.39	0.876899	0.927793
Ttll12	223723	Q3UDE2	-6.64	1e-17	1.91546e-17
Atxn10	54138	P28658	-6.64	1e-17	1.91546e-17
Isoc1	66307	Q91V64	-6.64	1e-17	1.91546e-17
Srsf1	110809	Q6PDM2	-6.64	1e-17	1.91546e-17
Fmn2	54418	Q9JL04
Pdpk1	18607	Q9Z2A0	-6.64	1e-17	1.91546e-17
Rad23b	19359	P54728	-6.64	1e-17	1.91546e-17
Sh3bgrl3	73723	Q91VW3	0.73	0.776451	0.861155
Kbtbd11	74901	Q8BNW9	6.64	1e-17	1.91546e-17
Tia1	21841	P52912	-6.64	1e-17	1.91546e-17
Dbt	13171	P53395	-6.64	1e-17	1.91546e-17
Acyp1	66204	P56376	-6.64	1e-17	1.91546e-17
Khdrbs3	13992	Q9R226	-6.64	1e-17	1.91546e-17
Gstz1	14874	Q9WVL0	-6.64	1e-17	1.91546e-17
Vamp7	20955	P70280	-6.64	1e-17	1.91546e-17
Cyp46a1	13116	Q9WVK8	-6.64	1e-17	1.91546e-17
Wasf3	245880	Q8VHI6	-6.64	1e-17	1.91546e-17
Mocs3	69372	A2BDX3	-1.09	0.0611925	0.101838
Akr7a2	110198	Q8CG76	-6.64	1e-17	1.91546e-17
Abce1	24015	P61222	-6.64	1e-17	1.91546e-17
Cend1	57754	Q9JKC6	-6.64	1e-17	1.91546e-17
Gpc1	14733	Q9QZF2	-6.64	1e-17	1.91546e-17
Chgb	12653	P16014	-6.64	1e-17	1.91546e-17
Nrxn1	18189	Q9CS84	4.63	0.0795764	0.12971
Serpinb6	20719	Q60854
Sacm1l	83493	Q9EP69	-6.64	1e-17	1.91546e-17
Cops6	26893	O88545	-6.64	1e-17	1.91546e-17
Paics	67054	Q9DCL9	-6.64	1e-17	1.91546e-17
Strn3	94186	Q9ERG2	-6.64	1e-17	1.91546e-17
Hdhd3	72748	Q9CYW4	-6.64	1e-17	1.91546e-17
Dlgap1	224997	Q9D415	0.48	0.681765	0.787144
Erh	13877	P84089	2.88	0.363948	0.489794
Mtnd5	17721	P03921	-6.64	1e-17	1.91546e-17
Snx4	69150	Q91YJ2	-6.64	1e-17	1.91546e-17
Rpl9	20005	P51410	-6.64	1e-17	1.91546e-17
Flii	14248	Q9JJ28	0.45	0.643171	0.758415
Ethe1	66071	Q9DCM0	-6.64	1e-17	1.91546e-17
Esyt1	23943	Q3U7R1	-6.64	1e-17	1.91546e-17
Atad3	108888	Q925I1	-0.43	0.411786	0.546292
Rab4b	19342	Q91ZR1
Afg3l2	69597	Q8JZQ2	-6.64	1e-17	1.91546e-17
Armt1	73419	A6H630	-6.64	1e-17	1.91546e-17
Gabrb2	14401	P63137	-6.64	1e-17	1.91546e-17
Rbm3	19652	O89086	-6.64	1e-17	1.91546e-17
Lap3	66988	Q9CPY7	-6.64	1e-17	1.91546e-17
Fry	320365	E9Q8I9	-6.64	1e-17	1.91546e-17
Rpl32	19951	P62911	-6.64	1e-17	1.91546e-17
Fus	233908	P56959	-6.64	1e-17	1.91546e-17
Mpc1	55951	P63030	-6.64	1e-17	1.91546e-17
Thtpa	105663	Q8JZL3
Ddc	13195	O88533	4.74	0.0815364	0.132837
Dpp9	224897	Q8BVG4
Acox1		Q9R0H0-2	-6.64	1e-17	1.91546e-17
Adam11	11488	Q9R1V4
U2af1	108121	Q9D883	-6.64	1e-17	1.91546e-17
Mogs	57377	Q80UM7	-1.38	0.157685	0.238066
Mff	75734	Q6PCP5	-6.64	1e-17	1.91546e-17
Coq9	67914	Q8K1Z0	-1.76	0.103191	0.16366
F8a1	14070	Q00558	-6.64	1e-17	1.91546e-17
Grip1	74053	Q925T6
S100a13	20196	P97352	-6.64	1e-17	1.91546e-17
Rpl38	67671	Q9JJI8	-6.64	1e-17	1.91546e-17
Hdgfl3	29877	Q9JMG7	-3.18	0.000979575	0.00183859
Sacs	50720	Q9JLC8
Cd200		O54901	-6.64	1e-17	1.91546e-17
Gars1	353172	Q9CZD3
Txnl1	53382	Q8CDN6	-6.64	1e-17	1.91546e-17
Kif3a	16568	P28741	-6.64	1e-17	1.91546e-17
Rab3gap2	98732	Q8BMG7	-6.64	1e-17	1.91546e-17
Sf3b4	107701	Q8QZY9	-6.64	1e-17	1.91546e-17
Sms	20603	P97355	-6.64	1e-17	1.91546e-17
Ndufb11	104130	O09111	3.08	0.323277	0.444103
Comtd1	69156	Q8BIG7
Eif3b	27979	Q8JZQ9
Clu	12759	Q06890	-6.64	1e-17	1.91546e-17
Rps10	67097	P63325	-6.64	1e-17	1.91546e-17
Ngef	53972	Q8CHT1	-6.64	1e-17	1.91546e-17
Chid1	68038	Q922Q9	-6.64	1e-17	1.91546e-17
Ndufa3	66091	Q9CQ91	-6.64	1e-17	1.91546e-17
Faf2	76577	Q3TDN2
Micu3	78506	Q9CTY5	-6.64	1e-17	1.91546e-17
Txn	22166	P10639	2.03	0.63326	0.750355
Ncstn	59287	P57716	-6.64	1e-17	1.91546e-17
Luc7l3	67684	Q5SUF2	-6.64	1e-17	1.91546e-17
Copa	12847	Q8CIE6	-1.45	0.152361	0.231128
Capn5	12337	O08688
Trappc11	320714	B2RXC1	-6.64	1e-17	1.91546e-17
Acsl1	14081	P41216	-6.64	1e-17	1.91546e-17
Acot2	171210	Q9QYR9	-6.64	1e-17	1.91546e-17
Plxnb1	235611	Q8CJH3	-6.64	1e-17	1.91546e-17
Hnrnpul2	68693	Q00PI9	-0.9	0.239278	0.34531
Plxna1	18844	P70206	-6.64	1e-17	1.91546e-17
Cdh2	12558	P15116	-6.64	1e-17	1.91546e-17
Mthfd1l	270685	Q3V3R1	-6.64	1e-17	1.91546e-17
Olfm1	56177	O88998	-6.64	1e-17	1.91546e-17
H1-0	14958	P10922	-6.64	1e-17	1.91546e-17
Nedd4l		Q8CFI0	-6.64	1e-17	1.91546e-17
Rpl14	67115	Q9CR57	-6.64	1e-17	1.91546e-17
Ipo4	75751	Q8VI75	-6.64	1e-17	1.91546e-17
Iqgap2	544963	Q3UQ44	-6.64	1e-17	1.91546e-17
Eif2b1	209354	Q99LC8	-6.64	1e-17	1.91546e-17
Sub1	20024	P11031	-6.64	1e-17	1.91546e-17
Pnpo	103711	Q91XF0	-6.64	1e-17	1.91546e-17
Luc7l2	192196	Q7TNC4
Fahd1	68636	Q8R0F8	-6.64	1e-17	1.91546e-17
Rps23	66475	P62267	-6.64	1e-17	1.91546e-17
Psmb3	26446	Q9R1P1	0.95	0.87249	0.92446
Arhgap44	216831	Q5SSM3	-6.64	1e-17	1.91546e-17
Cttnbp2	30785	B9EJA2	-6.64	1e-17	1.91546e-17
Ak3	56248	Q9WTP7
Tnpo2	212999	Q99LG2	-6.64	1e-17	1.91546e-17
Pip4k2a	18718	O70172	3.58	0.227533	0.329861
Mboat7	77582	Q8CHK3	-6.64	1e-17	1.91546e-17
Nudt2	66401	P56380	-6.64	1e-17	1.91546e-17
Snrnp200	320632	Q6P4T2	3.35	0.329305	0.451797
Lrrc47	72946	Q505F5	-6.64	1e-17	1.91546e-17
Pals1	56217	Q9JLB2	-6.64	1e-17	1.91546e-17
Rps24	20088	P62849	-6.64	1e-17	1.91546e-17
Sh3pxd2a	14218	O89032	-6.64	1e-17	1.91546e-17
Mtnd4	17719	P03911	-6.64	1e-17	1.91546e-17
Akt3	23797	Q9WUA6	-6.64	1e-17	1.91546e-17
Hdlbp	110611	Q8VDJ3	-6.64	1e-17	1.91546e-17
Eif5	217869	P59325	-6.64	1e-17	1.91546e-17
Serpinb1a	66222	Q9D154	-6.64	1e-17	1.91546e-17
Mob4	19070	Q6PEB6	0.84	0.83619	0.899301
Akr1e2	56043	Q9DCT1	-6.64	1e-17	1.91546e-17
Hsd17b11	114664	Q9EQ06
Prnp	19122	P04925	2.16	0.640449	0.756041
Ube4b	63958	Q9ES00	-6.64	1e-17	1.91546e-17
Aplp1	11803	Q03157	-6.64	1e-17	1.91546e-17
Prkab2	108097	Q6PAM0	-6.64	1e-17	1.91546e-17
Hnrnpab	15384	Q99020	-6.64	1e-17	1.91546e-17
Sptb		P15508
Stxbp6		Q8R3T5
Mpc2	70456	Q9D023	-6.64	1e-17	1.91546e-17
Slc20a1	20515	Q61609	-6.64	1e-17	1.91546e-17
Spata13	219140	Q5DU57	-6.64	1e-17	1.91546e-17
Eif2s1	13665	Q6ZWX6	-6.64	1e-17	1.91546e-17
Eif4g3	230861	Q80XI3	-6.64	1e-17	1.91546e-17
Osbpl10	74486	S4R1M9
Coro1b	23789	Q9WUM3	-6.64	1e-17	1.91546e-17
Cpsf7	269061	Q8BTV2
Diras2	68203	Q5PR73	1.1	0.952796	0.977447
Lancl1	14768	O89112	0.33	0.637421	0.753915
Tbcd	108903	Q8BYA0	-6.64	1e-17	1.91546e-17
Pls1	102502	Q3V0K9	-6.64	1e-17	1.91546e-17
Agk	69923	Q9ESW4	-6.64	1e-17	1.91546e-17
Cstf2t	83410	Q8C7E9	-6.64	1e-17	1.91546e-17
Ddx39a	68278	Q8VDW0
Ralgapb		Q8BQZ4
Vldlr	22359	P98156
Nrxn3	18191	Q6P9K9
Rheb	19744	Q921J2
Pcyt2	68671	Q922E4	-6.64	1e-17	1.91546e-17
Hmgn2	15331	P09602	-6.64	1e-17	1.91546e-17
Prpf19	28000	Q99KP6	-6.64	1e-17	1.91546e-17
Lzic	69151	Q8K3C3	-6.64	1e-17	1.91546e-17
		P97461	3.3	0.301785	0.419668
Drg1	13494	P32233	-6.64	1e-17	1.91546e-17
Snx3		O70492	6.64	1e-17	1.91546e-17
Appl2	216190	Q8K3G9	-6.64	1e-17	1.91546e-17
Mrpl10	107732	Q3TBW2
Bcs1l	66821	Q9CZP5	-6.64	1e-17	1.91546e-17
Gc	14473	P21614
Rps19	20085	Q9CZX8	0.62	0.708291	0.804424
Grm3	108069	Q9QYS2	-6.64	1e-17	1.91546e-17
Ndufa2	17991	Q9CQ75	1.83	0.700637	0.798858
Rabggta	56187	Q9JHK4	-6.64	1e-17	1.91546e-17
Rpl11	67025	Q9CXW4	-6.64	1e-17	1.91546e-17
Nlgn3	245537	Q8BYM5	-6.64	1e-17	1.91546e-17
Lrrc59	98238	Q922Q8	-6.64	1e-17	1.91546e-17
Timm13	30055	P62075	1.31	0.941413	0.970261
Acp6	66659	Q8BP40	-6.64	1e-17	1.91546e-17
Sgta	52551	Q8BJU0	0.19	0.578533	0.700958
Alad	17025	P10518	-6.64	1e-17	1.91546e-17
Chmp7	105513	Q8R1T1	-6.64	1e-17	1.91546e-17
Smap1	98366	Q91VZ6	-6.64	1e-17	1.91546e-17
Grsf1	231413	Q8C5Q4
Tmed10	68581	Q9D1D4	-6.64	1e-17	1.91546e-17
Flad1	319945	Q8R123
Smyd5	232187	Q3TYX3	-6.64	1e-17	1.91546e-17
Iscu	66383	Q9D7P6
Ppp6r2		Q8R3Q2	-6.64	1e-17	1.91546e-17
Hmgn3	94353	Q9DCB1	-6.64	1e-17	1.91546e-17
Psph	100678	Q99LS3	6.64	1e-17	1.91546e-17
Efr3b	668212	Q6ZQ18
Banf1	23825	O54962	-6.64	1e-17	1.91546e-17
Nol3	78688	Q9D1X0	-6.64	1e-17	1.91546e-17
Fam210a	108654	Q8BGY7
Gatd1	213350	Q8BFQ8	-6.64	1e-17	1.91546e-17
Scn2a	110876	B1AWN6	4.84	0.0486362	0.0824114
Usp15	14479	Q8R5H1	-6.64	1e-17	1.91546e-17
Adgrl3	319387	Q80TS3	-6.64	1e-17	1.91546e-17
Spg7	234847	Q3ULF4	-6.64	1e-17	1.91546e-17
Serpinh1	12406	P19324	-6.64	1e-17	1.91546e-17
Adissp	67326	Q9D1K7	-6.64	1e-17	1.91546e-17
Anxa2	12306	P07356	-6.64	1e-17	1.91546e-17
Rundc3a	51799	O08576	-6.64	1e-17	1.91546e-17
Epn2	13855	Q8CHU3	-6.64	1e-17	1.91546e-17
S100a4	20198	P07091	-6.64	1e-17	1.91546e-17
Nup160	59015	Q9Z0W3
Ttc7b	104718	E9Q6P5	-6.64	1e-17	1.91546e-17
Chl1	12661	P70232	-6.64	1e-17	1.91546e-17
Osgep	66246	Q8BWU5
Tbcb	66411	Q9D1E6	0.29	0.618128	0.737107
Mcee	73724	Q9D1I5	-1.51	0.139136	0.212591
Arl1	104303	P61211
Rpl35	66489	Q6ZWV7	-6.64	1e-17	1.91546e-17
Nudc	18221	O35685
Irf2bpl	238330	Q8K3X4	-6.64	1e-17	1.91546e-17
Ap3s1	11777	Q9DCR2	-6.64	1e-17	1.91546e-17
Rgs7	24012	O54829	-6.64	1e-17	1.91546e-17
Slc25a23	66972	Q6GQS1	0.59	0.74864	0.836747
Trappc14	231807	Q3UTZ3
Ssb	20823	P32067	-6.64	1e-17	1.91546e-17
Gng7	14708	Q61016	-6.64	1e-17	1.91546e-17
Dhrs4	28200	Q99LB2	-6.64	1e-17	1.91546e-17
Gapvd1	66691	Q6PAR5	-6.64	1e-17	1.91546e-17
Reps1	19707	O54916
Cdh13	12554	Q9WTR5	1.63	0.816016	0.885136
Tial1	21843	P70318
Atp5mf	57423	P56135	1.53	0.714448	0.809367
Miga1	215708	Q4QQM5
Sez6l2	233878	Q4V9Z5
Copg1	54161	Q9QZE5	-6.64	1e-17	1.91546e-17
Rpl6	19988	P47911	6.35	0.000881075	0.00165665
Oscp1	230751	Q8BHW2	-6.64	1e-17	1.91546e-17
Fhl1	14199	P97447	-6.64	1e-17	1.91546e-17
Mdp1	67881	Q9D967	-6.64	1e-17	1.91546e-17
Kit	16590	P05532	-6.64	1e-17	1.91546e-17
Tbc1d8b	245638	A3KGB4
Pik3c3	225326	Q6PF93	-6.64	1e-17	1.91546e-17
Itgb1	16412	P09055	-6.64	1e-17	1.91546e-17
Rpl29	19944	P47915	-6.64	1e-17	1.91546e-17
Rab12	19328	P35283	-6.64	1e-17	1.91546e-17
Tamm41		Q3TUH1	-6.64	1e-17	1.91546e-17
Aldh18a1	56454	Q9Z110	-6.64	1e-17	1.91546e-17
Hip1	215114	Q8VD75	-6.64	1e-17	1.91546e-17
Rin1	225870	Q921Q7	-6.64	1e-17	1.91546e-17
Gtpbp1	14904	O08582	-6.64	1e-17	1.91546e-17
Nt5c2	76952	Q3V1L4	-6.64	1e-17	1.91546e-17
Hmox2	15369	O70252	-6.64	1e-17	1.91546e-17
Rgs14	51791	P97492	-6.64	1e-17	1.91546e-17
Adprh	11544	P54923	-6.64	1e-17	1.91546e-17
Dennd10	67894	Q9D8N2
Psma6	26443	Q9QUM9	-6.64	1e-17	1.91546e-17
Fau; FAU		P62862	0.83	0.813519	0.883726
Rps15a	267019	P62245
Stx12	100226	Q9ER00	-6.64	1e-17	1.91546e-17
Ptma	19231	P26350	3.01	0.421634	0.556101
Clpp	53895	O88696	-6.64	1e-17	1.91546e-17
Hibch	227095	Q8QZS1	-6.64	1e-17	1.91546e-17
Rps6ka5	73086	Q8C050	-6.64	1e-17	1.91546e-17
Slc6a17	229706	Q8BJI1	3.22	0.30887	0.428769
Nav1	215690	Q8CH77	-0.2	0.484563	0.620022
Nptxr		Q99J85	-6.64	1e-17	1.91546e-17
Pdcd5	56330	P56812	-6.64	1e-17	1.91546e-17
Stxbp5	78808	Q8K400
Gfra1	14585	P97785	-6.64	1e-17	1.91546e-17
Hagh	14651	Q99KB8	-6.64	1e-17	1.91546e-17
Armc8	74125	Q9DBR3	-6.64	1e-17	1.91546e-17
M6pr	17113	P24668	-6.64	1e-17	1.91546e-17
Plppr2		Q8VCY8-2	-6.64	1e-17	1.91546e-17
Bcat1	12035	P24288	-6.64	1e-17	1.91546e-17
Aimp1		P31230	-1.86	0.0972275	0.155603
Asphd2	72898	Q80VP9	-6.64	1e-17	1.91546e-17
Dhrs1	52585	Q99L04	-6.64	1e-17	1.91546e-17
Phka1	18679	P18826	-6.64	1e-17	1.91546e-17
Vps13a	271564	Q5H8C4
Lrrc57		Q9D1G5	-6.64	1e-17	1.91546e-17
Trim28	21849	Q62318	-6.64	1e-17	1.91546e-17
Inpp5f	101490	Q8CDA1
Cntnap2	66797	Q9CPW0
Ndrg4	234593	Q8BTG7	-6.64	1e-17	1.91546e-17
Ptprn		Q60673	-6.64	1e-17	1.91546e-17
Matk	17179	P41242
Rps11	27207	P62281	4.67	0.0848874	0.13759
RTRAF	68045	Q9CQE8	-6.64	1e-17	1.91546e-17
Limd2	67803	Q8BGB5	-6.64	1e-17	1.91546e-17
Uck1	22245	P52623	-6.64	1e-17	1.91546e-17
Qars1	97541	Q8BML9	-6.64	1e-17	1.91546e-17
Ddx6	13209	P54823	-6.64	1e-17	1.91546e-17
Them6	223626	Q80ZW2
Cdc37	12539	Q61081	-6.64	1e-17	1.91546e-17
Polr2h	245841	Q923G2	-6.64	1e-17	1.91546e-17
Tppp3	67971	Q9CRB6	1.53	0.878858	0.928936
Apeh	235606	Q8R146
Chchd6	66098	Q91VN4	-6.64	1e-17	1.91546e-17
Fdps	110196	Q920E5	-0.33	0.408849	0.543532
Ptbp1	19205	P17225	-6.64	1e-17	1.91546e-17
Akap1	11640	O08715
Adcy9	11515	P51830	-6.64	1e-17	1.91546e-17
Rras2	66922	P62071	-6.64	1e-17	1.91546e-17
Psmd12	66997	Q9D8W5
Ubl4a	100169864; 27643	P21126	4.53	0.121854	0.18947
Bag5	70369	Q8CI32	-6.64	1e-17	1.91546e-17
Snph	241727	Q80U23	-6.64	1e-17	1.91546e-17
Naca	17938	P70670	3.3	0.298615	0.416355
Jak1		P52332	-6.64	1e-17	1.91546e-17
Exoc7	53413	O35250	-1.96	0.0790553	0.129393
Habp4	56541	Q9JKS5
Eea1	216238	Q8BL66	-6.64	1e-17	1.91546e-17
Ophn1	94190	Q99J31	-6.64	1e-17	1.91546e-17
Trappc10	216131	Q3TLI0	-6.64	1e-17	1.91546e-17
Psmd3	22123	P14685	-6.64	1e-17	1.91546e-17
Rps20	67427	P60867	-6.64	1e-17	1.91546e-17
Timm10	30059	P62073
Chordc1	66917	Q9D1P4	-6.64	1e-17	1.91546e-17
Syne1	64009	Q6ZWR6	-6.64	1e-17	1.91546e-17
Cdk5rap3	80280	Q99LM2
Mat2b	108645	Q99LB6	-6.64	1e-17	1.91546e-17
Sugt1	67955	Q9CX34	-2.08	0.0230643	0.0403308
Slc7a5	20539	Q9Z127
Elfn2	207393	Q68FM6	-6.64	1e-17	1.91546e-17
Ephb6	13848	O08644
Erlin2	244373	Q8BFZ9
Mrps6	121022	P58064
Kcnj6	16522	P48542	-6.64	1e-17	1.91546e-17
Erc2	238988	Q6PH08	0.48	0.647239	0.759261
Scfd1	76983	Q8BRF7	-6.64	1e-17	1.91546e-17
Dagla	269060	Q6WQJ1
Trappc9	76510	Q3U0M1	-6.64	1e-17	1.91546e-17
Sipa1l3	74206	G3X9J0
Maob	109731	Q8BW75	6.64	1e-17	1.91546e-17
Phaf1	234678	Q922R1
Gng4	14706	P50153	-6.64	1e-17	1.91546e-17
Dnajc17	69408	Q91WT4	-6.64	1e-17	1.91546e-17
Slc6a11	243616	P31650	2.71	0.169103	0.253734
Arsb	11881	P50429	-6.64	1e-17	1.91546e-17
Mpp3		O88910	-6.64	1e-17	1.91546e-17
Mtpap	67440	Q9D0D3
Tor2a	30933	Q8R1J9	-6.64	1e-17	1.91546e-17
Dip2a	64451	Q8BWT5	-6.64	1e-17	1.91546e-17
Prep	19072	Q9QUR6	-6.64	1e-17	1.91546e-17
Fam162a	70186	Q9D6U8	-6.64	1e-17	1.91546e-17
Oga	76055	Q9EQQ9
Fga	14161	E9PV24
Eftud2	20624	O08810
Lrrc4b	272381	P0C192	-6.64	1e-17	1.91546e-17
Fn3k	63828	Q9ER35	-6.64	1e-17	1.91546e-17
Prrt1	260297	O35449	-6.64	1e-17	1.91546e-17
Rab3gap1	226407	Q80UJ7	-6.64	1e-17	1.91546e-17
Gsta4	14860	P24472	-0.32	0.276601	0.39012
Ndufa11		Q9D8B4	-6.64	1e-17	1.91546e-17
Pfdn6	14976	Q03958	-6.64	1e-17	1.91546e-17
Apoa2	11807	P09813	-2.55	0.0231478	0.0404544
Qki	19317	Q9QYS9
Atp1b3	11933	P97370	2.64	0.43278	0.56669
Grm2	108068	Q14BI2	-6.64	1e-17	1.91546e-17
Pdap1	231887	Q3UHX2
Hnrnpul1	232989	Q8VDM6
Them4	75778	Q3UUI3	1.24	0.972095	0.990489
Rpl24	68193	Q8BP67	-0.48	0.368899	0.494987
Ruvbl1	56505	P60122	-6.64	1e-17	1.91546e-17
Cdipt	52858	Q8VDP6	-6.64	1e-17	1.91546e-17
C1qa	12259	P98086	-6.64	1e-17	1.91546e-17
Hax1	23897	O35387	-6.64	1e-17	1.91546e-17
Pfas	237823	Q5SUR0	-6.64	1e-17	1.91546e-17
Kcnj3	16519	P63250	-6.64	1e-17	1.91546e-17
Ewsr1	14030	Q61545	-6.64	1e-17	1.91546e-17
Fam98a	72722	Q3TJZ6
Avl9	78937	Q80U56
Fabp3	14077	P11404	-6.64	1e-17	1.91546e-17
Eif3m	98221	Q99JX4
Mtatp8	17706	P03930	6.64	1e-17	1.91546e-17
Fbxo2	230904	Q80UW2	-6.64	1e-17	1.91546e-17
Ndufb1		P0DN34	-6.64	1e-17	1.91546e-17
RO60	20822	O08848
Cops7a	26894	Q9CZ04	-6.64	1e-17	1.91546e-17
Coq8b		Q566J8	-6.64	1e-17	1.91546e-17
Adcy2		Q80TL1	-6.64	1e-17	1.91546e-17
Shank3	58234	Q4ACU6	1.92	0.793008	0.870689
Epha4	13838	Q03137	-0.74	0.318302	0.439164
Pde10a	23984	Q8CA95	-6.64	1e-17	1.91546e-17
Lamtor5	68576	Q9D1L9	-6.64	1e-17	1.91546e-17
Trappc2	66050; 66226	Q9CQP2	-6.64	1e-17	1.91546e-17
Umps	22247	P13439	-6.64	1e-17	1.91546e-17
Rab27b	80718	Q99P58	-6.64	1e-17	1.91546e-17
Acsbg1	94180	Q99PU5
Dynlt3	67117	P56387	-6.64	1e-17	1.91546e-17
Pdk3	236900	Q922H2	-6.64	1e-17	1.91546e-17
Yjefn3		F6W8I0
H1-1	80838	P43275	-1.78	0.100291	0.15946
Gpx4	625249	O70325	-6.64	1e-17	1.91546e-17
Pgbd5	209966	D3YZI9	-6.64	1e-17	1.91546e-17
Clvs1	74438	Q9D4C9	-6.64	1e-17	1.91546e-17
Ephx2	13850	P34914
Pomgnt2	215494	Q8BW41	-6.64	1e-17	1.91546e-17
Eif1	20918	P48024	-6.64	1e-17	1.91546e-17
Tsr2	69499	Q8C8T8	4.48	0.0938957	0.150727
Vps18	228545	Q8R307	-6.64	1e-17	1.91546e-17
C1qb	12260	P14106	5.03	0.0685071	0.113297
Rps28	54127	P62858	-6.64	1e-17	1.91546e-17
Dnajc11	230935	Q5U458	-6.64	1e-17	1.91546e-17
Fxyd6	59095	Q9D164	-6.64	1e-17	1.91546e-17
Fbxo6	50762	Q9QZN4	-6.64	1e-17	1.91546e-17
Afdn	17356	Q9QZQ1
Csrp1	13007	P97315	2	0.622064	0.740408
Arfgap1	228998	Q9EPJ9
Snd1	56463	Q78PY7	-6.64	1e-17	1.91546e-17
Rbm39	170791	Q8VH51	1.73	0.810012	0.882001
Trappc3	27096	O55013
Tsnax	53424	Q9QZE7	-6.64	1e-17	1.91546e-17
Snx7		Q9CY18
Rbm25	67039	B2RY56
Agpat1	55979	O35083	-6.64	1e-17	1.91546e-17
Lmnb2	16907	P21619	-6.64	1e-17	1.91546e-17
Tars1	110960	Q9D0R2	-6.64	1e-17	1.91546e-17
Lcp1	18826	Q61233
Pdcd6	18570	P12815	-6.64	1e-17	1.91546e-17
Atp5mpl	70257	P56379	-6.64	1e-17	1.91546e-17
Rps27	100043813; 57294	Q6ZWU9
Snrpa	53607	Q62189
Map2k7	26400	Q8CE90	-6.64	1e-17	1.91546e-17
Atp6v1g1	66290	Q9CR51	3.17	0.361741	0.487651
Serbp1	66870	Q9CY58	-6.64	1e-17	1.91546e-17
		Q9CYI0	-6.64	1e-17	1.91546e-17
Eri3	140546	Q8C460	-0.4	0.420739	0.555152
Ufm1	67890	P61961	1.64	0.815482	0.885136
Ptgds	19215	O09114
Btf3	218490	Q64152	4.24	0.126411	0.195599
Slc7a14	241919	Q8BXR1	-6.64	1e-17	1.91546e-17
Pfdn2	18637	O70591	-6.64	1e-17	1.91546e-17
Atp5if1	11983	O35143	-6.64	1e-17	1.91546e-17
Pef1	67898	Q8BFY6
Slc2a1	20525	P17809	-6.64	1e-17	1.91546e-17
Brk1	101314	Q91VR8
Csdc2	105859	Q91YQ3	-6.64	1e-17	1.91546e-17
Rab9b	319642	Q8BHH2
Pcyox1l	240334	Q8C7K6	-6.64	1e-17	1.91546e-17
Osbpl2	228983	Q8BX94	-6.64	1e-17	1.91546e-17
Ndufv3	78330	Q8BK30	-0.41	0.19632	0.290316
Samhd1	56045	Q60710
Cyld	74256	Q80TQ2	-6.64	1e-17	1.91546e-17
Atcay	16467	Q8BHE3
Stx7		O70439	-6.64	1e-17	1.91546e-17
Nudt3	56409	Q9JI46
Dhx15	13204	O35286	-6.64	1e-17	1.91546e-17
Jpt1	15374	P97825	-6.64	1e-17	1.91546e-17
Nckipsd	80987	Q9ESJ4	-6.64	1e-17	1.91546e-17
Kcnma1	16531	Q08460	-6.64	1e-17	1.91546e-17
Nmt1	18107	O70310	-6.64	1e-17	1.91546e-17
Eif2s3x	26905	Q9Z0N1	-6.64	1e-17	1.91546e-17
Wdr13	73447	Q91V09	6.64	1e-17	1.91546e-17
Wfs1	22393	P56695	-6.64	1e-17	1.91546e-17
Brsk2	75770	Q69Z98	-6.64	1e-17	1.91546e-17
Sumo3	20610	Q9Z172	2.67	0.424187	0.558307
Guk1	14923	Q64520	-6.64	1e-17	1.91546e-17
Sst	20604	P60041	-6.64	1e-17	1.91546e-17
Ociad2	433904	Q9D8W7	5.55	0.0186066	0.0328438
Fn3krp	238024	Q8K274	-6.64	1e-17	1.91546e-17
Psme1	19186	P97371	-6.64	1e-17	1.91546e-17
Rgs7bp	52882	Q8BQP9
Wdfy1	69368	E9Q4P1	-6.64	1e-17	1.91546e-17
Ap1g1	11765	P22892	-6.64	1e-17	1.91546e-17
Nlgn2	216856	Q69ZK9	-0.87	0.299782	0.417798
Mecr	26922	Q9DCS3
Fkbp2	14227	P45878	-6.64	1e-17	1.91546e-17
Kcna2	16490	P63141	-6.64	1e-17	1.91546e-17
Ndrg1	17988	Q62433	-6.64	1e-17	1.91546e-17
Sbf2	319934	E9PXF8
Dgkq	110524	Q6P5E8
Plxnc1	54712	Q9QZC2
Anxa11	11744	P97384
Csk	12988	P41241	-6.64	1e-17	1.91546e-17
Nnt		Q61941	5.53	0.0196606	0.0345886
Eif3i	54709	Q9QZD9
Glrx5	73046	Q80Y14	-6.64	1e-17	1.91546e-17
Eci1	13177	P42125
Lysmd1	217779	Q9D0E3	6.64	1e-17	1.91546e-17
Rps16	20055	P14131	-6.64	1e-17	1.91546e-17
Gsto2	68214	Q8K2Q2	-0.15	0.474753	0.609572
Rpl23a	268449	P62751	-6.64	1e-17	1.91546e-17
Smarcc2	68094	Q6PDG5
Trrap		Q80YV3	-6.64	1e-17	1.91546e-17
Aco1	11428	P28271	-6.64	1e-17	1.91546e-17
Ndel1	83431	Q9ERR1	0.27	0.613685	0.734293
Nlgn1	192167	Q99K10
Lztr1	66863	Q9CQ33
Heatr5b	320473	Q8C547
Ndufb7	66916	Q9CR61	-6.64	1e-17	1.91546e-17
Rapgef4	56508	Q9EQZ6
Ppp1r21	73825	Q3TDD9
Atad1	67979	Q9D5T0	-6.64	1e-17	1.91546e-17
Dtymk	21915	P97930
Glb1	12091	P23780
Psmd4	19185	O35226	-6.64	1e-17	1.91546e-17
Atp5f1e	67126	P56382	2.46	0.245725	0.351574
Arl3	56350	Q9WUL7	-6.64	1e-17	1.91546e-17
Acad8	66948	Q9D7B6	-6.64	1e-17	1.91546e-17
Gnpda1	26384	O88958	-6.64	1e-17	1.91546e-17
Sf3b1		Q99NB9	-6.64	1e-17	1.91546e-17
Cst3	13010	P21460	-6.64	1e-17	1.91546e-17
Mtrex	72198	Q9CZU3	-6.64	1e-17	1.91546e-17
Abhd10	213012	Q6PE15	-6.64	1e-17	1.91546e-17
Wdfy3	72145	Q6VNB8	-6.64	1e-17	1.91546e-17
Kiaa1671	243219	Q8BRV5
Uba6	231380	Q8C7R4	-6.64	1e-17	1.91546e-17
Timm22	56322	Q9CQ85	-6.64	1e-17	1.91546e-17
Bpgm	12183	P15327	-6.64	1e-17	1.91546e-17
Tmem9b	56786	Q9JJR8
Psma2	19166	P49722	-6.64	1e-17	1.91546e-17
Dgkz	104418	Q80UP3
Carmil2		Q3V3V9-2	-6.64	1e-17	1.91546e-17
Vapb		Q9QY76
Carhsp1	52502	Q9CR86	-6.64	1e-17	1.91546e-17
Ppp1r2	66849	Q9DCL8	-6.64	1e-17	1.91546e-17
Scrn2	217140	Q8VCA8	-6.64	1e-17	1.91546e-17
Fabp7	12140	P51880	-6.64	1e-17	1.91546e-17
Gclc	14629	P97494
Bcl11a	14025	Q9QYE3
Lamtor3	56692	O88653	-6.64	1e-17	1.91546e-17
Ptprn2	19276	P80560
Mtfp1	67900	Q9CRB8	1.36	0.966513	0.987687
Ppp6r1	243819	Q7TSI3
Shisa6	380702	Q3UH99	-6.64	1e-17	1.91546e-17
Tbc1d9b	76795	Q5SVR0
Gpr158	241263	Q8C419
Hsd17b8	14979	P50171	-0.93	0.244681	0.350652
Glrx3	30926	Q9CQM9	-6.64	1e-17	1.91546e-17
Tspan7	21912	Q62283	-6.64	1e-17	1.91546e-17
Rmnd1	66084	Q8CI78
Atg5	11793	Q99J83	-6.64	1e-17	1.91546e-17
Snrpa1	68981	P57784	-6.64	1e-17	1.91546e-17
Fkbp3	30795	Q62446
Srprb	20818	P47758	-6.64	1e-17	1.91546e-17
Myl12b	67938	Q3THE2
Ampd2	109674	Q9DBT5
Rps8	20116	P62242	-6.64	1e-17	1.91546e-17
Pex19	19298	Q8VCI5
Syn3	27204	Q8JZP2	-6.64	1e-17	1.91546e-17
Rpl31	114641	P62900	6.64	1e-17	1.91546e-17
Lrguk	74354	Q9D5S7	3.23	0.0696232	0.114837
Spata2l	78779	Q8BNN1	-6.64	1e-17	1.91546e-17
Arfgef1	211673	G3X9K3	-6.64	1e-17	1.91546e-17
Abhd14b		Q8VCR7	-6.64	1e-17	1.91546e-17
Pspc1	66645	Q8R326	-6.64	1e-17	1.91546e-17
Letmd1	68614	Q924L1	-6.64	1e-17	1.91546e-17
Scp2	20280	P32020	2.78	0.437772	0.571211
Nova1	664883	Q9JKN6
Srsf3	20383	P84104	-6.64	1e-17	1.91546e-17
Dhx36	72162	Q8VHK9	-6.64	1e-17	1.91546e-17
Elob	67673	P62869	-6.64	1e-17	1.91546e-17
Chmp6	208092	P0C0A3	-6.64	1e-17	1.91546e-17
Ankfy1	11736	Q810B6	-6.64	1e-17	1.91546e-17
Psma3	19167	O70435	-6.64	1e-17	1.91546e-17
Snx12	55988	O70493	2	0.777704	0.861941
Ltn1	78913	Q6A009
Sorbs2	234214	Q3UTJ2	-6.64	1e-17	1.91546e-17
Tnc	21923	Q80YX1	6.64	1e-17	1.91546e-17
Psmb4	19172	P99026	1.77	0.789255	0.870314
Srrm2	75956	Q8BTI8
Gtf2a2	235459	Q80ZM7
Sec14l2	67815	Q99J08
Prmt5	27374	Q8CIG8	-6.64	1e-17	1.91546e-17
Nit1	27045	Q8VDK1
Plch2		A2AP18-3	-6.64	1e-17	1.91546e-17
Ubap2l	74383	Q80X50	-6.64	1e-17	1.91546e-17
Etf1	225363	Q8BWY3	-6.64	1e-17	1.91546e-17
Nadk2	68646	Q8C5H8
Tsc22d1	21807	P62500	0	0.511701	0.641377
Dido1	23856	Q8C9B9
Chmp4b	75608	Q9D8B3
Khdrbs1	20218	Q60749	-6.64	1e-17	1.91546e-17
Rpl15	66480	Q9CZM2	-6.64	1e-17	1.91546e-17
Lingo1	235402	Q9D1T0	6.64	1e-17	1.91546e-17
Galnt16	108760	Q9JJ61	-6.64	1e-17	1.91546e-17
Hmbs	15288	P22907	-6.64	1e-17	1.91546e-17
Tecpr1	70381	Q80VP0	-6.64	1e-17	1.91546e-17
Fbxo41	330369	Q6NS60	1.02	0.930184	0.962971
Chmp5	76959	Q9D7S9
Prex2	109294	Q3LAC4
Rilpl1	75695	Q9JJC6	-6.64	1e-17	1.91546e-17
Mark1	226778	Q8VHJ5	6.64	1e-17	1.91546e-17
Abhd17b	226016	Q7M759
Elmod1	270162	Q3V1U8
Uprt	331487	B1AVZ0	-6.64	1e-17	1.91546e-17
Plppr4	229791	Q7TME0	6.64	1e-17	1.91546e-17
Zc2hc1a	67306	Q8BJH1	4.36	0.159426	0.240466
Vps51	68505	Q3UVL4	-6.64	1e-17	1.91546e-17
Ccsap	73420	Q8QZT2	-6.64	1e-17	1.91546e-17
Dctn5	59288	Q9QZB9
Eif5b	226982	Q05D44	-6.64	1e-17	1.91546e-17
Ndufb3	66495	Q9CQZ6	-6.64	1e-17	1.91546e-17
Atp7a	11977	Q64430	-6.64	1e-17	1.91546e-17
Reep5		Q60870	-6.64	1e-17	1.91546e-17
Zfand2b	68818	Q91X58
Stk32c	57740	Q8QZV4	-6.64	1e-17	1.91546e-17
Dnaja4	58233	Q9JMC3	-6.64	1e-17	1.91546e-17
Daam2	76441	Q80U19
Psmd9	67151	Q9CR00	-6.64	1e-17	1.91546e-17
Fkbp8	14232	O35465
Btbd17	72014	Q9DB72
G3bp2	23881	P97379
mt-Nd2	17717	P03893	-6.64	1e-17	1.91546e-17
Ptms	69202	Q9D0J8	-6.64	1e-17	1.91546e-17
Mon2	67074	Q80TL7
Gas7		Q60780
Clip2	269713	Q9Z0H8	-6.64	1e-17	1.91546e-17
Ube2q1	70093	Q7TSS2	-6.64	1e-17	1.91546e-17
Col1a1	12842	P11087	4.96	0.0844693	0.137052
Nup155	170762	Q99P88
Pts	19286	Q9R1Z7
Rpl34	619547; 68436	Q9D1R9	1.55	0.897244	0.940224
Gabbr2	242425	Q80T41	-6.64	1e-17	1.91546e-17
Soga3	67412	Q6NZL0	-1.36	0.19417	0.287942
Tecr	106529	Q9CY27	-6.64	1e-17	1.91546e-17
Smdt1	69029	Q9DB10	-6.64	1e-17	1.91546e-17
Sdhc	66052	Q9CZB0	-6.64	1e-17	1.91546e-17
Tceal5	331532	Q8CCT4	-6.64	1e-17	1.91546e-17
Echdc1	52665	Q9D9V3	-6.64	1e-17	1.91546e-17
Surf4	20932	Q64310	-6.64	1e-17	1.91546e-17
Nt5m	103850	Q8VCE6
Fdx2	68165	Q9CPW2	-6.64	1e-17	1.91546e-17
Cnbp	12785	P53996
Slc4a1	20533	P04919	-6.64	1e-17	1.91546e-17
Qrich2	217341	Q3V2A7	-6.64	1e-17	1.91546e-17
Plaa	18786	P27612
Safb2	224902	Q80YR5	1.18	0.967914	0.987845
Fxyd7	57780	P59648	3.2	0.335405	0.458185
Synj2bp	105940408; 24071	Q9D6K5	-6.64	1e-17	1.91546e-17
Apmap	71881	Q9D7N9	-6.64	1e-17	1.91546e-17
Nfu1	56748	Q9QZ23	-6.64	1e-17	1.91546e-17
Sall2	50524	Q9QX96	1.53	0.752803	0.840511
Rida	15473	P52760	2.22	0.615363	0.736023
Praf2	54637	Q9JIG8	0.06	0.54282	0.66815
Dcaf7	71833	P61963	-6.64	1e-17	1.91546e-17
Hexb	15212	P20060	-6.64	1e-17	1.91546e-17
Ttc19	72795	Q8CC21
Tmem126a	66271	Q9D8Y1	-6.64	1e-17	1.91546e-17
Gcdh	270076	Q60759	-6.64	1e-17	1.91546e-17
Pdcd6ip	18571	Q9WU78	1.38	0.951599	0.977168
Coro7	78885	Q9D2V7	-6.64	1e-17	1.91546e-17
Ptpn9	56294	O35239	-6.64	1e-17	1.91546e-17
Snrpn	20646	P63163	1.79	0.640919	0.756041
Agfg1	15463	Q8K2K6	0.26	0.599221	0.721065
Bles03	107242	Q8VD62
Tmem30a	69981	Q8VEK0	2.41	0.481845	0.617541
Ppp1r1b	19049	Q60829	-6.64	1e-17	1.91546e-17
Dctn4	67665	Q8CBY8	-6.64	1e-17	1.91546e-17
Cbarp	100503659	Q66L44	-6.64	1e-17	1.91546e-17
Svip	75744	Q3UZP4
Dhx29	218629	Q6PGC1
Copg2	54160	Q9QXK3
Ddrgk1	77006	Q80WW9
Rgs17	56533	Q9QZB0	-6.64	1e-17	1.91546e-17
Myo6	17920	Q64331
Nf1	18015	Q04690
Tanc2	77097	A2A690	6.64	1e-17	1.91546e-17
Psmb5	19173	O55234	6.07	0.0169702	0.0300556
Tpd52l2	66314	Q9CYZ2	-6.64	1e-17	1.91546e-17
Kdm5c	20591	P41230	2.99	0.119552	0.186349
Rpl27	19942	P61358	-6.64	1e-17	1.91546e-17
Wbp2	22378	P97765	-6.64	1e-17	1.91546e-17
Cc2d1a	212139	Q8K1A6
Hnmt	140483	Q91VF2	0.86	0.797217	0.875008
Rps18	20084	P62270	4.48	0.108563	0.171154
Clcn3	12725	P51791	-6.64	1e-17	1.91546e-17
[truncated: 136 more rows]

## Sheet: GO-BP pathway
	Term	Overlap	P.value	Adjusted.P.value	Combined.Score	Genes
1	cytoplasmic translation (GO:0002181)	33/93	1.2096e-19	4.43801e-16	458.266	RPL4;EIF4A1;RPL3;RPL32;RPLP1;RPL11;RPL9;GSPT1;RPL7;RPS15;RPS4X;RPL7A;RPS16;RPL18A;RPL14;RPL35;RPL38;RPL15;RPS10;RPL19;RPS7;RPS8;RPS3A;RPL23A;RPS25;RPS28;DRG1;ETF1;RPL27;RPS20;RPL29;RPS24;RPS23
2	translation (GO:0006412)	47/214	1.0797e-17	1.98071e-14	212.13	RPL4;RPL3;RPL32;KARS1;MRPS36;RPLP1;RPL11;RPL9;GSPT1;RPL7;RPS15;RPS4X;RPL7A;RPS16;RPL18A;QARS1;RPL14;RPL35;RPL38;RPL15;RPS10;RPL19;TSFM;HARS1;RPS7;RPS8;RPS3A;RPL23A;GTPBP1;WARS1;AIMP2;RPS25;RPS28;COPS5;PPA2;PPA1;DRG1;RPL27;RPS20;ETF1;RPL29;FARSA;ABCE1;TARS1;RPS24;FARSB;RPS23
3	protein targeting to ER (GO:0045047)	32/103	3.92375e-17	4.79875e-14	325.166	RPL4;RPL3;RPL32;RPLP1;RPL11;RPL9;RPL7;RPS15;RPS4X;RPL7A;RPS16;RPL18A;RPL14;RPL35;RPL38;RPL15;GET3;RPS10;RPL19;RPS7;SGTB;RPS8;RPS3A;RPL23A;RPS25;RPS28;SRPRB;RPL27;RPS20;RPL29;RPS24;RPS23
4	nuclear-transcribed mRNA catabolic process, nonsense-mediated decay (GO:0000184)	33/113	1.01284e-16	9.29032e-14	290.288	RPL4;RPL3;RPL32;RPLP1;EIF4A3;RPL11;RPL9;GSPT1;RPL7;RPS15;RPS4X;PPP2CA;RPL7A;RPS16;RPL18A;RPL14;RPL35;RPL38;RPL15;RPS10;RPL19;RPS7;RPS8;RPS3A;RPL23A;RPS25;RPS28;RPL27;RPS20;ETF1;RPL29;RPS24;RPS23
5	cotranslational protein targeting to membrane (GO:0006613)	30/94	1.64228e-16	1.20511e-13	324.834	RPL4;RPL3;ARL6IP1;RPL32;RPLP1;RPL11;RPL9;RPL7;RPS15;RPS4X;RPL7A;RPS16;RPL18A;RPL14;RPL35;RPL38;RPL15;RPS10;RPL19;RPS7;RPS8;RPS3A;RPL23A;RPS25;RPS28;RPL27;RPS20;RPL29;RPS24;RPS23
6	SRP-dependent cotranslational protein targeting to membrane (GO:0006614)	29/90	3.92661e-16	2.40112e-13	321.274	RPL4;RPL3;RPL32;RPLP1;RPL11;RPL9;RPL7;RPS15;RPS4X;RPL7A;RPS16;RPL18A;RPL14;RPL35;RPL38;RPL15;RPS10;RPL19;RPS7;RPS8;RPS3A;RPL23A;RPS25;RPS28;RPL27;RPS20;RPL29;RPS24;RPS23
7	post-translational protein modification (GO:0043687)	58/345	8.4356e-16	4.42146e-13	136.001	PRKCSH;DCAF7;PSMD9;PSMD6;LGALS1;PSMD4;CDH2;PSMD5;PSMD2;PSMD3;FBXO6;ELOB;ELOC;CHGB;SKP1;AHSG;FBXO2;FN3KRP;APOA2;UCHL3;RABGGTA;F5;DDB1;PSMA6;PTP4A2;PSMA3;VCAN;VGF;PSMA2;PSME1;PSME2;SCG2;CUL5;PSMD14;CUL3;COPS7A;NEDD8;FBXO44;CST3;PSMB6;PSMB1;RBBP7;ATG5;FN3K;WFS1;FBXL16;RAB11A;COPS4;PSMC5;COPS6;PSMC6;COPS5;PSMC3;PSMC4;COPS2;PSMC2;P4HB;UBE2M
8	neutrophil degranulation (GO:0043312)	70/481	1.95401e-15	8.9616e-13	112.502	CYFIP1;DDX3X;ATP8A1;HEXB;HMGB1;ALAD;PSMD6;ACTR1B;PSMD2;NAPRT;PSMD3;SIRPA;CAPN1;CTSD;CTSB;CAP1;CCT2;DBNL;ANXA2;AHSG;GAA;ATP6AP2;NME2;RHOG;ARMC8;DYNLL1;ILF2;APRT;ACLY;VAMP7;PKM;LRRC7;PSMA2;DNAJC5;CSNK2B;PADI2;CD47;ATP6V0C;PAFAH1B2;CSTB;PSMD14;UBR4;IQGAP2;RAP1B;CST3;TRPM2;NCSTN;CYB5R3;PSMB1;CCT8;RAB6A;HMOX2;ARSB;AP1M1;VAT1;JUP;SURF4;HUWE1;PA2G4;ARPC5;ERP44;FABP5;PSMC3;VAPA;TOLLIP;PSMC2;LAMTOR3;ACTR1…
9	cellular protein metabolic process (GO:0044267)	64/417	2.51049e-15	1.02344e-12	118.498	RPL4;RPL3;RPL32;PRKCSH;RPLP1;UBE2D3;IDE;RPL9;RPL7;RPS15;RPS4X;PCMT1;RPL7A;LGALS1;RPS16;CDH2;RPL18A;RPL35;RPL38;RPS10;CHGB;RPS7;AHSG;RPS8;FBXO2;APOA2;RPS3A;RABGGTA;F5;AFG3L2;VCAN;VGF;ADPRH;FDX2;RPL27;RPL29;SCG2;STOML2;RPN2;MRPS36;RPL11;NEDD8;SPG7;GSPT1;CST3;NCSTN;RPL14;RPL15;RPL19;HARS1;WFS1;RPL23A;WARS1;RPS25;RPS28;COPS5;RAB12;CPE;RPS20;P4HB;RPS24;FARSB;RPS23;UBE2M
10	neutrophil activation involved in immune response (GO:0002283)	70/485	3.00291e-15	1.10177e-12	109.981	CYFIP1;DDX3X;ATP8A1;HEXB;HMGB1;ALAD;PSMD6;ACTR1B;PSMD2;NAPRT;PSMD3;SIRPA;CAPN1;CTSD;CTSB;CAP1;CCT2;DBNL;ANXA2;AHSG;GAA;ATP6AP2;NME2;RHOG;ARMC8;DYNLL1;ILF2;APRT;ACLY;VAMP7;PKM;LRRC7;PSMA2;DNAJC5;CSNK2B;PADI2;CD47;ATP6V0C;PAFAH1B2;CSTB;PSMD14;UBR4;IQGAP2;RAP1B;CST3;TRPM2;NCSTN;CYB5R3;PSMB1;CCT8;RAB6A;HMOX2;ARSB;AP1M1;VAT1;JUP;SURF4;HUWE1;PA2G4;ARPC5;ERP44;FABP5;PSMC3;VAPA;TOLLIP;PSMC2;LAMTOR3;ACTR1…
11	neutrophil mediated immunity (GO:0002446)	70/488	4.12963e-15	1.37742e-12	108.134	CYFIP1;DDX3X;ATP8A1;HEXB;HMGB1;ALAD;PSMD6;ACTR1B;PSMD2;NAPRT;PSMD3;SIRPA;CAPN1;CTSD;CTSB;CAP1;CCT2;DBNL;ANXA2;AHSG;GAA;ATP6AP2;NME2;RHOG;ARMC8;DYNLL1;ILF2;APRT;ACLY;VAMP7;PKM;LRRC7;PSMA2;DNAJC5;CSNK2B;PADI2;CD47;ATP6V0C;PAFAH1B2;CSTB;PSMD14;UBR4;IQGAP2;RAP1B;CST3;TRPM2;NCSTN;CYB5R3;PSMB1;CCT8;RAB6A;HMOX2;ARSB;AP1M1;VAT1;JUP;SURF4;HUWE1;PA2G4;ARPC5;ERP44;FABP5;PSMC3;VAPA;TOLLIP;PSMC2;LAMTOR3;ACTR1…
12	negative regulation of cell cycle G2/M phase transition (GO:1902750)	21/57	2.26406e-13	6.92238e-11	321.401	PSMD14;FHL1;PSMB6;PSMD9;PSMA6;PSMD6;PSMA3;PSMC5;PSMC6;PSMD4;PSMC3;PSMD5;PSMA2;PSMC4;PSMD2;PSMD3;PSMB1;PSMC2;PSME1;PSME2;SKP1
13	peptide biosynthetic process (GO:0043043)	35/162	2.69636e-13	7.395e-11	152.337	RPL4;RPL3;RPL32;MRPS36;RPLP1;RPL11;RPL9;GSPT1;RPL7;RPS15;RPS4X;RPL7A;RPS16;RPL18A;RPL14;RPL35;RPL38;RPL15;RPS10;RPL19;HARS1;RPS7;RPS8;RPS3A;RPL23A;WARS1;RPS25;RPS28;COPS5;RPL27;RPS20;RPL29;RPS24;FARSB;RPS23
14	nuclear-transcribed mRNA catabolic process (GO:0000956)	36/171	2.82175e-13	7.395e-11	147.26	RPL4;DDX5;RPL3;RPL32;RPLP1;EIF4A3;RPL11;RPL9;GSPT1;RPL7;RPS15;RPS4X;PPP2CA;RPL7A;RPS16;RPL18A;RPL14;RPL35;RPL38;RPL15;RPS10;DCPS;RPL19;RPS7;RPS8;RPS3A;RPL23A;RPS25;RPS28;CNOT1;RPL27;RPS20;ETF1;RPL29;RPS24;RPS23
15	negative regulation of G2/M transition of mitotic cell cycle (GO:0010972)	22/66	6.53608e-13	1.59872e-10	265.609	PSMD14;FHL1;VPS4A;PSMB6;PSMD9;PSMA6;PSMD6;PSMA3;PSMC5;PSMC6;PSMD4;PSMC3;PSMD5;PSMA2;PSMC4;PSMD2;PSMD3;PSMB1;PSMC2;PSME1;PSME2;SKP1
16	proteasomal protein catabolic process (GO:0010498)	39/205	8.80397e-13	2.01886e-10	124.805	BRSK2;UBXN1;PSMD14;CUL3;UBE2D3;NEDD4L;ARRB1;PRPF19;FBXO44;PSMB6;BAG6;PSMD9;PSMD6;PSMD4;PSMD5;PSMD2;TRIM2;PSMD3;TRIM3;PSMB1;UBXN6;HUWE1;UBE4B;ARMC8;PPP2R5C;RAD23B;DDB1;PSMA6;NSFL1C;PSMA3;PSMC5;PSMC6;PSMC3;PSMA2;PSMC4;PSMC2;PSME1;PSME2;STUB1
17	SCF-dependent proteasomal ubiquitin-dependent protein catabolic process (GO:0031146)	25/89	1.40094e-12	3.02355e-10	202.262	CUL5;PSMD14;FBXO44;PSMB6;PSMD9;PSMD6;PSMD4;PSMD5;PSMD2;PSMD3;PSMB1;FBXO6;SKP1;FBXO2;FBXL16;PSMA6;PSMA3;PSMC5;PSMC6;PSMC3;PSMA2;PSMC4;PSMC2;PSME1;PSME2
18	regulation of cellular amine metabolic process (GO:0033238)	19/51	2.49847e-12	5.09272e-10	299.627	PSMD14;PSMB6;PSMD9;PSMA6;PSMD6;PSMA3;PSMC5;PSMC6;PSMD4;PSMC3;PSMD5;PSMA2;PSMC4;PSMD2;PSMD3;PSMB1;PSMC2;PSME1;PSME2
19	regulation of cellular amino acid metabolic process (GO:0006521)	19/54	8.18138e-12	1.57987e-09	261.74	PSMD14;PSMB6;PSMD9;PSMA6;PSMD6;PSMA3;PSMC5;PSMC6;PSMD4;PSMC3;PSMD5;PSMA2;PSMC4;PSMD2;PSMD3;PSMB1;PSMC2;PSME1;PSME2
20	regulation of mRNA catabolic process (GO:0061013)	28/122	1.40334e-11	2.57443e-09	141.415	SET;PSMD14;FXR1;PSMB6;PSMD9;PSMD6;XPO1;PSMD4;PSMD5;PSMD2;PSMD3;DHX36;PSMB1;GTPBP1;PSMA6;CARHSP1;PSMA3;PSMC5;PSMC6;PSMC3;CNOT1;PSMA2;CSDC2;PSMC4;PSMC2;SERBP1;PSME1;PSME2
21	cellular response to hypoxia (GO:0071456)	29/131	1.57344e-11	2.74902e-09	134.439	ACAA2;PSMD14;HP1BP3;NDRG1;PSMB6;PSMD9;PSMD6;PSMD4;FAM162A;PSMD5;PSMD2;PSMD3;PSMB1;UBQLN1;ELOB;ELOC;PSMA6;PSMA3;PSMC5;PSMC6;PSMC3;PSMA2;PSMC4;PSMC2;PSME1;PSME2;HYOU1;STUB1;P4HB
22	cellular protein modification process (GO:0006464)	103/1025	2.71738e-11	4.53185e-09	53.3989	UBE2D3;DCAF7;PSMD9;PSMD6;LGALS1;RPS6KA5;PSMD4;CDH2;PSMD5;PSMD2;PSMD3;AKT3;PDK3;FBXO6;PRKACA;CHGB;SKP1;CSNK2A1;FBXO2;ADPRH;PSME1;PSME2;TNIK;SCG2;BRSK2;PSMD14;RPN2;CUL5;CTBP1;CUL3;STK39;COPS7A;FBXO44;GRK2;ATG5;LHPP;PRRT1;FN3K;WFS1;PTPRD;COPS4;PPP5C;COPS6;COPS5;PTPRA;COPS2;CPE;UBE2M;GSK3B;PRKCSH;MAST1;UFL1;PPP6C;PPP2R5E;ELOB;ELOC;JAK1;BRD2;PPP1R12A;PDPK1;AHSG;FN3KRP;APOA2;PPP2R5C;UCHL3;RABGGTA;F5;SI…
23	proteasome-mediated ubiquitin-dependent protein catabolic process (GO:0043161)	47/321	7.15554e-11	1.14146e-08	76.8706	UBXN1;CUL5;PSMD14;CUL3;UBE2D3;NEDD4L;ARRB1;FBXO44;ECPAS;PSMB6;BAG6;PSMD9;PSMD6;PSMD4;PSMD5;PSMD2;TRIM2;PSMD3;TRIM3;PSMB1;UBXN8;UBQLN1;FBXO6;SKP1;UBQLN2;SGTB;WFS1;FBXO2;HUWE1;UBE4B;ARMC8;PPP2R5C;FBXL16;RAD23B;DDB1;PSMA6;NSFL1C;PSMA3;PSMC5;PSMC6;PSMC3;PSMA2;PSMC4;PSMC2;PSME1;PSME2;STUB1
24	gene expression (GO:0010467)	50/356	8.10963e-11	1.23976e-08	72.9328	RPL4;RPL3;RPL32;RPLP1;CELF2;EIF4A3;RPL9;RPL7;RPS15;RBM3;RPS4X;SYNCRIP;RPL7A;RPS16;RPL18A;RPL35;RPL38;RPS10;DDX17;RPS7;RPS8;RPS3A;SRSF2;SRSF3;RPL27;RPL29;MRPS36;RPL11;SRSF1;U2AF1;GSPT1;U2AF2;RPL14;RPL15;POLR2H;RPL19;HARS1;ALYREF;RPL23A;WARS1;RPS25;PPP5C;RPS28;COPS5;DRG1;RPS20;STUB1;RPS24;FARSB;RPS23
25	regulation of transcription from RNA polymerase II promoter in response to hypoxia (GO:0061418)	21/75	9.27054e-11	1.36054e-08	169.842	PSMD14;PSMB6;PSMD9;PSMA6;PSMD6;PSMA3;PSMC5;PSMC6;PSMD4;PSMC3;PSMD5;PSMA2;PSMC4;PSMD2;PSMD3;PSMB1;PSMC2;PSME1;PSME2;ELOB;ELOC
26	cellular response to lectin (GO:1990858)	26/115	1.07127e-10	1.45574e-08	127.189	PSMD14;PSMB6;PSMD9;PSMD6;RPS6KA5;PSMD4;PSMD5;PSMD2;PSMD3;PSMB1;FYN;PRKACA;PAK3;HRAS;SKP1;PDPK1;PSMA6;PSMA3;PSMC5;PSMC6;PSMC3;PSMA2;PSMC4;PSMC2;PSME1;PSME2
27	stimulatory C-type lectin receptor signaling pathway (GO:0002223)	26/115	1.07127e-10	1.45574e-08	127.189	PSMD14;PSMB6;PSMD9;PSMD6;RPS6KA5;PSMD4;PSMD5;PSMD2;PSMD3;PSMB1;FYN;PRKACA;PAK3;HRAS;SKP1;PDPK1;PSMA6;PSMA3;PSMC5;PSMC6;PSMC3;PSMA2;PSMC4;PSMC2;PSME1;PSME2
28	pre-replicative complex assembly (GO:0036388)	19/64	2.38751e-10	2.92844e-08	176.581	PSMD14;PSMB6;PSMD9;PSMA6;PSMD6;PSMA3;PSMC5;PSMC6;PSMD4;PSMC3;PSMD5;PSMA2;PSMC4;PSMD2;PSMD3;PSMB1;PSMC2;PSME1;PSME2
29	regulation of cellular ketone metabolic process (GO:0010565)	19/64	2.38751e-10	2.92844e-08	176.581	PSMD14;PSMB6;PSMD9;PSMA6;PSMD6;PSMA3;PSMC5;PSMC6;PSMD4;PSMC3;PSMD5;PSMA2;PSMC4;PSMD2;PSMD3;PSMB1;PSMC2;PSME1;PSME2
30	innate immune response activating cell surface receptor signaling pathway (GO:0002220)	26/119	2.39447e-10	2.92844e-08	117.429	PSMD14;PSMB6;PSMD9;PSMD6;RPS6KA5;PSMD4;PSMD5;PSMD2;PSMD3;PSMB1;FYN;PRKACA;PAK3;HRAS;SKP1;PDPK1;PSMA6;PSMA3;PSMC5;PSMC6;PSMC3;PSMA2;PSMC4;PSMC2;PSME1;PSME2
31	regulation of mRNA stability (GO:0043488)	29/146	2.52873e-10	2.99287e-08	104.036	SET;PSMD14;ROCK2;FXR1;PSMB6;PSMD9;PSMD6;XPO1;PSMD4;PSMD5;PSMD2;PSMD3;DHX36;PSMB1;NPM1;FUS;PSMA6;CARHSP1;PSMA3;PSMC5;PSMC6;PSMC3;PSMA2;CSDC2;PSMC4;PSMC2;SERBP1;PSME1;PSME2
32	protein-containing complex assembly (GO:0065003)	41/267	2.70179e-10	3.09777e-08	76.4023	GSK3B;SEC23A;STOML2;TMED10;TRRAP;DHX9;SAR1B;PDCD6;CUL3;GOSR2;USO1;SLC2A1;LIN7A;SPG7;NOL3;RIMS1;PPP6C;SCFD1;OPA1;RUVBL1;PTK2B;ELOB;KPNA3;WASF3;SKP1;SEC31A;TRAPPC2;DBNL;ST13;TRAPPC10;TRAPPC5;TRAPPC9;PEX14;F5;AFG3L2;TRAPPC6B;CAPZA1;CSNK2B;SEC22B;PPID;PICALM
33	regulation of transcription from RNA polymerase II promoter in response to stress (GO:0043618)	22/87	2.9214e-10	3.24806e-08	140.533	PSMD14;PSMB6;PSMD9;PSMA6;PSMD6;PSMA3;PSMC5;PSMC6;PSMD4;PSMC3;PSMD5;PSMA2;PSMC4;PSMD2;PSMD3;PSMB1;PSMC2;PSME1;PSME2;ELOB;ELOC;GCN1
34	antigen processing and presentation of exogenous peptide antigen via MHC class I, TAP-dependent (GO:0002479)	20/73	3.9832e-10	4.29834e-08	154.261	PSMD14;PSMB6;PSMD9;PSMA6;PSMD6;PSMA3;PSMC5;PSMC6;PSMD4;PSMC3;PSMD5;PSMA2;PSMC4;PSMD2;PSMD3;PSMB1;PSMC2;PSME1;PSME2;SEC22B
35	NIK/NF-kappaB signaling (GO:0038061)	20/74	5.19889e-10	5.44992e-08	149.533	PSMD14;PSMB6;PSMD9;PSMA6;PSMD6;PSMA3;PSMC5;PSMC6;PSMD4;PSMC3;PSMD5;PSMA2;PSMC4;PSMD2;PSMD3;PSMB1;PSMC2;PSME1;PSME2;SKP1
36	regulation of hematopoietic progenitor cell differentiation (GO:1901532)	20/75	6.75231e-10	6.88173e-08	145.011	PSMD14;PSMB6;PSMD9;PSMA6;PSMD6;PSMA3;PSMC5;PSMC6;PSMD4;PSMC3;PSMD5;PSMA2;PSMC4;PSMD2;PSMD3;DHX36;PSMB1;PSMC2;PSME1;PSME2
37	Wnt signaling pathway, planar cell polarity pathway (GO:0060071)	21/85	1.17567e-09	1.16582e-07	127.48	PSMD14;PRICKLE2;PSMB6;PSMD9;PSMA6;PSMD6;PSMA3;PSMC5;PSMC6;PSMD4;DAAM1;PSMC3;PSMD5;PSMA2;PSMC4;PSMD2;PSMD3;PSMB1;PSMC2;PSME1;PSME2
38	COPII-coated vesicle budding (GO:0090114)	19/70	1.29827e-09	1.25351e-07	143.852	TRAPPC2;SEC23A;TMED10;SAR1A;SAR1B;PDCD6;CUL3;GOSR2;TRAPPC10;USO1;TRAPPC5;TRAPPC9;F5;PPP6C;SCFD1;VAPA;TRAPPC6B;SEC22B;SEC31A
39	antigen processing and presentation of exogenous peptide antigen via MHC class I (GO:0042590)	20/78	1.43847e-09	1.32274e-07	132.564	PSMD14;PSMB6;PSMD9;PSMA6;PSMD6;PSMA3;PSMC5;PSMC6;PSMD4;PSMC3;PSMD5;PSMA2;PSMC4;PSMD2;PSMD3;PSMB1;PSMC2;PSME1;PSME2;SEC22B
40	interleukin-1-mediated signaling pathway (GO:0070498)	22/94	1.44207e-09	1.32274e-07	117.6	PSMD14;PSMB6;PSMD9;PSMA6;PSMD6;PSMA3;PSMC5;RPS6KA5;PSMC6;PSMD4;PSMC3;PSMD5;PSMA2;PSMC4;PSMD2;TOLLIP;PSMD3;PSMB1;PSMC2;PSME1;PSME2;SKP1
41	regulation of hematopoietic stem cell differentiation (GO:1902036)	19/71	1.68851e-09	1.51101e-07	139.267	PSMD14;PSMB6;PSMD9;PSMA6;PSMD6;PSMA3;PSMC5;PSMC6;PSMD4;PSMC3;PSMD5;PSMA2;PSMC4;PSMD2;PSMD3;PSMB1;PSMC2;PSME1;PSME2
42	Fc receptor signaling pathway (GO:0038093)	24/112	1.77592e-09	1.52496e-07	104.012	MAP2K4;PSMD14;PDPK1;PSMB6;PSMD9;PSMA6;PSMD6;PSMA3;PSMC5;PSMC6;PSMD4;PSMC3;PSMD5;PSMA2;PSMC4;PSMD2;PSMD3;KIT;PSMB1;PSMC2;PSME1;PSME2;MAP2K7;SKP1
43	regulation of cell cycle phase transition (GO:1901987)	22/95	1.78723e-09	1.52496e-07	114.76	PSMD14;ATP2B4;DDB1;PSMB6;PSMD9;PSMA6;PSMD6;PSMA3;PSMC5;PSMC6;PSMD4;PSMC3;PSMD5;PSMA2;PSMC4;PSMD2;PSMD3;PSMB1;PSMC2;PSME1;PSME2;SKP1
44	regulation of G2/M transition of mitotic cell cycle (GO:0010389)	28/149	1.93091e-09	1.61012e-07	88.0854	PSMD14;DCTN2;FHL1;MECP2;PSMB6;PSMD9;PSMD6;PSMD4;PSMD5;PSMD2;PSMD3;PSMB1;PRKACA;SKP1;CEP152;DYNLL1;CKAP5;RAB11A;PSMA6;PSMA3;PSMC5;PSMC6;PSMC3;PSMA2;PSMC4;PSMC2;PSME1;PSME2
45	regulation of establishment of planar polarity (GO:0090175)	21/88	2.32656e-09	1.89693e-07	117.711	PSMD14;PRICKLE2;PSMB6;PSMD9;PSMA6;PSMD6;PSMA3;PSMC5;PSMC6;PSMD4;DAAM1;PSMC3;PSMD5;PSMA2;PSMC4;PSMD2;PSMD3;PSMB1;PSMC2;PSME1;PSME2
46	protein-DNA complex assembly (GO:0065004)	27/143	3.36109e-09	2.68083e-07	86.0895	PSMD14;PSMB6;PSMD9;PSMD6;PSMD4;PSMD5;PSMD2;PSMD3;PSMB1;H3C1;BRD2;CENPV;NPM1;RAD23B;NAP1L4;DDB1;PSMA6;PSMA3;PSMC5;PSMC6;PSMC3;PSMA2;PSMC4;PSMC2;PSME1;PSME2;ANP32B
47	positive regulation of Wnt signaling pathway (GO:0030177)	28/153	3.59345e-09	2.80518e-07	82.6097	MACF1;DDX3X;PSMD14;GSKIP;PSMB6;PSMD9;PSMD6;PSMD4;PSMD5;PSMD2;PSMD3;RUVBL1;PSMB1;CSNK2A1;JUP;ATP6AP2;PSMA6;PSMA3;PSMC5;PSMC6;PSMC3;PSMA2;PSMC4;PSMC2;PSME1;PSME2;PIN1;ATP6V0C
48	MAPK cascade (GO:0000165)	42/303	3.95942e-09	3.02648e-07	59.4616	PSMD14;KARS1;CUL3;RASGRF2;RASAL1;PSMB6;PSMD9;PSMD6;SYNGAP1;PSMD4;PSMD5;PSMD2;PSMD3;PEA15;PSMB1;FYN;MAP2K7;HRAS;SKP1;JAK1;ACTN2;GFRA1;GRIN2B;PSMA6;PPP5C;PSMA3;PSMC5;PSMC6;PSMC3;DLG3;LRRC7;PSMA2;PSMC4;PTPRA;KIT;PSMC2;PSME1;PSME2;RAPGEF2;TNIK;LAMTOR3;SCG2
49	regulation of stem cell differentiation (GO:2000736)	21/91	4.4608e-09	3.34014e-07	108.96	PSMD14;SMYD5;PSMB6;PSMD9;PSMA6;PSMD6;PSMA3;PSMC5;PSMC6;PSMD4;PSMC3;PSMD5;PSMA2;PSMC4;PSMD2;PSMD3;PSMB1;PSMC2;PSME1;OCIAD1;PSME2
50	endoplasmic reticulum to Golgi vesicle-mediated transport (GO:0006888)	31/185	4.88681e-09	3.58594e-07	73.1723	SEC23A;TMED10;SAR1A;DCTN2;SAR1B;PDCD6;CUL3;DCTN4;GOSR2;USO1;SCFD1;TRAPPC11;YKT6;SEC31A;TRAPPC2;BCAP31;TRAPPC5;ANK2;ANK3;DYNLL1;F5;DYNC1LI2;VAMP7;VAPA;TRAPPC6B;CAPZA1;HYOU1;COPG1;SEC22B;ACTR10;ERGIC1
51	negative regulation of mitotic cell cycle phase transition (GO:1901991)	21/92	5.5052e-09	3.9605e-07	106.244	PSMD14;FHL1;PSMB6;PSMD9;PSMA6;PSMD6;PSMA3;PSMC5;PSMC6;PSMD4;PSMC3;PSMD5;PSMA2;PSMC4;PSMD2;PSMD3;PSMB1;PSMC2;PSME1;PSME2;SKP1
52	anaphase-promoting complex-dependent catabolic process (GO:0031145)	20/84	5.82332e-09	4.04536e-07	111.85	PSMD14;CUL3;PSMB6;PSMD9;PSMA6;PSMD6;PSMA3;PSMC5;PSMC6;PSMD4;PSMC3;PSMD5;PSMA2;PSMC4;PSMD2;PSMD3;PSMB1;PSMC2;PSME1;PSME2
53	ubiquitin-dependent protein catabolic process (GO:0006511)	46/354	5.84367e-09	4.04536e-07	54.1617	UBXN1;PSMD14;UBA6;RNF14;CUL3;UBE2D3;VPS4A;UBR4;NEDD4L;NEDD8;ARRB1;PTPN23;PSMB6;BAG6;PSMD9;PSMD6;PSMD4;PSMD5;PSMD2;TRIM2;PSMD3;TRIM3;PSMB1;UBQLN1;ELOC;UBQLN2;USP9X;HUWE1;UBE4B;ARMC8;PPP2R5C;RAD23B;DDB1;PSMA6;NSFL1C;PSMA3;PSMC5;PSMC6;PSMC3;PSMA2;PSMC4;TOLLIP;PSMC2;PSME1;PSME2;STUB1
54	Fc-epsilon receptor signaling pathway (GO:0038095)	23/111	7.64861e-09	5.1968e-07	92.3617	MAP2K4;PSMD14;PDPK1;PSMB6;PSMD9;PSMA6;PSMD6;PSMA3;PSMC5;PSMC6;PSMD4;PSMC3;PSMD5;PSMA2;PSMC4;PSMD2;PSMD3;PSMB1;PSMC2;PSME1;PSME2;MAP2K7;SKP1
55	purine nucleotide metabolic process (GO:0006163)	11/24	7.94412e-09	5.29945e-07	296.039	NT5C;PRPSAP1;PRPS1;ADSL;PRPSAP2;MTHFD1;GDA;GUK1;HPRT1;NT5C2;ITPA
56	positive regulation of canonical Wnt signaling pathway (GO:0090263)	25/130	8.63389e-09	5.65674e-07	83.6858	DDX3X;PSMD14;GSKIP;PSMB6;PSMD9;PSMD6;PSMD4;PSMD5;PSMD2;PSMD3;RUVBL1;PSMB1;JUP;ATP6AP2;PSMA6;PSMA3;PSMC5;PSMC6;PSMC3;PSMA2;PSMC4;PSMC2;PSME1;PSME2;PIN1
57	COPII vesicle coating (GO:0048208)	17/63	1.05685e-08	6.57218e-07	127.856	TRAPPC2;SEC23A;TMED10;SAR1B;PDCD6;CUL3;GOSR2;TRAPPC10;USO1;TRAPPC5;TRAPPC9;F5;PPP6C;SCFD1;TRAPPC6B;SEC22B;SEC31A
58	vesicle coating (GO:0006901)	17/63	1.05685e-08	6.57218e-07	127.856	TRAPPC2;SEC23A;TMED10;SAR1B;PDCD6;CUL3;GOSR2;TRAPPC10;USO1;TRAPPC5;TRAPPC9;F5;PPP6C;SCFD1;TRAPPC6B;SEC22B;SEC31A
59	vesicle targeting, rough ER to cis-Golgi (GO:0048207)	17/63	1.05685e-08	6.57218e-07	127.856	TRAPPC2;SEC23A;TMED10;SAR1B;PDCD6;CUL3;GOSR2;TRAPPC10;USO1;TRAPPC5;TRAPPC9;F5;PPP6C;SCFD1;TRAPPC6B;SEC22B;SEC31A
60	cellular macromolecule biosynthetic process (GO:0034645)	42/314	1.14873e-08	7.0245e-07	53.884	RPL4;RPL3;SET;RPL32;MRPS36;RPLP1;RPL11;RPL9;GSPT1;RPL7;PTMS;RPS15;RPS4X;RPL7A;RPS16;RPL18A;RPL14;RPL35;RPL38;RPL15;POLR2H;RPS10;RPL19;TSFM;HARS1;RPS7;RPS8;RPS3A;RPL23A;GTPBP1;WARS1;RPS25;PPP5C;RPS28;COPS5;DRG1;RPL27;RPS20;RPL29;RPS24;FARSB;RPS23
61	regulation of mitotic cell cycle phase transition (GO:1901990)	30/188	2.74051e-08	1.64835e-06	62.7241	PSMD14;DCTN2;CUL3;PPP1R9B;PSMB6;PSMD9;PSMD6;PSMD4;PSMD5;PSMD2;PSMD3;PSMB1;PRKACA;APPL2;SKP1;APPL1;CEP152;DYNLL1;CKAP5;DDB1;PSMA6;PSMA3;PSMC5;PSMC6;PSMC3;PSMA2;PSMC4;PSMC2;PSME1;PSME2
62	T cell receptor signaling pathway (GO:0050852)	27/158	3.1027e-08	1.8361e-06	67.4942	KHDRBS1;STOML2;PSMD14;PSMB6;PSMD9;PSMD6;PSMD4;PSMD5;PSMD2;PSMD3;PSMB1;CSK;FYN;EIF2B1;PAK3;SKP1;PDPK1;PSMA6;PSMA3;PSMC5;PSMC6;PSMC3;PSMA2;PSMC4;PSMC2;PSME1;PSME2
63	regulation of proteasomal protein catabolic process (GO:0061136)	15/54	5.05695e-08	2.94507e-06	121.524	GABARAPL2;F8A1;PSMD14;RAD23B;ALAD;UFL1;PSMC5;XPO1;PSMC6;OPHN1;PSMC3;PSMC2;PSME1;PSME2;PRKACA
64	tumor necrosis factor-mediated signaling pathway (GO:0033209)	22/116	8.66368e-08	4.96673e-06	71.8705	EIF5A;PSMD14;ACTN4;PSMB6;PSMD9;PSMA6;PSMD6;PSMA3;PSMC5;PSMC6;PSMD4;PSMC3;PSMD5;PSMA2;PSMC4;PSMD2;PSMD3;PSMB1;PSMC2;PSME1;PSME2;PTK2B
65	signal release from synapse (GO:0099643)	13/43	1.31085e-07	7.39923e-06	128.959	SNAPIN;GAD1;GAD2;LIN7A;SYN3;CPLX1;SYN2;RIMS1;SNPH;DNAJC5;PIP5K1C;PPFIA3;STX1A
66	neurotransmitter secretion (GO:0007269)	13/44	1.77395e-07	9.86154e-06	122.41	SNAPIN;GAD1;GAD2;LIN7A;SYN3;CPLX1;SYN2;RIMS1;SNPH;DNAJC5;PIP5K1C;PPFIA3;STX1A
67	purine-containing compound biosynthetic process (GO:0072522)	10/26	2.9156e-07	1.58927e-05	176.223	PRPSAP1;PRPS1;DGUOK;ADSL;PRPSAP2;MTHFD1;GMPS;HPRT1;PAICS;APRT
68	non-canonical Wnt signaling pathway (GO:0035567)	22/124	2.94549e-07	1.58927e-05	61.2234	PSMD14;PRICKLE2;GNAO1;PSMB6;PSMD9;PSMA6;PSMD6;PSMA3;PSMC5;PSMC6;PSMD4;DAAM1;PSMC3;PSMD5;PSMA2;PSMC4;PSMD2;PSMD3;PSMB1;PSMC2;PSME1;PSME2
69	regulation of mitotic cell cycle (GO:0007346)	27/178	3.84914e-07	2.04191e-05	49.9727	PSMD14;PSMB6;PSMD9;PSMD6;PSMD4;PSMD5;PSMD2;PSMD3;PSMB1;SKP1;PRMT5;DYNLT3;ASNS;DDB1;CYLD;PSMA6;PSMA3;PSMC5;PSMC6;PSMC3;PSMA2;PSMC4;PSMC2;PSME1;PSME2;PIN1;TTLL12
70	ribonucleoprotein complex assembly (GO:0022618)	23/136	3.8957e-07	2.04191e-05	56.725	PRMT5;RPL3;CPSF6;DHX9;CELF2;PTGES3;RPL11;SRSF1;RPL23A;PRPF19;NOL3;WDR77;RPS15;RPS28;EIF5;SNRPD1;SNRPG;EIF4H;LUC7L3;STRAP;RPL38;SF3B1;EIF4B
71	antigen processing and presentation of exogenous peptide antigen via MHC class II (GO:0019886)	19/98	4.5508e-07	2.35168e-05	66.176	SEC23A;DCTN2;SAR1B;DCTN4;AP1B1;DYNLL1;DYNC1LI2;KLC2;ACTR1B;KIF3B;KIF2A;KIF3A;AP1G1;CAPZA1;OSBPL1A;CTSD;ACTR10;AP1M1;SEC31A
72	antigen processing and presentation of peptide antigen via MHC class II (GO:0002495)	19/100	6.31058e-07	3.21577e-05	63.0904	SEC23A;DCTN2;SAR1B;DCTN4;AP1B1;DYNLL1;DYNC1LI2;KLC2;ACTR1B;KIF3B;KIF2A;KIF3A;AP1G1;CAPZA1;OSBPL1A;CTSD;ACTR10;AP1M1;SEC31A
73	regulation of primary metabolic process (GO:0080090)	22/130	6.85416e-07	3.37813e-05	54.5572	PRKAB2;PSMD14;ROCK2;PSMB6;PSMD9;PSMA6;PSMD6;PSMA3;PSMC5;PSMC6;PSMD4;PSMC3;PSMD5;PSMA2;PSMC4;PSMD2;OPA3;PSMD3;PSMB1;PSMC2;PSME1;PSME2
74	protein modification by small protein removal (GO:0070646)	35/276	6.87134e-07	3.37813e-05	39.1236	USP15;PSMD14;TRRAP;COPS7A;NEDD8;PSMB6;PSMD9;PSMD6;PSMD4;PSMD5;PSMD2;PSMD3;PSMB1;RUVBL1;USP9X;UCHL3;RAD23B;COPS4;CYLD;PSMA6;PSMA3;PSMC5;COPS6;PSMC6;COPS5;PSMC3;PSMA2;PSMC4;HGS;COPS2;PSMC2;PSME1;PSME2;EIF3F;OGT
75	macroautophagy (GO:0016236)	21/120	6.90542e-07	3.37813e-05	56.7522	GABARAPL2;PRKAB2;TOMM40;CSNK2A1;CSNK2A2;VPS4A;DYNLL1;ZFYVE1;MAP1LC3A;VAMP7;HGS;ATG16L1;CSNK2B;UBQLN1;MFN2;PIK3C3;CHMP6;TECPR1;UBXN6;ARL8B;ATG5
76	protein localization to membrane (GO:0072657)	28/195	7.41677e-07	3.58054e-05	44.7845	DPP10;CD81;ROCK2;ARL3;LIN7A;CYP46A1;DPP6;FLOT2;JUP;ACTN2;AP3D1;TTC7B;ANK2;ANK3;SYNJ2BP;RAB11A;EHD1;GAK;CACNB2;RAP2A;DLG3;LRRC7;HGS;RAB12;RAPGEF2;CPE;TNIK;EZR
77	protein polyubiquitination (GO:0000209)	38/314	7.58114e-07	3.61237e-05	36.8768	PSMD14;RNF14;CUL3;UBE2D3;NEDD4L;PRPF19;FBXO44;PSMB6;PSMD9;PSMD6;PSMD4;UBE2Q1;PSMD5;PSMD2;TRIM2;PSMD3;TRIM3;PSMB1;FBXO6;SKP1;FBXO2;HUWE1;UBE4B;FBXL16;PSMA6;PSMA3;PSMC5;PSMC6;PSMC3;PSMA2;PSMC4;PSMC2;PSME1;PSME2;TPP2;BLMH;STUB1;THOP1
78	membrane organization (GO:0061024)	32/242	8.1085e-07	3.81412e-05	40.5156	GLTP;MTCH1;HIP1;SAR1A;SAR1B;USO1;VPS4A;ARRB1;RIMS1;OPA1;MFN2;PIP5K1C;SYT2;OSBPL2;AP3D1;HUWE1;M6PR;ANK2;ANK3;EPS15L1;ARPC5;GAPVD1;EPN1;EPN2;GAK;NSFL1C;VAMP7;VAPA;HGS;CHMP6;CHMP7;PICALM
79	antigen receptor-mediated signaling pathway (GO:0050851)	27/185	8.41124e-07	3.90644e-05	45.2142	KHDRBS1;STOML2;PSMD14;PSMB6;PSMD9;PSMD6;PSMD4;PSMD5;PSMD2;PSMD3;PSMB1;CSK;FYN;EIF2B1;PAK3;SKP1;PDPK1;PSMA6;PSMA3;PSMC5;PSMC6;PSMC3;PSMA2;PSMC4;PSMC2;PSME1;PSME2
80	mitochondrial respiratory chain complex I assembly (GO:0032981)	14/58	9.32566e-07	4.22418e-05	82.9876	NDUFA9;NDUFB7;NDUFA6;NDUFA11;NDUFB5;NDUFA3;ACAD9;NDUFB3;NDUFB1;BCS1L;NDUFS7;NDUFAB1;TMEM126A;NDUFS2
81	NADH dehydrogenase complex assembly (GO:0010257)	14/58	9.32566e-07	4.22418e-05	82.9876	NDUFA9;NDUFB7;NDUFA6;NDUFA11;NDUFB5;NDUFA3;ACAD9;NDUFB3;NDUFB1;BCS1L;NDUFS7;NDUFAB1;TMEM126A;NDUFS2
82	organelle organization (GO:0006996)	46/420	9.6852e-07	4.33354e-05	32.4649	STOML2;TMED10;SAR1A;SAR1B;ATL1;VPS4A;MAST1;HTT;SYNE1;NCKIPSD;BAG5;OPA1;VPS51;KIF5C;KIF3A;MYO18A;TRAPPC11;ATP7A;WASF3;SEC31A;ARFGEF1;VPS18;DST;MTX2;STX7;SURF4;HUWE1;CDC42BPB;BCS1L;PEX14;SIRT3;NIPSNAP2;GAK;NSFL1C;HAX1;REEP5;VAPA;GORASP2;PEX3;DNAJA3;TFAM;TNIK;CHMP6;CHMP7;RAB3GAP1;PPID
83	antigen processing and presentation of exogenous peptide antigen (GO:0002478)	19/103	1.01289e-06	4.47745e-05	58.8114	SEC23A;DCTN2;SAR1B;DCTN4;AP1B1;DYNLL1;DYNC1LI2;KLC2;ACTR1B;KIF3B;KIF2A;KIF3A;AP1G1;CAPZA1;OSBPL1A;CTSD;ACTR10;AP1M1;SEC31A
84	cellular response to interleukin-1 (GO:0071347)	24/155	1.15401e-06	5.04055e-05	47.3034	PSMD14;PSMB6;PSMD9;PSMA6;PSMD6;PSMA3;PSMC5;RPS6KA5;PSMC6;PSMD4;PSMC3;PSMD5;PSMA2;PSMC4;PSMD2;TOLLIP;PSMD3;PSMB1;PSMC2;PSME1;SIRPA;PSME2;CD47;SKP1
85	ribosome biogenesis (GO:0042254)	27/192	1.7574e-06	7.58578e-05	41.0002	RPL4;RPL3;RPL32;RPLP1;RPL11;RPL9;RPL7;RPS15;RPL7A;RPS16;XPO1;RPL18A;RPL14;RPL35;MTREX;RPL38;RPL15;RPL19;NPM1;RPS7;RPL23A;RPS25;RPS28;RPL27;RPL29;ABCE1;RPS24
86	aerobic electron transport chain (GO:0019646)	15/70	1.95632e-06	8.34621e-05	67.3645	NDUFA9;NDUFB7;NDUFA6;NDUFA11;UQCRB;NDUFB5;NDUFA3;NDUFB3;NDUFB1;SDHC;COX6A1;UQCRH;NDUFS7;NDUFAB1;NDUFS2
87	plasma membrane bounded cell projection organization (GO:0120036)	21/128	2.05361e-06	8.66056e-05	48.4543	CYFIP1;GSK3B;SNAPIN;HMGB1;FRY;L1CAM;CORO1B;RAB11A;MANF;PPP1R9B;EHD1;OPHN1;VAPA;GPRIN1;RAB35;TBC1D24;ARFIP2;RAPGEF2;NCDN;ATXN10;HDGFL3
88	regulation of cation channel activity (GO:2001257)	17/89	2.25396e-06	9.39747e-05	57.7547	ITGB1;PRRT1;CAMK2D;HOMER1;ACTN2;ANK2;ANK3;GRIN2B;SHISA7;SHISA6;CACNB2;DLG3;LRRC7;PTK2B;CAPN1;PRKACA;GRIA3
89	mitochondrial ATP synthesis coupled electron transport (GO:0042775)	15/71	2.36433e-06	9.74689e-05	65.2047	NDUFA9;NDUFB7;NDUFA6;NDUFA11;UQCRB;NDUFB5;NDUFA3;NDUFB3;NDUFB1;SDHC;COX6A1;UQCRH;NDUFS7;NDUFAB1;NDUFS2
90	rRNA metabolic process (GO:0016072)	24/162	2.57952e-06	0.000105159	42.2465	RPL4;RPL3;RPL32;RPS7;RPLP1;RPL11;RPL23A;RPL9;RPL7;RPS15;RPS25;RPL7A;RPS28;RPS16;RPL18A;RPL14;RPL35;MTREX;RPL38;RPL27;RPL15;RPL29;RPS24;RPL19
91	mitochondrial electron transport, NADH to ubiquinone (GO:0006120)	11/39	2.62941e-06	0.000106014	94.6136	NDUFA9;NDUFB7;NDUFA6;NDUFA11;NDUFS7;NDUFB5;NDUFA3;NDUFB3;NDUFAB1;NDUFB1;NDUFS2
92	regulation of RNA polymerase II transcription preinitiation complex assembly (GO:0045898)	6/10	3.08601e-06	0.000123071	355.444	PSMC5;PSMC6;PSMC3;PSMC4;PSMC2;HMGB1
93	negative regulation of proteolysis involved in cellular protein catabolic process (GO:1903051)	9/26	3.25568e-06	0.000128244	125.206	ALAD;GABARAPL2;F8A1;OPHN1;CSNK2A1;RPS7;RPL11;CSNK2A2;QRICH2
94	purine ribonucleoside monophosphate metabolic process (GO:0009167)	8/20	3.28562e-06	0.000128244	157.438	ADSL;ATIC;GMPS;HPRT1;NT5C2;PAICS;PFAS;LHPP
95	neurotransmitter transport (GO:0006836)	15/73	3.41562e-06	0.000131915	61.1621	SNAPIN;GAD1;SLC1A3;GAD2;LIN7A;SYN3;SYN2;CPLX1;RIMS1;SNPH;DNAJC5;APBA1;PPFIA3;STX1A;PPFIA2
96	neuron development (GO:0048666)	22/143	3.55271e-06	0.00013578	43.0207	GSK3B;NTRK2;SNAPIN;ARL3;TBCD;HMGB1;FRY;L1CAM;RAB11A;MANF;PPP1R9B;EHD1;OPHN1;VAPA;GPRIN1;RAB35;TBC1D24;RAPGEF2;NCDN;ATXN10;ATP7A;HDGFL3
97	aerobic respiration (GO:0009060)	8/21	5.06992e-06	0.000191768	140.328	UQCRB;NDUFS7;SDHC;ME3;MTFR1L;SDHB;UQCRH;SIRT3
98	positive regulation of RNA polymerase II transcription preinitiation complex assembly (GO:0045899)	5/7	6.64753e-06	0.000248875	556.091	PSMC5;PSMC6;PSMC3;PSMC4;PSMC2
99	neuron projection development (GO:0031175)	24/171	6.72559e-06	0.000249065	36.6888	GSK3B;SNAPIN;DBNL;HMGB1;FRY;L1CAM;RAB11A;MANF;PPP1R9B;EHD1;OPHN1;VAPA;GPRIN1;RAB35;TBC1D24;RAPGEF2;DIP2A;PLXNB1;TNIK;NCDN;ATXN10;ATP7A;PAK3;HDGFL3
100	purine ribonucleoside monophosphate biosynthetic process (GO:0009168)	7/16	6.78837e-06	0.000249065	172.978	ADSL;ATIC;GMPS;NUDT2;PAICS;PFAS;LHPP
101	organelle fusion (GO:0048284)	8/22	7.61053e-06	0.000276466	125.956	EEA1;VPS18;AFG3L2;OPA1;MFN2;SPG7;MFF;GDAP1
102	rRNA processing (GO:0006364)	24/173	8.23321e-06	0.000296153	35.5779	RPL4;RPL3;RPL32;RPS7;RPLP1;RPL11;RPL23A;RPL9;RPL7;RPS15;RPS25;RPL7A;RPS28;RPS16;RPL18A;RPL14;RPL35;MTREX;RPL38;RPL27;RPL15;RPL29;RPS24;RPL19
103	protein ubiquitination (GO:0016567)	51/525	8.50981e-06	0.000303131	23.9369	RNF14;UBE2D3;ARRB1;PRPF19;PSMD9;PSMD6;PSMD4;UBE2Q1;PSMD5;PSMD2;TRIM2;PSMD3;TRIM3;RACK1;ELOB;FBXO6;ELOC;SKP1;VPS18;EIPR1;FBXO2;UBE4B;UCHL3;DDB1;PSMA6;PSMA3;PSMA2;PSME1;PSME2;THOP1;CUL5;PSMD14;UBA6;CUL3;NEDD4L;NEDD8;FBXO44;PSMB6;PSMB1;USP9X;HUWE1;FBXL16;PEX14;PSMC5;PSMC6;PSMC3;PSMC4;PSMC2;TPP2;STUB1;BLMH
104	membrane assembly (GO:0071709)	10/36	8.74373e-06	0.000305161	83.8922	NLGN3;GAK;PTPRD;NSFL1C;ANXA2;VPS4A;FLOT2;ANK3;CHMP7;PICALM
105	protein localization to cell periphery (GO:1990778)	21/140	8.8124e-06	0.000305161	38.6977	DPP10;JUP;CD81;ACTN2;ROCK2;ARL3;TTC7B;ANK2;LIN7A;ANK3;RAB11A;EHD1;GAK;CACNB2;DPP6;RAP2A;RAB12;FLOT2;RAPGEF2;TNIK;EZR
106	RNA splicing (GO:0008380)	17/98	8.81632e-06	0.000305161	45.9307	SF3B4;FUS;NONO;U2AF1;NOL3;PRPF8;PPP1R9B;PPP2CA;PTBP1;SYNCRIP;SNRPD1;SNRPG;SRSF2;DHX15;LUC7L3;SNRPA1;SF3B1
107	post-Golgi vesicle-mediated transport (GO:0006892)	16/89	1.00566e-05	0.00034484	47.3967	ARL3;AP1B1;EXOC6B;ARRB1;SCAMP3;SCFD1;VAMP7;AP1G1;HGS;EXOC4;CORO7;EXOC2;EXOC1;AP1M1;CLVS1;VPS35L
108	anterograde axonal transport (GO:0008089)	10/37	1.14364e-05	0.000385379	78.9189	AP3M2;SNAPIN;KIF3B;KIF3A;KIF5C;KIF5B;AP3D1;RAB27B;AP3S1;KIF1A
109	negative regulation of canonical Wnt signaling pathway (GO:0090090)	23/165	1.16512e-05	0.000385379	34.6933	GSK3B;PSMD14;CUL3;SHISA6;PSMB6;PSMD9;CYLD;PSMA6;PSMD6;PSMA3;PSMC5;PSMC6;PSMD4;PSMC3;PSMD5;PSMA2;PSMC4;PSMD2;PSMD3;PSMB1;PSMC2;PSME1;PSME2
110	regulation of neuron projection development (GO:0010975)	23/165	1.16512e-05	0.000385379	34.6933	GSK3B;NTRK2;BRSK2;NDRG4;CAMK1D;TWF2;ARHGAP35;ARHGAP44;GAK;BAG5;CDH2;LRRC7;NCS1;RAPGEF2;PTK2B;PTPN9;KIF1A;CTNNA2;FKBP4;PAK3;CAMK2G;ARSB;PPFIA2
111	mRNA splicing, via spliceosome (GO:0000398)	32/274	1.16591e-05	0.000385379	28.4271	SF3B4;DDX5;DHX9;EIF4A3;SRSF1;CSTF2T;U2AF1;PRPF19;PRPF8;SYNCRIP;PTBP1;SNRPD1;SNRNP70;U2AF2;DHX15;MTREX;POLR2H;DCPS;SF3B1;DDX17;PRMT5;FUS;ALYREF;NONO;WDR77;PSPC1;NOVA2;SNRPG;SRSF2;STRAP;SRSF3;SNRPA1
112	purine nucleoside monophosphate biosynthetic process (GO:0009127)	6/12	1.24262e-05	0.000403468	210.927	ADSL;ATIC;GMPS;PAICS;PFAS;LHPP
113	purine nucleotide biosynthetic process (GO:0006164)	6/12	1.24262e-05	0.000403468	210.927	PRPSAP1;PRPS1;ADSL;PRPSAP2;MTHFD1;HPRT1
114	ncRNA processing (GO:0034470)	26/201	1.26845e-05	0.000408242	31.6246	RPL4;RPL3;RPL32;KARS1;RPLP1;RPL11;RPL9;RPL7;RPS15;RPL7A;RPS16;RPL18A;RPL14;RPL35;RPL38;MTREX;RPL15;RPL19;SSB;RPS7;RPL23A;RPS25;RPS28;RPL27;RPL29;RPS24
115	positive regulation of protein localization to membrane (GO:1905477)	17/101	1.33487e-05	0.000424959	42.705	NECAB2;DPP10;ITGB1;LRP1;CD81;PDPK1;PDCD5;RHOG;ATP2B4;ANK3;MFF;KIF5B;NMT1;PTPN9;FYN;HRAS;PLS1
116	regulation of translation (GO:0006417)	24/178	1.34356e-05	0.000424959	32.974	CYFIP1;DDX6;TRAP1;EIF5B;TSFM;NPM1;DDX3X;DHX9;EIF4A3;GSPT1;EIF1;FXR1;RBM3;RPS4X;SYNCRIP;EIF5;CNOT1;DHX36;RACK1;EIF4H;EIF3H;ETF1;EIF4G3;EIF4B
117	RNA processing (GO:0006396)	24/179	1.47791e-05	0.000452942	32.4812	DDX17;SF3B4;CPSF6;FUS;NONO;CELF2;SRSF1;U2AF1;NOL3;PRPF8;PPP1R9B;RBM3;PPP2CA;PTBP1;SYNCRIP;SNRPD1;U2AF2;SNRPG;SRSF2;DHX15;LUC7L3;SNRPA1;PRKACA;SF3B1
118	negative regulation of proteasomal protein catabolic process (GO:1901799)	10/38	1.48141e-05	0.000452942	74.3657	ALAD;BAG6;GABARAPL2;F8A1;UBXN1;BAG5;OPHN1;RPL11;EIF3H;OGT
119	negative regulation of ubiquitin-dependent protein catabolic process (GO:2000059)	10/38	1.48141e-05	0.000452942	74.3657	BAG6;UBXN1;BAG5;CSNK2A1;RPS7;RPL11;CSNK2A2;EIF3H;QRICH2;OGT
120	tRNA aminoacylation (GO:0043039)	10/38	1.48141e-05	0.000452942	74.3657	AIMP2;HARS1;QARS1;PPA2;KARS1;PPA1;FARSA;TARS1;WARS1;FARSB
121	negative regulation of Wnt signaling pathway (GO:0030178)	25/191	1.50743e-05	0.000457088	31.5496	GSK3B;PSMD14;LRP1;CUL3;PSMB6;PSMD9;PSMD6;PSMD4;PSMD5;PSMD2;PSMD3;PSMB1;RACK1;SHISA6;CYLD;PSMA6;PSMA3;PSMC5;PSMC6;PSMC3;PSMA2;PSMC4;PSMC2;PSME1;PSME2
122	regulation of canonical Wnt signaling pathway (GO:0060828)	30/253	1.61248e-05	0.000484933	28.0673	GSK3B;DDX3X;PSMD14;CUL3;GSKIP;PSMB6;PSMD9;PSMD6;PSMD4;PSMD5;PSMD2;PSMD3;PSMB1;RUVBL1;JUP;ATP6AP2;SHISA6;CYLD;PSMA6;PSMA3;PSMC5;PSMC6;CCNY;PSMC3;PSMA2;PSMC4;PSMC2;PSME1;PSME2;PIN1
123	mitochondrial fusion (GO:0008053)	7/18	1.72547e-05	0.000510544	130.42	AFG3L2;STOML2;OPA1;MFN2;SPG7;MFF;GDAP1
124	nucleotide biosynthetic process (GO:0009165)	7/18	1.72547e-05	0.000510544	130.42	PRPSAP1;PRPS1;ADSL;PRPSAP2;MTHFD1;ME1;HPRT1
125	protein deubiquitination (GO:0016579)	31/267	1.78506e-05	0.00052395	27.1613	USP15;PSMD14;TRRAP;NEDD8;PSMB6;PSMD9;PSMD6;PSMD4;PSMD5;PSMD2;PSMD3;PSMB1;RUVBL1;USP9X;UCHL3;RAD23B;CYLD;PSMA6;PSMA3;PSMC5;PSMC6;COPS5;PSMC3;PSMA2;PSMC4;HGS;PSMC2;PSME1;PSME2;EIF3F;OGT
126	protein localization to plasma membrane (GO:0072659)	20/136	1.92885e-05	0.000561664	35.234	DPP10;JUP;CD81;ACTN2;ROCK2;TTC7B;ANK2;ANK3;RAB11A;EHD1;GAK;CACNB2;DPP6;RAP2A;GORASP2;RAB12;FLOT2;RAPGEF2;TNIK;EZR
127	intracellular protein transport (GO:0006886)	36/336	2.31529e-05	0.000665883	24.2626	NAPB;STX12;TMED10;SAR1A;SAR1B;STX16;CSE1L;PDCD6;RPL11;USO1;IPO4;SCFD1;XPO1;IPO9;ARFIP2;RAB6A;TNPO2;APPL2;SEC31A;SNX6;APPL1;NPM1;SURF4;STAT3;STX7;AP3D1;NUTF2;BCS1L;EHD1;CDC37;ADPRH;RAB3GAP2;ARHGEF2;VPS45;STX1A;ARF5
128	cellular response to interleukin-12 (GO:0071349)	11/48	2.32306e-05	0.000665883	59.4304	RAP1B;RALA;ANXA2;CAPZA1;SIRPA;PSME2;SNRPA1;CD47;P4HB;LMNB1;JAK1
129	mRNA metabolic process (GO:0016071)	16/95	2.35873e-05	0.000670866	40.5396	SF3B4;DDX5;RNH1;CPSF6;SSB;NONO;SRSF1;U2AF1;PRPF8;PTBP1;U2AF2;DHX15;SNRPG;SRSF2;PRKACA;HSPA1B
130	synaptic vesicle exocytosis (GO:0016079)	10/40	2.4201e-05	0.000683028	66.3374	SNAP47;RIMS1;SNAPIN;SYT2;SNPH;DNAJC5;PIP5K1C;CPLX1;SYT7;STX1A
131	inner mitochondrial membrane organization (GO:0007007)	11/49	2.85838e-05	0.000800565	56.7388	AFG3L2;APOO;OPA1;AGK;MTX2;CHCHD6;DNAJC11;TIMM22;MICOS13;SPG7;ATP5ME
132	cellular component assembly (GO:0022607)	30/261	2.93758e-05	0.000816512	25.6116	NLGN3;CYFIP1;RTN3;ARL6IP1;SLC2A1;LIN7A;SPG7;CORO1B;BAG6;RIMS1;OPHN1;RBBP4;PLS3;PTK2B;ELOB;KPNA3;WASF3;PLS1;ST13;STX7;RHOG;ANK3;PEX14;AFG3L2;GORASP2;CAPZA1;QRICH2;EZR;PPID;PICALM
133	regulation of neurotransmitter receptor activity (GO:0099601)	12/58	2.9946e-05	0.000826105	50.9336	PRRT1;DLG3;ACTN2;LRRC7;PTK2B;CAPN1;NPTX1;NPTXR;GRIN2B;SHISA7;GRIA3;SHISA6
134	DNA-dependent DNA replication (GO:0006261)	19/129	3.02262e-05	0.00082761	33.8145	PSMD14;PSMB6;PSMD9;PSMA6;PSMD6;PSMA3;PSMC5;PSMC6;PSMD4;PSMC3;PSMD5;PSMA2;PSMC4;PSMD2;PSMD3;PSMB1;PSMC2;PSME1;PSME2
135	ERAD pathway (GO:0036503)	15/87	3.16633e-05	0.000860539	40.5232	BRSK2;SGTB;WFS1;FBXO2;UBE4B;FBXO44;ECPAS;BAG6;PSMC6;UBXN8;UBQLN1;FBXO6;STUB1;UBXN6;UBQLN2
136	cellular protein localization (GO:0034613)	35/329	3.47151e-05	0.000936541	23.1405	NAPB;STX12;TMED10;SAR1A;SAR1B;STX16;PDCD6;USO1;PRPF19;CORO1B;GJA1;SCFD1;ARFIP2;MFN2;RAB6A;SEC31A;SNX6;PRRT1;NPM1;STX7;AP3D1;ANK2;SEPTIN3;SEPTIN8;EHD1;RAP2A;HGS;ADPRH;RAB3GAP2;CPE;ARHGEF2;VPS45;LAMTOR3;STX1A;ARF5
137	purine nucleobase metabolic process (GO:0006144)	5/9	3.65863e-05	0.000979819	238.244	PRPS1;GDA;GMPS;HPRT1;PAICS
138	ribonucleoside monophosphate biosynthetic process (GO:0009156)	6/14	3.69645e-05	0.000982774	142.913	ADSL;ATIC;GMPS;PAICS;PFAS;LHPP
139	regulation of ubiquitin-dependent protein catabolic process (GO:2000058)	10/42	3.82776e-05	0.000999465	59.5025	UFL1;XPO1;CSNK2A1;RPS7;RPL11;CSNK2A2;PTK2B;QRICH2;CLU;RAD23B
140	branched-chain amino acid catabolic process (GO:0009083)	7/20	3.84095e-05	0.000999465	102.292	ACAD8;ALDH6A1;HIBADH;DBT;BCAT1;ACADSB;HIBCH
141	branched-chain amino acid metabolic process (GO:0009081)	7/20	3.84095e-05	0.000999465	102.292	ACAD8;ALDH6A1;HIBADH;DBT;BCAT1;ACADSB;HIBCH
142	response to endoplasmic reticulum stress (GO:0034976)	17/110	4.18302e-05	0.00108081	34.6305	BCAP31;GSK3B;BRSK2;WFS1;UBA5;RASGRF2;ITPR1;EIF2S1;BAG6;UFL1;ERP44;AIFM1;GORASP2;UBQLN1;HYOU1;P4HB;UBXN6
143	ribonucleoprotein complex biogenesis (GO:0022613)	12/60	4.27652e-05	0.00109724	47.1366	RPS15;RPS25;NPM1;RPS28;RPS16;XPO1;RPS7;RPL11;RPL14;RPL38;RPS24;RPL7
144	chemical synaptic transmission (GO:0007268)	33/306	4.3928e-05	0.00111925	22.9373	GABRB3;NLGN3;GABRB2;NAPB;SLC1A3;LIN7A;CPLX1;GRM3;RIMS1;PRKAR2A;NPTX1;PRKACA;PPFIA3;GRIA3;GABBR2;SNAPIN;HOMER1;GAD1;GAD2;SYN3;SYNJ2BP;GRIN2B;SYN2;SHISA6;CACNB2;SNPH;SST;DNAJC5;EXOC4;RIMBP2;TBC1D24;APBA1;STX1A
145	tRNA aminoacylation for protein translation (GO:0006418)	10/43	4.76111e-05	0.0011998	56.4586	AIMP2;HARS1;QARS1;PPA2;KARS1;PPA1;FARSA;TARS1;WARS1;FARSB
146	mitochondrial respiratory chain complex assembly (GO:0033108)	15/90	4.77437e-05	0.0011998	37.3542	NDUFA9;NDUFB7;NDUFA6;NDUFA11;NDUFB5;NDUFA3;ACAD9;NDUFB3;NDUFB1;BCS1L;AIFM1;NDUFS7;NDUFAB1;TMEM126A;NDUFS2
147	cellular response to tumor necrosis factor (GO:0071356)	24/194	5.60217e-05	0.00139825	26.0464	EIF5A;PSMD14;DHX9;ACTN4;PSMB6;PSMD9;PSMA6;PSMD6;PSMA3;PSMC5;PSMC6;PSMD4;PSMC3;PSMD5;PSMA2;PSMC4;PSMD2;PSMD3;PSMB1;PSMC2;PSME1;PSME2;PTK2B;ARHGEF2
148	regulation of proteasomal ubiquitin-dependent protein catabolic process (GO:0032434)	16/102	5.79934e-05	0.00143769	34.0829	GSK3B;UBXN1;RNF14;RPL11;CLU;RAD23B;BAG6;UFL1;BAG5;XPO1;RACK1;EIF3H;ELOB;STUB1;OGT;HSPA1B
149	axonal transport (GO:0098930)	9/36	6.18103e-05	0.00152203	60.4352	AP3M2;SNAPIN;KIF3B;OPA1;DST;KIF3A;AP3D1;AP3S1;KIF1A
150	protein deneddylation (GO:0000338)	5/10	7.00869e-05	0.00171433	178.458	COPS4;COPS6;COPS5;COPS2;COPS7A
151	synapse organization (GO:0050808)	18/126	7.30423e-05	0.00177478	29.8351	NLGN3;CYFIP1;C1QA;FARP1;DBNL;ANK3;L1CAM;PTPRD;CACNB2;CDH2;PIN1;NRCAM;GPC4;PAK3;PPFIA3;PPFIA2;LRRC4B;ADGRL3
152	ubiquitin-dependent ERAD pathway (GO:0030433)	13/73	7.44138e-05	0.00178456	38.6161	SGTB;WFS1;FBXO2;UBE4B;FBXO44;ECPAS;BAG6;PSMC6;UBXN8;UBQLN1;FBXO6;STUB1;UBQLN2
153	protein transport (GO:0015031)	37/369	7.44173e-05	0.00178456	20.0541	MACF1;NAPB;STX12;TMED10;SAR1A;LRP1;SAR1B;STX16;PDCD6;USO1;ARHGAP1;CLU;SNX4;SCFD1;KIF3B;KIF3A;ARFIP2;ATP6V1H;RAB6A;SEC31A;SNX6;NPM1;STX7;AP3D1;ANK3;SCAMP3;EHD1;RAB12;ADPRH;RAB3GAP2;ARHGEF2;COPG1;VPS45;ATP6V0C;SCG2;STX1A;ARF5
154	proteolysis involved in cellular protein catabolic process (GO:0051603)	13/74	8.6106e-05	0.00205145	37.3979	USP9X;VPS4A;NEDD8;IDE;PRPF19;FBXO44;DDB1;BAG6;PSMA6;CLPP;CAPN2;STUB1;CTSB
155	mitochondrion organization (GO:0007005)	22/175	8.85739e-05	0.00209663	25.2596	BCAP31;STOML2;TOMM40;MTX2;TIMM44;TIMM22;MTFR1L;SPG7;BCS1L;MFF;GDAP1;NIPSNAP2;SIRT3;AFG3L2;HAX1;AIFM1;OPA1;DNAJA3;AKT3;TFAM;MFN2;ATP7A
156	valine metabolic process (GO:0006573)	4/6	9.35943e-05	0.00220127	345.838	ALDH6A1;HIBADH;BCAT1;HIBCH
157	positive regulation of endopeptidase activity (GO:0010950)	8/30	9.66852e-05	0.00225948	62.8403	NCSTN;ROCK2;STAT3;PSME1;PSME2;FYN;GRIN2B;PICALM
158	glycerophospholipid biosynthetic process (GO:0046474)	22/177	0.000104933	0.00243401	24.4782	PCYT2;CSNK2A1;SLC44A1;DGKB;TAMM41;AGK;CPNE7;SACM1L;MBOAT7;CSNK2A2;APOA2;AGPAT1;INPP4A;PITPNM1;ACP6;CSNK2B;PI4KA;PIK3C3;PIP4K2C;PIP5K1C;CDIPT;CDS2
159	nucleotide-excision repair, DNA damage recognition (GO:0000715)	7/23	0.000106144	0.00243401	74.7913	COPS4;DDB1;COPS6;COPS5;COPS2;COPS7A;RAD23B
160	positive regulation of transcription initiation from RNA polymerase II promoter (GO:0060261)	7/23	0.000106144	0.00243401	74.7913	PSMC5;PSMC6;PSMC3;PSMC4;SUB1;DHX36;PSMC2
161	protein stabilization (GO:0050821)	22/179	0.000123921	0.00282008	23.7251	CCT2;STX12;HIP1;RPS7;WFS1;USP9X;PTGES3;RPL11;APOA2;ANK2;CLU;BAG6;H1-5;BAG5;NCLN;CDC37;PIN1;FLOT2;CCT8;SUGT1;CRYAB;HSPA1B
162	regulation of potassium ion transport (GO:0043266)	8/31	0.000124517	0.00282008	58.4601	DPP10;DPP6;ACTN2;KIF5B;FHL1;PTK2B;ANK2;ANK3
163	regulated exocytosis (GO:0045055)	22/180	0.000134511	0.00302773	23.3588	CHID1;SYT3;TMED10;SNAPIN;SYT2;ACTN2;AHSG;RAB27B;ACTN4;CLU;CPLX1;SYT7;MANF;F5;RIMS1;SCCPDH;VAMP7;SYT12;DNAJC5;PCYOX1L;PIP5K1C;STX1A
164	mitochondrial membrane organization (GO:0007006)	8/32	0.000158641	0.00354911	54.5122	APOO;OPA1;MTX2;CHCHD6;DNAJC11;MFN2;MICOS13;SPG7
165	protein import (GO:0017038)	14/89	0.000160529	0.00356958	30.5845	ATAD1;CSE1L;STAT3;NUTF2;CLU;GDAP1;IPO4;PEX14;ALDH3A2;IPO9;PEX3;TNPO2;APPL2;APPL1
166	regulation of macroautophagy (GO:0016241)	16/112	0.000180493	0.00398329	26.9648	PRKAB2;GNAI3;RPTOR;CAPNS1;EXOC4;UBQLN1;ATP6V1H;CAPN1;PRKACA;ATP6V0C;LAMTOR3;PAFAH1B2;SNX6;EXOC1;UBQLN2;LAMTOR5
167	cellular amino acid catabolic process (GO:0009063)	14/90	0.000181305	0.00398329	29.76	ACAD8;GCDH;HIBADH;GAD1;ACADSB;ALDH4A1;GSTZ1;HMGCL;ALDH6A1;DBT;BLMH;BCAT1;ALDH7A1;HIBCH
168	regulation of protein localization to plasma membrane (GO:1903076)	13/80	0.000195335	0.00426598	31.0592	DPP10;ITGB1;LRP1;PDPK1;STX7;VPS4A;RHOG;ATP2B4;KIF5B;PTPN9;APPL1;PLS1;PICALM
169	cellular amino acid biosynthetic process (GO:0008652)	4/7	0.000209525	0.00449559	210.519	GAD1;ALDH1A1;GAD2;BCAT1
170	positive regulation of microtubule nucleation (GO:0090063)	4/7	0.000209525	0.00449559	210.519	MECP2;CKAP5;GIT1;HSPA1B
171	protein localization to cytoplasmic stress granule (GO:1903608)	4/7	0.000209525	0.00449559	210.519	TIA1;DDX3X;SSB;DHX9
172	RNA splicing, via transesterification reactions with bulged adenosine as nucleophile (GO:0000377)	27/251	0.000219082	0.00467332	19.1431	SF3B4;DDX5;DHX9;EIF4A3;SRSF1;CSTF2T;U2AF1;PRPF19;PRPF8;SYNCRIP;PTBP1;SNRPD1;SNRNP70;U2AF2;DHX15;MTREX;POLR2H;SF3B1;FUS;ALYREF;NONO;PSPC1;NOVA2;SNRPG;SRSF2;SRSF3;SNRPA1
173	cellular respiration (GO:0045333)	9/42	0.000222167	0.00471173	42.9059	UQCRB;NDUFS7;ETFDH;ME3;SDHC;MTFR1L;SDHB;UQCRH;SIRT3
174	axonogenesis (GO:0007409)	26/240	0.000254213	0.00536038	18.946	NLGN3;CYFIP1;BRSK2;ATL1;ARHGAP35;RAP1GAP;RPS6KA5;OPHN1;KIF5C;GPC1;KIF5B;NRCAM;FYN;CTNNA2;PAK3;LYPLA2;USP9X;GFRA1;PTPN11;ANK3;L1CAM;S100B;AFG3L2;ACTBL2;PTPRA;EZR
175	positive regulation of protein localization to cell periphery (GO:1904377)	10/52	0.000258783	0.00539475	36.7971	DPP10;ITGB1;LRP1;PDPK1;KIF5B;EPB41L2;RHOG;ATP2B4;PTPN9;PLS1
176	positive regulation of protein localization to plasma membrane (GO:1903078)	10/52	0.000258783	0.00539475	36.7971	DPP10;ITGB1;LRP1;PDPK1;KIF5B;RACK1;RHOG;ATP2B4;PTPN9;PLS1
177	negative regulation of amyloid precursor protein catabolic process (GO:1902992)	6/19	0.000267886	0.00552176	70.8599	NTRK2;RTN3;FLOT2;PIN1;CLU;PICALM
178	regulation of synaptic vesicle exocytosis (GO:2000300)	6/19	0.000267886	0.00552176	70.8599	RAP1B;GSK3B;VPS18;RIMS1;SNAPIN;RAB3GAP1
179	regulation of regulated secretory pathway (GO:1903305)	8/35	0.000309759	0.00634919	44.7421	GSK3B;RIMS1;VPS18;SYT3;SNAPIN;SYT2;SYT12;SYT7
180	regulation of short-term neuronal synaptic plasticity (GO:0048172)	5/13	0.000314648	0.00641358	94.0113	SLC4A10;SHISA7;PPFIA3;RAB3GAP1;SHISA6
181	calcium-ion regulated exocytosis (GO:0017156)	7/27	0.000321366	0.00651433	52.5786	RIMS1;SYT3;SYT2;VAMP7;SYT12;SYT7;ARL8B
182	regulation of cellular response to stress (GO:0080135)	16/118	0.000331842	0.00668972	23.5782	GSK3B;CAMK2D;NPM1;ARMT1;HSBP1;ROCK2;PTGES3;CORO2B;MANF;RPTOR;BAG5;CHORDC1;FKBP4;CRYAB;CAMK2G;HSPA1B
183	protein localization to organelle (GO:0033365)	18/142	0.000338846	0.00676001	21.7804	GABARAPL2;TIA1;DDX3X;SSB;DHX9;ARL3;RPL11;ANK2;RAB11A;ALDH3A2;EHD1;GAK;DNAJA1;VAPA;TOLLIP;RAB35;RAB6A;STX1A
184	Golgi organization (GO:0007030)	17/130	0.000339014	0.00676001	22.5621	ARFGEF1;PRMT5;TMED10;STX16;GOSR2;SURF4;HUWE1;HTT;SYNE1;GAK;NSFL1C;BAG5;VPS51;GORASP2;MYO18A;TRAPPC11;SEC22B
185	retrograde vesicle-mediated transport, Golgi to endoplasmic reticulum (GO:0006890)	13/85	0.000361837	0.00717611	26.809	TMED10;SURF4;HTT;SCFD1;KLC2;KIF2A;KIF3B;KIF3A;COPG1;SEC22B;RAB6A;ARF5;ERGIC1
186	cristae formation (GO:0042407)	7/28	0.000409742	0.00808249	48.5597	APOO;AFG3L2;CHCHD6;DNAJC11;MICOS13;SPG7;ATP5ME
187	modulation of chemical synaptic transmission (GO:0050804)	15/109	0.000428887	0.00841491	23.2045	ITGB1;NLGN3;HOMER1;TPRG1L;SYN3;CPLX1;GRM3;RIMS1;ABR;GRM2;PSMC5;CDH2;OPHN1;NPTX1;NPTXR
188	cell morphogenesis involved in neuron differentiation (GO:0048667)	12/76	0.000447328	0.00868385	27.0796	AFG3L2;FARP1;BRSK2;OPHN1;ACTBL2;ATL1;TBCD;NRCAM;ANK3;CTNNA2;PAK3;S100B
189	protein import into nucleus (GO:0006606)	12/76	0.000447328	0.00868385	27.0796	IPO9;CSE1L;STAT3;KPNA6;KPNA4;NUTF2;KPNA3;TNPO2;IPO4;APPL2;APPL1;KPNA1
190	interleukin-12-mediated signaling pathway (GO:0035722)	9/46	0.000456952	0.00877778	34.9795	RAP1B;RALA;ANXA2;CAPZA1;PSME2;SNRPA1;P4HB;LMNB1;JAK1
191	regulation of synaptic transmission, glutamatergic (GO:0051966)	9/46	0.000456952	0.00877778	34.9795	NLGN3;GRM3;ATAD1;GRM2;CDH2;OPHN1;HOMER1;TPRG1L;PTK2B
192	microvillus organization (GO:0032528)	5/14	0.000468918	0.0089143	79.4269	RAP1B;RAP2A;RAPGEF2;TNIK;EZR
193	regulation of cAMP-dependent protein kinase activity (GO:2000479)	5/14	0.000468918	0.0089143	79.4269	PKIA;PRKAR2A;ATP2B4;HTT;RAPGEF2
194	mitochondrial transport (GO:0006839)	10/56	0.000484126	0.00915596	31.0429	BCAP31;TOMM40;MTX2;MFN2;TIMM22;TIMM44;SPG7;BCS1L;MFF;GDAP1
195	purine ribonucleotide metabolic process (GO:0009150)	12/77	0.000505689	0.00951473	26.2377	ACOT9;ACLY;OPA1;ACSL6;ACOT2;GNAI3;ABHD14B;DBI;BPNT1;HPRT1;NT5C2;GTPBP1
196	endomembrane system organization (GO:0010256)	22/199	0.000558115	0.0104104	17.5052	ARFGEF1;VPS18;TMED10;ATL1;SURF4;OSBPL2;VPS4A;AP3D1;HUWE1;HTT;ANK3;SYNE1;GAK;NSFL1C;BAG5;REEP5;VPS51;VAPA;GORASP2;MYO18A;TRAPPC11;SEC31A
197	positive regulation of potassium ion transport (GO:0043268)	8/38	0.000561802	0.0104104	37.2948	GABBR2;KCNJ6;ACTN2;KIF5B;FHL1;KCNMA1;ANK2;KCNJ3
198	regulation of phosphoprotein phosphatase activity (GO:0043666)	8/38	0.000561802	0.0104104	37.2948	GSK3B;PPP1R2;PPP1R12A;PPP6R2;CSNK2B;PPP1R1B;TIPRL;HTT
199	regulation of cytoskeleton organization (GO:0051493)	15/112	0.000575104	0.0106033	21.6326	GSK3B;LRP1;ROCK2;TWF2;RHOG;IQGAP2;CORO2B;ARHGAP35;ARHGAP44;CYLD;CAPN2;PLXNB1;PFDN2;EZR;PAK3
200	establishment of protein localization to mitochondrion (GO:0072655)	9/48	0.000634759	0.0115216	31.7641	BCAP31;RALA;TOMM40;AIFM1;MFN2;TIMM22;TIMM44;MFF;GDAP1
201	regulation of mRNA splicing, via spliceosome (GO:0048024)	13/90	0.000636231	0.0115216	23.2767	DDX17;SF3B4;KHDRBS1;DDX5;TIA1;KHDRBS3;CELF2;RBM3;FXR1;PTBP1;U2AF2;NOVA2;SRSF3
202	axon development (GO:0061564)	12/79	0.000641758	0.0115216	24.6527	AFG3L2;GAP43;BRSK2;ACTBL2;ATL1;NRCAM;ANK3;CTNNA2;PAK3;L1CAM;S100B;ARHGAP35
203	regulation of catecholamine secretion (GO:0050433)	7/30	0.000644276	0.0115216	41.76	SYT3;GRK2;SYT2;SYT12;KCNA2;SYT7;STX1A
204	regulation of protein localization to membrane (GO:1905475)	7/30	0.000644276	0.0115216	41.76	NECAB2;GPC1;VPS4A;STX7;FYN;GPC4;APPL1
205	synaptic vesicle cycle (GO:0099504)	7/30	0.000644276	0.0115216	41.76	RIMS1;SNAPIN;DNAJC5;PIP5K1C;CPLX1;SYT7;STX1A
206	autophagosome assembly (GO:0000045)	10/58	0.000646892	0.0115216	28.6169	GABARAPL2;STX12;NSFL1C;MAP1LC3A;ATG16L1;UBQLN1;MFN2;PIK3C3;ATG5;UBQLN2
207	microvillus assembly (GO:0030033)	5/15	0.000673906	0.0118873	68.0985	RAP1B;RAP2A;RAPGEF2;TNIK;EZR
208	regulation of establishment of protein localization (GO:0070201)	5/15	0.000673906	0.0118873	68.0985	DNAJA1;SCFD1;GAPVD1;CORO2B;CTSD
209	mRNA processing (GO:0006397)	29/300	0.000774606	0.0135982	14.4407	SF3B4;DDX5;DHX9;EIF4A3;SRSF1;CSTF2T;U2AF1;PRPF19;PRPF8;SYNCRIP;PTBP1;SNRPD1;SNRNP70;U2AF2;DHX15;MTREX;POLR2H;PRKACA;SF3B1;CPSF6;FUS;ALYREF;NONO;PSPC1;NOVA2;SNRPG;SRSF2;SRSF3;SNRPA1
210	regulation of calcium ion-dependent exocytosis (GO:0017158)	7/31	0.000795872	0.013905	38.867	SYT3;SYT2;SYT12;SYT7;RAB3GAP1;STX1A;CBARP
211	cytosolic transport (GO:0016482)	15/116	0.000834524	0.0144717	19.735	STX16;GOSR2;PTPN23;EEA1;GAK;SNX2;VPS51;AP1G1;VPS52;ANKFY1;PIK3C3;CORO7;RAB6A;YKT6;SNX6
212	regulation of necroptotic process (GO:0060544)	6/23	0.000836194	0.0144717	46.6778	CYLD;CDC37;FLOT2;STUB1;ARHGEF2;OGT
213	positive regulation of ion transport (GO:0043270)	9/50	0.000865422	0.0149072	28.9395	CACNB2;SNX4;VAMP7;ACTN2;WFS1;KIF5B;FHL1;ANK2;ANK3
214	nuclear transport (GO:0051169)	5/16	0.000939211	0.0160277	59.0904	NPM1;XPO1;RGS14;NUTF2;BANF1
215	regulation of establishment of cell polarity (GO:2000114)	5/16	0.000939211	0.0160277	59.0904	ARFGEF1;RAP1B;ROCK2;RACK1;PTK2B
216	regulation of protein dephosphorylation (GO:0035304)	8/41	0.000958392	0.0162794	31.4799	PPP1R2;PTBP1;PPP1R7;PPP6R2;ENSA;TIPRL;HTT;PIN1
217	establishment or maintenance of epithelial cell apical/basal polarity (GO:0045197)	7/32	0.000974298	0.0163228	36.2527	RAP2A;OPHN1;DLG3;LRRC7;LIN7A;SYNJ2BP;EZR
218	regulation of dendrite morphogenesis (GO:0048814)	7/32	0.000974298	0.0163228	36.2527	PTPRD;GSK3B;RAP2A;SARM1;NEDD4L;RAPGEF2;TNIK
219	regulation of NMDA receptor activity (GO:2000310)	7/32	0.000974298	0.0163228	36.2527	DLG3;ACTN2;LRRC7;PTK2B;CAPN1;GRIN2B;GRIA3
220	regulation of axonogenesis (GO:0050770)	9/51	0.00100396	0.0167433	27.6542	GSK3B;NTRK2;BRSK2;CDH2;PLXNA1;PLXNB1;PAK3;ARHGAP35;PLXNA4
221	regulation of microtubule nucleation (GO:0010968)	4/10	0.00111072	0.0184399	84.5198	MECP2;CKAP5;GIT1;HSPA1B
222	organelle assembly (GO:0070925)	37/425	0.00115194	0.0190382	12.1777	STX12;DDX6;DDX3X;ARL3;VPS4A;PTPN23;ZFYVE1;MAP1LC3A;KIF3B;KIF3A;UBQLN1;UBAP2L;SYNPO;ATG5;UBQLN2;GABARAPL2;NPM1;DBNL;STX7;TMOD2;DYNLL1;EIF2S1;RAB11A;EHD1;NSFL1C;RILPL1;HGS;ATG16L1;GORASP2;EXOC4;PIK3C3;CHMP6;CHMP7;EXOC2;EXOC1;CDS2;RPS23
223	positive regulation of developmental growth (GO:0048639)	9/52	0.00115993	0.0190842	26.4447	RIMS1;MACF1;SYT3;DBNL;SYT2;TWF2;NEDD4L;RASAL1;L1CAM
224	5-phosphoribose 1-diphosphate biosynthetic process (GO:0006015)	3/5	0.00123095	0.0193835	187.152	PRPSAP1;PRPS1;PRPSAP2
225	5-phosphoribose 1-diphosphate metabolic process (GO:0046391)	3/5	0.00123095	0.0193835	187.152	PRPSAP1;PRPS1;PRPSAP2
226	AMP biosynthetic process (GO:0006167)	3/5	0.00123095	0.0193835	187.152	ADSL;NUDT2;APRT
227	anterograde dendritic transport (GO:0098937)	3/5	0.00123095	0.0193835	187.152	KIF3B;KIF5C;KIF5B
228	anterograde dendritic transport of neurotransmitter receptor complex (GO:0098971)	3/5	0.00123095	0.0193835	187.152	KIF3B;KIF5C;KIF5B
229	gamma-aminobutyric acid metabolic process (GO:0009448)	3/5	0.00123095	0.0193835	187.152	GAD1;ALDH1A1;GAD2
230	neutral lipid catabolic process (GO:0046461)	3/5	0.00123095	0.0193835	187.152	ABHD12;LYPLA2;MGLL
231	positive regulation of nucleobase-containing compound transport (GO:0032241)	3/5	0.00123095	0.0193835	187.152	KHDRBS1;CPSF6;DHX9
232	positive regulation of RNA export from nucleus (GO:0046833)	3/5	0.00123095	0.0193835	187.152	KHDRBS1;CPSF6;DHX9
233	regulation of Fc-gamma receptor signaling pathway involved in phagocytosis (GO:1905449)	3/5	0.00123095	0.0193835	187.152	CD47;APPL2;APPL1
234	negative regulation of phagocytosis (GO:0050765)	5/17	0.00127495	0.0198211	51.7886	RACK1;SIRPA;HMGB1;CD47;APPL1
235	positive regulation of dendrite extension (GO:1903861)	5/17	0.00127495	0.0198211	51.7886	RIMS1;SYT3;SYT2;NEDD4L;RASAL1
236	regulation of Arp2/3 complex-mediated actin nucleation (GO:0034315)	5/17	0.00127495	0.0198211	51.7886	CYFIP1;ARFIP2;CTNNA2;CORO1B;WASF3
237	positive regulation of axonogenesis (GO:0050772)	8/43	0.00132894	0.0205733	28.2821	MACF1;NTRK2;DBNL;TWF2;PLXNA1;PLXNB1;L1CAM;PLXNA4
238	central nervous system development (GO:0007417)	26/268	0.00134172	0.0206337	13.3668	C1QA;NDRG4;MAST1;ADAM22;SLC2A1;MACROH2A2;HAPLN4;HAPLN1;BAG6;QARS1;CDH2;ADAM23;NRCAM;NPTX1;STAT3;ATP6AP2;PTPN11;S100B;HSPG2;GRIN2B;ALDH3A2;VCAN;PITPNM1;PAFAH1B2;RAB3GAP1;ADGRL3
239	regulation of proteolysis involved in cellular protein catabolic process (GO:1903050)	6/25	0.00134409	0.0206337	38.9632	ATP5IF1;PSMD14;PSME1;PTK2B;PSME2;PRKACA
240	negative regulation of cellular amide metabolic process (GO:0034249)	12/86	0.00138213	0.0209547	19.9839	FXR1;SYNCRIP;DDX6;RTN3;NTRK2;DDX3X;CNOT1;EIF4A3;DHX36;RACK1;PIN1;CLU
241	positive regulation of proteasomal protein catabolic process (GO:1901800)	12/86	0.00138213	0.0209547	19.9839	BAG6;GSK3B;PSMC5;PSMC6;PSMC3;RNF14;PSMC2;RACK1;ELOB;STUB1;CLU;HSPA1B
242	regulation of neuron death (GO:1901214)	12/86	0.00138213	0.0209547	19.9839	GSK3B;C1QA;RILPL1;TRIM2;SARM1;RRAS2;FYN;CLU;EIF2S1;GRIN2B;CD200;PICALM
243	protein catabolic process (GO:0030163)	10/64	0.00142448	0.0213333	22.6956	DDB1;BAG6;FBXO2;RAB12;FBXO6;IDE;PRPF19;UCHL3;CTSD;FBXO44
244	regulation of amyloid-beta formation (GO:1902003)	7/34	0.00142454	0.0213333	31.7249	RTN3;NTRK2;TMED10;ROCK2;PIN1;CLU;PICALM
245	synaptic vesicle recycling (GO:0036465)	7/34	0.00142454	0.0213333	31.7249	NLGN3;SYT2;OPHN1;TBC1D24;PIP5K1C;SYT7;STX1A
246	modification-dependent protein catabolic process (GO:0019941)	21/201	0.00151754	0.0226336	14.2205	PSMD14;UBA6;RNF14;CUL3;UBR4;NEDD4L;NEDD8;UBE4B;ARRB1;DDB1;BAG6;PSMD9;TOLLIP;PSMD3;PSMC2;PCYOX1L;UBQLN1;STUB1;ELOC;PCYOX1;UBQLN2
247	regulation of anatomical structure morphogenesis (GO:0022603)	15/123	0.00152685	0.0226427	16.8768	GSK3B;BRSK2;RNH1;NEDD4L;ARHGAP35;WARS1;ARHGAP44;RAP2A;INF2;CDH2;SARM1;TNIK;KIF1A;PAK3;PPFIA2
248	regulation of potassium ion transmembrane transport (GO:1901379)	9/54	0.0015305	0.0226427	24.2304	DPP10;GABBR2;DPP6;KCNJ6;FHL1;KCNMA1;STK39;NEDD4L;KCNJ3
249	RNA transport (GO:0050658)	11/76	0.00159746	0.0235385	20.3859	TST;KIF5C;U2AF2;ALYREF;EIF4A3;SRSF1;SRSF2;SRSF3;U2AF1;CKAP5;RTRAF
250	regulation of GTPase activity (GO:0043087)	20/189	0.00166595	0.0240809	14.2116	ITGB1;ARFGEF1;GSK3B;NTRK2;RAP1GAP;ARHGAP44;RACK1;PLXNA1;PIN1;RAPGEF2;RAB3GAP2;PLXNB1;MMUT;GNB5;HRAS;NGEF;PLXNA4;RAB3GAP1;RGS7;PICALM
251	regulation of potassium ion transmembrane transporter activity (GO:1901016)	6/26	0.00167263	0.0240809	35.789	ITGB1;ACTN2;FHL1;STK39;NEDD4L;ANK2
252	positive regulation of vacuole organization (GO:0044090)	4/11	0.00167509	0.0240809	68.0665	ANXA2;RAB3GAP2;PIP4K2C;RAB3GAP1
253	regulation of endocytic recycling (GO:2001135)	4/11	0.00167509	0.0240809	68.0665	EHD1;ACTN2;EIPR1;ARHGAP1
254	establishment of vesicle localization (GO:0051650)	5/18	0.00169165	0.0240809	45.774	F8A1;SNAPIN;KIF5C;KIF5B;RAB11A
255	mitochondrial fission (GO:0000266)	5/18	0.00169165	0.0240809	45.774	OPA1;MTFR1L;MFF;GDAP1;SLC25A46
256	regulation of dendrite extension (GO:1903859)	5/18	0.00169165	0.0240809	45.774	RIMS1;SYT3;SYT2;NEDD4L;RASAL1
257	regulation of establishment or maintenance of cell polarity (GO:0032878)	5/18	0.00169165	0.0240809	45.774	ARFGEF1;RAP1B;ROCK2;RACK1;PTK2B
258	acylglycerol catabolic process (GO:0046464)	7/35	0.00170324	0.0240809	29.7563	ABHD12;LYPLA2;FABP3;FABP5;FABP7;APOA2;MGLL
259	regulation of autophagosome assembly (GO:2000785)	7/35	0.00170324	0.0240809	29.7563	SCFD1;ADPRH;RAB3GAP2;PIP4K2C;SEC22B;RAB3GAP1;UBQLN2
260	protein-containing complex subunit organization (GO:0043933)	14/112	0.00170647	0.0240809	17.0534	ST13;SLC2A1;LIN7A;SPG7;PEX14;RIMS1;AFG3L2;CAPZA1;PTK2B;ELOB;KPNA3;PPID;WASF3;PICALM
261	axon guidance (GO:0007411)	21/203	0.0017162	0.0241254	13.7962	CYFIP1;LYPLA2;RHOG;GFRA1;PTPN11;L1CAM;ARHGAP35;RAP1GAP;GAP43;ALCAM;RPS6KA5;OPHN1;KIF5C;PTPRA;GPC1;KIF5B;PLXNA1;PLXNB1;FYN;EZR;PLXNA4
262	negative regulation of protein modification by small protein conjugation or removal (GO:1903321)	9/55	0.00174846	0.024392	23.2155	DNAJA1;UFL1;UBXN1;BAG5;U2AF2;RPL11;ARRB1;OGT;HSPA1B
263	protein targeting to mitochondrion (GO:0006626)	9/55	0.00174846	0.024392	23.2155	BCAP31;TOMM40;AIFM1;AGK;MFN2;TIMM22;TIMM44;MFF;GDAP1
264	regulation of autophagy (GO:0010506)	23/231	0.00176602	0.0245437	13.17	GSK3B;PRKAB2;CSNK2A2;STAT3;ITPR1;HMGB1;RPTOR;UFL1;HAX1;CAPNS1;EXOC4;UBQLN1;ATP6V1H;PIP4K2C;CAPN1;PRKACA;ATP6V0C;LAMTOR3;EIF4G3;SNX6;EXOC1;LAMTOR5;UBQLN2
265	chromosome condensation (GO:0030261)	8/45	0.00180516	0.0249929	25.5136	H1-5;SET;AIFM1;CSNK2A1;CSNK2A2;CSNK2B;BANF1;H1-0
266	autophagosome organization (GO:1905037)	9/56	0.00199056	0.0274563	22.2563	GABARAPL2;STX12;NSFL1C;MAP1LC3A;ATG16L1;UBQLN1;PIK3C3;ATG5;UBQLN2
267	cellular response to heat (GO:0034605)	7/36	0.0020225	0.0276886	27.9545	HSBP1;PDCD6;DHX36;STUB1;RBBP7;PRKACA;HSPA1B
268	negative regulation of cellular protein localization (GO:1903828)	7/36	0.0020225	0.0276886	27.9545	DNAJA1;GSK3B;NSFL1C;ROCK2;ACTN2;NEDD4L;PICALM
269	peptidyl-threonine modification (GO:0018210)	10/67	0.00203193	0.0277143	20.3327	GSK3B;CAMK2D;GALNT16;CSNK2A1;PDPK1;ROCK2;CSNK2A2;CSNK2B;STK39;CDC42BPB
270	positive regulation of cell growth (GO:0030307)	13/102	0.00206323	0.028037	16.9085	MACF1;SYT3;SYT2;DDX3X;DBNL;CSNK2A1;TWF2;NEDD4L;RASAL1;L1CAM;H1-5;RPTOR;RIMS1
271	alpha-amino acid metabolic process (GO:1901605)	8/46	0.00208899	0.0281783	24.2666	SRR;OAT;MTHFD1;ASNS;PYCR2;MMUT;ALDH18A1;ATP7A
272	spliceosomal complex assembly (GO:0000245)	8/46	0.00208899	0.0281783	24.2666	SNRPD1;CELF2;SRSF1;SNRPG;LUC7L3;NOL3;PRPF19;SF3B1
273	neuron projection morphogenesis (GO:0048812)	16/140	0.00214218	0.0287899	14.8625	FARP1;BRSK2;DBNL;ATL1;ANK3;S100B;AFG3L2;ALCAM;ACTBL2;DIP2A;NRCAM;PLXNB1;TNIK;CTNNA2;ATP7A;PAK3
274	regulation of cellular response to heat (GO:1900034)	11/79	0.00219408	0.0293799	18.5232	RPTOR;GSK3B;CAMK2D;BAG5;HSBP1;PTGES3;CHORDC1;FKBP4;CRYAB;CAMK2G;HSPA1B
275	regulation of actin cytoskeleton organization (GO:0032956)	12/91	0.00225974	0.030149	17.3168	ARHGAP44;TRPM2;LRP1;ROCK2;RHOG;TWF2;PTK2B;EZR;IQGAP2;PAK3;CORO2B;ARHGAP35
276	regulation of translational initiation (GO:0006446)	10/68	0.00227542	0.0302482	19.6162	EIF5B;KHDRBS1;NPM1;DDX3X;EIF5;EIF4H;EIF3H;EIF4G3;EIF4B;EIF1
277	adiponectin-activated signaling pathway (GO:0033211)	3/6	0.00236831	0.0307044	112.576	CSNK2B;APPL2;APPL1
278	cellular heat acclimation (GO:0070370)	3/6	0.00236831	0.0307044	112.576	HSBP1;RBBP7;HSPA1B
279	heat acclimation (GO:0010286)	3/6	0.00236831	0.0307044	112.576	HSBP1;RBBP7;HSPA1B
280	IMP biosynthetic process (GO:0006188)	3/6	0.00236831	0.0307044	112.576	ATIC;HPRT1;PFAS
281	purine nucleobase biosynthetic process (GO:0009113)	3/6	0.00236831	0.0307044	112.576	PRPS1;GMPS;PAICS
282	regulation of endoplasmic reticulum tubular network organization (GO:1903371)	3/6	0.00236831	0.0307044	112.576	ARL6IP1;RAB3GAP2;RAB3GAP1
283	regulation of protein lipidation (GO:1903059)	3/6	0.00236831	0.0307044	112.576	RAB3GAP2;DBI;RAB3GAP1
284	epithelial to mesenchymal transition (GO:0001837)	8/47	0.00240676	0.0307224	23.1006	DDX17;GSK3B;OLFM1;DDX5;TRIM28;ROCK2;S100A4;HNRNPAB
285	positive regulation of neuron death (GO:1901216)	8/47	0.00240676	0.0307224	23.1006	C1QA;GSK3B;SARM1;FYN;CLU;EIF2S1;GRIN2B;PICALM
286	early endosome to Golgi transport (GO:0034498)	4/12	0.00241157	0.0307224	56.1597	SNX2;TRAPPC10;SURF4;RAB6A
287	negative regulation of amyloid fibril formation (GO:1905907)	4/12	0.00241157	0.0307224	56.1597	PFDN2;CLU;CRYAB;PFDN6
288	regulation of amyloid precursor protein catabolic process (GO:1902991)	4/12	0.00241157	0.0307224	56.1597	TMED10;ROCK2;FLOT2;PICALM
289	regulation of plasma membrane bounded cell projection organization (GO:0120035)	6/28	0.00250843	0.0318457	30.4699	GSK3B;BRSK2;HOMER1;NCS1;CTNNA2;CAMK2G
290	positive regulation of cell projection organization (GO:0031346)	14/117	0.00258247	0.0326727	15.1667	NTRK2;NDRG4;CARMIL2;CAMK1D;TWF2;ARHGAP35;PTPRD;LRRC7;PLXNA1;RAPGEF2;PTK2B;PLXNB1;ARSB;PLXNA4
291	positive regulation of cellular amide metabolic process (GO:0034250)	11/81	0.00268384	0.0338385	17.3999	RBM3;RPS4X;FXR1;NPM1;DDX3X;ROCK2;EIF4A3;RACK1;CLU;SIRT3;PICALM
292	Golgi to plasma membrane transport (GO:0006893)	8/48	0.00276116	0.034683	22.0088	MACF1;ARL3;EXOC6B;EXOC4;ANK3;EXOC2;EXOC1;VPS35L
293	negative regulation of endothelial cell migration (GO:0010596)	7/38	0.00279808	0.034683	24.78	MECP2;JUP;DNAJA4;CSNK2B;ATP2B4;HMGB1;SYNJ2BP
294	regulation of axon extension (GO:0030516)	7/38	0.00279808	0.034683	24.78	GSK3B;MACF1;OLFM1;DBNL;TWF2;NRCAM;L1CAM
295	spliceosomal snRNP assembly (GO:0000387)	7/38	0.00279808	0.034683	24.78	PRMT5;SNRPD1;SNRPG;STRAP;PRPF19;PRPF8;WDR77
296	synaptic vesicle endocytosis (GO:0048488)	7/38	0.00279808	0.034683	24.78	NLGN3;GAK;SYT2;OPHN1;PIP5K1C;STX1A;PICALM
297	regulation of programmed necrotic cell death (GO:0062098)	5/20	0.00281144	0.0347312	36.5093	CYLD;CDC37;FLOT2;STUB1;OGT
298	cytokine-mediated signaling pathway (GO:0019221)	48/621	0.00290334	0.035733	9.24734	ITGB1;CAMK2D;RALA;PSMD14;LMNB1;PSMB6;RAP1B;PSMD9;PSMD6;RPS6KA5;PSMD4;PSMD5;PSMD2;PSMD3;PSMB1;H3C1;PTK2B;CSK;FYN;PRKACA;CAMK2G;APPL2;APPL1;JAK1;SKP1;EIF5A;ANXA2;STAT3;PTPN11;ACTN4;PRLR;PSMA6;PSMA3;PSMC5;PSMC6;PSMC3;PSMA2;PSMC4;TOLLIP;CAPZA1;PSMC2;CSNK2B;KIT;PSME1;PSME2;SNRPA1;P4HB;STX1A
299	chromosome organization (GO:0051276)	13/106	0.00291201	0.035733	15.2763	CENPV;COPS7A;RAD23B;COPS4;H1-5;DDB1;COPS6;COPS5;COPS2;H3C1;PADI2;HMGN2;HMGN3
300	lamellipodium organization (GO:0097581)	6/29	0.00302806	0.0369101	28.2273	ITGB1;CYFIP1;SNX2;KIT;SPATA13;ARFIP2
301	regulation of neuronal synaptic plasticity (GO:0048168)	6/29	0.00302806	0.0369101	28.2273	SLC4A10;NCDN;PPFIA3;SHISA7;RAB3GAP1;SHISA6
302	protein tetramerization (GO:0051262)	10/71	0.00314932	0.0382612	17.6525	TRPM2;CPSF6;HOMER1;OSBPL2;HPRT1;FARSA;GRIN2B;APPL2;CUTC;FARSB
303	response to calcium ion (GO:0051592)	13/107	0.00316358	0.0383075	14.8985	SYT3;CAMK2D;SYT2;HOMER1;CPNE7;PDCD6;ALG2;SYT7;TRPM2;SYT12;KCNMA1;CPNE2;SEC31A
304	peptidyl-threonine phosphorylation (GO:0018107)	9/60	0.00323863	0.0388211	18.9015	GSK3B;CAMK2D;CSNK2A1;PDPK1;ROCK2;CSNK2A2;CSNK2B;STK39;CDC42BPB
305	regulation of cellular component biogenesis (GO:0044087)	7/39	0.0032624	0.0388211	23.3775	RAP1B;BAG5;NCLN;ROCK2;RAPGEF2;PTPN11;EZR
306	atrial cardiac muscle cell action potential (GO:0086014)	4/13	0.00334354	0.0388211	47.2111	CACNB2;GJA1;ANK2;KCNJ3
307	negative regulation of adenylate cyclase activity (GO:0007194)	4/13	0.00334354	0.0388211	47.2111	GRM3;GABBR2;GRM2;GNAI3
308	negative regulation of potassium ion transport (GO:0043267)	4/13	0.00334354	0.0388211	47.2111	ACTN2;STK39;NEDD4L;PTK2B
309	negative regulation of vascular endothelial growth factor receptor signaling pathway (GO:0030948)	4/13	0.00334354	0.0388211	47.2111	CADM4;HGS;PDCD6;EPN2
310	positive regulation of ERAD pathway (GO:1904294)	4/13	0.00334354	0.0388211	47.2111	BCAP31;BAG6;UBQLN1;UBQLN2
311	positive regulation of protein exit from endoplasmic reticulum (GO:0070863)	4/13	0.00334354	0.0388211	47.2111	BCAP31;SAR1A;CD81;SAR1B
312	protein heterotetramerization (GO:0051290)	4/13	0.00334354	0.0388211	47.2111	CPSF6;FARSA;GRIN2B;FARSB
313	purine nucleotide catabolic process (GO:0006195)	4/13	0.00334354	0.0388211	47.2111	NT5C;GDA;NT5C2;ITPA
314	purine-containing compound catabolic process (GO:0072523)	4/13	0.00334354	0.0388211	47.2111	NT5C;GDA;NT5C2;ITPA
315	regulation of protein exit from endoplasmic reticulum (GO:0070861)	4/13	0.00334354	0.0388211	47.2111	BRSK2;SAR1A;CD81;SAR1B
316	ribosomal subunit export from nucleus (GO:0000054)	4/13	0.00334354	0.0388211	47.2111	RPS15;NPM1;XPO1;ABCE1
317	long-term synaptic potentiation (GO:0060291)	5/21	0.00353667	0.0406773	32.8885	SLC24A2;MPP2;RGS14;PTK2B;GRIN2B
318	mitochondrial calcium ion transmembrane transport (GO:0006851)	5/21	0.00353667	0.0406773	32.8885	AFG3L2;STOML2;SMDT1;MICU3;SPG7
319	stress granule assembly (GO:0034063)	5/21	0.00353667	0.0406773	32.8885	DDX6;DDX3X;UBAP2L;EIF2S1;RPS23
320	fatty-acyl-CoA biosynthetic process (GO:0046949)	6/30	0.00362401	0.0414221	26.2118	GCDH;ACLY;ACSL1;TECR;ACSL6;HSD17B12
321	ion homeostasis (GO:0050801)	6/30	0.00362401	0.0414221	26.2118	CAMK2D;FHL1;AP3D1;SLC4A10;NEDD4L;SLC4A1
322	regulation of protein ubiquitination (GO:0031396)	13/109	0.0037198	0.0423849	14.1761	UBXN1;WFS1;CUL3;HUWE1;ARRB1;DNAJA1;UFL1;BAG5;U2AF2;UBQLN1;STUB1;OGT;HSPA1B
323	ribosomal small subunit biogenesis (GO:0042274)	7/40	0.00378323	0.0429742	22.0814	RPS15;RPS25;NPM1;RPS28;RPS16;RPS7;RPS24
324	regulation of actin filament-based process (GO:0032970)	10/73	0.00386713	0.0432835	16.4812	ARHGAP44;LRP1;ROCK2;RHOG;TWF2;EZR;IQGAP2;PAK3;CORO2B;ARHGAP35
325	regulation of hydrolase activity (GO:0051336)	10/73	0.00386713	0.0432835	16.4812	ARHGAP44;ATP5IF1;NTRK2;PLXNA1;RAB3GAP2;PLXNB1;NGEF;RAP1GAP;PLXNA4;RAB3GAP1
326	cellular protein complex disassembly (GO:0043624)	3/7	0.00398741	0.0432835	77.1521	ETF1;ABCE1;PEX14
327	dense core granule cytoskeletal transport (GO:0099519)	3/7	0.00398741	0.0432835	77.1521	KIF5B;KIF1A;PPFIA2
328	malate metabolic process (GO:0006108)	3/7	0.00398741	0.0432835	77.1521	ME1;ME3;ME2
329	nucleobase biosynthetic process (GO:0046112)	3/7	0.00398741	0.0432835	77.1521	GMPS;UMPS;PAICS
330	positive regulation of cytoplasmic translation (GO:2000767)	3/7	0.00398741	0.0432835	77.1521	PKM;DHX9;DHX36
331	positive regulation of ER-associated ubiquitin-dependent protein catabolic process (GO:1903071)	3/7	0.00398741	0.0432835	77.1521	BCAP31;UBQLN1;UBQLN2
332	positive regulation of pinocytosis (GO:0048549)	3/7	0.00398741	0.0432835	77.1521	ANKFY1;APPL2;APPL1
333	proline metabolic process (GO:0006560)	3/7	0.00398741	0.0432835	77.1521	ALDH4A1;PYCR2;ALDH18A1
334	pyrimidine ribonucleotide biosynthetic process (GO:0009220)	3/7	0.00398741	0.0432835	77.1521	CMPK1;AK5;UMPS
335	regulation of histamine secretion by mast cell (GO:1903593)	3/7	0.00398741	0.0432835	77.1521	SNX4;VAMP7;SNX6
336	ribose phosphate biosynthetic process (GO:0046390)	3/7	0.00398741	0.0432835	77.1521	PRPSAP1;PRPS1;PRPSAP2
337	ribosomal small subunit export from nucleus (GO:0000056)	3/7	0.00398741	0.0432835	77.1521	RPS15;NPM1;XPO1
338	rRNA-containing ribonucleoprotein complex export from nucleus (GO:0071428)	3/7	0.00398741	0.0432835	77.1521	NPM1;XPO1;ABCE1
339	positive regulation of cysteine-type endopeptidase activity (GO:2001056)	9/62	0.00405893	0.0439299	17.4701	BCAP31;DDX3X;PDCD6;PDCD5;FYN;HMGB1;CTSD;GRIN2B;PPM1F
340	negative regulation of protein ubiquitination (GO:0031397)	8/51	0.00407241	0.0439461	19.1201	DNAJA1;UFL1;UBXN1;BAG5;U2AF2;ARRB1;OGT;HSPA1B
341	brain development (GO:0007420)	16/150	0.00428379	0.045892	12.1961	NDRG4;MAST1;PTPN11;MACROH2A2;HSPG2;GRIN2B;BAG6;CDH2;QARS1;PITPNM1;VPS51;RAPGEF2;CTNNA2;PAFAH1B2;RAB3GAP1;ADGRL3
342	negative regulation of proteasomal ubiquitin-dependent protein catabolic process (GO:0032435)	6/31	0.00430276	0.045892	24.3934	BAG6;UBXN1;BAG5;RPL11;EIF3H;OGT
343	positive regulation of proteolysis involved in cellular protein catabolic process (GO:1903052)	6/31	0.00430276	0.045892	24.3934	ATP5IF1;PSMC5;PSMC6;PSMC3;PSMC2;CLU
344	renal water homeostasis (GO:0003091)	6/31	0.00430276	0.045892	24.3934	ADCY9;WFS1;PRKAR2A;ADCY2;PRKACA;RAB11A
345	positive regulation of cation transmembrane transport (GO:1904064)	7/41	0.00436481	0.0459878	20.8814	GABBR2;KCNJ6;ACTN2;KCNMA1;ANK2;ANK3;KCNJ3
346	mitochondrial calcium ion homeostasis (GO:0051560)	5/22	0.00438695	0.0459878	29.7708	BCAP31;AFG3L2;SMDT1;ANXA6;MICU3
347	positive regulation of signal transduction by p53 class mediator (GO:1901798)	5/22	0.00438695	0.0459878	29.7708	EIF5A;RPS15;DDX5;RPS7;RPS20
348	proteasomal ubiquitin-independent protein catabolic process (GO:0010499)	5/22	0.00438695	0.0459878	29.7708	PSMB6;PSMA6;PSMA3;PSMA2;PSMB1
349	protein import into peroxisome membrane (GO:0045046)	5/22	0.00438695	0.0459878	29.7708	ATAD1;ALDH3A2;PEX3;GDAP1;PEX14
350	regulation of adenylate cyclase activity (GO:0045761)	5/22	0.00438695	0.0459878	29.7708	CAP1;GRM3;GABBR2;GRM2;GNAI3
351	negative regulation of cyclase activity (GO:0031280)	4/14	0.0044934	0.0467033	40.2848	GRM3;GABBR2;GRM2;GNAI3
352	nucleoside phosphate biosynthetic process (GO:1901293)	4/14	0.0044934	0.0467033	40.2848	NME2;CMPK1;ME1;AK5
353	nucleoside triphosphate metabolic process (GO:0009141)	4/14	0.0044934	0.0467033	40.2848	NME2;CMPK1;AK5;ITPA
354	endocytic recycling (GO:0032456)	8/52	0.00460196	0.0476965	18.2695	EHD1;SNX4;VPS51;EIPR1;RAB35;VPS52;PTPN23;VPS35L
355	negative regulation of intrinsic apoptotic signaling pathway (GO:2001243)	9/64	0.00503315	0.0520186	16.1755	DNAJA1;DDX3X;BAG5;OPA1;HYOU1;ARHGEF2;NOL3;CLU;TPT1
356	regulation of dendritic spine morphogenesis (GO:0061001)	6/32	0.00507087	0.0521149	22.7469	ARHGAP44;DBNL;DHX36;KIF1A;NGEF;PPFIA2
357	regulation of intracellular estrogen receptor signaling pathway (GO:0033146)	6/32	0.00507087	0.0521149	22.7469	UFL1;VPS18;WBP2;CNOT1;UBA5;STRN3
358	positive regulation of neuron projection development (GO:0010976)	11/88	0.0051314	0.0524432	14.0813	NTRK2;NDRG4;CAMK1D;DBNL;LRRC7;DHX36;TWF2;RAPGEF2;PTK2B;ARHGAP35;ARSB
359	retrograde transport, endosome to Golgi (GO:0042147)	11/88	0.0051314	0.0524432	14.0813	SNX2;VPS51;STX16;GOSR2;TRAPPC10;VPS52;SURF4;ANKFY1;RAB6A;YKT6;SNX6
360	actomyosin structure organization (GO:0031032)	10/76	0.00517991	0.0526214	14.902	ITGB1;ACTC1;ACTN2;ROCK2;CUL3;EPB41L2;TMOD2;MYO18A;ARRB1;CDC42BPB
361	establishment of protein localization to organelle (GO:0072594)	10/76	0.00517991	0.0526214	14.902	RALA;IPO9;CSE1L;STAT3;NUTF2;TNPO2;IPO4;APPL2;RAB11A;APPL1
362	dephosphorylation (GO:0016311)	16/153	0.00519186	0.0526214	11.5066	PPP1R12A;PLPPR2;PPM1H;PPP2R5C;HDHD2;PPM1F;PTPRD;NT5C;PPP2CA;PPP6C;PPP5C;PTPRA;PPP2R5E;ACP6;PTPN9;LHPP
363	nucleotide metabolic process (GO:0009117)	5/23	0.00537327	0.0540125	27.0652	GUK1;NME2;CMPK1;ME1;AK5
364	regulation of calcium ion transmembrane transport (GO:1903169)	5/23	0.00537327	0.0540125	27.0652	CAMK2D;PTK2B;ANK2;FYN;CBARP
365	vesicle transport along microtubule (GO:0047496)	5/23	0.00537327	0.0540125	27.0652	KIF3B;KIF3A;KIF5B;HTT;KIF1A
366	cellular protein-containing complex assembly (GO:0034622)	17/168	0.00562965	0.0564349	10.9243	CCT2;HIP1;GPX4;DHX9;PTGES3;TBCD;CLU;PRLR;PSMD4;AIFM1;CSNK2B;EIF4H;VAMP1;RPL38;PFDN6;EIF4B;PICALM
367	import into nucleus (GO:0051170)	10/77	0.00568745	0.056859	14.4181	IPO9;SNRPD1;CSE1L;STAT3;SNRPG;NUTF2;TNPO2;IPO4;APPL2;APPL1
368	regulation of alternative mRNA splicing, via spliceosome (GO:0000381)	8/54	0.00581795	0.0580056	16.712	DDX17;FXR1;PTBP1;KHDRBS1;DDX5;KHDRBS3;CELF2;NOVA2
369	anterograde synaptic vesicle transport (GO:0048490)	4/15	0.00588231	0.0580166	34.7958	AP3M2;SNAPIN;AP3D1;AP3S1
370	central nervous system neuron development (GO:0021954)	4/15	0.00588231	0.0580166	34.7958	NTRK2;RAPGEF2;ATP7A;ARHGAP35
371	regulation of amyloid fibril formation (GO:1905906)	4/15	0.00588231	0.0580166	34.7958	PFDN2;CLU;CRYAB;PFDN6
372	synaptic vesicle transport along microtubule (GO:0099517)	4/15	0.00588231	0.0580166	34.7958	AP3M2;SNAPIN;AP3D1;AP3S1
373	positive regulation of organelle organization (GO:0010638)	6/33	0.0059349	0.0580671	21.2511	GSK3B;ANXA2;SURF4;RAB3GAP2;PFDN2;RAB3GAP1
374	regulation of sprouting angiogenesis (GO:1903670)	6/33	0.0059349	0.0580671	21.2511	PKM;PDPK1;SYNJ2BP;EPN1;JAK1;EPN2
375	very long-chain fatty acid metabolic process (GO:0000038)	6/33	0.0059349	0.0580671	21.2511	ACSL1;ACOX1;TECR;ACSL6;ACOT2;SLC27A4
376	protein complex oligomerization (GO:0051259)	11/90	0.00608438	0.0585003	13.2799	ALAD;EHD1;MPP2;STOML2;CPSF6;OPA1;HOMER1;FUS;ATL1;NOL3;CUTC
377	anterograde axonal protein transport (GO:0099641)	3/8	0.00613862	0.0585003	56.8984	KIF5C;KIF5B;RAB27B
378	axo-dendritic protein transport (GO:0099640)	3/8	0.00613862	0.0585003	56.8984	KIF5C;KIF5B;RAB27B
379	negative regulation of potassium ion transmembrane transporter activity (GO:1901017)	3/8	0.00613862	0.0585003	56.8984	ACTN2;STK39;NEDD4L
380	positive regulation of endocytic recycling (GO:2001137)	3/8	0.00613862	0.0585003	56.8984	EHD1;ACTN2;EIPR1
381	protein localization to presynapse (GO:1905383)	3/8	0.00613862	0.0585003	56.8984	KIF5C;KIF5B;RAB27B
382	regulation of dendritic spine maintenance (GO:1902950)	3/8	0.00613862	0.0585003	56.8984	HOMER1;FYN;GRIN2B
383	regulation of establishment of protein localization to mitochondrion (GO:1903747)	3/8	0.00613862	0.0585003	56.8984	ATP5IF1;DNAJA1;HAX1
384	regulation of extent of cell growth (GO:0061387)	3/8	0.00613862	0.0585003	56.8984	GSK3B;OLFM1;NRCAM
385	RNA secondary structure unwinding (GO:0010501)	3/8	0.00613862	0.0585003	56.8984	DDX3X;DHX9;DHX36
386	positive regulation of cell death (GO:0010942)	9/66	0.0061795	0.0587373	15.0011	GSK3B;C1QA;LRP1;SARM1;FYN;CLU;EIF2S1;GRIN2B;PICALM
387	phosphate-containing compound metabolic process (GO:0006796)	20/212	0.00620767	0.0588526	9.92493	PLPPR2;GK;GPX4;SLC20A1;AGK;STAT3;ACYP1;HDHD2;AGPAT1;INPP4A;NT5C;PTPRD;PPA2;PPA1;TOLLIP;ACP6;PI4KA;PLCH2;PFKP;LHPP
388	negative regulation of apoptotic signaling pathway (GO:2001234)	10/78	0.00623296	0.0589401	13.9536	ACAA2;DDX3X;OPA1;QARS1;CSNK2A1;CSNK2A2;HTT;NOL3;CLU;SCG2
389	DNA packaging (GO:0006323)	5/24	0.00650646	0.0610543	24.7006	H1-5;AIFM1;RBBP4;BANF1;H1-0
390	positive regulation of viral life cycle (GO:1903902)	5/24	0.00650646	0.0610543	24.7006	DDB1;LGALS1;VPS4A;KPNA6;P4HB
391	sulfur amino acid metabolic process (GO:0000096)	5/24	0.00650646	0.0610543	24.7006	AHCY;MTHFD1;TST;SMS;MMUT
392	positive regulation of proteasomal ubiquitin-dependent protein catabolic process (GO:0032436)	10/79	0.00681831	0.0636549	13.5076	BCAP31;GSK3B;RNF14;RACK1;UBQLN1;ELOB;STUB1;CLU;HSPA1B;UBQLN2
393	regulation of ion transport (GO:0043269)	10/79	0.00681831	0.0636549	13.5076	KCNJ6;SYT3;SYT2;SYT12;KCNA2;NEDD4L;ANK3;SYT7;KCNJ3;SNX6
394	negative regulation of mitochondrion organization (GO:0010823)	6/34	0.00690141	0.0642672	19.888	VAT1;ACAA2;OPA1;HUWE1;NOL3;CLU
395	positive regulation of protein-containing complex assembly (GO:0031334)	13/118	0.00728064	0.067627	11.3997	GSK3B;DDX3X;CLU;WARS1;RAP1B;DDB1;PSMC5;PSMC6;PSMC3;PSMC4;PSMC2;RACK1;STUB1
396	negative regulation of lyase activity (GO:0051350)	4/16	0.00753001	0.069069	30.3609	GRM3;GABBR2;GRM2;GNAI3
397	nucleoside diphosphate metabolic process (GO:0009132)	4/16	0.00753001	0.069069	30.3609	ENTPD2;NME2;CMPK1;AK5
398	nucleotide catabolic process (GO:0009166)	4/16	0.00753001	0.069069	30.3609	NT5C;GDA;NT5C2;ITPA
399	protein localization to endoplasmic reticulum (GO:0070972)	4/16	0.00753001	0.069069	30.3609	BCAP31;GABARAPL2;VAPA;ANK2
400	retrograde axonal transport (GO:0008090)	4/16	0.00753001	0.069069	30.3609	DST;KIF5B;KIF1A;ACTR10
401	chemical synaptic transmission, postsynaptic (GO:0099565)	5/25	0.00779706	0.0708621	22.621	NLGN3;GSK3B;MPP2;GRIN2B;RAB3GAP1
402	negative regulation of response to endoplasmic reticulum stress (GO:1903573)	5/25	0.00779706	0.0708621	22.621	UBXN1;OPA1;WFS1;RACK1;CLU
403	regulation of dopamine secretion (GO:0014059)	5/25	0.00779706	0.0708621	22.621	SYT3;SYT2;SYT12;KCNA2;SYT7
404	positive regulation of cysteine-type endopeptidase activity involved in apoptotic process (GO:0043280)	13/119	0.00780275	0.0708621	11.1327	BCAP31;MTCH1;DDX3X;HIP1;PDCD6;PDCD5;HMGB1;PPM1F;AIFM1;FAM162A;RACK1;ANP32B;CTSD
405	negative regulation of Ras protein signal transduction (GO:0046580)	6/35	0.0079769	0.0722648	18.6424	ARHGAP44;SYNGAP1;CUL3;MFN2;ARHGAP35;SCAI
406	dicarboxylic acid metabolic process (GO:0043648)	8/57	0.00808117	0.0730291	14.6849	ACLY;MTHFD1;MTHFD1L;MRPS36;ME1;ME3;ME2;ALDH18A1
407	negative regulation of gene expression (GO:0010629)	27/322	0.0081662	0.0736162	8.26242	DDX6;RNH1;DDX3X;SMYD5;ROCK2;EIF4A3;MACROH2A2;FXR1;MECP2;SYNCRIP;PTBP1;RPS6KA5;RBBP4;DHX36;H3C1;RACK1;ANXA7;FLOT2;DIP2A;RBBP7;HRAS;CENPV;ATP2B4;OLFM1;CNOT1;HSPA1B;PICALM
408	synapse assembly (GO:0007416)	9/69	0.00826306	0.0743068	13.4348	GABRB3;NLGN3;GABRB2;FARP1;DBNL;CDH2;NRCAM;PLXNB1;ADGRL3
409	positive regulation of nucleocytoplasmic transport (GO:0046824)	7/46	0.00833601	0.0747795	16.0326	GSK3B;KHDRBS1;CPSF6;TRIM28;JUP;DHX9;ANP32B
410	negative regulation of cellular protein metabolic process (GO:0032269)	11/94	0.00840355	0.0752016	11.8374	BAG6;CST3;FXR1;SYNCRIP;CSTB;DDX6;DDX3X;CNOT1;EIF4A3;DHX36;RACK1
411	plasma membrane bounded cell projection assembly (GO:0120031)	24/278	0.00866988	0.076494	8.4168	ITGB1;CYFIP1;ACTN2;ARL3;PTPN23;DYNLL1;RAB11A;PPP1R9B;EHD1;RAP1B;RAP2A;OPHN1;KIF3B;RILPL1;KIF3A;SPATA13;KIT;EXOC4;ARFIP2;RAPGEF2;TNIK;EZR;EXOC2;EXOC1
412	ephrin receptor signaling pathway (GO:0048013)	10/82	0.00883213	0.076494	12.2713	NCSTN;ROCK2;FYN;PTPN11;ARPC5;PAK3;HRAS;GRIN2B;GIT1;NGEF
413	positive regulation of intracellular protein transport (GO:0090316)	15/148	0.00883522	0.076494	9.98105	GSK3B;SAR1A;JUP;CD81;SAR1B;UBE2D3;CSNK2A2;HUWE1;ANK3;MFF;TRIM28;NMT1;FYN;ANP32B;HRAS
414	endosome to melanosome transport (GO:0035646)	3/9	0.00886071	0.076494	43.9961	AP1G1;AP3D1;AP1M1
415	endosome to pigment granule transport (GO:0043485)	3/9	0.00886071	0.076494	43.9961	AP1G1;AP3D1;AP1M1
416	negative regulation of nitric oxide biosynthetic process (GO:0045019)	3/9	0.00886071	0.076494	43.9961	ROCK2;ATP2B4;SIRPA
417	negative regulation of nitric oxide metabolic process (GO:1904406)	3/9	0.00886071	0.076494	43.9961	ROCK2;ATP2B4;SIRPA
418	nucleoside diphosphate phosphorylation (GO:0006165)	3/9	0.00886071	0.076494	43.9961	CMPK1;NME2;AK5
419	nucleoside triphosphate biosynthetic process (GO:0009142)	3/9	0.00886071	0.076494	43.9961	CMPK1;NME2;AK5
420	nucleotide phosphorylation (GO:0046939)	3/9	0.00886071	0.076494	43.9961	CMPK1;NME2;AK5
421	positive regulation of autophagosome assembly (GO:2000786)	3/9	0.00886071	0.076494	43.9961	RAB3GAP2;PIP4K2C;RAB3GAP1
422	positive regulation of membrane potential (GO:0045838)	3/9	0.00886071	0.076494	43.9961	STOML2;GLRX;ANK3
423	regulation of ER-associated ubiquitin-dependent protein catabolic process (GO:1903069)	3/9	0.00886071	0.076494	43.9961	BCAP31;UBQLN1;UBQLN2
424	regulation of skeletal muscle cell differentiation (GO:2001014)	3/9	0.00886071	0.076494	43.9961	DDX17;DDX5;GPC1
425	semaphorin-plexin signaling pathway involved in axon guidance (GO:1902287)	3/9	0.00886071	0.076494	43.9961	PLXNA1;PLXNB1;PLXNA4
426	membrane fusion (GO:0061025)	6/36	0.00916778	0.0789591	17.501	RIMS1;NSFL1C;OPA1;VAPA;USO1;HUWE1
427	lamellipodium assembly (GO:0030032)	5/26	0.00925526	0.0793401	20.7818	ITGB1;CYFIP1;KIT;SPATA13;ARFIP2
428	positive regulation of ion transmembrane transporter activity (GO:0032414)	5/26	0.00925526	0.0793401	20.7818	ACTN2;STK39;GLRX;ANK2;ANK3
429	activation of protein kinase A activity (GO:0034199)	4/17	0.00945465	0.0804852	26.7192	ADCY9;PRKAR2A;ADCY2;PRKACA
430	negative regulation of amyloid-beta formation (GO:1902430)	4/17	0.00945465	0.0804852	26.7192	NTRK2;RTN3;PIN1;CLU
431	protein heterooligomerization (GO:0051291)	4/17	0.00945465	0.0804852	26.7192	CPSF6;FARSA;GRIN2B;FARSB
432	response to metal ion (GO:0010038)	9/71	0.0099229	0.0842757	12.5039	PPP2CA;PPP5C;HOMER1;PDCD6;KCNMA1;ALG2;NEDD4L;NDRG1;SEC31A
433	nuclear export (GO:0051168)	10/84	0.0104086	0.0881785	11.5238	XPO1;U2AF2;CSE1L;ALYREF;EIF4A3;SRSF1;SRSF2;SRSF3;NUTF2;U2AF1
434	glutamate receptor signaling pathway (GO:0007215)	6/37	0.0104804	0.0881785	16.4526	GRM3;GRM2;HOMER1;PTK2B;GRIN2B;GRIA3
435	lysosome localization (GO:0032418)	6/37	0.0104804	0.0881785	16.4526	KLC2;SNAPIN;KIF5B;KIT;S100A13;ARL8B
436	protein insertion into ER membrane (GO:0045048)	6/37	0.0104804	0.0881785	16.4526	BAG6;ALDH3A2;VAPA;EMC1;GET3;STX1A
437	purine ribonucleotide biosynthetic process (GO:0009152)	7/48	0.0105026	0.0881785	14.513	ADSL;ADCY9;GMPS;NUDT2;ADCY2;AK5;COASY
438	cell junction organization (GO:0034330)	9/72	0.0108414	0.0901998	12.0686	NLGN3;C1QA;OPHN1;CAPZA1;PIN1;PAK3;L1CAM;PPFIA3;PPFIA2
439	negative regulation of supramolecular fiber organization (GO:1902904)	9/72	0.0108414	0.0901998	12.0686	ARFGEF1;TWF2;TBCD;PFDN2;ARHGEF2;CLU;CRYAB;HDGFL3;PFDN6
440	nucleobase-containing small molecule interconversion (GO:0015949)	5/27	0.0108908	0.0901998	19.1468	GUK1;NME2;CMPK1;GLRX;AK5
441	peroxisomal membrane transport (GO:0015919)	5/27	0.0108908	0.0901998	19.1468	ATAD1;ALDH3A2;PEX3;GDAP1;PEX14
442	positive regulation of gene silencing by miRNA (GO:2000637)	5/27	0.0108908	0.0901998	19.1468	FXR1;DDX6;DDX5;DHX9;STAT3
443	presynaptic endocytosis (GO:0140238)	5/27	0.0108908	0.0901998	19.1468	NLGN3;SYT2;OPHN1;PIP5K1C;STX1A
444	alternative mRNA splicing, via spliceosome (GO:0000380)	4/18	0.0116727	0.095596	23.6877	DDX17;DDX5;DHX9;SRSF1
445	long-chain fatty-acyl-CoA biosynthetic process (GO:0035338)	4/18	0.0116727	0.095596	23.6877	ACSL1;TECR;ACSL6;HSD17B12
446	negative regulation of cation transmembrane transport (GO:1904063)	4/18	0.0116727	0.095596	23.6877	CAMK2D;STK39;NEDD4L;CBARP
447	regulation of catabolic process (GO:0009894)	4/18	0.0116727	0.095596	23.6877	ITGB1;HGS;NEDD4L;CHMP6
448	regulation of oxidative stress-induced intrinsic apoptotic signaling pathway (GO:1902175)	4/18	0.0116727	0.095596	23.6877	BAG5;UBQLN1;P4HB;NOL3
449	negative regulation of cell projection organization (GO:0031345)	7/49	0.0117272	0.0958287	13.8237	GAK;BAG5;RAPGEF2;PTPN9;FYN;FKBP4;GRIN2B
450	regulation of cell communication (GO:0010646)	6/38	0.0119208	0.0969551	15.4873	MTCH1;CAMK2D;GRK2;NCLN;ANK2;MGLL
451	calcium import into the mitochondrion (GO:0036444)	3/10	0.0121821	0.0969551	35.169	AFG3L2;SMDT1;MICU3
452	DNA replication-dependent nucleosome assembly (GO:0006335)	3/10	0.0121821	0.0969551	35.169	RBBP4;H3C1;IPO4
453	DNA replication-dependent nucleosome organization (GO:0034723)	3/10	0.0121821	0.0969551	35.169	RBBP4;H3C1;IPO4
454	fatty acid beta-oxidation using acyl-CoA dehydrogenase (GO:0033539)	3/10	0.0121821	0.0969551	35.169	GCDH;ACADVL;ETFDH
455	formation of translation preinitiation complex (GO:0001731)	3/10	0.0121821	0.0969551	35.169	EIF5;EIF4H;EIF4B
456	long-chain fatty acid import into cell (GO:0044539)	3/10	0.0121821	0.0969551	35.169	ACSL1;SLC2A1;SLC27A4
457	negative regulation of establishment of protein localization (GO:1904950)	3/10	0.0121821	0.0969551	35.169	DNAJA1;CORO2B;PPM1F
458	negative regulation of sodium ion transmembrane transport (GO:1902306)	3/10	0.0121821	0.0969551	35.169	CAMK2D;STK39;NEDD4L
459	negative regulation of sodium ion transmembrane transporter activity (GO:2000650)	3/10	0.0121821	0.0969551	35.169	CAMK2D;STK39;NEDD4L
460	Rap protein signal transduction (GO:0032486)	3/10	0.0121821	0.0969551	35.169	RAP1B;RAP2A;RAPGEF2
461	regulation of macrophage migration (GO:1905521)	3/10	0.0121821	0.0969551	35.169	CD81;PTK2B;CD200
462	positive regulation of microtubule polymerization (GO:0031116)	5/28	0.0127131	0.100527	17.6865	MECP2;DRG1;CKAP5;GIT1;HSPA1B
463	protein localization to lysosome (GO:0061462)	5/28	0.0127131	0.100527	17.6865	CD81;HGS;VPS4A;M6PR;LAMTOR5
464	regulation of protein transport (GO:0051223)	5/28	0.0127131	0.100527	17.6865	DNAJA1;SCFD1;GAPVD1;PPM1F;STXBP5L
465	positive regulation of metabolic process (GO:0009893)	12/113	0.0127952	0.100959	9.67892	ACLY;GJA1;PRKAB2;CAMK1D;FABP5;ACSL1;GNAS;MFN2;AGPAT1;PRLR;OGT;APPL2
466	peptidyl-serine modification (GO:0018209)	16/169	0.0130146	0.102322	8.49617	GSK3B;CAMK2D;CAMK1D;GALNT16;CSNK2A1;PDPK1;ROCK2;CSNK2A2;MAST1;STK39;RPS6KA5;GRK2;AKT3;PDK3;PRKACA;STK32C
467	neuron migration (GO:0001764)	7/50	0.0130517	0.102322	13.1766	NTRK2;USP9X;RAPGEF2;NRCAM;POMGNT2;ASTN1;ADGRL3
468	ribosome assembly (GO:0042255)	7/50	0.0130517	0.102322	13.1766	RPS15;NPM1;RPS28;DDX3X;RPL3;RPL11;RPL23A
469	positive regulation of translation (GO:0045727)	11/100	0.0130997	0.102479	10.0107	FXR1;RBM3;RPS4X;EIF5A;KHDRBS1;NPM1;DDX3X;PKM;DHX9;EIF4A3;DHX36
470	regulation of apoptotic process (GO:0042981)	52/742	0.0131866	0.10294	6.15023	ITGB1;MTCH1;GSK3B;HIP1;DDX3X;ARL6IP1;RASGRF2;PDCD5;HMGB1;CLU;LGALS1;AIFM1;OPA1;FAM162A;TRIM2;RACK1;MYO18A;CTSD;CTSB;ACTN2;NME2;RPS3A;ACTN4;RABGGTA;PRLR;OLFM1;HAX1;KCNMA1;MADD;ARHGEF2;CRYAB;NGEF;PPID;SLC27A4;GLO1;HTT;NOL3;NDRG1;ABR;NCSTN;PTK2B;NPM1;API5;WFS1;ASNS;PA2G4;DNAJA1;COPS5;DNAJA3;ANP32B;HSPA1B;TPT1
471	regulation of dendrite development (GO:0050773)	6/39	0.013495	0.104679	14.5967	GSK3B;RAP2A;CAMK1D;SARM1;NEDD4L;TNIK
472	regulation of ion transmembrane transporter activity (GO:0032412)	6/39	0.013495	0.104679	14.5967	HOMER1;FHL1;STK39;NEDD4L;ANK2;FXYD6
473	vesicle cytoskeletal trafficking (GO:0099518)	6/39	0.013495	0.104679	14.5967	F8A1;KIF5B;HTT;KIF1A;ACTN4;PPFIA2
474	anterograde trans-synaptic signaling (GO:0098916)	21/244	0.0138907	0.107521	7.54553	GABRB3;NLGN3;GABRB2;GABBR2;HOMER1;GAD1;GAD2;SLC1A3;SYNJ2BP;GRIN2B;SYN2;CPLX1;GRM3;CACNB2;SST;PRKAR2A;EXOC4;APBA1;NPTX1;PRKACA;GRIA3
475	peptidyl-serine phosphorylation (GO:0018105)	15/156	0.0139224	0.10754	8.50579	GSK3B;CAMK2D;CAMK1D;CSNK2A1;PDPK1;ROCK2;CSNK2A2;MAST1;STK39;RPS6KA5;GRK2;AKT3;PDK3;PRKACA;STK32C
476	carbohydrate derivative catabolic process (GO:1901136)	4/19	0.0141987	0.107928	21.1343	FBXO2;FBXO6;BPGM;FBXO44
477	cellular response to glucagon stimulus (GO:0071377)	4/19	0.0141987	0.107928	21.1343	ADCY9;PRKAR2A;ADCY2;PRKACA
478	cytoplasmic translational initiation (GO:0002183)	4/19	0.0141987	0.107928	21.1343	EIF4A1;EIF5;EIF4H;EIF4B
479	excitatory postsynaptic potential (GO:0060079)	4/19	0.0141987	0.107928	21.1343	GSK3B;MPP2;GRIN2B;RAB3GAP1
480	glycerolipid catabolic process (GO:0046503)	4/19	0.0141987	0.107928	21.1343	ABHD12;LYPLA2;ENPP6;MGLL
481	negative regulation of oxidative stress-induced intrinsic apoptotic signaling pathway (GO:1902176)	4/19	0.0141987	0.107928	21.1343	TRAP1;BAG5;NONO;NOL3
482	NLS-bearing protein import into nucleus (GO:0006607)	4/19	0.0141987	0.107928	21.1343	KPNA6;KPNA4;KPNA3;KPNA1
483	phosphorylation (GO:0016310)	31/400	0.014208	0.107928	6.71084	GSK3B;BRSK2;CAMK2D;CTBP1;DGKB;ROCK2;MAST1;STK39;RPS6KA5;GRK2;AKT3;PDK3;PTK2B;CSK;FYN;PRKACA;PAK3;JAK1;PRRT1;BRD2;CSNK2A1;GK;AGK;PDPK1;STAT3;CDC42BPB;TOLLIP;COPS2;PI4KA;COQ8B;TNIK
484	mesenchymal cell differentiation (GO:0048762)	7/51	0.0144802	0.109768	12.5682	DDX17;GSK3B;DDX5;TRIM28;ROCK2;S100A4;HNRNPAB
485	aggrephagy (GO:0035973)	5/29	0.0147308	0.111209	16.3767	DYNC1LI2;UBQLN1;WDFY3;DYNLL1;ATG5
486	protein targeting to peroxisome (GO:0006625)	5/29	0.0147308	0.111209	16.3767	ATAD1;ALDH3A2;PEX3;GDAP1;PEX14
487	regulation of protein catabolic process (GO:0042176)	11/102	0.0150399	0.113309	9.47779	DDB1;GSK3B;CSNK2A1;HGS;AGAP2;HUWE1;NEDD4L;PIN1;IDE;CHMP6;SEC22B
488	regulation of RNA splicing (GO:0043484)	9/76	0.0151623	0.113881	10.5045	PTBP1;KHDRBS1;TIA1;KHDRBS3;SNRNP70;U2AF2;FUS;SRSF3;RBM12
489	nucleocytoplasmic transport (GO:0006913)	6/40	0.0152089	0.113881	13.7733	NPM1;XPO1;RGS14;SNRPD1;SNRPG;NUTF2
490	regulation of sodium ion transmembrane transporter activity (GO:2000649)	6/40	0.0152089	0.113881	13.7733	CAMK2D;STK39;NEDD4L;GLRX;FXYD6;ANK3
491	regulation of cysteine-type endopeptidase activity involved in apoptotic process (GO:0043281)	10/89	0.0152811	0.114188	9.88384	BCAP31;DDX3X;ARL6IP1;CSNK2A1;PDCD6;PDCD5;HMGB1;CTSD;PPM1F;LAMTOR5
492	regulation of protein-containing complex assembly (GO:0043254)	12/116	0.0155157	0.11486	8.98255	GSK3B;NAPB;DDX3X;NCLN;SAR1A;SAR1B;RACK1;PTPN11;CLU;CRYAB;WARS1;SEPTIN8
493	negative regulation of cellular process (GO:0048523)	41/566	0.0158043	0.11486	6.09265	NDRG3;DDX3X;CTBP1;SMYD5;PDCD5;FHL1;ADAM22;CLU;PPP1R9B;PPP2CA;GJA1;RBBP4;GNG4;ANXA6;RACK1;PLXNA1;SIRPA;PTK2B;RBBP7;HRAS;APPL2;PLXNA4;ATG5;NPM1;WFS1;PPP2R5C;WARS1;FABP3;DLG3;SST;HGS;FABP7;DNAJA3;CSNK2B;RAPGEF2;STRN;PLXNB1;ANP32B;CRYAB;HSPA1B;CD200
494	fatty acid beta-oxidation (GO:0006635)	7/52	0.0160168	0.11486	11.9956	GCDH;ACADVL;ACAA2;ACOX1;ETFDH;ECHDC1;ACAT2
495	negative regulation of protein metabolic process (GO:0051248)	7/52	0.0160168	0.11486	11.9956	AGAP2;FLOT2;PIN1;PFDN2;CLU;CRYAB;PFDN6
496	cellular response to organonitrogen compound (GO:0071417)	11/103	0.0160875	0.11486	9.22388	RAP1B;GABRB3;RPTOR;TRPM2;GABRB2;JUP;CAPN2;RAPGEF2;EZR;LAMTOR3;LAMTOR5
497	actin filament network formation (GO:0051639)	3/11	0.0161223	0.11486	28.8149	CARMIL2;PLS3;PLS1
498	copper ion transport (GO:0006825)	3/11	0.0161223	0.11486	28.8149	ATP7A;ATOX1;CUTC
499	establishment of epithelial cell apical/basal polarity (GO:0045198)	3/11	0.0161223	0.11486	28.8149	RAP2A;OPHN1;EZR
500	Golgi to lysosome transport (GO:0090160)	3/11	0.0161223	0.11486	28.8149	GAK;AP1G1;ANKFY1
501	inhibitory synapse assembly (GO:1904862)	3/11	0.0161223	0.11486	28.8149	GABRB3;GABRB2;PLXNB1
502	lipoprotein catabolic process (GO:0042159)	3/11	0.0161223	0.11486	28.8149	LYPLA2;ABHD10;CTSD
503	mitochondrial protein processing (GO:0034982)	3/11	0.0161223	0.11486	28.8149	AFG3L2;STOML2;SPG7
504	negative regulation of intracellular estrogen receptor signaling pathway (GO:0033147)	3/11	0.0161223	0.11486	28.8149	VPS18;CNOT1;STRN3
505	negative regulation of platelet-derived growth factor receptor signaling pathway (GO:0010642)	3/11	0.0161223	0.11486	28.8149	NDRG4;LRP1;HGS
506	negative regulation of potassium ion transmembrane transport (GO:1901380)	3/11	0.0161223	0.11486	28.8149	ACTN2;STK39;NEDD4L
507	negative regulation of protein localization to cell surface (GO:2000009)	3/11	0.0161223	0.11486	28.8149	ACTN2;NEDD4L;PICALM
508	negative regulation of sprouting angiogenesis (GO:1903671)	3/11	0.0161223	0.11486	28.8149	SYNJ2BP;EPN1;EPN2
509	positive regulation of cytoplasmic transport (GO:1903651)	3/11	0.0161223	0.11486	28.8149	EIPR1;PTPN23;EZR
510	positive regulation of posttranscriptional gene silencing (GO:0060148)	3/11	0.0161223	0.11486	28.8149	FXR1;DHX9;STAT3
511	positive regulation of viral release from host cell (GO:1902188)	3/11	0.0161223	0.11486	28.8149	DDB1;VAPA;VPS4A
512	proteasome assembly (GO:0043248)	3/11	0.0161223	0.11486	28.8149	PSMD9;PSMD4;PSMD5
513	regulation of inclusion body assembly (GO:0090083)	3/11	0.0161223	0.11486	28.8149	BAG5;DNAJA4;HSPA1B
514	regulation of melanin biosynthetic process (GO:0048021)	3/11	0.0161223	0.11486	28.8149	RAPGEF2;ATP7A;APPL1
515	synaptic vesicle transport (GO:0048489)	3/11	0.0161223	0.11486	28.8149	SNAPIN;KIF5C;KIF5B
516	regulation of intracellular signal transduction (GO:1902531)	33/437	0.0165668	0.117798	6.29018	RASGRF2;RPL11;ARHGAP1;ARHGAP35;ARHGAP44;ABR;GRM2;UFL1;RBBP4;OPHN1;PRKAR2A;PIP4K2C;PIP5K1C;SRGAP3;RBBP7;PAK3;NTRK2;PRMT5;PRKAB2;CSNK2A1;PDPK1;CSNK2A2;ATP6AP2;RHOG;PPP2R5C;CYLD;PEX5L;CSNK2B;PIN1;TNIK;ARHGEF2;EZR;NGEF
517	multivesicular body assembly (GO:0036258)	5/30	0.0169522	0.119736	15.1973	HGS;VPS4A;CHMP6;CHMP7;RAB11A
518	negative regulation of gene expression, epigenetic (GO:0045814)	5/30	0.0169522	0.119736	15.1973	RBBP4;SMYD5;H3C1;RBBP7;MACROH2A2
519	establishment of epithelial cell polarity (GO:0090162)	4/20	0.0170455	0.119736	18.9614	RAP2A;OPHN1;MYO18A;EZR
520	fatty acid transport (GO:0015908)	4/20	0.0170455	0.119736	18.9614	FABP3;FABP5;ACSL1;SLC27A4
521	protein targeting to lysosome (GO:0006622)	4/20	0.0170455	0.119736	18.9614	HGS;VPS4A;M6PR;CLU
522	acylglycerol metabolic process (GO:0006639)	6/41	0.0170679	0.119736	13.0104	ABHD12;LYPLA2;GK;DGKB;APOA2;MGLL
523	regulation of release of cytochrome c from mitochondria (GO:0090199)	6/41	0.0170679	0.119736	13.0104	OPA1;FAM162A;PDCD5;MFF;NOL3;CLU
524	cellular macromolecule catabolic process (GO:0044265)	7/53	0.0176655	0.123457	11.4561	FBXO2;RAB12;FBXO6;MTREX;IDE;FBXO44;SND1
525	positive regulation of phagocytosis (GO:0050766)	7/53	0.0176655	0.123457	11.4561	CAMK1D;AHSG;MYO18A;APOA2;SIRPA;CD47;APPL2
526	mRNA 3'-end processing (GO:0031124)	9/79	0.0191494	0.133573	9.49249	CPSF6;U2AF2;ALYREF;EIF4A3;SRSF1;SRSF2;SRSF3;CSTF2T;U2AF1
527	'de novo' posttranslational protein folding (GO:0051084)	5/31	0.0193848	0.13369	14.1315	GAK;CCT2;ST13;PTGES3;HSPA1B
528	multivesicular body organization (GO:0036257)	5/31	0.0193848	0.13369	14.1315	HGS;VPS4A;CHMP6;CHMP7;RAB11A
529	organelle transport along microtubule (GO:0072384)	5/31	0.0193848	0.13369	14.1315	KIF5B;HTT;COPG1;RAB6A;PEX14
530	purine nucleoside bisphosphate metabolic process (GO:0034032)	5/31	0.0193848	0.13369	14.1315	ACOT9;ACLY;ACSL6;ACOT2;DBI
531	regulation of cellular component size (GO:0032535)	5/31	0.0193848	0.13369	14.1315	RPTOR;HP1BP3;EZR;LAMTOR5;PICALM
532	ribonucleoside bisphosphate metabolic process (GO:0033875)	5/31	0.0193848	0.13369	14.1315	ACOT9;ACLY;ACSL6;ACOT2;DBI
533	calcium-mediated signaling using intracellular calcium source (GO:0035584)	4/21	0.020224	0.138437	17.0957	BCAP31;TRPM2;ADGRL1;PRKACA
534	negative regulation of ion transmembrane transporter activity (GO:0032413)	4/21	0.020224	0.138437	17.0957	CAMK2D;ACTN2;STK39;NEDD4L
535	regulation of cell-substrate junction assembly (GO:0090109)	4/21	0.020224	0.138437	17.0957	MACF1;LIMCH1;ROCK2;PTPRA
536	response to glucagon (GO:0033762)	4/21	0.020224	0.138437	17.0957	ADCY9;PRKAR2A;ADCY2;PRKACA
537	positive regulation of catabolic process (GO:0009896)	8/67	0.02046	0.138795	9.83938	DDB1;GSK3B;CSNK2A1;APOA2;HUWE1;NEDD4L;IDE;SEC22B
538	positive regulation of hydrolase activity (GO:0051345)	14/149	0.020516	0.138795	7.53439	ITGB1;GSK3B;RAP1GAP;RACK1;PIN1;RAPGEF2;PLXNB1;MMUT;GNB5;HRAS;CD200;RAB3GAP1;RGS7;PICALM
539	regulation of organelle organization (GO:0033043)	9/80	0.020633	0.138795	9.18175	CENPV;ARL6IP1;SAR1A;SAR1B;SURF4;CAPN2;PLXNB1;EZR;MFF
540	calcium ion-regulated exocytosis of neurotransmitter (GO:0048791)	3/12	0.0206926	0.138795	24.0633	RIMS1;SYT2;SYT7
541	cell differentiation in hindbrain (GO:0021533)	3/12	0.0206926	0.138795	24.0633	OPHN1;CEND1;ATP7A
542	cellular response to nitrogen levels (GO:0043562)	3/12	0.0206926	0.138795	24.0633	GABARAPL2;MAP1LC3A;ATG5
543	cellular response to nitrogen starvation (GO:0006995)	3/12	0.0206926	0.138795	24.0633	GABARAPL2;MAP1LC3A;ATG5
544	homocysteine metabolic process (GO:0050667)	3/12	0.0206926	0.138795	24.0633	TST;BLMH;MMUT
545	regulation of oxidative stress-induced cell death (GO:1903201)	3/12	0.0206926	0.138795	24.0633	UBQLN1;FYN;P4HB
546	regulation of RNA export from nucleus (GO:0046831)	3/12	0.0206926	0.138795	24.0633	KHDRBS1;CPSF6;DHX9
547	regulation of sequestering of calcium ion (GO:0051282)	3/12	0.0206926	0.138795	24.0633	ANXA6;PTK2B;ANK2
548	regulation of cytokine production involved in inflammatory response (GO:1900015)	6/43	0.0212421	0.142184	11.6444	CHID1;STAT3;SIRPA;PLD3;APPL2;APPL1
549	pyruvate metabolic process (GO:0006090)	7/55	0.0213141	0.142184	10.4669	SRR;PKM;GLO1;ME1;ME3;ME2;HAGH
550	regulation of blood vessel endothelial cell migration (GO:0043535)	7/55	0.0213141	0.142184	10.4669	MECP2;JUP;PDPK1;AKT3;CSNK2B;ATP2B4;HMGB1
551	mitotic cell cycle phase transition (GO:0044772)	18/209	0.02146	0.142703	6.77441	KHDRBS1;BRSK2;PPP1R12A;CUL5;DCTN2;CUL3;CEP152;DYNLL1;CKAP5;GSPT1;PPP6C;CCNY;PPME1;ENSA;PRKACA;BCAT1;CHMP7;SKP1
552	regulation of programmed cell death (GO:0043067)	17/194	0.0214696	0.142703	6.90158	HIP1;ACTN2;WFS1;NME2;ACTN4;CLU;NDRG1;RABGGTA;PSMC5;LGALS1;HAX1;DNAJA3;MADD;ANP32B;DCPS;TPT1;CTSB
553	cellular calcium ion homeostasis (GO:0006874)	13/136	0.0220279	0.145411	7.53561	SLC24A2;CAMK2D;STOML2;WFS1;ATP2B4;RMDN3;ANK2;AFG3L2;SMDT1;ANXA6;MICU3;PRKACA;TPT1
554	chromatin remodeling at centromere (GO:0031055)	5/32	0.0220355	0.145411	13.1651	CENPV;NPM1;RBBP4;RUVBL1;RBBP7
555	intra-Golgi vesicle-mediated transport (GO:0006891)	5/32	0.0220355	0.145411	13.1651	GABARAPL2;GOSR2;TRAPPC10;COPG1;RAB6A
556	long-chain fatty acid transport (GO:0015909)	5/32	0.0220355	0.145411	13.1651	PRKAB2;FABP3;FABP5;ACSL1;SLC27A4
557	nervous system development (GO:0007399)	33/447	0.0221927	0.146185	5.69751	NLGN3;PRPS1;GDA;ADAM22;SLC2A1;SPG7;CYP46A1;HAPLN4;HAPLN1;IRF2BPL;CDH2;MOBP;OPHN1;TRIM3;ADAM23;NRCAM;BPNT1;NPTX1;FARP1;DBNL;STAT3;APLP1;TMOD2;GFRA1;L1CAM;S100B;ALDH3A2;VCAN;FABP7;NDUFS2;APBA1;ATXN10;ADGRL3
558	supramolecular fiber organization (GO:0097435)	27/351	0.0229035	0.146905	5.90001	HIP1;CORO1B;PPP1R9B;CST3;NCSTN;H3C1;SERPINH1;COL10A1;FSD1;ATP7A;DST;USP9X;TPM3;TMOD2;RHOG;HSPG2;CKAP5;ERMN;CLIP2;ACTC1;KIF2A;ELMO2;PIN1;CORO7;ARHGEF2;P4HB;HDGFL3
559	protein-containing complex disassembly (GO:0032984)	7/56	0.0233213	0.146905	10.013	GSK3B;GABARAPL2;MAP1LC3A;VAMP7;VPS4A;UBQLN1;TECPR1
560	CD4-positive, alpha-beta T cell activation (GO:0035710)	2/5	0.0235268	0.146905	46.5026	STOML2;HMGB1
561	cerebellar Purkinje cell differentiation (GO:0021702)	2/5	0.0235268	0.146905	46.5026	CEND1;ATP7A
562	CRD-mediated mRNA stabilization (GO:0070934)	2/5	0.0235268	0.146905	46.5026	SYNCRIP;DHX9
563	embryonic viscerocranium morphogenesis (GO:0048703)	2/5	0.0235268	0.146905	46.5026	MTHFD1;MTHFD1L
564	extracellular exosome biogenesis (GO:0097734)	2/5	0.0235268	0.146905	46.5026	COPS5;RAB11A
565	lipid transport across blood-brain barrier (GO:1990379)	2/5	0.0235268	0.146905	46.5026	FABP5;SLC27A4
566	monocyte extravasation (GO:0035696)	2/5	0.0235268	0.146905	46.5026	SIRPA;CD47
567	negative regulation of cell volume (GO:0045794)	2/5	0.0235268	0.146905	46.5026	KCNMA1;CLCN3
568	negative regulation of smooth muscle contraction (GO:0045986)	2/5	0.0235268	0.146905	46.5026	DOCK4;KCNMA1
569	plus-end-directed vesicle transport along microtubule (GO:0072383)	2/5	0.0235268	0.146905	46.5026	KIF3B;KIF3A
570	positive regulation of amine transport (GO:0051954)	2/5	0.0235268	0.146905	46.5026	GRK2;STX1A
571	positive regulation of cAMP-dependent protein kinase activity (GO:2000481)	2/5	0.0235268	0.146905	46.5026	ATP2B4;RAPGEF2
572	positive regulation of dendritic cell differentiation (GO:2001200)	2/5	0.0235268	0.146905	46.5026	LGALS1;HMGB1
573	positive regulation of intrinsic apoptotic signaling pathway by p53 class mediator (GO:1902255)	2/5	0.0235268	0.146905	46.5026	EIF5A;RPS7
574	positive regulation of protein catabolic process in the vacuole (GO:1904352)	2/5	0.0235268	0.146905	46.5026	LRP1;CD81
575	proline biosynthetic process (GO:0006561)	2/5	0.0235268	0.146905	46.5026	PYCR2;ALDH18A1
576	protein K69-linked ufmylation (GO:1990592)	2/5	0.0235268	0.146905	46.5026	UFL1;UBA5
577	protein localization to membrane raft (GO:1903044)	2/5	0.0235268	0.146905	46.5026	FLOT2;CYP46A1
578	protein polyufmylation (GO:1990564)	2/5	0.0235268	0.146905	46.5026	UFL1;UBA5
579	pyrimidine ribonucleotide metabolic process (GO:0009218)	2/5	0.0235268	0.146905	46.5026	CMPK1;AK5
580	regulation of chaperone-mediated protein folding (GO:1903644)	2/5	0.0235268	0.146905	46.5026	SGTB;PDCD5
581	regulation of chromosome separation (GO:1905818)	2/5	0.0235268	0.146905	46.5026	CSNK2A1;CSNK2A2
582	regulation of platelet-derived growth factor receptor-beta signaling pathway (GO:2000586)	2/5	0.0235268	0.146905	46.5026	HIP1;LRP1
583	response to acetylcholine (GO:1905144)	2/5	0.0235268	0.146905	46.5026	ROCK2;ATP2B4
584	ribosome localization (GO:0033750)	2/5	0.0235268	0.146905	46.5026	XPO1;ABCE1
585	rRNA transport (GO:0051029)	2/5	0.0235268	0.146905	46.5026	NPM1;TST
586	vesicle fusion with Golgi apparatus (GO:0048280)	2/5	0.0235268	0.146905	46.5026	GOSR2;SEC22B
587	positive regulation of potassium ion transmembrane transport (GO:1901381)	6/44	0.0235671	0.146905	11.0317	GABBR2;KCNJ6;ACTN2;KCNMA1;ANK2;KCNJ3
588	positive regulation of gene expression (GO:0010628)	35/482	0.023571	0.146905	5.50949	GSK3B;DDX5;DDX3X;ROCK2;WBP2;RPL11;PDCD5;EIF4A3;AGPAT1;CLU;PPM1F;FXR1;RBM3;RPS4X;RIMS1;GJA1;U2AF2;DHX36;S100A13;POLR2H;SF3B1;NTRK2;NPM1;RPS7;STAT3;ANK2;ANK3;WARS1;OLFM1;ACTC1;DNAJA4;HGS;EZR;HSPA1B;LAMTOR5
589	cellular response to nerve growth factor stimulus (GO:1990090)	4/22	0.0237434	0.146905	15.4811	EHD1;NTRK2;RAB35;RAPGEF2
590	chaperone-mediated protein complex assembly (GO:0051131)	4/22	0.0237434	0.146905	15.4811	CCT2;PTGES3;CLU;PFDN6
591	lipid droplet organization (GO:0034389)	4/22	0.0237434	0.146905	15.4811	ZFYVE1;PPID;RAB3GAP1;CDS2
592	negative regulation of protein dephosphorylation (GO:0035308)	4/22	0.0237434	0.146905	15.4811	GSK3B;ENSA;PPP1R1B;TIPRL
593	positive regulation of axon extension (GO:0045773)	4/22	0.0237434	0.146905	15.4811	MACF1;DBNL;TWF2;L1CAM
594	regulation of G protein-coupled receptor signaling pathway (GO:0008277)	9/82	0.0238455	0.147041	8.59632	GIT2;RGS14;ROCK2;GNG4;GNG7;NMT1;GIT1;MGLL;PPP1R9B
595	regulation of gene expression, epigenetic (GO:0040029)	9/82	0.0238455	0.147041	8.59632	MECP2;RBBP4;SMYD5;WBP2;H3C1;POLR2H;RBBP7;MACROH2A2;SF3B1
596	actin filament organization (GO:0007015)	14/152	0.0239111	0.147077	7.07906	CARMIL2;HIP1;TPM3;TMOD2;RHOG;ERMN;CORO1B;PPP1R9B;ACTC1;PLS3;ELMO2;CORO7;ARHGEF2;PLS1
597	cellular response to calcium ion (GO:0071277)	8/69	0.0240117	0.147077	9.12414	TRPM2;CAMK2D;SYT3;SYT2;SYT12;CPNE7;CPNE2;SYT7
598	cellular response to decreased oxygen levels (GO:0036294)	8/69	0.0240117	0.147077	9.12414	ACAA2;FAM162A;HP1BP3;UBQLN1;HYOU1;STUB1;P4HB;NDRG1
599	RNA 3'-end processing (GO:0031123)	8/69	0.0240117	0.147077	9.12414	U2AF2;ALYREF;EIF4A3;SRSF1;SRSF2;SRSF3;CSTF2T;U2AF1
600	regulation of vesicle-mediated transport (GO:0060627)	10/96	0.0247117	0.151112	8.03262	RALA;SCFD1;HIP1;OPHN1;RAB12;CPLX1;RAB11A;SYT7;STXBP5L;PICALM
601	antigen processing and presentation of peptide antigen via MHC class I (GO:0002474)	5/33	0.0249107	0.15132	12.2862	BCAP31;SEC23A;SAR1B;IDE;SEC31A
602	lytic vacuole organization (GO:0080171)	5/33	0.0249107	0.15132	12.2862	VPS18;SNAPIN;GAA;ARSB;CLVS1
603	phosphatidylcholine biosynthetic process (GO:0006656)	5/33	0.0249107	0.15132	12.2862	SLC44A1;CSNK2A1;CSNK2A2;CSNK2B;APOA2
604	regulation of neurotransmitter secretion (GO:0046928)	5/33	0.0249107	0.15132	12.2862	GSK3B;RIMS1;VPS18;SNAPIN;CPLX1
605	ribosomal large subunit biogenesis (GO:0042273)	7/57	0.0254549	0.153749	9.5837	RPL7A;NPM1;RPL3;RPL11;RPL14;RPL23A;RPL7
606	regulation of signal transduction (GO:0009966)	17/198	0.0255703	0.153749	6.44056	GIT2;MTCH1;HOMER1;RGS14;GSKIP;SYNJ2BP;CLU;PPP2CA;GRK2;NCLN;GNG4;GNG7;CSK;FYN;OGT;GIT1;MGLL
607	protein dephosphorylation (GO:0006470)	13/139	0.0258208	0.153749	7.04878	PPP1R12A;PPM1H;PTPN11;PPP2R5C;PPM1F;PTPRD;PPP2CA;PPP6C;PPP5C;PTPRA;PPP2R5E;PTPN9;LHPP
608	cellular biogenic amine metabolic process (GO:0006576)	3/13	0.0258973	0.153749	20.4029	SMS;ATP7A;SRM
609	chondroitin sulfate catabolic process (GO:0030207)	3/13	0.0258973	0.153749	20.4029	VCAN;HEXB;ARSB
610	Golgi ribbon formation (GO:0090161)	3/13	0.0258973	0.153749	20.4029	PRMT5;STX16;MYO18A
611	intracellular sterol transport (GO:0032366)	3/13	0.0258973	0.153749	20.4029	OSBPL2;VPS4A;RELCH
612	negative regulation of endoplasmic reticulum unfolded protein response (GO:1900102)	3/13	0.0258973	0.153749	20.4029	UFL1;WFS1;RACK1
613	plasma membrane repair (GO:0001778)	3/13	0.0258973	0.153749	20.4029	ANXA6;SYT7;ARL8B
614	positive regulation of vascular endothelial cell proliferation (GO:1905564)	3/13	0.0258973	0.153749	20.4029	PDPK1;AKT3;HMGB1
615	purine ribonucleoside triphosphate metabolic process (GO:0009205)	3/13	0.0258973	0.153749	20.4029	OPA1;GNAI3;GTPBP1
616	purine-containing compound salvage (GO:0043101)	3/13	0.0258973	0.153749	20.4029	DGUOK;HPRT1;APRT
617	semaphorin-plexin signaling pathway involved in neuron projection guidance (GO:1902285)	3/13	0.0258973	0.153749	20.4029	PLXNA1;PLXNB1;PLXNA4
618	synaptic vesicle localization (GO:0097479)	3/13	0.0258973	0.153749	20.4029	SNAPIN;KIF5C;KIF5B
619	fatty acid catabolic process (GO:0009062)	8/70	0.0259404	0.153757	8.79053	ALDH3A2;ACADVL;ACAA2;ACOX1;ECHDC1;MMUT;ACAT2;SLC27A4
620	regulation of protein secretion (GO:0050708)	12/125	0.0263158	0.15573	7.21525	TMED10;EIPR1;ENSA;ITPR1;SLC2A1;MYO18A;EZR;PPID;STX1A;SYT7;EXOC1;STXBP5L
621	positive regulation of GTPase activity (GO:0043547)	18/214	0.0264477	0.156259	6.2408	ITGB1;GSK3B;RHOG;RAP1GAP;ABR;ADPRH;RACK1;RAPGEF2;PIN1;PLXNB1;MMUT;GNB5;HRAS;NGEF;RAB3GAP1;RGS7;SLC27A4;PICALM
622	cytoskeleton-dependent intracellular transport (GO:0030705)	4/23	0.0276108	0.162457	14.0739	F8A1;KIF5C;KIF5B;KIF1A
623	negative regulation of phosphoprotein phosphatase activity (GO:0032515)	4/23	0.0276108	0.162457	14.0739	GSK3B;ROCK2;PPP1R1B;TIPRL
624	nucleosome assembly (GO:0006334)	7/58	0.0277181	0.162457	9.17727	BRD2;NPM1;RBBP4;H3C1;ANP32B;IPO4;NAP1L4
625	positive regulation of protein binding (GO:0032092)	7/58	0.0277181	0.162457	9.17727	PPP2CA;GSK3B;LRP1;RPL11;RAPGEF2;PIN1;IDE
626	regulation of phagocytosis (GO:0050764)	7/58	0.0277181	0.162457	9.17727	CAMK1D;AHSG;RACK1;APOA2;SIRPA;CD47;SYT7
627	autophagosome maturation (GO:0097352)	5/34	0.0280157	0.163417	11.4845	GABARAPL2;MAP1LC3A;VAMP7;UBQLN1;TECPR1
628	cellular response to amino acid stimulus (GO:0071230)	5/34	0.0280157	0.163417	11.4845	RPTOR;CAPN2;FYN;LAMTOR3;LAMTOR5
629	negative regulation of blood vessel endothelial cell migration (GO:0043537)	5/34	0.0280157	0.163417	11.4845	MECP2;JUP;CSNK2B;ATP2B4;HMGB1
630	positive regulation of organelle assembly (GO:1902117)	6/46	0.0287147	0.167229	9.92664	CNOT1;HTT;RAB3GAP2;PIP4K2C;ARHGAP35;RAB3GAP1
631	selective autophagy (GO:0061912)	7/59	0.0301141	0.174835	8.79221	UFL1;DYNC1LI2;UBA5;UBQLN1;WDFY3;DYNLL1;ATG5
632	positive regulation of secretion by cell (GO:1903532)	8/72	0.030116	0.174835	8.16692	TMED10;GRK2;MYO18A;RAB27B;EZR;PPID;STX1A;EXOC1
633	regulation of Ras protein signal transduction (GO:0046578)	9/86	0.0313095	0.179126	7.55412	ARHGAP44;LRRC59;SYNGAP1;CADM4;OPHN1;MADD;MFN2;ARHGEF2;OGT
634	transport across blood-brain barrier (GO:0150104)	9/86	0.0313095	0.179126	7.55412	ATP8A1;SLC44A1;SLC7A8;LRP1;FABP5;SLC2A1;ATP2B4;SLC1A3;SLC27A4
635	cellular response to amyloid-beta (GO:1904646)	5/35	0.0313555	0.179126	10.7514	GSK3B;GJA1;LRP1;FYN;SNX6
636	oxoacid metabolic process (GO:0043436)	5/35	0.0313555	0.179126	10.7514	MTARC2;PPA2;PPA1;ABHD14B;BPNT1
637	regulation of postsynaptic membrane potential (GO:0060078)	5/35	0.0313555	0.179126	10.7514	NLGN3;GSK3B;MPP2;GRIN2B;RAB3GAP1
638	calcium ion import across plasma membrane (GO:0098703)	3/14	0.0317347	0.179126	17.5152	SLC24A2;TRPM2;ATP2B4
639	COPII-coated vesicle cargo loading (GO:0090110)	3/14	0.0317347	0.179126	17.5152	SEC23A;SAR1A;SEC31A
640	NAD biosynthesis via nicotinamide riboside salvage pathway (GO:0034356)	3/14	0.0317347	0.179126	17.5152	NAXE;NAPRT;NAXD
641	negative regulation of smooth muscle cell migration (GO:0014912)	3/14	0.0317347	0.179126	17.5152	NDRG4;LRP1;CORO1B
642	peptidyl-serine dephosphorylation (GO:0070262)	3/14	0.0317347	0.179126	17.5152	PPP2CA;PPP5C;PPM1F
643	polarized epithelial cell differentiation (GO:0030859)	3/14	0.0317347	0.179126	17.5152	RAP2A;OPHN1;EZR
644	positive regulation of sodium ion transmembrane transporter activity (GO:2000651)	3/14	0.0317347	0.179126	17.5152	GLRX;ACTN4;ANK3
645	protein maturation by iron-sulfur cluster transfer (GO:0097428)	3/14	0.0317347	0.179126	17.5152	NFU1;GLRX3;GLRX5
646	regulation of response to endoplasmic reticulum stress (GO:1905897)	3/14	0.0317347	0.179126	17.5152	WFS1;CLU;MANF
647	synaptic membrane adhesion (GO:0099560)	3/14	0.0317347	0.179126	17.5152	PTPRD;GPC4;LRRC4B
648	axon extension (GO:0048675)	4/24	0.0318317	0.179126	12.8396	NLGN3;CYFIP1;ALCAM;USP9X
649	establishment of mitotic spindle orientation (GO:0000132)	4/24	0.0318317	0.179126	12.8396	ITGB1;NSFL1C;GJA1;HTT
650	long-chain fatty-acyl-CoA metabolic process (GO:0035336)	4/24	0.0318317	0.179126	12.8396	ACSL1;TECR;ACSL6;HSD17B12
651	positive regulation of protein targeting to membrane (GO:0090314)	4/24	0.0318317	0.179126	12.8396	FYN;ANK3;MFF;HRAS
652	regulation of vascular endothelial growth factor receptor signaling pathway (GO:0030947)	4/24	0.0318317	0.179126	12.8396	CADM4;HGS;PDCD6;EPN2
653	cellular response to starvation (GO:0009267)	14/158	0.0319309	0.179409	6.25653	GABARAPL2;BRSK2;ASNS;ZFYVE1;EIF2S1;RPTOR;MAP1LC3A;ATP6V1H;PIK3C3;ATP6V0C;LAMTOR3;GCN1;ATG5;LAMTOR5
654	chromatin assembly (GO:0031497)	8/73	0.0323676	0.180756	7.87533	H1-5;BRD2;NPM1;RBBP4;H3C1;ANP32B;H1-0;NAP1L4
655	endoplasmic reticulum organization (GO:0007029)	8/73	0.0323676	0.180756	7.87533	ALDH3A2;GAK;RTN3;REEP5;VAPA;ATL1;STX1A;SEC31A
656	positive regulation of synaptic transmission (GO:0050806)	8/73	0.0323676	0.180756	7.87533	NLGN3;SLC24A2;RIMS1;MPP2;RGS14;PTK2B;GRIN2B;SHISA7
657	transcription-coupled nucleotide-excision repair (GO:0006283)	8/73	0.0323676	0.180756	7.87533	DDB1;COPS4;COPS6;COPS5;COPS2;COPS7A;POLR2H;PRPF19
658	calcium ion transmembrane transport (GO:0070588)	9/87	0.0334034	0.185385	7.31752	SLC24A2;AFG3L2;TRPM2;SMDT1;STOML2;ATP2B4;MICU3;SPG7;GRIN2B
659	negative regulation of angiogenesis (GO:0016525)	9/87	0.0334034	0.185385	7.31752	MECP2;NAXE;HGS;ROCK2;ATP2B4;SYNJ2BP;HSPG2;EPN1;EPN2
660	activation of Janus kinase activity (GO:0042976)	2/6	0.034106	0.185385	31.4213	PTK2B;PRLR
661	choline catabolic process (GO:0042426)	2/6	0.034106	0.185385	31.4213	SLC44A1;ALDH7A1
662	membrane raft assembly (GO:0001765)	2/6	0.034106	0.185385	31.4213	ANXA2;FLOT2
663	multinuclear osteoclast differentiation (GO:0072674)	2/6	0.034106	0.185385	31.4213	SH3PXD2A;CD81
664	negative regulation of Arp2/3 complex-mediated actin nucleation (GO:0034316)	2/6	0.034106	0.185385	31.4213	CTNNA2;CORO1B
665	negative regulation of cellular response to hypoxia (GO:1900038)	2/6	0.034106	0.185385	31.4213	HYOU1;NOL3
666	neurotransmitter receptor transport, endosome to postsynaptic membrane (GO:0098887)	2/6	0.034106	0.185385	31.4213	ARHGAP44;RAB11A
667	peroxisome proliferator activated receptor signaling pathway (GO:0035357)	2/6	0.034106	0.185385	31.4213	PDK3;ACTN4
668	plus-end-directed organelle transport along microtubule (GO:0072386)	2/6	0.034106	0.185385	31.4213	KIF3B;KIF3A
669	positive regulation of autophagy of mitochondrion in response to mitochondrial depolarization (GO:1904925)	2/6	0.034106	0.185385	31.4213	ATP5IF1;HUWE1
670	positive regulation of non-membrane spanning protein tyrosine kinase activity (GO:1903997)	2/6	0.034106	0.185385	31.4213	NTRK2;FYN
671	protein repair (GO:0030091)	2/6	0.034106	0.185385	31.4213	FN3K;PCMT1
672	protein ufmylation (GO:0071569)	2/6	0.034106	0.185385	31.4213	UFL1;UBA5
673	regulation of glutamate receptor signaling pathway (GO:1900449)	2/6	0.034106	0.185385	31.4213	NECAB2;FYN
674	regulation of protein targeting (GO:1903533)	2/6	0.034106	0.185385	31.4213	ATP5IF1;HAX1
675	vacuole organization (GO:0007033)	2/6	0.034106	0.185385	31.4213	VPS18;VPS4A
676	G2/M transition of mitotic cell cycle (GO:0000086)	12/130	0.0342749	0.186028	6.4059	KHDRBS1;BRSK2;PPP1R12A;CCNY;DCTN2;PPME1;CEP152;ENSA;PRKACA;DYNLL1;CKAP5;SKP1
677	positive regulation of endocytosis (GO:0045807)	6/48	0.0345512	0.186974	8.96029	HIP1;LRP1;NEDD4L;ANKFY1;CLU;APPL2
678	regulation of protein metabolic process (GO:0051246)	6/48	0.0345512	0.186974	8.96029	ROCK2;WFS1;HGS;NEDD4L;NEDD8;CHMP6
679	regulation of cytokine-mediated signaling pathway (GO:0001959)	8/74	0.0347312	0.187671	7.59626	CYLD;CDC37;MADD;RACK1;PTPN11;AGPAT1;ABCE1;JAK1
680	regulation of cell cycle G1/S phase transition (GO:1902806)	5/36	0.0349342	0.188214	10.0793	ATP2B4;PSME1;PSME2;APPL2;APPL1
681	regulation of mRNA processing (GO:0050684)	5/36	0.0349342	0.188214	10.0793	KHDRBS1;TIA1;KHDRBS3;DHX9;SRSF3
682	intrinsic apoptotic signaling pathway (GO:0097193)	10/102	0.0356366	0.191436	6.76374	BAG6;BRSK2;DDX5;DDX3X;CUL5;AIFM1;CUL3;ITPR1;GSKIP;PPM1F
683	mitotic sister chromatid segregation (GO:0000070)	10/102	0.0356366	0.191436	6.76374	SET;CSNK2A1;DCTN2;CUL3;CSNK2A2;CSNK2B;VPS4A;CHMP6;CHMP7;RAB11A
684	cell cycle G2/M phase transition (GO:0044839)	12/131	0.0360522	0.193385	6.25654	KHDRBS1;BRSK2;PPP1R12A;CCNY;DCTN2;PPME1;CEP152;ENSA;PRKACA;DYNLL1;CKAP5;SKP1
685	protein quality control for misfolded or incompletely synthesized proteins (GO:0006515)	4/25	0.0364097	0.194734	11.751	BAG6;CUL3;CLPP;STUB1
686	regulation of AMPA receptor activity (GO:2000311)	4/25	0.0364097	0.194734	11.751	NLGN3;PRRT1;SHISA7;SHISA6
687	adherens junction organization (GO:0034332)	6/49	0.0377359	0.198791	8.52216	CADM3;CDH2;JUP;TBCD;CSK;PIP5K1C
688	receptor internalization (GO:0031623)	6/49	0.0377359	0.198791	8.52216	ITGB1;GRK2;LRP1;CD81;ARRB1;PICALM
689	positive regulation of macromolecule metabolic process (GO:0010604)	28/384	0.0378188	0.198791	4.82561	GSK3B;DDX3X;ROCK2;RPL11;PDCD5;ARRB1;CLU;PPM1F;RIMS1;GJA1;TRIM28;DHX36;ATAD1;NTRK2;ANXA2;RPS7;WFS1;STAT3;ANK2;ANK3;WARS1;OLFM1;ACTC1;HGS;DNAJA4;EZR;HSPA1B;LAMTOR5
690	androgen receptor signaling pathway (GO:0030521)	3/15	0.0381978	0.198791	15.1922	DDX17;DDX5;RNF14
691	calcium ion import into cytosol (GO:1902656)	3/15	0.0381978	0.198791	15.1922	SLC24A2;TRPM2;ATP2B4
692	contractile actin filament bundle assembly (GO:0030038)	3/15	0.0381978	0.198791	15.1922	ITGB1;CUL3;ARRB1
693	embryonic cranial skeleton morphogenesis (GO:0048701)	3/15	0.0381978	0.198791	15.1922	MTHFD1;MTHFD1L;EIF4A3
694	endoplasmic reticulum tubular network organization (GO:0071786)	3/15	0.0381978	0.198791	15.1922	RTN3;ARL6IP1;ATL1
695	establishment of apical/basal cell polarity (GO:0035089)	3/15	0.0381978	0.198791	15.1922	RAP2A;OPHN1;EZR
696	G protein-coupled glutamate receptor signaling pathway (GO:0007216)	3/15	0.0381978	0.198791	15.1922	GRM3;GRM2;HOMER1
697	GTP metabolic process (GO:0046039)	3/15	0.0381978	0.198791	15.1922	OPA1;GNAI3;GTPBP1
698	intracellular cholesterol transport (GO:0032367)	3/15	0.0381978	0.198791	15.1922	OSBPL2;VPS4A;RELCH
699	membrane raft organization (GO:0031579)	3/15	0.0381978	0.198791	15.1922	ANXA2;NAXE;FLOT2
700	negative regulation of ubiquitin-protein transferase activity (GO:0051444)	3/15	0.0381978	0.198791	15.1922	BAG5;RPS7;RPL11
701	positive regulation of sprouting angiogenesis (GO:1903672)	3/15	0.0381978	0.198791	15.1922	PKM;PDPK1;JAK1
702	positive regulation of telomerase RNA localization to Cajal body (GO:1904874)	3/15	0.0381978	0.198791	15.1922	CCT2;RUVBL1;CCT8
703	regulation of cytoplasmic translation (GO:2000765)	3/15	0.0381978	0.198791	15.1922	PKM;DHX9;DHX36
704	regulation of extracellular matrix disassembly (GO:0010715)	3/15	0.0381978	0.198791	15.1922	CST3;CARMIL2;LRP1
705	stress fiber assembly (GO:0043149)	3/15	0.0381978	0.198791	15.1922	ITGB1;CUL3;ARRB1
706	centromere complex assembly (GO:0034508)	5/37	0.0387551	0.200553	9.46163	CENPV;NPM1;RBBP4;RUVBL1;RBBP7
707	regulation of actin cytoskeleton reorganization (GO:2000249)	5/37	0.0387551	0.200553	9.46163	TRPM2;HAX1;PTK2B;IQGAP2;HRAS
708	regulation of intracellular steroid hormone receptor signaling pathway (GO:0033143)	5/37	0.0387551	0.200553	9.46163	UFL1;DDX5;RNF14;UBA5;H3C1
709	regulation of transport (GO:0051049)	5/37	0.0387551	0.200553	9.46163	DNAJA1;SCFD1;REEP5;GAPVD1;RAB11A
710	regulation of protein binding (GO:0043393)	11/118	0.0390749	0.201924	6.22161	PPP2CA;GSK3B;SNAPIN;LRP1;RPL11;RACK1;PIN1;RAPGEF2;IDE;PRKACA;PEX14
711	negative regulation of translation (GO:0017148)	9/90	0.0402599	0.207754	6.65841	FXR1;SYNCRIP;DDX6;DDX3X;ROCK2;CNOT1;EIF4A3;DHX36;RACK1
712	actin cytoskeleton reorganization (GO:0031532)	7/63	0.0410777	0.21138	7.43898	RAP2A;BRSK2;RALA;KIT;TNIK;CDC42BPB;EZR
713	positive regulation of viral process (GO:0048524)	7/63	0.0410777	0.21138	7.43898	DDB1;DDX3X;DHX9;VPS4A;KPNA6;POLR2H;PPID
714	chaperone cofactor-dependent protein refolding (GO:0051085)	4/26	0.0413469	0.21217	10.7857	GAK;ST13;PTGES3;HSPA1B
715	organelle fission (GO:0048285)	4/26	0.0413469	0.21217	10.7857	OPA1;MTFR1L;MFF;GDAP1
716	positive regulation of transport (GO:0051050)	9/91	0.0427422	0.218816	6.45437	GSK3B;CAMK1D;ANXA2;LRP1;AHSG;APOA2;SIRPA;NEDD4L;CD47
717	lysosome organization (GO:0007040)	5/38	0.0428209	0.218816	8.89285	VPS18;SNAPIN;GAA;ARSB;CLVS1
718	regulation of apoptotic signaling pathway (GO:2001233)	5/38	0.0428209	0.218816	8.89285	CYLD;QARS1;CSNK2A1;CSNK2A2;MADD
719	diterpenoid metabolic process (GO:0016101)	7/64	0.044175	0.223106	7.14167	ALDH3A2;LRP1;GPC1;ALDH1A1;APOA2;GPC4;HSPG2
720	protein localization to nucleus (GO:0034504)	10/106	0.0445545	0.223106	6.04647	IPO9;CSE1L;RPL11;STAT3;NUTF2;TNPO2;IPO4;APPL2;SKP1;APPL1
721	small GTPase mediated signal transduction (GO:0007264)	10/106	0.0445545	0.223106	6.04647	ABR;RALA;TRIM28;ARL3;ARHGAP1;ARFIP2;RRAS2;RAPGEF2;RUNDC3A;HRAS
722	cholesterol transport (GO:0030301)	6/51	0.0446515	0.223106	7.72443	STX12;VPS4A;OSBPL2;APOA2;RELCH;CLU
723	inositol lipid-mediated signaling (GO:0048017)	6/51	0.0446515	0.223106	7.72443	PI4KA;PIK3C3;PLCH2;EZR;OGT;EXOC1
724	mitotic metaphase plate congression (GO:0007080)	6/51	0.0446515	0.223106	7.72443	DCTN2;CUL3;VPS4A;CHMP6;CHMP7;RAB11A
725	apoptotic DNA fragmentation (GO:0006309)	3/16	0.045275	0.223106	13.2928	HMGB1;H1-0;KPNA1
726	filopodium assembly (GO:0046847)	3/16	0.045275	0.223106	13.2928	SPATA13;EZR;PPP1R9B
727	negative regulation of release of cytochrome c from mitochondria (GO:0090201)	3/16	0.045275	0.223106	13.2928	OPA1;NOL3;CLU
728	regulation of fatty acid oxidation (GO:0046320)	3/16	0.045275	0.223106	13.2928	ACADVL;FABP3;APPL2
729	regulation of interleukin-1 production (GO:0032652)	3/16	0.045275	0.223106	13.2928	TMED10;SIRPA;HMGB1
730	regulation of Rac protein signal transduction (GO:0035020)	3/16	0.045275	0.223106	13.2928	ARHGAP44;CADM4;OGT
731	protein modification process (GO:0036211)	8/78	0.0453449	0.223106	6.5924	RPN2;FBXO2;UBE2D3;ADPRH;CPE;NEDD8;RABGGTA;UBE2M
732	amino sugar catabolic process (GO:0046348)	2/7	0.0461535	0.223106	22.885	GNPDA1;ALDH1A1
733	cellular response to histamine (GO:0071420)	2/7	0.0461535	0.223106	22.885	GABRB3;GABRB2
734	excitatory chemical synaptic transmission (GO:0098976)	2/7	0.0461535	0.223106	22.885	GRIN2B;SHISA6
735	G-quadruplex DNA unwinding (GO:0044806)	2/7	0.0461535	0.223106	22.885	DHX9;DHX36
736	leucine metabolic process (GO:0006551)	2/7	0.0461535	0.223106	22.885	HMGCL;BCAT1
737	long-term synaptic depression (GO:0060292)	2/7	0.0461535	0.223106	22.885	PRRT1;SLC24A2
738	monoacylglycerol catabolic process (GO:0052651)	2/7	0.0461535	0.223106	22.885	ABHD12;MGLL
739	negative regulation of intracellular transport (GO:0032387)	2/7	0.0461535	0.223106	22.885	ARHGAP1;CRYAB
740	negative regulation of p38MAPK cascade (GO:1903753)	2/7	0.0461535	0.223106	22.885	CYLD;EZR
741	negative regulation of protein kinase activity by regulation of protein phosphorylation (GO:0044387)	2/7	0.0461535	0.223106	22.885	NPM1;PPM1F
742	neurotransmitter receptor transport, endosome to plasma membrane (GO:0099639)	2/7	0.0461535	0.223106	22.885	ARHGAP44;RAB11A
743	photoreceptor cell differentiation (GO:0046530)	2/7	0.0461535	0.223106	22.885	ARL3;STAT3
744	polyamine biosynthetic process (GO:0006596)	2/7	0.0461535	0.223106	22.885	SMS;SRM
745	positive regulation of aspartic-type endopeptidase activity involved in amyloid precursor protein catabolic process (GO:1902961)	2/7	0.0461535	0.223106	22.885	ROCK2;PICALM
746	positive regulation of catecholamine secretion (GO:0033605)	2/7	0.0461535	0.223106	22.885	GRK2;STX1A
747	positive regulation of membrane depolarization (GO:1904181)	2/7	0.0461535	0.223106	22.885	RACK1;ANK3
748	positive regulation of miRNA mediated inhibition of translation (GO:1905618)	2/7	0.0461535	0.223106	22.885	DDX6;STAT3
749	positive regulation of mitophagy in response to mitochondrial depolarization (GO:0098779)	2/7	0.0461535	0.223106	22.885	HUWE1;MFN2
750	positive regulation of voltage-gated calcium channel activity (GO:1901387)	2/7	0.0461535	0.223106	22.885	CACNB2;NIPSNAP2
751	purine-containing compound metabolic process (GO:0072521)	2/7	0.0461535	0.223106	22.885	PRPS1;GUK1
752	pyrimidine-containing compound biosynthetic process (GO:0072528)	2/7	0.0461535	0.223106	22.885	PRPS1;UMPS
753	regulation of cGMP-mediated signaling (GO:0010752)	2/7	0.0461535	0.223106	22.885	PDE10A;RUNDC3A
754	regulation of miRNA mediated inhibition of translation (GO:1905616)	2/7	0.0461535	0.223106	22.885	DDX6;STAT3
755	regulation of myosin-light-chain-phosphatase activity (GO:0035507)	2/7	0.0461535	0.223106	22.885	PPP1R12A;ROCK2
756	regulation of non-membrane spanning protein tyrosine kinase activity (GO:1903995)	2/7	0.0461535	0.223106	22.885	NTRK2;FYN
757	response to lead ion (GO:0010288)	2/7	0.0461535	0.223106	22.885	PPP2CA;PPP5C
758	ribosomal large subunit export from nucleus (GO:0000055)	2/7	0.0461535	0.223106	22.885	NPM1;XPO1
759	very long-chain fatty acid catabolic process (GO:0042760)	2/7	0.0461535	0.223106	22.885	ACOX1;SLC27A4
760	melanosome organization (GO:0032438)	4/27	0.0466436	0.224293	9.9259	SNAPIN;AP1G1;AP3D1;AP1M1
761	microtubule polymerization or depolymerization (GO:0031109)	4/27	0.0466436	0.224293	9.9259	KIF2A;PIN1;CKAP5;HDGFL3
762	mitotic chromosome condensation (GO:0007076)	4/27	0.0466436	0.224293	9.9259	SET;CSNK2A1;CSNK2A2;CSNK2B
763	regulation of cell junction assembly (GO:1901888)	4/27	0.0466436	0.224293	9.9259	RAP1B;ROCK2;RAPGEF2;PRKACA
764	DNA replication-independent nucleosome assembly (GO:0006336)	5/39	0.0471335	0.225761	8.36798	NPM1;RBBP4;RUVBL1;RBBP7;IPO4
765	regulation of heart rate by cardiac conduction (GO:0086091)	5/39	0.0471335	0.225761	8.36798	CACNB2;CAMK2D;JUP;ANK2;KCNJ3
766	regulation of protein targeting to mitochondrion (GO:1903214)	5/39	0.0471335	0.225761	8.36798	ATP5IF1;HAX1;UBE2D3;CSNK2A2;HUWE1
767	regulation of cell-matrix adhesion (GO:0001952)	7/65	0.0474188	0.226831	6.85875	GSK3B;MACF1;JUP;LIMCH1;ROCK2;PTPRA;PTK2B
768	negative regulation of cellular biosynthetic process (GO:0031327)	6/52	0.0483865	0.230559	7.36086	ACADVL;ROCK2;ATP2B4;SIRPA;RAPGEF2;FYN
769	regulation of exocytosis (GO:0017157)	6/52	0.0483865	0.230559	7.36086	RALA;RAB12;RAB27B;CHMP6;CPLX1;STXBP5L
770	regulation of intrinsic apoptotic signaling pathway (GO:2001242)	6/52	0.0483865	0.230559	7.36086	BCAP31;CYLD;DDX3X;RACK1;UBQLN1;P4HB
771	negative regulation of cell death (GO:0060548)	9/94	0.0507989	0.241481	5.88456	GSK3B;PSMC5;WFS1;FYN;CLU;DCPS;CD200;HSPA1B;ATG5
772	ERBB signaling pathway (GO:0038127)	7/66	0.0508105	0.241481	6.58937	RPS6KA5;CUL5;PDPK1;CDC37;PTK2B;PTPN11;STUB1
773	negative regulation of cellular component organization (GO:0051129)	8/80	0.0513703	0.243511	6.15014	GSK3B;CARMIL2;DDX3X;DNAJA4;APOA2;CLU;CRYAB;HSPA1B
774	negative regulation of extrinsic apoptotic signaling pathway (GO:2001237)	8/80	0.0513703	0.243511	6.15014	GSK3B;DDX3X;PEA15;HTT;ARHGEF2;NOL3;SCG2;HSPA1B
775	positive regulation of cation channel activity (GO:2001259)	5/40	0.0516942	0.24376	7.8827	NLGN3;ACTN2;HTT;ANK2;ANK3
776	regulation of nitric oxide biosynthetic process (GO:0045428)	5/40	0.0516942	0.24376	7.8827	ROCK2;ATP2B4;SIRPA;CD47;CLU
777	calcium ion import (GO:0070509)	4/28	0.0522987	0.24376	9.15671	AFG3L2;CACNB2;SMDT1;MICU3
778	cellular response to acid chemical (GO:0071229)	4/28	0.0522987	0.24376	9.15671	RPTOR;CAPN2;LAMTOR3;LAMTOR5
779	negative regulation of cellular response to insulin stimulus (GO:1900077)	4/28	0.0522987	0.24376	9.15671	AHSG;PIP4K2C;APPL2;SLC27A4
780	positive regulation of cell communication (GO:0010647)	4/28	0.0522987	0.24376	9.15671	RIMS1;HOMER1;PTPN23;ANK3
781	receptor clustering (GO:0043113)	4/28	0.0522987	0.24376	9.15671	DLG3;LRRC7;DNAJA3;SYNJ2BP
782	regulation of phosphatase activity (GO:0010921)	4/28	0.0522987	0.24376	9.15671	PPP1R2;PPP6R2;TIPRL;HTT
783	regulation of postsynapse organization (GO:0099175)	4/28	0.0522987	0.24376	9.15671	ARHGAP44;HOMER1;KIF1A;PPFIA2
784	regulation of sodium ion transmembrane transport (GO:1902305)	4/28	0.0522987	0.24376	9.15671	CAMK2D;ATP2B4;NEDD4L;FXYD6
785	IRE1-mediated unfolded protein response (GO:0036498)	6/53	0.0523084	0.24376	7.01849	ACADVL;WFS1;GOSR2;SRPRB;HYOU1;SEC31A
786	positive regulation of macroautophagy (GO:0016239)	6/53	0.0523084	0.24376	7.01849	GNAI3;HTT;RAB3GAP2;PIP4K2C;PAFAH1B2;RAB3GAP1
787	regulation of cellular component organization (GO:0051128)	12/139	0.0526638	0.24376	5.19162	RAP1B;RPTOR;CAMK2D;BAG5;HIP1;NCLN;OPHN1;ROCK2;RAPGEF2;PTPN11;ERMN;PICALM
788	fatty acid metabolic process (GO:0006631)	11/124	0.052705	0.24376	5.34585	ACLY;GPX4;ACSL1;ACOX1;ACAD9;NDUFAB1;ACSL6;ACOT2;CPT1C;ACADSB;SLC27A4
789	acyl-CoA biosynthetic process (GO:0071616)	3/17	0.0529508	0.24376	11.7181	GCDH;ACLY;DIP2A
790	copper ion homeostasis (GO:0055070)	3/17	0.0529508	0.24376	11.7181	ATP7A;ATOX1;CUTC
791	establishment of protein localization to endoplasmic reticulum (GO:0072599)	3/17	0.0529508	0.24376	11.7181	RAB3GAP2;SRPRB;RAB3GAP1
792	midbody abscission (GO:0061952)	3/17	0.0529508	0.24376	11.7181	VPS4A;CHMP6;CHMP7
793	regulation of cardiac muscle contraction by regulation of the release of sequestered calcium ion (GO:0010881)	3/17	0.0529508	0.24376	11.7181	CAMK2D;ANK2;PRKACA
794	RNA interference (GO:0016246)	3/17	0.0529508	0.24376	11.7181	TSNAX;DHX9;TSN
795	ruffle organization (GO:0031529)	3/17	0.0529508	0.24376	11.7181	CYFIP1;ARFIP2;CORO1B
796	synaptic vesicle membrane organization (GO:0048499)	3/17	0.0529508	0.24376	11.7181	SNAP47;AP3D1;STX1A
797	tail-anchored membrane protein insertion into ER membrane (GO:0071816)	3/17	0.0529508	0.24376	11.7181	BAG6;EMC1;GET3
798	nuclear membrane reassembly (GO:0031468)	6/54	0.0564181	0.255892	6.69575	PPP2CA;NSFL1C;VPS4A;BANF1;CHMP6;CHMP7
799	regulation of proteolysis (GO:0030162)	6/54	0.0564181	0.255892	6.69575	BAG6;CST3;CSTB;NEDD8;STUB1;OGT
800	protein methylation (GO:0006479)	5/41	0.0565034	0.255892	7.43322	PCMT1;PRMT5;ETF1;RAB6A;GSPT1
801	regulation of filopodium assembly (GO:0051489)	5/41	0.0565034	0.255892	7.43322	ARHGAP44;FXR1;TRPM2;RALA;GAP43
802	regulation of signal transduction by p53 class mediator (GO:1901796)	13/156	0.0567458	0.255892	4.86899	PRMT5;PRKAB2;CSNK2A1;PDPK1;CSNK2A2;RPL11;PPP2R5C;RPS15;RBBP4;CSNK2B;PIN1;RPS20;RBBP7
803	establishment of mitotic spindle localization (GO:0040001)	4/29	0.0583095	0.255892	8.46589	ITGB1;NSFL1C;GJA1;HTT
804	intrinsic apoptotic signaling pathway in response to endoplasmic reticulum stress (GO:0070059)	4/29	0.0583095	0.255892	8.46589	BAG6;BRSK2;AIFM1;ITPR1
805	regulation of actin polymerization or depolymerization (GO:0008064)	4/29	0.0583095	0.255892	8.46589	DBNL;HAX1;PAK3;ARHGAP35
806	regulation of calcium ion transmembrane transporter activity (GO:1901019)	4/29	0.0583095	0.255892	8.46589	CACNB2;CAMK2D;ANK2;PRKACA
807	regulation of protein targeting to membrane (GO:0090313)	4/29	0.0583095	0.255892	8.46589	FYN;ANK3;MFF;HRAS
808	aspartate family amino acid biosynthetic process (GO:0009067)	2/8	0.0594918	0.255892	17.4959	MTHFD1;ASNS
809	atrial cardiac muscle cell to AV node cell signaling (GO:0086026)	2/8	0.0594918	0.255892	17.4959	GJA1;ANK2
810	cellular response to epinephrine stimulus (GO:0071872)	2/8	0.0594918	0.255892	17.4959	ATP2B4;PRKACA
811	cellular response to hepatocyte growth factor stimulus (GO:0035729)	2/8	0.0594918	0.255892	17.4959	APPL2;APPL1
812	cellular response to interleukin-21 (GO:0098757)	2/8	0.0594918	0.255892	17.4959	STAT3;JAK1
813	endosomal vesicle fusion (GO:0034058)	2/8	0.0594918	0.255892	17.4959	VPS4A;ANKFY1
814	ER overload response (GO:0006983)	2/8	0.0594918	0.255892	17.4959	GSK3B;WFS1
815	establishment of protein localization to chromatin (GO:0071169)	2/8	0.0594918	0.255892	17.4959	H1-5;MACROH2A2
816	forebrain neuron development (GO:0021884)	2/8	0.0594918	0.255892	17.4959	RAPGEF2;ATP7A
817	interleukin-21-mediated signaling pathway (GO:0038114)	2/8	0.0594918	0.255892	17.4959	STAT3;JAK1
818	lipid import into cell (GO:0140354)	2/8	0.0594918	0.255892	17.4959	ACSL1;SLC27A4
819	macromolecule depalmitoylation (GO:0098734)	2/8	0.0594918	0.255892	17.4959	LYPLA2;ABHD10
820	mast cell activation involved in immune response (GO:0002279)	2/8	0.0594918	0.255892	17.4959	KIT;S100A13
821	mast cell degranulation (GO:0043303)	2/8	0.0594918	0.255892	17.4959	KIT;S100A13
822	methionine metabolic process (GO:0006555)	2/8	0.0594918	0.255892	17.4959	MTHFD1;SMS
823	negative regulation of actin nucleation (GO:0051126)	2/8	0.0594918	0.255892	17.4959	CTNNA2;CORO1B
824	negative regulation of cAMP-dependent protein kinase activity (GO:2000480)	2/8	0.0594918	0.255892	17.4959	PKIA;PRKAR2A
825	negative regulation of fatty acid oxidation (GO:0046322)	2/8	0.0594918	0.255892	17.4959	ACADVL;APPL2
826	negative regulation of glucose import (GO:0046325)	2/8	0.0594918	0.255892	17.4959	PEA15;APPL2
827	negative regulation of mitochondrial fusion (GO:0010637)	2/8	0.0594918	0.255892	17.4959	VAT1;HUWE1
828	negative regulation of regulated secretory pathway (GO:1903306)	2/8	0.0594918	0.255892	17.4959	RAP1B;CBARP
829	negative regulation of sodium ion transport (GO:0010766)	2/8	0.0594918	0.255892	17.4959	CAMK2D;NEDD4L
830	positive regulation of Arp2/3 complex-mediated actin nucleation (GO:2000601)	2/8	0.0594918	0.255892	17.4959	CYFIP1;WASF3
831	positive regulation of aspartic-type peptidase activity (GO:1905247)	2/8	0.0594918	0.255892	17.4959	ROCK2;PICALM
832	positive regulation of early endosome to late endosome transport (GO:2000643)	2/8	0.0594918	0.255892	17.4959	PTPN23;EZR
833	positive regulation of homotypic cell-cell adhesion (GO:0034112)	2/8	0.0594918	0.255892	17.4959	ANK3;JAK1
834	positive regulation of leukocyte differentiation (GO:1902107)	2/8	0.0594918	0.255892	17.4959	LGALS1;HMGB1
835	positive regulation of melanin biosynthetic process (GO:0048023)	2/8	0.0594918	0.255892	17.4959	ATP7A;APPL1
836	positive regulation of protein localization to early endosome (GO:1902966)	2/8	0.0594918	0.255892	17.4959	ROCK2;EZR
837	positive regulation of protein localization to endosome (GO:1905668)	2/8	0.0594918	0.255892	17.4959	ROCK2;EZR
838	positive regulation of secondary metabolite biosynthetic process (GO:1900378)	2/8	0.0594918	0.255892	17.4959	ATP7A;APPL1
839	protein depalmitoylation (GO:0002084)	2/8	0.0594918	0.255892	17.4959	LYPLA2;ABHD10
840	purine ribonucleoside monophosphate catabolic process (GO:0009169)	2/8	0.0594918	0.255892	17.4959	HPRT1;NT5C2
841	regulation of acetyl-CoA biosynthetic process from pyruvate (GO:0010510)	2/8	0.0594918	0.255892	17.4959	GSTZ1;PDK3
842	regulation of acyl-CoA biosynthetic process (GO:0050812)	2/8	0.0594918	0.255892	17.4959	GSTZ1;PDK3
843	regulation of chemokine (C-C motif) ligand 5 production (GO:0071649)	2/8	0.0594918	0.255892	17.4959	DDX3X;SIRPA
844	regulation of endodeoxyribonuclease activity (GO:0032071)	2/8	0.0594918	0.255892	17.4959	NPM1;HMGB1
845	regulation of Golgi to plasma membrane protein transport (GO:0042996)	2/8	0.0594918	0.255892	17.4959	RACK1;CSK
846	regulation of intrinsic apoptotic signaling pathway by p53 class mediator (GO:1902253)	2/8	0.0594918	0.255892	17.4959	EIF5A;RPS7
847	regulation of nitric oxide metabolic process (GO:0080164)	2/8	0.0594918	0.255892	17.4959	SIRPA;CD47
848	regulation of protein localization to early endosome (GO:1902965)	2/8	0.0594918	0.255892	17.4959	ROCK2;EZR
849	regulation of toll-like receptor 3 signaling pathway (GO:0034139)	2/8	0.0594918	0.255892	17.4959	WDFY1;FLOT2
850	regulation of translational termination (GO:0006449)	2/8	0.0594918	0.255892	17.4959	ETF1;GSPT1
851	response to epinephrine (GO:0071871)	2/8	0.0594918	0.255892	17.4959	ATP2B4;PRKACA
852	response to hepatocyte growth factor (GO:0035728)	2/8	0.0594918	0.255892	17.4959	APPL2;APPL1
853	synaptic vesicle budding (GO:0070142)	2/8	0.0594918	0.255892	17.4959	AP3D1;PICALM
854	positive regulation of cold-induced thermogenesis (GO:0120162)	9/97	0.0597935	0.256888	5.37214	GJA1;PRKAB2;FABP5;ACSL1;GNAS;MFN2;PRLR;OGT;APPL2
855	Ras protein signal transduction (GO:0007265)	12/142	0.0600457	0.25767	4.84504	RAP1B;CYFIP1;RAP2A;RALA;DBNL;TRIM28;ROCK2;ARHGAP1;RHOG;RRAS2;RAPGEF2;HRAS
856	glycoprotein metabolic process (GO:0009100)	6/55	0.0607166	0.258419	6.39125	ERP44;GANAB;PRKCSH;FBXO2;FBXO6;FBXO44
857	glycoprotein catabolic process (GO:0006516)	3/18	0.0612065	0.258419	10.3971	FBXO2;FBXO6;FBXO44
858	interleukin-6-mediated signaling pathway (GO:0070102)	3/18	0.0612065	0.258419	10.3971	STAT3;PTPN11;JAK1
859	intracellular estrogen receptor signaling pathway (GO:0030520)	3/18	0.0612065	0.258419	10.3971	DDX17;DDX5;PADI2
860	microtubule depolymerization (GO:0007019)	3/18	0.0612065	0.258419	10.3971	KIF2A;CCSAP;CKAP5
861	negative regulation of Rho protein signal transduction (GO:0035024)	3/18	0.0612065	0.258419	10.3971	CUL3;ARHGAP35;SCAI
862	positive regulation of amyloid-beta formation (GO:1902004)	3/18	0.0612065	0.258419	10.3971	ROCK2;CLU;PICALM
863	positive regulation of CREB transcription factor activity (GO:0032793)	3/18	0.0612065	0.258419	10.3971	CAMK1D;RPS6KA5;CD200
864	positive regulation of excitatory postsynaptic potential (GO:2000463)	3/18	0.0612065	0.258419	10.3971	NLGN3;RIMS1;PTK2B
865	regulation of membrane depolarization (GO:0003254)	3/18	0.0612065	0.258419	10.3971	CAMK2D;FHL1;NEDD4L
866	regulation of presynapse assembly (GO:1905606)	3/18	0.0612065	0.258419	10.3971	PTPRD;GPC4;LRRC4B
867	regulation of presynapse organization (GO:0099174)	3/18	0.0612065	0.258419	10.3971	PTPRD;GPC4;LRRC4B
868	regulation of telomerase RNA localization to Cajal body (GO:1904872)	3/18	0.0612065	0.258419	10.3971	CCT2;RUVBL1;CCT8
869	regulation of vascular endothelial cell proliferation (GO:1905562)	3/18	0.0612065	0.258419	10.3971	PDPK1;AKT3;HMGB1
870	long-chain fatty acid metabolic process (GO:0001676)	8/83	0.061335	0.258429	5.55066	GPX4;ACSL1;ACOX1;ACAD9;ACSL6;ACOT2;MGLL;SLC27A4
871	positive regulation of programmed cell death (GO:0043068)	21/286	0.0613994	0.258429	4.13373	ITGB1;MTCH1;DDX3X;RASGRF2;PDCD5;HTT;HMGB1;CLU;DNAJA1;ABR;OLFM1;NCSTN;AIFM1;FAM162A;KCNMA1;RACK1;ARHGEF2;CTSD;NGEF;PPID;SLC27A4
872	calcium ion transmembrane import into cytosol (GO:0097553)	5/42	0.061561	0.258429	7.01618	SLC24A2;TRPM2;ITPR1;ATP2B4;GRIN2B
873	heterophilic cell-cell adhesion via plasma membrane cell adhesion molecules (GO:0007157)	5/42	0.061561	0.258429	7.01618	PTPRD;IGSF21;CADM3;ALCAM;ADGRL1
874	regulation of extrinsic apoptotic signaling pathway via death domain receptors (GO:1902041)	5/42	0.061561	0.258429	7.01618	GSK3B;DDX3X;PEA15;MADD;ARHGEF2
875	receptor-mediated endocytosis (GO:0006898)	12/143	0.0626516	0.262707	4.73518	ITGB1;GAK;NLGN3;GRK2;LRP1;CD81;AP1G1;M6PR;HYOU1;PIP5K1C;HSPG2;PICALM
876	transmembrane receptor protein tyrosine kinase signaling pathway (GO:0007169)	28/404	0.0636013	0.266385	3.83958	CYFIP1;GSK3B;RGS14;ROCK2;IDE;PTBP1;NCSTN;ATP6V1H;PTK2B;FYN;AP3S1;POLR2H;PAK3;HRAS;GIT1;APPL1;NTRK2;TIA1;STAT3;PTPN11;ARPC5;GRIN2B;PRLR;KIT;RAPGEF2;ELMO2;ATP6V0C;NGEF
877	alpha-amino acid catabolic process (GO:1901606)	4/30	0.0646722	0.268419	7.84322	ALDH4A1;GSTZ1;BLMH;ACADSB
878	cell projection organization (GO:0030030)	4/30	0.0646722	0.268419	7.84322	ITGB1;CYFIP1;RHOG;QRICH2
879	CENP-A containing chromatin organization (GO:0061641)	4/30	0.0646722	0.268419	7.84322	NPM1;RBBP4;RUVBL1;RBBP7
880	CENP-A containing nucleosome assembly (GO:0034080)	4/30	0.0646722	0.268419	7.84322	NPM1;RBBP4;RUVBL1;RBBP7
881	establishment of spindle orientation (GO:0051294)	4/30	0.0646722	0.268419	7.84322	ITGB1;NSFL1C;GJA1;HTT
882	mRNA splice site selection (GO:0006376)	4/30	0.0646722	0.268419	7.84322	CELF2;SRSF1;LUC7L3;NOL3
883	regulation of cation transmembrane transport (GO:1904062)	4/30	0.0646722	0.268419	7.84322	DPP10;DPP6;HOMER1;ATP2B4
884	regulation of type I interferon-mediated signaling pathway (GO:0060338)	4/30	0.0646722	0.268419	7.84322	CDC37;PTPN11;TTLL12;ABCE1
885	regulation of cytokinesis (GO:0032465)	8/84	0.0649072	0.268786	5.36626	CENPV;CUL3;VPS4A;PIN1;PIK3C3;FSD1;GIT1;RAB11A
886	vascular transport (GO:0010232)	8/84	0.0649072	0.268786	5.36626	ATP8A1;SLC44A1;SLC7A8;LRP1;SLC2A1;ATP2B4;SLC1A3;SLC27A4
887	glycosaminoglycan catabolic process (GO:0006027)	6/56	0.065204	0.269711	6.10368	VCAN;HEXB;GPC1;GPC4;HSPG2;ARSB
888	regulation of plasma membrane bounded cell projection assembly (GO:0120032)	7/70	0.0658785	0.272194	5.63194	FXR1;TRPM2;CYLD;GAP43;TBC1D24;TWF2;ATG5
889	glutathione metabolic process (GO:0006749)	5/43	0.0668661	0.275964	6.62862	GSTZ1;ETHE1;HAGH;OPLAH;GSTM5
890	positive regulation of protein catabolic process (GO:0045732)	8/85	0.0686057	0.282329	5.18896	DDB1;GSK3B;CSNK2A1;HUWE1;NEDD4L;IDE;EZR;SEC22B
891	positive regulation of protein metabolic process (GO:0051247)	10/115	0.0698353	0.282329	4.72734	DDB1;GSK3B;CSNK2A1;WFS1;ROCK2;HUWE1;NEDD4L;IDE;SEC22B;CLU
892	cellular response to peptide (GO:1901653)	6/57	0.0698804	0.282329	5.83189	GSK3B;GJA1;LRP1;FYN;ARHGEF2;SNX6
893	positive regulation of gene expression, epigenetic (GO:0045815)	6/57	0.0698804	0.282329	5.83189	H1-5;WBP2;PADI2;POLR2H;SF3B1;H1-0
894	aspartate family amino acid metabolic process (GO:0009066)	3/19	0.0700204	0.282329	9.27736	MTHFD1;SMS;ASNS
895	cellular response to interleukin-7 (GO:0098761)	3/19	0.0700204	0.282329	9.27736	STAT3;H3C1;JAK1
896	establishment or maintenance of apical/basal cell polarity (GO:0035088)	3/19	0.0700204	0.282329	9.27736	DLG3;LRRC7;SYNJ2BP
897	interleukin-7-mediated signaling pathway (GO:0038111)	3/19	0.0700204	0.282329	9.27736	STAT3;H3C1;JAK1
898	negative regulation of cytokine production involved in inflammatory response (GO:1900016)	3/19	0.0700204	0.282329	9.27736	CHID1;SIRPA;APPL2
899	nuclear membrane organization (GO:0071763)	3/19	0.0700204	0.282329	9.27736	NSFL1C;VPS4A;CHMP7
900	positive regulation of cellular protein catabolic process (GO:1903364)	3/19	0.0700204	0.282329	9.27736	ATP5IF1;CD81;EZR
901	positive regulation of establishment of protein localization (GO:1904951)	3/19	0.0700204	0.282329	9.27736	CCT2;CCT8;CORO2B
902	postsynaptic membrane organization (GO:0001941)	3/19	0.0700204	0.282329	9.27736	NLGN3;DNAJA3;SHISA7
903	Rac protein signal transduction (GO:0016601)	3/19	0.0700204	0.282329	9.27736	CYFIP1;DBNL;RHOG
904	regulation of autophagy of mitochondrion (GO:1903146)	3/19	0.0700204	0.282329	9.27736	HAX1;CSNK2A2;HTT
905	regulation of exosomal secretion (GO:1903541)	3/19	0.0700204	0.282329	9.27736	HGS;VPS4A;CHMP6
906	regulation of mitotic spindle assembly (GO:1901673)	3/19	0.0700204	0.282329	9.27736	DRG1;CCSAP;HSPA1B
907	regulation of nervous system process (GO:0031644)	3/19	0.0700204	0.282329	9.27736	ROCK2;NPTX1;NPTXR
908	negative regulation of neuron apoptotic process (GO:0043524)	7/71	0.0700243	0.282329	5.41926	NTRK2;SET;WFS1;NONO;AGAP2;PTK2B;SNX6
909	regulation of endopeptidase activity (GO:0052548)	7/71	0.0700243	0.282329	5.41926	PSMA3;NCSTN;AHSG;PSME1;SERPINH1;PSME2;PICALM
910	regulation of G1/S transition of mitotic cell cycle (GO:2000045)	7/71	0.0700243	0.282329	5.41926	RPTOR;DDX3X;FHL1;PSME1;PSME2;APPL2;APPL1
911	positive regulation of protein targeting to mitochondrion (GO:1903955)	4/31	0.0713815	0.287485	7.28011	PDCD5;UBE2D3;CSNK2A2;HUWE1
912	intracellular steroid hormone receptor signaling pathway (GO:0030518)	5/44	0.0724172	0.289287	6.2679	DDX17;DDX5;RNF14;WBP2;PADI2
913	negative regulation of epidermal growth factor receptor signaling pathway (GO:0042059)	5/44	0.0724172	0.289287	6.2679	HGS;EPS15L1;CHMP6;EPN1;SNX6
914	positive regulation of receptor-mediated endocytosis (GO:0048260)	5/44	0.0724172	0.289287	6.2679	ATAD1;HIP1;ANXA2;ARRB1;CLU
915	response to amyloid-beta (GO:1904645)	5/44	0.0724172	0.289287	6.2679	GSK3B;GJA1;LRP1;FYN;SNX6
916	actin-mediated cell contraction (GO:0070252)	2/9	0.0739579	0.289287	13.8391	CAMK2D;ACTC1
917	alpha-amino acid biosynthetic process (GO:1901607)	2/9	0.0739579	0.289287	13.8391	MTHFD1;ALDH18A1
918	astral microtubule organization (GO:0030953)	2/9	0.0739579	0.289287	13.8391	EZR;RAB11A
919	bone cell development (GO:0098751)	2/9	0.0739579	0.289287	13.8391	ANXA2;KIT
920	cellular response to interleukin-9 (GO:0071355)	2/9	0.0739579	0.289287	13.8391	STAT3;JAK1
921	glycerolipid biosynthetic process (GO:0045017)	2/9	0.0739579	0.289287	13.8391	AGK;CPNE7
922	IMP metabolic process (GO:0046040)	2/9	0.0739579	0.289287	13.8391	HPRT1;NT5C2
923	interleukin-23-mediated signaling pathway (GO:0038155)	2/9	0.0739579	0.289287	13.8391	STAT3;P4HB
924	interleukin-9-mediated signaling pathway (GO:0038113)	2/9	0.0739579	0.289287	13.8391	STAT3;JAK1
925	L-ascorbic acid metabolic process (GO:0019852)	2/9	0.0739579	0.289287	13.8391	CYB5R3;SLC2A1
926	lipoprotein metabolic process (GO:0042157)	2/9	0.0739579	0.289287	13.8391	APOA2;CTSD
927	mast cell mediated immunity (GO:0002448)	2/9	0.0739579	0.289287	13.8391	KIT;S100A13
928	negative regulation of ubiquitin protein ligase activity (GO:1904667)	2/9	0.0739579	0.289287	13.8391	RPS7;RPL11
929	neuronal ion channel clustering (GO:0045161)	2/9	0.0739579	0.289287	13.8391	MTCH1;NRCAM
930	neurotransmitter receptor transport to postsynaptic membrane (GO:0098969)	2/9	0.0739579	0.289287	13.8391	ARHGAP44;RAB11A
931	phosphatidylglycerol biosynthetic process (GO:0006655)	2/9	0.0739579	0.289287	13.8391	TAMM41;CDS2
932	positive regulation of mast cell degranulation (GO:0043306)	2/9	0.0739579	0.289287	13.8391	SNX4;VAMP7
933	regulation of aspartic-type endopeptidase activity involved in amyloid precursor protein catabolic process (GO:1902959)	2/9	0.0739579	0.289287	13.8391	ROCK2;PICALM
934	regulation of endothelial cell development (GO:1901550)	2/9	0.0739579	0.289287	13.8391	PPP1R12A;ROCK2
935	regulation of histone H4 acetylation (GO:0090239)	2/9	0.0739579	0.289287	13.8391	CTBP1;ARRB1
936	regulation of tumor necrosis factor superfamily cytokine production (GO:1903555)	2/9	0.0739579	0.289287	13.8391	SIRPA;CD47
937	response to misfolded protein (GO:0051788)	2/9	0.0739579	0.289287	13.8391	STUB1;CLU
938	tetrahydrofolate interconversion (GO:0035999)	2/9	0.0739579	0.289287	13.8391	MTHFD1;MTHFD1L
939	cytoskeleton-dependent cytokinesis (GO:0061640)	7/72	0.0743221	0.290093	5.21607	ROCK2;ARL3;RAB35;VPS4A;SEPTIN3;ANK3;SEPTIN8
940	positive regulation of protein secretion (GO:0050714)	7/72	0.0743221	0.290093	5.21607	PSMD9;TMED10;MYO18A;PTPN23;EZR;PPID;EXOC1
941	negative regulation of hydrolase activity (GO:0051346)	6/58	0.0747453	0.291126	5.57478	ATP5IF1;CST3;ARFGEF1;CSTB;APOA2;HRAS
942	positive regulation of mitochondrion organization (GO:0010822)	6/58	0.0747453	0.291126	5.57478	GSK3B;RALA;FAM162A;PDCD5;HTT;MFF
943	protein targeting to membrane (GO:0006612)	8/87	0.0763831	0.29719	4.85438	ALDH3A2;ATAD1;ARL6IP1;SGTB;PEX3;GET3;GDAP1;PEX14
944	positive regulation of cellular protein metabolic process (GO:0032270)	9/102	0.0769267	0.298987	4.62741	FXR1;RBM3;RPS4X;NPM1;DDX3X;EIF4A3;STUB1;EZR;OGT
945	regulation of insulin receptor signaling pathway (GO:0046626)	5/45	0.0782123	0.30259	5.93169	AHSG;PTPN11;PIP4K2C;OGT;SLC27A4
946	cellular response to glucose stimulus (GO:0071333)	4/32	0.0784309	0.30259	6.76929	PTPRN;RACK1;PDK3;PRKACA
947	negative regulation of microtubule polymerization or depolymerization (GO:0031111)	4/32	0.0784309	0.30259	6.76929	TBCD;ARHGEF2;FKBP4;HDGFL3
948	positive regulation of lamellipodium organization (GO:1902745)	4/32	0.0784309	0.30259	6.76929	CYFIP1;CARMIL2;TWF2;CORO1B
949	protein transmembrane import into intracellular organelle (GO:0044743)	4/32	0.0784309	0.30259	6.76929	TOMM40;AIFM1;TIMM44;PEX14
950	regulation of cellular amide metabolic process (GO:0034248)	4/32	0.0784309	0.30259	6.76929	RBM3;CYFIP1;TMED10;PICALM
951	response to amino acid (GO:0043200)	4/32	0.0784309	0.30259	6.76929	RPTOR;CAPN2;LAMTOR3;LAMTOR5
952	RNA metabolic process (GO:0016070)	11/133	0.0785736	0.302822	4.2776	DDX17;RBM3;PTBP1;SYNCRIP;DDX3X;DHX9;CELF2;DHX36;MTREX;POLR2H;SND1
953	cellular response to misfolded protein (GO:0071218)	3/20	0.079369	0.303023	8.31966	BAG6;CUL3;STUB1
954	early endosome to late endosome transport (GO:0045022)	3/20	0.079369	0.303023	8.31966	EEA1;PIK3C3;PTPN23
955	endoplasmic reticulum calcium ion homeostasis (GO:0032469)	3/20	0.079369	0.303023	8.31966	BCAP31;CAMK2D;WFS1
956	mitotic cytokinetic process (GO:1902410)	3/20	0.079369	0.303023	8.31966	VPS4A;CHMP6;CHMP7
957	nucleobase-containing compound biosynthetic process (GO:0034654)	3/20	0.079369	0.303023	8.31966	DGUOK;HPRT1;APRT
958	positive regulation of dendrite morphogenesis (GO:0050775)	3/20	0.079369	0.303023	8.31966	PTPRD;DBNL;DHX36
959	positive regulation of interferon-alpha production (GO:0032727)	3/20	0.079369	0.303023	8.31966	DDX3X;DHX9;DHX36
960	positive regulation of peptidyl-lysine acetylation (GO:2000758)	3/20	0.079369	0.303023	8.31966	RPS6KA5;ARRB1;DIP2A
961	regulation of protein localization to cell periphery (GO:1904375)	3/20	0.079369	0.303023	8.31966	STX7;VPS4A;APPL1
962	fatty acid oxidation (GO:0019395)	6/59	0.0797979	0.304028	5.33137	ALDH3A2;ACADVL;ACAA2;ACOX1;ECHDC1;ACAT2
963	protein polymerization (GO:0051258)	6/59	0.0797979	0.304028	5.33137	GPX4;PIN1;CORO7;CKAP5;HDGFL3;WASF3
964	cellular response to amino acid starvation (GO:0034198)	7/74	0.083373	0.317319	4.83614	RPTOR;ATP6V1H;ATP6V0C;EIF2S1;LAMTOR3;GCN1;LAMTOR5
965	cellular protein catabolic process (GO:0044257)	6/60	0.0850371	0.323317	5.10076	PSMA6;CLPP;RAB12;CAPN2;IDE;CTSB
966	actin filament bundle assembly (GO:0051017)	4/33	0.085813	0.324446	6.30457	PLS3;EZR;CORO1B;PLS1
967	actin filament bundle organization (GO:0061572)	4/33	0.085813	0.324446	6.30457	PLS3;EZR;CORO1B;PLS1
968	neuron projection extension (GO:1990138)	4/33	0.085813	0.324446	6.30457	NLGN3;CYFIP1;ALCAM;USP9X
969	positive regulation of receptor signaling pathway via JAK-STAT (GO:0046427)	4/33	0.085813	0.324446	6.30457	KIT;OCIAD1;PTK2B;PRLR
970	regulation of histone acetylation (GO:0035065)	4/33	0.085813	0.324446	6.30457	SET;RPS6KA5;CTBP1;ARRB1
971	integrin-mediated signaling pathway (GO:0007229)	7/75	0.0881252	0.324446	4.65845	ITGB1;DST;PTPRA;CUL3;NME2;PTK2B;CD47
972	response to amino acid starvation (GO:1990928)	7/75	0.0881252	0.324446	4.65845	RPTOR;ATP6V1H;ATP6V0C;EIF2S1;LAMTOR3;GCN1;LAMTOR5
973	nucleotide-excision repair (GO:0006289)	9/105	0.0885093	0.324446	4.237	COPS4;DDB1;COPS6;COPS5;COPS2;COPS7A;POLR2H;PRPF19;RAD23B
974	positive regulation of binding (GO:0051099)	8/90	0.0890007	0.324446	4.39809	GSK3B;LRP1;DHX9;RPL11;RAPGEF2;PIN1;HMGB1;IDE
975	calcium ion transport into cytosol (GO:0060402)	3/21	0.0892265	0.324446	7.494	TRPM2;ATP2B4;GRIN2B
976	NAD biosynthetic process (GO:0009435)	3/21	0.0892265	0.324446	7.494	NAXE;NAPRT;NAXD
977	protein localization to chromatin (GO:0071168)	3/21	0.0892265	0.324446	7.494	H1-5;MACROH2A2;CHMP7
978	regulation of cardiac muscle contraction by calcium ion signaling (GO:0010882)	3/21	0.0892265	0.324446	7.494	CAMK2D;ANK2;PRKACA
979	regulation of fibroblast migration (GO:0010762)	3/21	0.0892265	0.324446	7.494	ITGB1;APPL2;APPL1
980	regulation of ubiquitin protein ligase activity (GO:1904666)	3/21	0.0892265	0.324446	7.494	RPS7;RPL11;SKP1
981	acetyl-CoA biosynthetic process (GO:0006085)	2/10	0.0894018	0.324446	11.2268	ACLY;DIP2A
982	adherens junction assembly (GO:0034333)	2/10	0.0894018	0.324446	11.2268	TBCD;PIP5K1C
983	cAMP biosynthetic process (GO:0006171)	2/10	0.0894018	0.324446	11.2268	ADCY9;ADCY2
984	cellular biogenic amine catabolic process (GO:0042402)	2/10	0.0894018	0.324446	11.2268	SLC44A1;ALDH7A1
985	cellular response to acetylcholine (GO:1905145)	2/10	0.0894018	0.324446	11.2268	ROCK2;ATP2B4
986	chylomicron assembly (GO:0034378)	2/10	0.0894018	0.324446	11.2268	APOA2;P4HB
987	dicarboxylic acid biosynthetic process (GO:0043650)	2/10	0.0894018	0.324446	11.2268	MTHFD1;MTHFD1L
988	ESCRT complex disassembly (GO:1904896)	2/10	0.0894018	0.324446	11.2268	VPS4A;CHMP7
989	ESCRT III complex disassembly (GO:1904903)	2/10	0.0894018	0.324446	11.2268	VPS4A;CHMP7
990	lipid droplet formation (GO:0140042)	2/10	0.0894018	0.324446	11.2268	ZFYVE1;CDS2
991	negative regulation of inclusion body assembly (GO:0090084)	2/10	0.0894018	0.324446	11.2268	DNAJA4;HSPA1B
992	negative regulation of peptidyl-lysine acetylation (GO:2000757)	2/10	0.0894018	0.324446	11.2268	SET;CTBP1
993	negative regulation of voltage-gated calcium channel activity (GO:1901386)	2/10	0.0894018	0.324446	11.2268	GNB5;CBARP
994	neuron projection fasciculation (GO:0106030)	2/10	0.0894018	0.324446	11.2268	NRCAM;ARHGAP35
995	nucleic acid transport (GO:0050657)	2/10	0.0894018	0.324446	11.2268	CKAP5;RTRAF
996	peptidyl-amino acid modification (GO:0018193)	2/10	0.0894018	0.324446	11.2268	APOA2;ATP7A
997	phagosome-lysosome fusion (GO:0090385)	2/10	0.0894018	0.324446	11.2268	SYT7;ARL8B
998	positive regulation by symbiont of entry into host (GO:0075294)	2/10	0.0894018	0.324446	11.2268	LGALS1;P4HB
999	positive regulation of dendritic spine morphogenesis (GO:0061003)	2/10	0.0894018	0.324446	11.2268	DBNL;DHX36
1000	positive regulation of establishment of protein localization to telomere (GO:1904851)	2/10	0.0894018	0.324446	11.2268	CCT2;CCT8
1001	positive regulation of viral entry into host cell (GO:0046598)	2/10	0.0894018	0.324446	11.2268	LGALS1;P4HB
1002	presynaptic membrane assembly (GO:0097105)	2/10	0.0894018	0.324446	11.2268	NLGN3;PTPRD
1003	production of siRNA involved in RNA interference (GO:0030422)	2/10	0.0894018	0.324446	11.2268	TSNAX;TSN
1004	protein localization to endosome (GO:0036010)	2/10	0.0894018	0.324446	11.2268	TOLLIP;RAB35
1005	regulation of endoplasmic reticulum unfolded protein response (GO:1900101)	2/10	0.0894018	0.324446	11.2268	COPS5;RACK1
1006	regulation of high voltage-gated calcium channel activity (GO:1901841)	2/10	0.0894018	0.324446	11.2268	CACNB2;NIPSNAP2
1007	regulation of postsynaptic neurotransmitter receptor activity (GO:0098962)	2/10	0.0894018	0.324446	11.2268	NPTX1;NPTXR
1008	regulation of protein localization to centrosome (GO:1904779)	2/10	0.0894018	0.324446	11.2268	GSK3B;NSFL1C
1009	response to histamine (GO:0034776)	2/10	0.0894018	0.324446	11.2268	GABRB3;GABRB2
1010	sarcoplasmic reticulum calcium ion transport (GO:0070296)	2/10	0.0894018	0.324446	11.2268	ANK2;NOL3
1011	sulfur amino acid catabolic process (GO:0000098)	2/10	0.0894018	0.324446	11.2268	TST;BLMH
1012	iron ion homeostasis (GO:0055072)	6/61	0.0904613	0.327866	4.88212	GLRX3;NEDD8;ACO1;HMOX2;SKP1;PICALM
1013	regulation of cellular metabolic process (GO:0031323)	5/47	0.0905229	0.327866	5.32462	ACLY;MBOAT7;PDK3;STUB1;AGPAT1
1014	negative regulation of signal transduction (GO:0009968)	19/267	0.0914878	0.331034	3.42151	NDRG4;CADM4;CSNK2A1;LRP1;RGS14;AHSG;PDCD6;CSNK2A2;ARRB1;EPN2;QARS1;HGS;CNOT1;GPC1;RACK1;PIP4K2C;CD47;APPL1;SLC27A4
1015	regulation of cell cycle process (GO:0010564)	9/106	0.0925876	0.334684	4.11519	PRMT5;CSNK2A1;CSNK2A2;PIN1;PIK3C3;FSD1;SND1;GIT1;RAB11A
1016	chloride transport (GO:0006821)	7/76	0.0930275	0.335283	4.48838	GABRB3;GABRB2;TTYH1;SLC4A10;SLC1A3;SLC4A1;CLCN3
1017	phospholipid metabolic process (GO:0006644)	7/76	0.0930275	0.335283	4.48838	ABHD12;PCYT2;GPX4;PLPPR2;ACP6;APOA2;AGPAT1
1018	regulation of cell division (GO:0051302)	7/76	0.0930275	0.335283	4.48838	SMYD5;RACK1;PIN1;PIK3C3;FSD1;GIT1;RAB11A
1019	central nervous system neuron differentiation (GO:0021953)	4/34	0.0935193	0.336065	5.88067	NTRK2;OPHN1;CEND1;ATP7A
1020	negative regulation of extrinsic apoptotic signaling pathway via death domain receptors (GO:1902042)	4/34	0.0935193	0.336065	5.88067	GSK3B;DDX3X;PEA15;ARHGEF2
1021	regulation of transmembrane transport (GO:0034762)	4/34	0.0935193	0.336065	5.88067	KCNJ6;SLC2A1;NEDD4L;KCNJ3
1022	negative regulation of kinase activity (GO:0033673)	6/62	0.0960688	0.344889	4.67468	QARS1;PDPK1;GSKIP;PPM1F;WARS1;RTRAF
1023	regulation of mitochondrion organization (GO:0010821)	5/48	0.0970312	0.348003	5.05021	GSK3B;HAX1;INF2;CSNK2A2;MFF
1024	phosphatidylcholine metabolic process (GO:0046470)	7/77	0.0980789	0.351075	4.32552	SLC44A1;CSNK2A1;MBOAT7;CSNK2A2;CSNK2B;APOA2;DBI
1025	regulation of organelle assembly (GO:1902115)	7/77	0.0980789	0.351075	4.32552	CYLD;NPM1;ADPRH;TBC1D24;EZR;ATG5;UBQLN2
1026	positive regulation of intracellular signal transduction (GO:1902533)	35/546	0.0995146	0.351257	2.95705	ITGB1;USP15;HIP1;DDX3X;ROCK2;SLC20A1;HMGB1;RPS15;RPTOR;GJA1;LGALS1;DHX36;S100A13;RACK1;FYN;HRAS;BCAP31;NTRK2;PDPK1;RHOG;PTPN11;ACTN4;S100B;RUNDC3A;PPP5C;HAX1;VAPA;KIT;RAPGEF2;STRN;S100A4;PLXNB1;RPS20;LAMTOR3;LAMTOR5
1027	cell projection assembly (GO:0030031)	3/22	0.0995659	0.351257	6.77711	CYFIP1;RHOG;QRICH2
1028	cellular response to osmotic stress (GO:0071470)	3/22	0.0995659	0.351257	6.77711	DDX3X;STK39;ARHGEF2
1029	glutamate metabolic process (GO:0006536)	3/22	0.0995659	0.351257	6.77711	OAT;GAD1;ALDH18A1
1030	glutathione derivative biosynthetic process (GO:1901687)	3/22	0.0995659	0.351257	6.77711	GSTZ1;MGST3;GSTM5
1031	glutathione derivative metabolic process (GO:1901685)	3/22	0.0995659	0.351257	6.77711	GSTZ1;MGST3;GSTM5
1032	heme biosynthetic process (GO:0006783)	3/22	0.0995659	0.351257	6.77711	ALAD;ATP5IF1;HMBS
1033	natural killer cell mediated cytotoxicity (GO:0042267)	3/22	0.0995659	0.351257	6.77711	VAMP7;KIF5B;ARL8B
1034	negative regulation of biomineral tissue development (GO:0070168)	3/22	0.0995659	0.351257	6.77711	AHSG;ROCK2;PTK2B
1035	peptidyl-threonine dephosphorylation (GO:0035970)	3/22	0.0995659	0.351257	6.77711	PPP2CA;PPP5C;PPM1F
1036	positive regulation of amyloid precursor protein catabolic process (GO:1902993)	3/22	0.0995659	0.351257	6.77711	ROCK2;CLU;PICALM
1037	positive regulation of peptidase activity (GO:0010952)	3/22	0.0995659	0.351257	6.77711	NCSTN;PSME1;PSME2
1038	regulation of vacuole organization (GO:0044088)	3/22	0.0995659	0.351257	6.77711	ANXA2;ADPRH;UBQLN2
1039	regulation of viral release from host cell (GO:1902186)	3/22	0.0995659	0.351257	6.77711	DDB1;TRIM28;VPS4A
1040	regulation of voltage-gated calcium channel activity (GO:1901385)	3/22	0.0995659	0.351257	6.77711	CACNB2;GNB5;CBARP
1041	regulation of mitotic spindle organization (GO:0060236)	4/35	0.10154	0.356938	5.49305	DRG1;FSD1;CCSAP;HSPA1B
1042	regulation of protein polymerization (GO:0032271)	4/35	0.10154	0.356938	5.49305	DBNL;HAX1;PRUNE1;PAK3
1043	regulation of trans-synaptic signaling (GO:0099177)	4/35	0.10154	0.356938	5.49305	NLGN3;ABR;PSMC5;FABP5
1044	cell cycle G1/S phase transition (GO:0044843)	6/63	0.101857	0.356938	4.47773	PPP6C;KHDRBS1;CUL5;CUL3;BCAT1;GSPT1
1045	monocarboxylic acid biosynthetic process (GO:0072330)	6/63	0.101857	0.356938	4.47773	ACLY;SRR;OSBPL2;NDUFAB1;CYP46A1;OSBPL1A
1046	negative regulation of peptidase activity (GO:0010466)	6/63	0.101857	0.356938	4.47773	CST3;CSTB;UBXN1;LRP1;AHSG;SERPINH1
1047	positive regulation of DNA metabolic process (GO:0051054)	6/63	0.101857	0.356938	4.47773	MECP2;TRIM28;DHX9;USP9X;DHX36;HMGB1
1048	negative regulation of blood vessel morphogenesis (GO:2000181)	7/78	0.103278	0.359705	4.16951	MECP2;NAXE;HGS;ROCK2;ATP2B4;SYNJ2BP;HSPG2
1049	negative regulation of catabolic process (GO:0009895)	5/49	0.103769	0.359705	4.79313	CST3;APOA2;AGAP2;PIN1;GIT1
1050	response to glucose (GO:0009749)	5/49	0.103769	0.359705	4.79313	RACK1;APOA2;PDK3;EIF2B1;PRKACA
1051	protein phosphorylation (GO:0006468)	32/496	0.104573	0.359705	2.91204	GSK3B;BRSK2;CAMK2D;USP15;CTBP1;ROCK2;MAST1;STK39;RPS6KA5;GRK2;AKT3;PDK3;PTK2B;CSK;FYN;PRKACA;PAK3;STK32C;JAK1;PRRT1;BRD2;NTRK2;CAMK1D;CSNK2A1;PDPK1;CSNK2A2;CDC42BPB;COPS2;CSNK2B;KIT;COQ8B;TNIK
1052	lipid transport (GO:0006869)	9/109	0.10547	0.359705	3.7726	GLTP;FABP3;ATP8A1;PITPNM1;FABP5;ACSL1;PEX3;OSBPL2;SLC27A4
1053	axonal transport of mitochondrion (GO:0019896)	2/11	0.105686	0.359705	9.28729	OPA1;ACTR10
1054	cellular glucan metabolic process (GO:0006073)	2/11	0.105686	0.359705	9.28729	GSK3B;PHKA1
1055	cellular response to interleukin-2 (GO:0071352)	2/11	0.105686	0.359705	9.28729	PTK2B;JAK1
1056	desensitization of G protein-coupled receptor signaling pathway (GO:0002029)	2/11	0.105686	0.359705	9.28729	GRK2;ARRB1
1057	glutamine family amino acid biosynthetic process (GO:0009084)	2/11	0.105686	0.359705	9.28729	PYCR2;ALDH18A1
1058	glutathione biosynthetic process (GO:0006750)	2/11	0.105686	0.359705	9.28729	HAGH;OPLAH
1059	humoral immune response mediated by circulating immunoglobulin (GO:0002455)	2/11	0.105686	0.359705	9.28729	C1QA;CD81
1060	interleukin-2-mediated signaling pathway (GO:0038110)	2/11	0.105686	0.359705	9.28729	PTK2B;JAK1
1061	interleukin-35-mediated signaling pathway (GO:0070757)	2/11	0.105686	0.359705	9.28729	STAT3;JAK1
1062	mitochondrial transcription (GO:0006390)	2/11	0.105686	0.359705	9.28729	TFAM;MRPL12
1063	negative regulation of lymphocyte migration (GO:2000402)	2/11	0.105686	0.359705	9.28729	PADI2;CD200
1064	negative regulation of oxidative stress-induced neuron death (GO:1903204)	2/11	0.105686	0.359705	9.28729	NONO;RACK1
1065	organophosphate catabolic process (GO:0046434)	2/11	0.105686	0.359705	9.28729	ABHD12;APOA2
1066	positive regulation of actin nucleation (GO:0051127)	2/11	0.105686	0.359705	9.28729	CYFIP1;WASF3
1067	positive regulation of ceramide biosynthetic process (GO:2000304)	2/11	0.105686	0.359705	9.28729	RACK1;SIRT3
1068	positive regulation of protein localization to Cajal body (GO:1904871)	2/11	0.105686	0.359705	9.28729	CCT2;CCT8
1069	positive regulation of sphingolipid biosynthetic process (GO:0090154)	2/11	0.105686	0.359705	9.28729	RACK1;SIRT3
1070	positive regulation of transforming growth factor beta production (GO:0071636)	2/11	0.105686	0.359705	9.28729	ATP6AP2;CD200
1071	presynaptic membrane organization (GO:0097090)	2/11	0.105686	0.359705	9.28729	NLGN3;PTPRD
1072	regulation of calcium ion transmembrane transport via high voltage-gated calcium channel (GO:1902514)	2/11	0.105686	0.359705	9.28729	CACNB2;CAMK2D
1073	regulation of ERAD pathway (GO:1904292)	2/11	0.105686	0.359705	9.28729	BAG6;UBXN1
1074	regulation of establishment of protein localization to telomere (GO:0070203)	2/11	0.105686	0.359705	9.28729	CCT2;CCT8
1075	regulation of mitochondrial fusion (GO:0010635)	2/11	0.105686	0.359705	9.28729	VAT1;HUWE1
1076	regulation of phospholipase activity (GO:0010517)	2/11	0.105686	0.359705	9.28729	LRP1;PDPK1
1077	regulation of protein localization to Cajal body (GO:1904869)	2/11	0.105686	0.359705	9.28729	CCT2;CCT8
1078	tetrahydrofolate metabolic process (GO:0046653)	2/11	0.105686	0.359705	9.28729	MTHFD1;MTHFD1L
1079	platelet degranulation (GO:0002576)	10/125	0.106843	0.36297	3.62477	CHID1;SCCPDH;ACTN2;AHSG;PCYOX1L;RAB27B;ACTN4;CLU;MANF;F5
1080	protein targeting (GO:0006605)	10/125	0.106843	0.36297	3.62477	BCAP31;TOMM40;CDC37;RPL11;SRPRB;MFN2;TIMM44;TIMM22;MFF;GDAP1
1081	nucleosome organization (GO:0034728)	8/94	0.107585	0.365154	3.86396	H1-5;BRD2;NPM1;SET;H3C1;ANP32B;H1-0;NAP1L4
1082	plasma membrane organization (GO:0007009)	6/64	0.107824	0.365289	4.29062	OSBPL2;ANXA6;ANK2;ANK3;SYT7;ARL8B
1083	regulation of innate immune response (GO:0045088)	6/64	0.107824	0.365289	4.29062	DHX9;CDC37;PTPN11;ABCE1;APPL2;APPL1
1084	positive regulation of ubiquitin-dependent protein catabolic process (GO:2000060)	7/79	0.108623	0.367656	4.02	GSK3B;RNF14;RACK1;ELOB;STUB1;CLU;HSPA1B
1085	dendrite morphogenesis (GO:0048813)	4/36	0.109866	0.367764	5.13778	FARP1;DIP2A;CTNNA2;PAK3
1086	establishment of protein localization to plasma membrane (GO:0061951)	4/36	0.109866	0.367764	5.13778	MACF1;GORASP2;RILPL1;ANK3
1087	positive regulation of telomere maintenance via telomere lengthening (GO:1904358)	4/36	0.109866	0.367764	5.13778	CCT2;DHX36;CCT8;MAP2K7
1088	transition metal ion transport (GO:0000041)	4/36	0.109866	0.367764	5.13778	TTYH1;ATP7A;ATOX1;CUTC
1089	regulation of interleukin-6 production (GO:0032675)	9/110	0.109979	0.367764	3.66554	DHX9;STAT3;SIRPA;ARRB1;PTPN11;HMGB1;ARHGEF2;CD47;CD200
1090	regulation of protein kinase activity (GO:0045859)	9/110	0.109979	0.367764	3.66554	QARS1;PDPK1;AGAP2;GSKIP;RAPGEF2;PTK2B;PPM1F;WARS1;RTRAF
1091	DNA catabolic process, endonucleolytic (GO:0000737)	3/23	0.110359	0.367764	6.15069	HMGB1;H1-0;KPNA1
1092	negative regulation of G protein-coupled receptor signaling pathway (GO:0045744)	3/23	0.110359	0.367764	6.15069	GRK2;RGS14;APLP1
1093	positive regulation of cell cycle G2/M phase transition (GO:1902751)	3/23	0.110359	0.367764	6.15069	MECP2;NPM1;RAB11A
1094	positive regulation of histone acetylation (GO:0035066)	3/23	0.110359	0.367764	6.15069	RPS6KA5;WBP2;ARRB1
1095	positive regulation of mRNA processing (GO:0050685)	3/23	0.110359	0.367764	6.15069	SF3B4;RBM3;DHX36
1096	protein alkylation (GO:0008213)	3/23	0.110359	0.367764	6.15069	PCMT1;ETF1;GSPT1
1097	protein deacylation (GO:0035601)	3/23	0.110359	0.367764	6.15069	LYPLA2;ABHD10;SIRT3
1098	regulation of peptidase activity (GO:0052547)	3/23	0.110359	0.367764	6.15069	CST3;CSTB;PSMA3
1099	regulation of release of sequestered calcium ion into cytosol by sarcoplasmic reticulum (GO:0010880)	3/23	0.110359	0.367764	6.15069	CAMK2D;ANK2;PRKACA
1100	regulation of toll-like receptor 4 signaling pathway (GO:0034143)	3/23	0.110359	0.367764	6.15069	WDFY1;APPL2;APPL1
1101	triglyceride catabolic process (GO:0019433)	3/23	0.110359	0.367764	6.15069	FABP3;FABP5;FABP7
1102	negative regulation of ERK1 and ERK2 cascade (GO:0070373)	5/50	0.110732	0.368365	4.55203	RGS14;SIRPA;PIN1;EZR;SYNJ2BP
1103	cellular response to growth factor stimulus (GO:0071363)	12/158	0.11074	0.368365	3.37239	EHD1;NTRK2;PDPK1;PDCD5;RAB35;TWF2;RACK1;RAPGEF2;PTPN11;CORO1B;APPL2;APPL1
1104	negative regulation of cell growth (GO:0030308)	10/126	0.111064	0.36844	3.53108	PPP2CA;GJA1;NDRG3;DDX3X;GNG4;FHL1;RACK1;RBBP7;HSPA1B;PPP1R9B
1105	negative regulation of growth (GO:0045926)	10/126	0.111064	0.36844	3.53108	PPP2CA;GJA1;NDRG3;DDX3X;GNG4;FHL1;RACK1;RBBP7;HSPA1B;PPP1R9B
1106	phosphatidylinositol biosynthetic process (GO:0006661)	10/126	0.111064	0.36844	3.53108	INPP4A;PITPNM1;SACM1L;MBOAT7;TTC7B;PI4KA;PIK3C3;PIP4K2C;PIP5K1C;CDIPT
1107	chemical homeostasis (GO:0048878)	6/65	0.113967	0.377729	4.11275	DDX3X;VGF;ACOX1;SLC4A10;NEDD4L;SLC4A1
1108	negative regulation of cellular response to growth factor stimulus (GO:0090288)	7/80	0.114113	0.377872	3.87666	CADM4;HGS;PDCD6;GPC1;UBE2D3;ATP2B4;EPN2
1109	regulation of Wnt signaling pathway (GO:0030111)	9/111	0.114594	0.37912	3.56184	PPP2CA;MACF1;CSNK2A1;CCNY;LRP1;ATP6AP2;RACK1;GSKIP;ATP6V0C
1110	monocarboxylic acid metabolic process (GO:0032787)	11/143	0.115279	0.381045	3.35599	ALDH4A1;MTHFD1L;GLO1;ACOT2;ME1;ME3;ME2;HAGH;CPT1C;ACADSB;SLC27A4
1111	positive regulation of apoptotic process (GO:0043065)	21/310	0.1155	0.381432	2.92834	ITGB1;MTCH1;DDX3X;RASGRF2;PDCD5;HTT;HMGB1;CLU;DNAJA1;ABR;OLFM1;NCSTN;AIFM1;FAM162A;KCNMA1;RACK1;ARHGEF2;CTSD;NGEF;PPID;SLC27A4
1112	mitotic nuclear membrane organization (GO:0101024)	5/51	0.117915	0.384727	4.32567	PPP2CA;VPS4A;BANF1;CHMP6;CHMP7
1113	mitotic nuclear membrane reassembly (GO:0007084)	5/51	0.117915	0.384727	4.32567	PPP2CA;VPS4A;BANF1;CHMP6;CHMP7
1114	positive regulation of actin filament bundle assembly (GO:0032233)	5/51	0.117915	0.384727	4.32567	LIMCH1;ROCK2;CD47;SYNPO;PPM1F
1115	regulation of epithelial cell migration (GO:0010632)	5/51	0.117915	0.384727	4.32567	MACF1;PTPN23;PPM1F;ARSB;RAB11A
1116	negative regulation of apoptotic process (GO:0043066)	31/485	0.118338	0.384727	2.72399	ITGB1;GSK3B;SET;DDX3X;ARL6IP1;GLO1;AGAP2;NOL3;OPA1;QARS1;MYO18A;PTK2B;SNX6;NTRK2;NPM1;CSNK2A1;API5;WFS1;CSNK2A2;NME2;ASNS;RPS3A;PA2G4;PRLR;DNAJA1;COPS5;HAX1;CRYAB;HSPA1B;TPT1;LAMTOR5
1117	acyl-CoA metabolic process (GO:0006637)	4/37	0.118486	0.384727	4.81145	ACOT9;ACSL6;ACOT2;DBI
1118	glutamine family amino acid metabolic process (GO:0009064)	4/37	0.118486	0.384727	4.81145	ALDH4A1;OAT;PYCR2;ALDH18A1
1119	negative regulation of stress-activated MAPK cascade (GO:0032873)	4/37	0.118486	0.384727	4.81145	CYLD;QARS1;SIRPA;EZR
1120	regulation of glucose import (GO:0046324)	4/37	0.118486	0.384727	4.81145	PEA15;PTPN11;APPL2;APPL1
1121	regulation of protein autophosphorylation (GO:0031952)	4/37	0.118486	0.384727	4.81145	RAP2A;DDX3X;PPP2R5E;PPP2R5C
1122	phosphatidylinositol metabolic process (GO:0046488)	9/112	0.119313	0.384727	3.46136	INPP4A;PITPNM1;SACM1L;MBOAT7;PI4KA;PIK3C3;PIP4K2C;PIP5K1C;CDIPT
1123	negative regulation of protein modification process (GO:0031400)	7/81	0.119746	0.384727	3.73919	GSK3B;CADM4;ENSA;ATP2B4;SIRPA;DBI;WARS1
1124	cell-cell junction assembly (GO:0007043)	6/66	0.120283	0.384727	3.94356	CLDN11;GJA1;CDH2;JUP;TBCD;PIP5K1C
1125	regulation of protein localization (GO:0032880)	6/66	0.120283	0.384727	3.94356	UFL1;VPS4A;RACK1;CTSD;PPM1F;PICALM
1126	negative regulation of programmed cell death (GO:0043069)	25/381	0.120686	0.384727	2.77358	GSK3B;DDX3X;ARL6IP1;GLO1;NOL3;OPA1;MYO18A;PTK2B;DCPS;NPM1;GPX4;API5;WFS1;NME2;ASNS;RPS3A;PA2G4;PRLR;DNAJA1;PSMC5;COPS5;HAX1;CRYAB;HSPA1B;TPT1
1127	apoptotic nuclear changes (GO:0030262)	3/24	0.121577	0.384727	5.60021	HMGB1;H1-0;KPNA1
1128	cellular response to catecholamine stimulus (GO:0071870)	3/24	0.121577	0.384727	5.60021	APLP1;ATP2B4;PRKACA
1129	iron-sulfur cluster assembly (GO:0016226)	3/24	0.121577	0.384727	5.60021	NFU1;GLRX3;GLRX5
1130	negative regulation of synaptic transmission (GO:0050805)	3/24	0.121577	0.384727	5.60021	ATAD1;PRRT1;SLC24A2
1131	neuromuscular junction development (GO:0007528)	3/24	0.121577	0.384727	5.60021	CACNB2;DNAJA3;ANK3
1132	phospholipid catabolic process (GO:0009395)	3/24	0.121577	0.384727	5.60021	ABHD12;APOA2;ENPP6
1133	porphyrin-containing compound biosynthetic process (GO:0006779)	3/24	0.121577	0.384727	5.60021	ALAD;ATP5IF1;HMBS
1134	positive regulation of lamellipodium assembly (GO:0010592)	3/24	0.121577	0.384727	5.60021	CYFIP1;CARMIL2;TWF2
1135	positive regulation of phospholipase activity (GO:0010518)	3/24	0.121577	0.384727	5.60021	PDPK1;KIT;HRAS
1136	regulation of cardiac muscle hypertrophy (GO:0010611)	3/24	0.121577	0.384727	5.60021	CAMK2D;GLRX3;ROCK2
1137	regulation of cell size (GO:0008361)	3/24	0.121577	0.384727	5.60021	RPTOR;EZR;LAMTOR5
1138	axonal fasciculation (GO:0007413)	2/12	0.122685	0.384727	7.80342	NRCAM;ARHGAP35
1139	brain morphogenesis (GO:0048854)	2/12	0.122685	0.384727	7.80342	VPS51;CTNNA2
1140	endoplasmic reticulum membrane organization (GO:0090158)	2/12	0.122685	0.384727	7.80342	ARL6IP1;ATL1
1141	epithelial cell-cell adhesion (GO:0090136)	2/12	0.122685	0.384727	7.80342	JUP;KIT
1142	ethanol oxidation (GO:0006069)	2/12	0.122685	0.384727	7.80342	ALDH1B1;ALDH1A1
1143	lysine catabolic process (GO:0006554)	2/12	0.122685	0.384727	7.80342	GCDH;ALDH7A1
1144	lysine metabolic process (GO:0006553)	2/12	0.122685	0.384727	7.80342	GCDH;ALDH7A1
1145	megakaryocyte differentiation (GO:0030219)	2/12	0.122685	0.384727	7.80342	UBA5;KIT
1146	mitochondrial electron transport, ubiquinol to cytochrome c (GO:0006122)	2/12	0.122685	0.384727	7.80342	UQCRB;UQCRH
1147	mitochondrial genome maintenance (GO:0000002)	2/12	0.122685	0.384727	7.80342	OPA1;AKT3
1148	negative regulation by host of viral process (GO:0044793)	2/12	0.122685	0.384727	7.80342	PSMC3;VAPA
1149	negative regulation of calcineurin-mediated signaling (GO:0106057)	2/12	0.122685	0.384727	7.80342	GSK3B;ATP2B4
1150	negative regulation of calcineurin-NFAT signaling cascade (GO:0070885)	2/12	0.122685	0.384727	7.80342	GSK3B;ATP2B4
1151	negative regulation of cardiac muscle hypertrophy (GO:0010614)	2/12	0.122685	0.384727	7.80342	GLRX3;ATP2B4
1152	negative regulation of cellular response to vascular endothelial growth factor stimulus (GO:1902548)	2/12	0.122685	0.384727	7.80342	CADM4;ATP2B4
1153	negative regulation of glucose transmembrane transport (GO:0010829)	2/12	0.122685	0.384727	7.80342	PEA15;APPL2
1154	negative regulation of histone acetylation (GO:0035067)	2/12	0.122685	0.384727	7.80342	SET;CTBP1
1155	negative regulation of receptor internalization (GO:0002091)	2/12	0.122685	0.384727	7.80342	NECAB2;UBQLN2
1156	nonribosomal peptide biosynthetic process (GO:0019184)	2/12	0.122685	0.384727	7.80342	HAGH;OPLAH
1157	nucleoside salvage (GO:0043174)	2/12	0.122685	0.384727	7.80342	UCK1;HPRT1
1158	phagolysosome assembly (GO:0001845)	2/12	0.122685	0.384727	7.80342	SYT7;ARL8B
1159	positive regulation of actin filament depolymerization (GO:0030836)	2/12	0.122685	0.384727	7.80342	CARMIL2;ACTN2
1160	positive regulation of protein localization to chromosome, telomeric region (GO:1904816)	2/12	0.122685	0.384727	7.80342	CCT2;CCT8
1161	positive regulation of sodium ion transmembrane transport (GO:1902307)	2/12	0.122685	0.384727	7.80342	GLRX;ANK3
1162	posttranslational protein targeting to endoplasmic reticulum membrane (GO:0006620)	2/12	0.122685	0.384727	7.80342	SGTB;GET3
1163	protein import into peroxisome matrix (GO:0016558)	2/12	0.122685	0.384727	7.80342	PEX5L;PEX14
1164	protein insertion into mitochondrial inner membrane (GO:0045039)	2/12	0.122685	0.384727	7.80342	AGK;TIMM22
1165	pyrimidine nucleobase metabolic process (GO:0006206)	2/12	0.122685	0.384727	7.80342	ALDH6A1;UMPS
1166	regulation of actin nucleation (GO:0051125)	2/12	0.122685	0.384727	7.80342	ARFIP2;CORO1B
1167	regulation of dendritic cell differentiation (GO:2001198)	2/12	0.122685	0.384727	7.80342	LGALS1;HMGB1
1168	serine family amino acid biosynthetic process (GO:0009070)	2/12	0.122685	0.384727	7.80342	SRR;MTHFD1
1169	synaptic vesicle fusion to presynaptic active zone membrane (GO:0031629)	2/12	0.122685	0.384727	7.80342	SNAP47;STX1A
1170	tricarboxylic acid metabolic process (GO:0072350)	2/12	0.122685	0.384727	7.80342	ACLY;ACO1
1171	protein maturation (GO:0051604)	8/97	0.122816	0.384811	3.51142	NFU1;AFG3L2;NCSTN;GLRX3;NDUFAB1;CPE;STUB1;OGT
1172	cellular response to insulin stimulus (GO:0032869)	10/129	0.124284	0.389078	3.26539	GSK3B;PKM;PDPK1;RAB12;ATP6V1H;IDE;AP3S1;ATP6V0C;SLC27A4;APPL1
1173	negative regulation of protein-containing complex assembly (GO:0031333)	5/52	0.125312	0.391292	4.11293	GSK3B;DDX3X;HMGB1;CLU;CRYAB
1174	plasma membrane bounded cell projection morphogenesis (GO:0120039)	5/52	0.125312	0.391292	4.11293	DBNL;SNX2;PLXNB1;TNIK;ATP7A
1175	regulation of release of sequestered calcium ion into cytosol (GO:0051279)	5/52	0.125312	0.391292	4.11293	CAMK2D;PDPK1;PTK2B;ANK2;PRKACA
1176	positive regulation of protein ubiquitination (GO:0031398)	7/82	0.12552	0.391608	3.60729	WFS1;PDCD6;CUL3;UBQLN1;HUWE1;PIN1;STUB1
1177	vascular endothelial growth factor receptor signaling pathway (GO:0048010)	6/67	0.126768	0.395168	3.78254	CYFIP1;ROCK2;PDCD6;ELMO2;PTK2B;FYN
1178	histone exchange (GO:0043486)	4/38	0.127388	0.395753	4.5111	NPM1;RBBP4;RUVBL1;RBBP7
1179	mRNA destabilization (GO:0061157)	4/38	0.127388	0.395753	4.5111	ROCK2;CNOT1;DHX36;DCPS
1180	positive regulation of signaling (GO:0023056)	4/38	0.127388	0.395753	4.5111	RIMS1;ANXA2;HOMER1;PTPN23
1181	response to cAMP (GO:0051591)	4/38	0.127388	0.395753	4.5111	RAP1B;VGF;RAPGEF2;EZR
1182	negative regulation of neuron death (GO:1901215)	8/98	0.128133	0.397733	3.40205	GSK3B;NTRK2;SET;WFS1;AGAP2;PTK2B;CD200;SNX6
1183	activation of protein kinase activity (GO:0032147)	9/114	0.129064	0.399946	3.26962	ADCY9;PDPK1;PRKAR2A;PTK2B;ADCY2;TNIK;PRKACA;PAK3;PRLR
1184	positive regulation of cellular component organization (GO:0051130)	9/114	0.129064	0.399946	3.26962	GSK3B;LRP1;SURF4;RACK1;NEDD4L;ADGRL1;PTPN23;CLU;WARS1
1185	peptide metabolic process (GO:0006518)	7/83	0.131431	0.406252	3.4807	GSTZ1;ETHE1;CPE;IDE;OPLAH;THOP1;GSTM5
1186	positive regulation of plasma membrane bounded cell projection assembly (GO:0120034)	7/83	0.131431	0.406252	3.4807	CYFIP1;RALA;CARMIL2;TWF2;HTT;HRAS;ARHGAP35
1187	regulation of defense response (GO:0031347)	7/83	0.131431	0.406252	3.4807	UFL1;PSMA6;CYLD;AHSG;APPL2;MGLL;APPL1
1188	cAMP-mediated signaling (GO:0019933)	3/25	0.133191	0.406893	5.11393	CAP1;RAPGEF2;ADCY2
1189	cellular response to hexose stimulus (GO:0071331)	3/25	0.133191	0.406893	5.11393	RACK1;PDK3;PRKACA
1190	endosome transport via multivesicular body sorting pathway (GO:0032509)	3/25	0.133191	0.406893	5.11393	CHMP6;CHMP7;UBXN6
1191	negative regulation of sequestering of calcium ion (GO:0051283)	3/25	0.133191	0.406893	5.11393	TRPM2;ITPR1;ANXA6
1192	peroxisome organization (GO:0007031)	3/25	0.133191	0.406893	5.11393	PEX3;MFF;PEX14
1193	positive regulation of release of cytochrome c from mitochondria (GO:0090200)	3/25	0.133191	0.406893	5.11393	FAM162A;PDCD5;MFF
1194	regulation of cAMP-mediated signaling (GO:0043949)	3/25	0.133191	0.406893	5.11393	PEX5L;PRKAR2A;RAPGEF2
1195	regulation of cardiac muscle cell action potential (GO:0098901)	3/25	0.133191	0.406893	5.11393	CAMK2D;JUP;ANK2
1196	regulation of cholesterol transport (GO:0032374)	3/25	0.133191	0.406893	5.11393	LRP1;NAXE;APOA2
1197	regulation of interferon-alpha production (GO:0032647)	3/25	0.133191	0.406893	5.11393	DDX3X;DHX9;DHX36
1198	regulation of mitochondrial fission (GO:0090140)	3/25	0.133191	0.406893	5.11393	RALA;INF2;MFF
1199	regulation of spindle assembly (GO:0090169)	3/25	0.133191	0.406893	5.11393	DRG1;CCSAP;HSPA1B
1200	ribosomal large subunit assembly (GO:0000027)	3/25	0.133191	0.406893	5.11393	RPL3;RPL11;RPL23A
1201	RNA splicing, via transesterification reactions (GO:0000375)	3/25	0.133191	0.406893	5.11393	SF3B4;PRPF8;SF3B1
1202	cellular amide metabolic process (GO:0043603)	9/115	0.134093	0.409307	3.17814	PPP2CA;ACOT9;MTHFD1;MTHFD1L;ACSL6;ACOT2;CPE;DBI;THOP1
1203	positive regulation of protein modification process (GO:0031401)	15/214	0.134322	0.409667	2.82189	NTRK2;DDX3X;LIMCH1;ROCK2;ARRB1;FXR1;PTBP1;RAP2A;PPP1R7;RACK1;RAB3GAP2;PIN1;TNIK;HRAS;RAB3GAP1
1204	regulation of receptor-mediated endocytosis (GO:0048259)	4/39	0.136559	0.415413	4.23412	HIP1;CLU;SMAP1;PICALM
1205	regulation of protein phosphorylation (GO:0001932)	18/266	0.137728	0.415413	2.68431	NTRK2;NPM1;CADM4;LIMCH1;ROCK2;ARRB1;PPP2R5C;WARS1;FXR1;PPP2CA;RAP2A;PPP2R5E;RACK1;SIRPA;PIN1;FYN;TNIK;HRAS
1206	positive regulation of protein transport (GO:0051222)	6/69	0.140232	0.415413	3.4831	TMED10;MYO18A;RACK1;EZR;PPID;EXOC1
1207	alpha-linolenic acid metabolic process (GO:0036109)	2/13	0.140283	0.415413	6.64047	ACSL1;ACOX1
1208	AMP metabolic process (GO:0046033)	2/13	0.140283	0.415413	6.64047	ADSL;NUDT2
1209	cellular response to interleukin-15 (GO:0071350)	2/13	0.140283	0.415413	6.64047	STAT3;JAK1
1210	DNA replication-independent nucleosome organization (GO:0034724)	2/13	0.140283	0.415413	6.64047	RBBP4;IPO4
1211	establishment of protein localization to chromosome (GO:0070199)	2/13	0.140283	0.415413	6.64047	H1-5;MACROH2A2
1212	glucose import (GO:0046323)	2/13	0.140283	0.415413	6.64047	SLC2A1;SLC27A4
1213	high-density lipoprotein particle assembly (GO:0034380)	2/13	0.140283	0.415413	6.64047	APOA2;PRKACA
1214	homeostasis of number of cells (GO:0048872)	2/13	0.140283	0.415413	6.64047	OCIAD1;UBAP2L
1215	interleukin-15-mediated signaling pathway (GO:0035723)	2/13	0.140283	0.415413	6.64047	STAT3;JAK1
1216	negative regulation of autophagosome assembly (GO:1902902)	2/13	0.140283	0.415413	6.64047	SCFD1;SEC22B
1217	negative regulation of chromatin organization (GO:1905268)	2/13	0.140283	0.415413	6.64047	H1-5;H1-0
1218	negative regulation of chromatin silencing (GO:0031936)	2/13	0.140283	0.415413	6.64047	H1-5;H1-0
1219	negative regulation of epidermal growth factor-activated receptor activity (GO:0007175)	2/13	0.140283	0.415413	6.64047	CHMP6;SNX6
1220	negative regulation of gene silencing (GO:0060969)	2/13	0.140283	0.415413	6.64047	H1-5;H1-0
1221	negative regulation of reactive oxygen species biosynthetic process (GO:1903427)	2/13	0.140283	0.415413	6.64047	TRAP1;FYN
1222	pentose-phosphate shunt (GO:0006098)	2/13	0.140283	0.415413	6.64047	PGLS;PGD
1223	polyamine metabolic process (GO:0006595)	2/13	0.140283	0.415413	6.64047	SMS;SRM
1224	positive regulation of lipid transport (GO:0032370)	2/13	0.140283	0.415413	6.64047	LRP1;DBI
1225	positive regulation of mRNA metabolic process (GO:1903313)	2/13	0.140283	0.415413	6.64047	CNOT1;GTPBP1
1226	positive regulation of neuron migration (GO:2001224)	2/13	0.140283	0.415413	6.64047	RAPGEF2;ARHGEF2
1227	positive regulation of protein acetylation (GO:1901985)	2/13	0.140283	0.415413	6.64047	DDX3X;DIP2A
1228	positive regulation of ruffle assembly (GO:1900029)	2/13	0.140283	0.415413	6.64047	CARMIL2;HRAS
1229	pre-mRNA cleavage required for polyadenylation (GO:0098789)	2/13	0.140283	0.415413	6.64047	CPSF6;CSTF2T
1230	protein localization to mitochondrion (GO:0070585)	2/13	0.140283	0.415413	6.64047	DNAJA1;RALA
1231	protein neddylation (GO:0045116)	2/13	0.140283	0.415413	6.64047	NEDD8;UBE2M
1232	regulation of cell communication by electrical coupling (GO:0010649)	2/13	0.140283	0.415413	6.64047	CAMK2D;ANK3
1233	regulation of homotypic cell-cell adhesion (GO:0034110)	2/13	0.140283	0.415413	6.64047	ANK3;JAK1
1234	regulation of platelet-derived growth factor receptor signaling pathway (GO:0010640)	2/13	0.140283	0.415413	6.64047	NDRG4;HGS
1235	regulation of protein acetylation (GO:1901983)	2/13	0.140283	0.415413	6.64047	GSK3B;DDX3X
1236	regulation of retrograde protein transport, ER to cytosol (GO:1904152)	2/13	0.140283	0.415413	6.64047	BCAP31;BRSK2
1237	reticulophagy (GO:0061709)	2/13	0.140283	0.415413	6.64047	UFL1;UBA5
1238	spliceosomal tri-snRNP complex assembly (GO:0000244)	2/13	0.140283	0.415413	6.64047	PRPF19;PRPF8
1239	transport along microtubule (GO:0010970)	2/13	0.140283	0.415413	6.64047	APBA1;COPG1
1240	cytoplasmic microtubule organization (GO:0031122)	5/54	0.140722	0.416043	3.72436	CLIP2;DST;FSD1;EZR;RAB11A
1241	regulation of focal adhesion assembly (GO:0051893)	5/54	0.140722	0.416043	3.72436	MACF1;LIMCH1;ROCK2;PTPRA;PPM1F
1242	regulation of cell adhesion (GO:0030155)	10/133	0.143182	0.422634	2.94413	PPP2CA;PPP1R12A;ROCK2;ADAM22;PLXNA1;PTK2B;PLXNB1;PTPN11;P4HB;PLXNA4
1243	regulation of cell motility (GO:2000145)	10/133	0.143182	0.422634	2.94413	MACF1;CADM4;KIF2A;ROCK2;SST;SPATA13;PLXNA1;PIN1;PLXNB1;PLXNA4
1244	clathrin-dependent endocytosis (GO:0072583)	3/26	0.145171	0.426788	4.68236	GAK;PIP5K1C;PICALM
1245	DNA geometric change (GO:0032392)	3/26	0.145171	0.426788	4.68236	DHX9;DHX36;HMGB1
1246	endothelial cell development (GO:0001885)	3/26	0.145171	0.426788	4.68236	RAP1B;RAPGEF2;EZR
1247	maturation of LSU-rRNA (GO:0000470)	3/26	0.145171	0.426788	4.68236	RPL7A;RPL35;RPL7
1248	negative regulation of signaling receptor activity (GO:2000272)	3/26	0.145171	0.426788	4.68236	CNRIP1;CHMP6;SNX6
1249	positive regulation of intrinsic apoptotic signaling pathway (GO:2001244)	4/40	0.145989	0.428507	3.97824	BCAP31;EIF5A;RPS7;RACK1
1250	sulfur compound catabolic process (GO:0044273)	4/40	0.145989	0.428507	3.97824	VCAN;TST;HEXB;ARSB
1251	wound healing (GO:0042060)	6/70	0.147202	0.431723	3.34383	MACF1;DST;ANXA6;CORO1B;SYT7;ARL8B
1252	protein modification by small protein conjugation (GO:0032446)	26/409	0.14856	0.434792	2.41662	CUL5;RNF14;UBA6;CUL3;UBA5;UBE2D3;NEDD4L;ARRB1;NEDD8;UFL1;TRIM28;RACK1;ELOB;ELOC;SKP1;VPS18;EIPR1;USP9X;FBXO2;HUWE1;UCHL3;PEX14;DDB1;STUB1;STX1A;UBE2M
1253	negative regulation of cysteine-type endopeptidase activity involved in apoptotic process (GO:0043154)	5/55	0.148723	0.434792	3.54676	DDX3X;ARL6IP1;CSNK2A1;NOL3;LAMTOR5
1254	regulation of cardiac conduction (GO:1903779)	5/55	0.148723	0.434792	3.54676	ITPR1;ATP2B4;ANK2;FXYD6;PRKACA
1255	triglyceride metabolic process (GO:0006641)	5/55	0.148723	0.434792	3.54676	FABP3;GK;FABP5;FABP7;APOA2
1256	proteolysis (GO:0006508)	19/287	0.150326	0.439096	2.50605	FBXO2;NEDD8;IDE;SPG7;AFG3L2;PSMA6;PSMD6;NCSTN;PSMC4;CLPP;CAPN2;CPE;FBXO6;LAP3;CAPN1;CTSD;OGT;THOP1;CTSB
1257	cell junction assembly (GO:0034329)	8/102	0.150554	0.439096	3.00101	NLGN3;FARP1;DBNL;CDH2;OPHN1;CAPZA1;NRCAM;ADGRL3
1258	regulation of cell death (GO:0010941)	8/102	0.150554	0.439096	3.00101	LRP1;RILPL1;SARM1;RRAS2;CLU;CRYAB;HSPA1B;ATG5
1259	generation of neurons (GO:0048699)	14/202	0.153382	0.446989	2.60254	NTRK2;BRSK2;USP9X;PRUNE1;POMGNT2;PTPRD;NIF3L1;OPHN1;SNPH;RAPGEF2;PIN1;NRCAM;ASTN1;ADGRL3
1260	phosphatidylinositol-mediated signaling (GO:0048015)	6/71	0.154327	0.448014	3.211	PI4KA;PIK3C3;PLCH2;EZR;OGT;EXOC1
1261	bile acid biosynthetic process (GO:0006699)	3/27	0.157487	0.448014	4.2977	OSBPL2;CYP46A1;OSBPL1A
1262	cellular lipid catabolic process (GO:0044242)	3/27	0.157487	0.448014	4.2977	ABHD12;ACOX1;APOA2
1263	dendritic spine organization (GO:0097061)	3/27	0.157487	0.448014	4.2977	DIP2A;FYN;PAK3
1264	modulation of excitatory postsynaptic potential (GO:0098815)	3/27	0.157487	0.448014	4.2977	NLGN3;RIMS1;PTK2B
1265	negative regulation of cation channel activity (GO:2001258)	3/27	0.157487	0.448014	4.2977	UBQLN1;GNB5;CBARP
1266	negative regulation of insulin receptor signaling pathway (GO:0046627)	3/27	0.157487	0.448014	4.2977	AHSG;PIP4K2C;SLC27A4
1267	negative regulation of protein polymerization (GO:0032272)	3/27	0.157487	0.448014	4.2977	ARFGEF1;TWF2;TBCD
1268	positive regulation of calcium ion transmembrane transport (GO:1904427)	3/27	0.157487	0.448014	4.2977	CACNB2;PDPK1;ANK2
1269	positive regulation of toll-like receptor signaling pathway (GO:0034123)	3/27	0.157487	0.448014	4.2977	DDX3X;WDFY1;HMGB1
1270	protein export from nucleus (GO:0006611)	3/27	0.157487	0.448014	4.2977	XPO1;CSE1L;NUTF2
1271	protein peptidyl-prolyl isomerization (GO:0000413)	3/27	0.157487	0.448014	4.2977	PIN1;FKBP4;PPID
1272	regulation of cardiac muscle cell contraction (GO:0086004)	3/27	0.157487	0.448014	4.2977	CAMK2D;JUP;ANK2
1273	regulation of toll-like receptor signaling pathway (GO:0034121)	3/27	0.157487	0.448014	4.2977	FLOT2;APPL2;APPL1
1274	cAMP metabolic process (GO:0046058)	2/14	0.158374	0.448014	5.71086	ADCY9;ADCY2
1275	cellular copper ion homeostasis (GO:0006878)	2/14	0.158374	0.448014	5.71086	ATP7A;ATOX1
1276	cellular response to low-density lipoprotein particle stimulus (GO:0071404)	2/14	0.158374	0.448014	5.71086	ITGB1;CD81
1277	coenzyme A metabolic process (GO:0015936)	2/14	0.158374	0.448014	5.71086	ACLY;COASY
1278	growth hormone receptor signaling pathway via JAK-STAT (GO:0060397)	2/14	0.158374	0.448014	5.71086	STAT3;PRLR
1279	heart process (GO:0003015)	2/14	0.158374	0.448014	5.71086	ACTC1;FYN
1280	immune response-regulating cell surface receptor signaling pathway (GO:0002768)	2/14	0.158374	0.448014	5.71086	BAG6;KIT
1281	maturation of LSU-rRNA from tricistronic rRNA transcript (SSU-rRNA, 5.8S rRNA, LSU-rRNA) (GO:0000463)	2/14	0.158374	0.448014	5.71086	RPL35;RPL7
1282	monoacylglycerol metabolic process (GO:0046462)	2/14	0.158374	0.448014	5.71086	ABHD12;MGLL
1283	mRNA cleavage involved in mRNA processing (GO:0098787)	2/14	0.158374	0.448014	5.71086	CPSF6;CSTF2T
1284	negative regulation of bone mineralization (GO:0030502)	2/14	0.158374	0.448014	5.71086	AHSG;PTK2B
1285	negative regulation of mRNA splicing, via spliceosome (GO:0048025)	2/14	0.158374	0.448014	5.71086	PTBP1;U2AF2
1286	nucleoside phosphate catabolic process (GO:1901292)	2/14	0.158374	0.448014	5.71086	ENTPD2;ITPA
1287	positive regulation of potassium ion transmembrane transporter activity (GO:1901018)	2/14	0.158374	0.448014	5.71086	ACTN2;ANK2
1288	protein localization to vacuole (GO:0072665)	2/14	0.158374	0.448014	5.71086	CD81;LAMTOR5
1289	protein modification by small protein conjugation or removal (GO:0070647)	2/14	0.158374	0.448014	5.71086	UBA6;UBA5
1290	pyrimidine nucleoside biosynthetic process (GO:0046134)	2/14	0.158374	0.448014	5.71086	UCK1;UMPS
1291	regulation of cell projection organization (GO:0031344)	2/14	0.158374	0.448014	5.71086	MACF1;ERMN
1292	regulation of histone deacetylation (GO:0031063)	2/14	0.158374	0.448014	5.71086	CAMK2D;CTBP1
1293	regulation of IRE1-mediated unfolded protein response (GO:1903894)	2/14	0.158374	0.448014	5.71086	UFL1;COPS5
1294	regulation of lamellipodium organization (GO:1902743)	2/14	0.158374	0.448014	5.71086	CARMIL2;TWF2
1295	regulation of response to interferon-gamma (GO:0060330)	2/14	0.158374	0.448014	5.71086	CDC37;JAK1
1296	respiratory electron transport chain (GO:0022904)	2/14	0.158374	0.448014	5.71086	ETFDH;SDHB
1297	T-helper cell differentiation (GO:0042093)	2/14	0.158374	0.448014	5.71086	HMGB1;ATP7A
1298	cell-cell adhesion via plasma-membrane adhesion molecules (GO:0098742)	12/170	0.161298	0.455934	2.58206	PTPRD;ITGB1;CLDN11;IGSF21;CADM3;ALCAM;CDH2;ADGRL1;GPC4;L1CAM;LRRC4B;ADGRL3
1299	positive regulation of neurogenesis (GO:0050769)	6/72	0.1616	0.456435	3.08425	PTPRD;NTRK2;RGS14;PLXNA1;PLXNB1;PLXNA4
1300	cellular metal ion homeostasis (GO:0006875)	8/104	0.16243	0.457723	2.82036	SLC24A2;STOML2;KCNMA1;ATP2B4;NEDD4L;RMDN3;ANK2;TPT1
1301	mRNA transport (GO:0051028)	8/104	0.16243	0.457723	2.82036	KIF5C;U2AF2;ALYREF;EIF4A3;SRSF1;SRSF2;SRSF3;U2AF1
1302	regulation of insulin secretion (GO:0050796)	8/104	0.16243	0.457723	2.82036	PSMD9;BRSK2;EIPR1;ENSA;ITPR1;SLC2A1;STX1A;SYT7
1303	negative regulation of protein catabolic process (GO:0042177)	4/42	0.165568	0.465495	3.52199	CST3;SNRNP70;AGAP2;PIN1
1304	phosphatidylinositol phosphate biosynthetic process (GO:0046854)	4/42	0.165568	0.465495	3.52199	TTC7B;PI4KA;PIK3C3;PIP4K2C
1305	regulation of DNA recombination (GO:0000018)	4/42	0.165568	0.465495	3.52199	H1-5;ALYREF;H1-0;KPNA1
1306	protein homooligomerization (GO:0051260)	9/121	0.166329	0.467274	2.68452	EHD1;ALAD;TRPM2;MPP2;FUS;ATL1;OSBPL2;HPRT1;APPL2
1307	insulin receptor signaling pathway (GO:0008286)	6/73	0.169017	0.470687	2.96326	GSK3B;ATP6V1H;IDE;AP3S1;ATP6V0C;APPL1
1308	negative regulation of cell adhesion (GO:0007162)	6/73	0.169017	0.470687	2.96326	ADAM22;TBCD;PLXNA1;PLXNB1;CORO2B;PLXNA4
1309	regulation of actin filament polymerization (GO:0030833)	6/73	0.169017	0.470687	2.96326	ARFGEF1;DBNL;HAX1;TWF2;PTK2B;PAK3
1310	regulation of Rho protein signal transduction (GO:0035023)	6/73	0.169017	0.470687	2.96326	OPHN1;CUL3;ARRB1;ARHGEF2;ARHGAP35;SCAI
1311	carbohydrate derivative biosynthetic process (GO:1901137)	3/28	0.170109	0.470687	3.95349	SCCPDH;GK;ALG2
1312	cellular response to interleukin-6 (GO:0071354)	3/28	0.170109	0.470687	3.95349	STAT3;PTPN11;JAK1
1313	cytosolic calcium ion transport (GO:0060401)	3/28	0.170109	0.470687	3.95349	AFG3L2;SMDT1;MICU3
1314	glycogen metabolic process (GO:0005977)	3/28	0.170109	0.470687	3.95349	GSK3B;GAA;PHKA1
1315	internal peptidyl-lysine acetylation (GO:0018393)	3/28	0.170109	0.470687	3.95349	BAG6;TRRAP;RUVBL1
1316	negative regulation of calcium ion transmembrane transporter activity (GO:1901020)	3/28	0.170109	0.470687	3.95349	UBQLN1;GNB5;CBARP
1317	negative regulation of oxidative stress-induced cell death (GO:1903202)	3/28	0.170109	0.470687	3.95349	BAG5;FYN;NOL3
1318	negative regulation of phosphatase activity (GO:0010923)	3/28	0.170109	0.470687	3.95349	GSK3B;PPP1R1B;TIPRL
1319	positive regulation of phosphatidylinositol 3-kinase activity (GO:0043552)	3/28	0.170109	0.470687	3.95349	KIT;AGAP2;PTK2B
1320	positive regulation of response to wounding (GO:1903036)	3/28	0.170109	0.470687	3.95349	ITGB1;ARFGEF1;HRAS
1321	positive regulation of synapse assembly (GO:0051965)	3/28	0.170109	0.470687	3.95349	NLGN3;PTPRD;LRRC4B
1322	protein depolymerization (GO:0051261)	3/28	0.170109	0.470687	3.95349	KIF2A;TWF2;CKAP5
1323	protein localization to Golgi apparatus (GO:0034067)	3/28	0.170109	0.470687	3.95349	GAK;TMED10;RAB6A
1324	regulation of calcineurin-NFAT signaling cascade (GO:0070884)	3/28	0.170109	0.470687	3.95349	GSK3B;PTBP1;ATP2B4
1325	regulation of multicellular organismal development (GO:2000026)	3/28	0.170109	0.470687	3.95349	BAG6;DHX36;CCSAP
1326	regulation of neuron migration (GO:2001222)	3/28	0.170109	0.470687	3.95349	RAPGEF2;CTNNA2;ARHGEF2
1327	cellular iron ion homeostasis (GO:0006879)	5/58	0.17382	0.475391	3.07172	GLRX3;NEDD8;ACO1;HMOX2;SKP1
1328	negative regulation of neuron projection development (GO:0010977)	5/58	0.17382	0.475391	3.07172	GAK;BAG5;PTPN9;FKBP4;NGEF
1329	positive regulation of mitotic cell cycle phase transition (GO:1901992)	5/58	0.17382	0.475391	3.07172	MECP2;RPTOR;DDX3X;CUL3;RAB11A
1330	receptor metabolic process (GO:0043112)	5/58	0.17382	0.475391	3.07172	ITGB1;GRK2;LRP1;CD81;PICALM
1331	regulation of calcium ion transport (GO:0051924)	5/58	0.17382	0.475391	3.07172	CACNB2;HOMER1;WFS1;ANK2;CAMK2G
1332	regulation of protein kinase B signaling (GO:0051896)	14/207	0.174634	0.475391	2.35903	ITGB1;NTRK2;HIP1;PDPK1;PDCD6;RHOG;PTPN11;PPP2R5C;GRM2;HAX1;KIT;RACK1;STRN;FYN
1333	positive regulation of protein serine/threonine kinase activity (GO:0071902)	8/106	0.174726	0.475391	2.6516	RPTOR;PPP2CA;DDX3X;CCNY;KIT;ATP2B4;RAPGEF2;HRAS
1334	negative regulation of protein kinase activity (GO:0006469)	7/90	0.176461	0.475391	2.72342	NPM1;QARS1;PDPK1;GSKIP;PPM1F;WARS1;RTRAF
1335	regulation of peptide hormone secretion (GO:0090276)	6/74	0.176574	0.475391	2.84769	EIPR1;ENSA;SLC2A1;ITPR1;STX1A;SYT7
1336	acetyl-CoA metabolic process (GO:0006084)	2/15	0.176863	0.475391	4.95545	ACLY;DIP2A
1337	aflatoxin metabolic process (GO:0046222)	2/15	0.176863	0.475391	4.95545	AKR7A2;MGST3
1338	Arp2/3 complex-mediated actin nucleation (GO:0034314)	2/15	0.176863	0.475391	4.95545	ARPC5;IQGAP2
1339	cellular response to arsenic-containing substance (GO:0071243)	2/15	0.176863	0.475391	4.95545	DDX3X;DHX36
1340	clathrin coat assembly (GO:0048268)	2/15	0.176863	0.475391	4.95545	HIP1;PICALM
1341	electron transport chain (GO:0022900)	2/15	0.176863	0.475391	4.95545	ETFDH;SDHB
1342	glucan catabolic process (GO:0009251)	2/15	0.176863	0.475391	4.95545	GAA;PHKA1
1343	glycogen catabolic process (GO:0005980)	2/15	0.176863	0.475391	4.95545	GAA;PHKA1
1344	interleukin-27-mediated signaling pathway (GO:0070106)	2/15	0.176863	0.475391	4.95545	STAT3;JAK1
1345	mitochondrial RNA metabolic process (GO:0000959)	2/15	0.176863	0.475391	4.95545	TFAM;MRPL12
1346	mycotoxin metabolic process (GO:0043385)	2/15	0.176863	0.475391	4.95545	AKR7A2;MGST3
1347	myoblast differentiation (GO:0045445)	2/15	0.176863	0.475391	4.95545	DDX17;DDX5
1348	negative regulation of mRNA processing (GO:0050686)	2/15	0.176863	0.475391	4.95545	PTBP1;U2AF2
1349	nitric oxide biosynthetic process (GO:0006809)	2/15	0.176863	0.475391	4.95545	CYB5R3;MTARC2
1350	nucleosome positioning (GO:0016584)	2/15	0.176863	0.475391	4.95545	H1-5;H1-0
1351	organic heteropentacyclic compound metabolic process (GO:1901376)	2/15	0.176863	0.475391	4.95545	AKR7A2;MGST3
1352	peptidyl-arginine modification (GO:0018195)	2/15	0.176863	0.475391	4.95545	PRMT5;PADI2
1353	positive regulation of exosomal secretion (GO:1903543)	2/15	0.176863	0.475391	4.95545	HGS;VPS4A
1354	positive regulation of keratinocyte differentiation (GO:0045618)	2/15	0.176863	0.475391	4.95545	NME2;MACROH2A2
1355	positive regulation of nuclear-transcribed mRNA catabolic process, deadenylation-dependent decay (GO:1900153)	2/15	0.176863	0.475391	4.95545	CNOT1;DHX36
1356	positive regulation of protein export from nucleus (GO:0046827)	2/15	0.176863	0.475391	4.95545	GSK3B;ANP32B
1357	positive regulation of response to cytokine stimulus (GO:0060760)	2/15	0.176863	0.475391	4.95545	DHX9;AGPAT1
1358	protein kinase A signaling (GO:0010737)	2/15	0.176863	0.475391	4.95545	EZR;PRKACA
1359	pyrimidine nucleoside metabolic process (GO:0006213)	2/15	0.176863	0.475391	4.95545	NT5C;UMPS
1360	regulation of aerobic respiration (GO:1903715)	2/15	0.176863	0.475391	4.95545	IDE;ATP7A
1361	regulation of clathrin-dependent endocytosis (GO:2000369)	2/15	0.176863	0.475391	4.95545	SMAP1;UBQLN2
1362	regulation of nuclear-transcribed mRNA catabolic process, deadenylation-dependent decay (GO:1900151)	2/15	0.176863	0.475391	4.95545	CNOT1;DHX36
1363	regulation of phospholipase C activity (GO:1900274)	2/15	0.176863	0.475391	4.95545	KIT;HRAS
1364	tRNA splicing, via endonucleolytic cleavage and ligation (GO:0006388)	2/15	0.176863	0.475391	4.95545	RTCB;RTRAF
1365	ubiquinone biosynthetic process (GO:0006744)	2/15	0.176863	0.475391	4.95545	NDUFA9;COQ8B
1366	regulation of secretion by cell (GO:1903530)	5/59	0.182526	0.48976	2.93047	RIMS1;RALA;RAB12;CPLX1;STXBP5L
1367	establishment of endothelial barrier (GO:0061028)	3/29	0.183009	0.48976	3.64437	RAP1B;RAPGEF2;EZR
1368	glial cell differentiation (GO:0010001)	3/29	0.183009	0.48976	3.64437	CDH2;GPC1;STAT3
1369	positive regulation of dephosphorylation (GO:0035306)	3/29	0.183009	0.48976	3.64437	PTBP1;PPP1R7;PIN1
1370	positive regulation of viral genome replication (GO:0045070)	3/29	0.183009	0.48976	3.64437	DDB1;DDX3X;PPID
1371	transition metal ion homeostasis (GO:0055076)	3/29	0.183009	0.48976	3.64437	HMOX2;CUTC;PICALM
1372	regulation of small GTPase mediated signal transduction (GO:0051056)	10/141	0.185074	0.494926	2.39831	ARHGAP44;ABR;OPHN1;RASGRF2;ARHGAP1;RHOG;SRGAP3;ARHGEF2;ARHGAP35;NGEF
1373	organonitrogen compound biosynthetic process (GO:1901566)	11/158	0.185531	0.495646	2.34789	ALDH3A2;GSTZ1;CSNK2A1;SLC44A1;VAPA;MGST3;CSNK2A2;CSNK2B;APOA2;NMRAL1;GSTM5
1374	intracellular protein transmembrane transport (GO:0065002)	4/44	0.186019	0.495646	3.12887	TOMM40;AIFM1;TIMM44;PEX14
1375	positive regulation of cell-matrix adhesion (GO:0001954)	4/44	0.186019	0.495646	3.12887	GSK3B;JUP;PTK2B;PPM1F
1376	positive regulation of mRNA catabolic process (GO:0061014)	4/44	0.186019	0.495646	3.12887	ROCK2;CNOT1;DHX36;GTPBP1
1377	positive regulation of stress fiber assembly (GO:0051496)	4/44	0.186019	0.495646	3.12887	ROCK2;LIMCH1;CD47;PPM1F
1378	positive regulation of cellular component biogenesis (GO:0044089)	7/92	0.190405	0.506596	2.54247	GSK3B;HGS;VPS4A;RACK1;SYNPO;CLU;WARS1
1379	regulation of peptidyl-tyrosine phosphorylation (GO:0050730)	7/92	0.190405	0.506596	2.54247	HAX1;CADM4;CD81;PTK2B;FYN;PTPN11;ARHGEF2
1380	homophilic cell adhesion via plasma membrane adhesion molecules (GO:0007156)	5/60	0.191388	0.508624	2.79684	ITGB1;IGSF21;CADM3;CDH2;L1CAM
1381	positive regulation of growth (GO:0045927)	6/76	0.192086	0.508624	2.63172	RPTOR;H1-5;DDX3X;CSNK2A1;WFS1;PPM1F
1382	water-soluble vitamin metabolic process (GO:0006767)	6/76	0.192086	0.508624	2.63172	CYB5R3;MTHFD1;MTHFD1L;SLC2A1;PNPO;MMUT
1383	cellular polysaccharide catabolic process (GO:0044247)	2/16	0.195661	0.508624	4.33296	GAA;PHKA1
1384	dendritic cell chemotaxis (GO:0002407)	2/16	0.195661	0.508624	4.33296	TRPM2;HMGB1
1385	dendritic spine morphogenesis (GO:0060997)	2/16	0.195661	0.508624	4.33296	DIP2A;PAK3
1386	epiboly involved in wound healing (GO:0090505)	2/16	0.195661	0.508624	4.33296	CARMIL2;ARHGAP35
1387	glutamine family amino acid catabolic process (GO:0009065)	2/16	0.195661	0.508624	4.33296	ALDH4A1;GAD1
1388	heme catabolic process (GO:0042167)	2/16	0.195661	0.508624	4.33296	BLVRA;HMOX2
1389	histone H2A acetylation (GO:0043968)	2/16	0.195661	0.508624	4.33296	TRRAP;RUVBL1
1390	late endosome to vacuole transport via multivesicular body sorting pathway (GO:0032511)	2/16	0.195661	0.508624	4.33296	CHMP6;CHMP7
1391	mRNA cis splicing, via spliceosome (GO:0045292)	2/16	0.195661	0.508624	4.33296	SRSF1;DCPS
1392	negative regulation of histone modification (GO:0031057)	2/16	0.195661	0.508624	4.33296	SET;CTBP1
1393	negative regulation of immune effector process (GO:0002698)	2/16	0.195661	0.508624	4.33296	CD47;APPL1
1394	negative regulation of receptor signaling pathway via JAK-STAT (GO:0046426)	2/16	0.195661	0.508624	4.33296	PPP2CA;HGS
1395	neuron cell-cell adhesion (GO:0007158)	2/16	0.195661	0.508624	4.33296	NLGN3;ASTN1
1396	neuron projection organization (GO:0106027)	2/16	0.195661	0.508624	4.33296	GSK3B;PLS1
1397	nitric oxide metabolic process (GO:0046209)	2/16	0.195661	0.508624	4.33296	CYB5R3;MTARC2
1398	porphyrin-containing compound catabolic process (GO:0006787)	2/16	0.195661	0.508624	4.33296	BLVRA;HMOX2
1399	regulation of amyloid-beta clearance (GO:1900221)	2/16	0.195661	0.508624	4.33296	LRP1;CLU
1400	regulation of ceramide biosynthetic process (GO:2000303)	2/16	0.195661	0.508624	4.33296	RACK1;SIRT3
1401	regulation of chromatin silencing (GO:0031935)	2/16	0.195661	0.508624	4.33296	H1-5;H1-0
1402	regulation of intrinsic apoptotic signaling pathway in response to DNA damage (GO:1902229)	2/16	0.195661	0.508624	4.33296	CLU;TPT1
1403	regulation of leukocyte activation (GO:0002694)	2/16	0.195661	0.508624	4.33296	MYO18A;CD200
1404	regulation of neurotransmitter transport (GO:0051588)	2/16	0.195661	0.508624	4.33296	RIMS1;CPLX1
1405	RNA splicing, via endonucleolytic cleavage and ligation (GO:0000394)	2/16	0.195661	0.508624	4.33296	RTCB;RTRAF
1406	serine family amino acid metabolic process (GO:0009069)	2/16	0.195661	0.508624	4.33296	SRR;MTHFD1
1407	chondroitin sulfate metabolic process (GO:0030204)	3/30	0.196158	0.508624	3.36583	VCAN;HEXB;ARSB
1408	heterotypic cell-cell adhesion (GO:0034113)	3/30	0.196158	0.508624	3.36583	ITGB1;JUP;CD200
1409	microtubule polymerization (GO:0046785)	3/30	0.196158	0.508624	3.36583	PIN1;CKAP5;HDGFL3
1410	negative regulation of cytoskeleton organization (GO:0051494)	3/30	0.196158	0.508624	3.36583	ARFGEF1;TWF2;FKBP4
1411	positive regulation of lipid kinase activity (GO:0090218)	3/30	0.196158	0.508624	3.36583	CD81;KIT;PTK2B
1412	positive regulation of protein import (GO:1904591)	3/30	0.196158	0.508624	3.36583	TRIM28;JUP;PDCD5
1413	regulation of long-term synaptic potentiation (GO:1900271)	3/30	0.196158	0.508624	3.36583	GSK3B;CYP46A1;SHISA7
1414	regulation of macrophage activation (GO:0043030)	3/30	0.196158	0.508624	3.36583	KARS1;MYO18A;CD200
1415	regulation of striated muscle contraction (GO:0006942)	3/30	0.196158	0.508624	3.36583	GRK2;ANK2;PRKACA
1416	positive regulation of nervous system development (GO:0051962)	4/45	0.196537	0.509247	2.95258	NLGN3;PTPRD;RGS14;LRRC4B
1417	regulation of heart contraction (GO:0008016)	7/93	0.19754	0.511484	2.45705	CAMK2D;CELF2;ITPR1;ATP2B4;ANK2;FXYD6;PRKACA
1418	cholesterol metabolic process (GO:0008203)	6/77	0.20003	0.516702	2.53079	ACLY;ACAA2;APOA2;CYP46A1;OSBPL1A;ACAT2
1419	negative regulation of developmental process (GO:0051093)	6/77	0.20003	0.516702	2.53079	CST3;VAT1;ROCK2;HUWE1;ANP32B;WDR77
1420	positive regulation of tumor necrosis factor production (GO:0032760)	6/77	0.20003	0.516702	2.53079	DHX9;STAT3;PTPN11;HMGB1;ARHGEF2;CLU
1421	regulation of cell migration (GO:0030334)	25/408	0.200391	0.516702	1.95699	ITGB1;MACF1;ROCK2;PPM1F;RACK1;PLXNA1;PTK2B;SRGAP3;CTNNA2;HRAS;APPL2;PLXNA4;ARSB;SCAI;APPL1;CARMIL2;LIMCH1;STAT3;ACTN4;RAP2A;KIF2A;SST;SPATA13;KIT;PLXNB1
1422	positive regulation of interleukin-8 production (GO:0032757)	5/61	0.2004	0.516702	2.67032	STAT3;APOA2;HMGB1;HSPA1B;LAMTOR5
1423	regulation of endocytosis (GO:0030100)	5/61	0.2004	0.516702	2.67032	HIP1;OPHN1;LRP1;NEDD4L;PICALM
1424	erythrocyte differentiation (GO:0030218)	4/46	0.207231	0.517854	2.78826	ATP5IF1;UFL1;UBA5;KIT
1425	regulation of cellular protein localization (GO:1903827)	4/46	0.207231	0.517854	2.78826	GPC1;PIN1;GPC4;PPM1F
1426	aminoglycan catabolic process (GO:0006026)	3/31	0.209527	0.517854	3.11408	GPC1;GPC4;HSPG2
1427	cardiac muscle cell action potential involved in contraction (GO:0086002)	3/31	0.209527	0.517854	3.11408	GJA1;NEDD4L;ANK2
1428	cellular response to cAMP (GO:0071320)	3/31	0.209527	0.517854	3.11408	RAP1B;RAPGEF2;EZR
1429	negative regulation of interleukin-6 production (GO:0032715)	3/31	0.209527	0.517854	3.11408	SIRPA;ARRB1;CD200
1430	positive regulation of RNA splicing (GO:0033120)	3/31	0.209527	0.517854	3.11408	SF3B4;RBM3;U2AF2
1431	prostaglandin metabolic process (GO:0006693)	3/31	0.209527	0.517854	3.11408	ACOX1;PTGES3;PTGR2
1432	regulation of developmental growth (GO:0048638)	3/31	0.209527	0.517854	3.11408	GSK3B;OLFM1;NRCAM
1433	positive regulation of cellular biosynthetic process (GO:0031328)	12/180	0.210902	0.517854	2.07038	FXR1;RBM3;RPS4X;DDB1;NPM1;FABP3;DDX3X;DHX9;EIF4A3;ATP7A;CLU;APPL1
1434	adenylate cyclase-activating adrenergic receptor signaling pathway (GO:0071880)	2/17	0.214689	0.517854	3.81383	ADCY9;RAPGEF2
1435	amyloid-beta metabolic process (GO:0050435)	2/17	0.214689	0.517854	3.81383	NCSTN;IDE
1436	cell communication by electrical coupling involved in cardiac conduction (GO:0086064)	2/17	0.214689	0.517854	3.81383	GJA1;PRKACA
1437	cellular modified amino acid catabolic process (GO:0042219)	2/17	0.214689	0.517854	3.81383	ABHD12;ALDH4A1
1438	cellular response to gamma radiation (GO:0071480)	2/17	0.214689	0.517854	3.81383	CRYAB;HRAS
1439	gliogenesis (GO:0042063)	2/17	0.214689	0.517854	3.81383	CDH2;NDUFS2
1440	histone H2A monoubiquitination (GO:0035518)	2/17	0.214689	0.517854	3.81383	DDB1;SKP1
1441	histone H2A ubiquitination (GO:0033522)	2/17	0.214689	0.517854	3.81383	DDB1;SKP1
1442	membrane depolarization during cardiac muscle cell action potential (GO:0086012)	2/17	0.214689	0.517854	3.81383	CACNB2;ANK2
1443	mitochondrial ATP synthesis coupled proton transport (GO:0042776)	2/17	0.214689	0.517854	3.81383	STOML2;ATP5ME
1444	negative regulation of fatty acid metabolic process (GO:0045922)	2/17	0.214689	0.517854	3.81383	ACADVL;APPL2
1445	positive regulation of cytokine production involved in inflammatory response (GO:1900017)	2/17	0.214689	0.517854	3.81383	STAT3;APPL1
1446	positive regulation of muscle hypertrophy (GO:0014742)	2/17	0.214689	0.517854	3.81383	CAMK2D;ROCK2
1447	regulation of cellular respiration (GO:0043457)	2/17	0.214689	0.517854	3.81383	TRAP1;IDE
1448	regulation of establishment of endothelial barrier (GO:1903140)	2/17	0.214689	0.517854	3.81383	PPP1R12A;ROCK2
1449	regulation of leukocyte migration (GO:0002685)	2/17	0.214689	0.517854	3.81383	CD81;RHOG
1450	regulation of metal ion transport (GO:0010959)	2/17	0.214689	0.517854	3.81383	ANK2;CAMK2G
1451	response to purine-containing compound (GO:0014074)	2/17	0.214689	0.517854	3.81383	TRPM2;VGF
1452	reverse cholesterol transport (GO:0043691)	2/17	0.214689	0.517854	3.81383	APOA2;CLU
1453	ribosomal small subunit assembly (GO:0000028)	2/17	0.214689	0.517854	3.81383	RPS15;RPS28
1454	stem cell development (GO:0048864)	2/17	0.214689	0.517854	3.81383	CDH2;PDCD6
1455	epidermal growth factor receptor signaling pathway (GO:0007173)	4/47	0.218088	0.517854	2.63493	RPS6KA5;PDPK1;PTK2B;PTPN11
1456	positive regulation of cell-cell adhesion (GO:0022409)	4/47	0.218088	0.517854	2.63493	PTPN23;ANK3;CD47;JAK1
1457	regulation of synapse assembly (GO:0051963)	4/47	0.218088	0.517854	2.63493	NLGN3;PTPRD;GPC4;LRRC4B
1458	regulation of wound healing (GO:0061041)	4/47	0.218088	0.517854	2.63493	ITGB1;ARFGEF1;CADM4;HRAS
1459	amyloid fibril formation (GO:1990000)	5/63	0.218836	0.517854	2.43682	CST3;NCSTN;USP9X;H3C1;HSPG2
1460	cellular transition metal ion homeostasis (GO:0046916)	7/96	0.219546	0.517854	2.21924	GLRX3;NEDD8;ACO1;ATP7A;HMOX2;ATOX1;SKP1
1461	regulation of cell growth (GO:0001558)	14/217	0.221179	0.517854	1.93811	CAMK2D;NDRG3;DDX3X;CSNK2A1;FHL1;PPP1R9B;H1-5;RPTOR;PPP2CA;GJA1;GNG4;RACK1;RBBP7;HSPA1B
1462	DNA damage checkpoint signaling (GO:0000077)	3/32	0.223088	0.517854	2.8859	TIPRL;FBXO6;PRPF19
1463	ERBB2 signaling pathway (GO:0038128)	3/32	0.223088	0.517854	2.8859	CUL5;CDC37;STUB1
1464	negative regulation of intracellular steroid hormone receptor signaling pathway (GO:0033144)	3/32	0.223088	0.517854	2.8859	VPS18;CNOT1;STRN3
1465	peptidyl-proline modification (GO:0018208)	3/32	0.223088	0.517854	2.8859	PIN1;FKBP4;PPID
1466	positive regulation of immune effector process (GO:0002699)	3/32	0.223088	0.517854	2.8859	CD81;MYO18A;APPL2
1467	regulation of cellular biosynthetic process (GO:0031326)	3/32	0.223088	0.517854	2.8859	PRKAB2;SIRPA;CD47
1468	lipid biosynthetic process (GO:0008610)	6/80	0.224551	0.517854	2.25335	ACLY;PCYT2;ACSL1;NDUFAB1;ACSL6;PRLR
1469	negative regulation of cell population proliferation (GO:0008285)	23/379	0.225518	0.517854	1.79365	NPM1;NDRG4;CTBP1;PDCD5;PPP2R5C;WARS1;FABP3;DLG3;RBBP4;HGS;SST;FABP7;DNAJA3;CSNK2B;RAPGEF2;MFN2;PTK2B;STRN;PLXNB1;HRAS;CD200;APPL2;HSPA1B
1470	calcium ion homeostasis (GO:0055074)	7/97	0.22707	0.517854	2.1457	SLC24A2;STOML2;WFS1;ATP2B4;RMDN3;ANK2;TPT1
1471	cellular response to metal ion (GO:0071248)	9/131	0.227103	0.517854	2.03551	TRPM2;SYT3;CAMK2D;SYT2;SYT12;CPNE7;CPNE2;ANK3;SYT7
1472	protein secretion (GO:0009306)	5/64	0.228243	0.517854	2.32904	PTPRN;RAB12;COPG1;SCG2;CAMK2G
1473	regulation of cilium assembly (GO:1902017)	5/64	0.228243	0.517854	2.32904	CYLD;TBC1D24;HTT;ARHGAP35;ATG5
1474	regulation of extrinsic apoptotic signaling pathway (GO:2001236)	5/64	0.228243	0.517854	2.32904	CYLD;MADD;HTT;NOL3;SCG2
1475	nucleus organization (GO:0006997)	4/48	0.229093	0.517854	2.49167	VPS4A;CHMP6;CHMP7;SYNE1
1476	alditol phosphate metabolic process (GO:0052646)	1/5	0.230709	0.517854	6.81372	ACP6
1477	atrial cardiac muscle cell membrane repolarization (GO:0099624)	1/5	0.230709	0.517854	6.81372	KCNJ3
1478	auditory receptor cell morphogenesis (GO:0002093)	1/5	0.230709	0.517854	6.81372	PLS1
1479	auditory receptor cell stereocilium organization (GO:0060088)	1/5	0.230709	0.517854	6.81372	PLS1
1480	axon choice point recognition (GO:0016198)	1/5	0.230709	0.517854	6.81372	GAP43
1481	beta-catenin destruction complex assembly (GO:1904885)	1/5	0.230709	0.517854	6.81372	GSK3B
1482	C-terminal protein lipidation (GO:0006501)	1/5	0.230709	0.517854	6.81372	ATG5
1483	cardiac muscle cell proliferation (GO:0060038)	1/5	0.230709	0.517854	6.81372	NDRG4
1484	cell-cell adhesion mediated by integrin (GO:0033631)	1/5	0.230709	0.517854	6.81372	ITGB1
1485	cellular response to brain-derived neurotrophic factor stimulus (GO:1990416)	1/5	0.230709	0.517854	6.81372	NTRK2
1486	cellular response to cGMP (GO:0071321)	1/5	0.230709	0.517854	6.81372	RAPGEF2
1487	cellular response to erythropoietin (GO:0036018)	1/5	0.230709	0.517854	6.81372	KIT
1488	cellular response to indole-3-methanol (GO:0071681)	1/5	0.230709	0.517854	6.81372	JUP
1489	cellular response to macrophage colony-stimulating factor stimulus (GO:0036006)	1/5	0.230709	0.517854	6.81372	PDE1B
1490	cellular response to testosterone stimulus (GO:0071394)	1/5	0.230709	0.517854	6.81372	ROCK2
1491	cerebellar granule cell differentiation (GO:0021707)	1/5	0.230709	0.517854	6.81372	OPHN1
1492	cerebral cortex neuron differentiation (GO:0021895)	1/5	0.230709	0.517854	6.81372	OPHN1
1493	chemokine (C-X-C motif) ligand 12 signaling pathway (GO:0038146)	1/5	0.230709	0.517854	6.81372	STK39
1494	constitutive secretory pathway (GO:0045054)	1/5	0.230709	0.517854	6.81372	TRAPPC11
1495	copper ion import (GO:0015677)	1/5	0.230709	0.517854	6.81372	ATP7A
1496	de novo centriole assembly (GO:0097742)	1/5	0.230709	0.517854	6.81372	CEP152
1497	de novo centriole assembly involved in multi-ciliated epithelial cell differentiation (GO:0098535)	1/5	0.230709	0.517854	6.81372	CEP152
1498	disaccharide biosynthetic process (GO:0046351)	1/5	0.230709	0.517854	6.81372	SLC2A1
1499	endothelin receptor signaling pathway (GO:0086100)	1/5	0.230709	0.517854	6.81372	PTK2B
1500	erythrose 4-phosphate/phosphoenolpyruvate family amino acid catabolic process (GO:1902222)	1/5	0.230709	0.517854	6.81372	GSTZ1
1501	fructose catabolic process (GO:0006001)	1/5	0.230709	0.517854	6.81372	ALDH1A1
1502	fructose catabolic process to hydroxyacetone phosphate and glyceraldehyde-3-phosphate (GO:0061624)	1/5	0.230709	0.517854	6.81372	ALDH1A1
1503	glucose import across plasma membrane (GO:0098708)	1/5	0.230709	0.517854	6.81372	SLC2A1
1504	glucose import in response to insulin stimulus (GO:0044381)	1/5	0.230709	0.517854	6.81372	SLC27A4
1505	glutamate catabolic process (GO:0006538)	1/5	0.230709	0.517854	6.81372	GAD1
1506	glycerol ether metabolic process (GO:0006662)	1/5	0.230709	0.517854	6.81372	NCEH1
1507	histone citrullination (GO:0036414)	1/5	0.230709	0.517854	6.81372	PADI2
1508	histone H4-K20 methylation (GO:0034770)	1/5	0.230709	0.517854	6.81372	SMYD5
1509	histone H4-K20 trimethylation (GO:0034773)	1/5	0.230709	0.517854	6.81372	SMYD5
1510	homoserine metabolic process (GO:0009092)	1/5	0.230709	0.517854	6.81372	TST
1511	immature B cell differentiation (GO:0002327)	1/5	0.230709	0.517854	6.81372	KIT
1512	insulin metabolic process (GO:1901142)	1/5	0.230709	0.517854	6.81372	IDE
1513	L-aspartate transmembrane transport (GO:0070778)	1/5	0.230709	0.517854	6.81372	SLC1A3
1514	L-methionine salvage from methylthioadenosine (GO:0019509)	1/5	0.230709	0.517854	6.81372	ENOPH1
1515	L-phenylalanine catabolic process (GO:0006559)	1/5	0.230709	0.517854	6.81372	GSTZ1
1516	late endosome to lysosome transport (GO:1902774)	1/5	0.230709	0.517854	6.81372	ARL8B
1517	leucine catabolic process (GO:0006552)	1/5	0.230709	0.517854	6.81372	HMGCL
1518	mature ribosome assembly (GO:0042256)	1/5	0.230709	0.517854	6.81372	DDX3X
1519	membrane depolarization during AV node cell action potential (GO:0086045)	1/5	0.230709	0.517854	6.81372	CACNB2
1520	membrane depolarization during SA node cell action potential (GO:0086046)	1/5	0.230709	0.517854	6.81372	ANK2
1521	membrane raft distribution (GO:0031580)	1/5	0.230709	0.517854	6.81372	NAXE
1522	membrane repolarization during atrial cardiac muscle cell action potential (GO:0098914)	1/5	0.230709	0.517854	6.81372	KCNJ3
1523	modulation by symbiont of host autophagy (GO:0075071)	1/5	0.230709	0.517854	6.81372	ATG5
1524	negative regulation of calcium ion-dependent exocytosis (GO:0045955)	1/5	0.230709	0.517854	6.81372	CBARP
1525	negative regulation of CD4-positive, alpha-beta T cell differentiation (GO:0043371)	1/5	0.230709	0.517854	6.81372	HMGB1
1526	negative regulation of cellular respiration (GO:1901856)	1/5	0.230709	0.517854	6.81372	TRAP1
1527	negative regulation of cGMP-mediated signaling (GO:0010754)	1/5	0.230709	0.517854	6.81372	PDE10A
1528	negative regulation of gonadotropin secretion (GO:0032277)	1/5	0.230709	0.517854	6.81372	GJA1
1529	negative regulation of histone H4 acetylation (GO:0090241)	1/5	0.230709	0.517854	6.81372	CTBP1
1530	negative regulation of hydrogen peroxide metabolic process (GO:0010727)	1/5	0.230709	0.517854	6.81372	FYN
1531	negative regulation of hydrogen peroxide-induced neuron death (GO:1903208)	1/5	0.230709	0.517854	6.81372	RACK1
1532	negative regulation of IRE1-mediated unfolded protein response (GO:1903895)	1/5	0.230709	0.517854	6.81372	UFL1
1533	negative regulation of metallopeptidase activity (GO:1905049)	1/5	0.230709	0.517854	6.81372	LRP1
1534	negative regulation of myosin-light-chain-phosphatase activity (GO:0035509)	1/5	0.230709	0.517854	6.81372	ROCK2
1535	negative regulation of oxidative stress-induced neuron intrinsic apoptotic signaling pathway (GO:1903377)	1/5	0.230709	0.517854	6.81372	NONO
1536	negative regulation of protein acetylation (GO:1901984)	1/5	0.230709	0.517854	6.81372	GSK3B
1537	negative regulation of T cell migration (GO:2000405)	1/5	0.230709	0.517854	6.81372	CD200
1538	negative regulation of transcription by RNA polymerase I (GO:0016479)	1/5	0.230709	0.517854	6.81372	MACROH2A2
1539	neuroinflammatory response (GO:0150076)	1/5	0.230709	0.517854	6.81372	ITGB1
1540	nucleoside triphosphate catabolic process (GO:0009143)	1/5	0.230709	0.517854	6.81372	ITPA
1541	oxaloacetate metabolic process (GO:0006107)	1/5	0.230709	0.517854	6.81372	ACLY
1542	phenol-containing compound metabolic process (GO:0018958)	1/5	0.230709	0.517854	6.81372	ATP7A
1543	PML body organization (GO:0030578)	1/5	0.230709	0.517854	6.81372	SERBP1
1544	polyphosphate catabolic process (GO:0006798)	1/5	0.230709	0.517854	6.81372	PRUNE1
1545	positive regulation by host of viral genome replication (GO:0044829)	1/5	0.230709	0.517854	6.81372	VAPA
1546	positive regulation of amino acid transport (GO:0051957)	1/5	0.230709	0.517854	6.81372	ARL6IP1
1547	positive regulation of AMPA receptor activity (GO:2000969)	1/5	0.230709	0.517854	6.81372	NLGN3
1548	positive regulation of anion transmembrane transport (GO:1903961)	1/5	0.230709	0.517854	6.81372	ARL6IP1
1549	positive regulation of cardioblast differentiation (GO:0051891)	1/5	0.230709	0.517854	6.81372	DHX36
1550	positive regulation of CD4-positive, alpha-beta T cell proliferation (GO:2000563)	1/5	0.230709	0.517854	6.81372	CD81
1551	positive regulation of DNA demethylation (GO:1901537)	1/5	0.230709	0.517854	6.81372	USP9X
1552	positive regulation of DNA ligation (GO:0051106)	1/5	0.230709	0.517854	6.81372	HMGB1
1553	positive regulation of DNA topoisomerase (ATP-hydrolyzing) activity (GO:2000373)	1/5	0.230709	0.517854	6.81372	DHX9
1554	positive regulation of dopamine receptor signaling pathway (GO:0060161)	1/5	0.230709	0.517854	6.81372	PRMT5
1555	positive regulation of Golgi to plasma membrane protein transport (GO:0042998)	1/5	0.230709	0.517854	6.81372	RACK1
1556	positive regulation of histone H3-K27 methylation (GO:0061087)	1/5	0.230709	0.517854	6.81372	OGT
1557	positive regulation of interleukin-18 production (GO:0032741)	1/5	0.230709	0.517854	6.81372	DHX9
1558	positive regulation of leukocyte mediated immunity (GO:0002705)	1/5	0.230709	0.517854	6.81372	KIT
1559	positive regulation of low-density lipoprotein receptor activity (GO:1905599)	1/5	0.230709	0.517854	6.81372	ANXA2
1560	positive regulation of metallopeptidase activity (GO:1905050)	1/5	0.230709	0.517854	6.81372	STAT3
1561	positive regulation of mitochondrial depolarization (GO:0051901)	1/5	0.230709	0.517854	6.81372	RACK1
1562	positive regulation of nucleotide-binding oligomerization domain containing signaling pathway (GO:0070426)	1/5	0.230709	0.517854	6.81372	HSPA1B
1563	positive regulation of protein localization to cell cortex (GO:1904778)	1/5	0.230709	0.517854	6.81372	EPB41L2
1564	positive regulation of protein monoubiquitination (GO:1902527)	1/5	0.230709	0.517854	6.81372	PDCD6
1565	positive regulation of smooth muscle cell differentiation (GO:0051152)	1/5	0.230709	0.517854	6.81372	KIT
1566	positive regulation of toll-like receptor 9 signaling pathway (GO:0034165)	1/5	0.230709	0.517854	6.81372	HMGB1
1567	positive regulation of translation in response to stress (GO:0032056)	1/5	0.230709	0.517854	6.81372	DDX3X
1568	positive regulation of vascular associated smooth muscle cell apoptotic process (GO:1905461)	1/5	0.230709	0.517854	6.81372	MFN2
1569	proline transmembrane transport (GO:0035524)	1/5	0.230709	0.517854	6.81372	SLC7A8
1570	protein citrullination (GO:0018101)	1/5	0.230709	0.517854	6.81372	PADI2
1571	protein de-ADP-ribosylation (GO:0051725)	1/5	0.230709	0.517854	6.81372	ADPRH
1572	protein lipoylation (GO:0009249)	1/5	0.230709	0.517854	6.81372	NDUFAB1
1573	protein localization to axon (GO:0099612)	1/5	0.230709	0.517854	6.81372	ANK3
1574	pyridine-containing compound metabolic process (GO:0072524)	1/5	0.230709	0.517854	6.81372	PNPO
1575	pyrimidine nucleobase biosynthetic process (GO:0019856)	1/5	0.230709	0.517854	6.81372	UMPS
1576	pyrimidine nucleotide metabolic process (GO:0006220)	1/5	0.230709	0.517854	6.81372	PRPS1
1577	receptor-mediated virion attachment to host cell (GO:0046813)	1/5	0.230709	0.517854	6.81372	CD81
1578	regulation of adenylate cyclase-activating G protein-coupled receptor signaling pathway (GO:0106070)	1/5	0.230709	0.517854	6.81372	APLP1
1579	regulation of adherens junction organization (GO:1903391)	1/5	0.230709	0.517854	6.81372	PTPN23
1580	regulation of antifungal innate immune response (GO:1905034)	1/5	0.230709	0.517854	6.81372	USP15
1581	regulation of barbed-end actin filament capping (GO:2000812)	1/5	0.230709	0.517854	6.81372	CARMIL2
1582	regulation of cardioblast differentiation (GO:0051890)	1/5	0.230709	0.517854	6.81372	DHX36
1583	regulation of caveolin-mediated endocytosis (GO:2001286)	1/5	0.230709	0.517854	6.81372	NEDD4L
1584	regulation of cellular response to vascular endothelial growth factor stimulus (GO:1902547)	1/5	0.230709	0.517854	6.81372	ATP2B4
1585	regulation of cyclase activity (GO:0031279)	1/5	0.230709	0.517854	6.81372	CAP1
1586	regulation of dendritic cell cytokine production (GO:0002730)	1/5	0.230709	0.517854	6.81372	KIT
1587	regulation of DNA topoisomerase (ATP-hydrolyzing) activity (GO:2000371)	1/5	0.230709	0.517854	6.81372	DHX9
1588	regulation of homophilic cell adhesion (GO:1903385)	1/5	0.230709	0.517854	6.81372	PTPN23
1589	regulation of hormone metabolic process (GO:0032350)	1/5	0.230709	0.517854	6.81372	STUB1
1590	regulation of hydrogen peroxide biosynthetic process (GO:0010728)	1/5	0.230709	0.517854	6.81372	FYN
1591	regulation of inflammatory response to wounding (GO:0106014)	1/5	0.230709	0.517854	6.81372	GIT1
1592	regulation of inositol trisphosphate biosynthetic process (GO:0032960)	1/5	0.230709	0.517854	6.81372	PTK2B
1593	regulation of interleukin-1 alpha production (GO:0032650)	1/5	0.230709	0.517854	6.81372	S100A13
1594	regulation of inward rectifier potassium channel activity (GO:1901979)	1/5	0.230709	0.517854	6.81372	ITGB1
1595	regulation of low-density lipoprotein particle receptor catabolic process (GO:0032803)	1/5	0.230709	0.517854	6.81372	ANXA2
1596	regulation of lyase activity (GO:0051339)	1/5	0.230709	0.517854	6.81372	CAP1
1597	regulation of microvillus assembly (GO:0032534)	1/5	0.230709	0.517854	6.81372	RAP1GAP
1598	regulation of miRNA metabolic process (GO:2000628)	1/5	0.230709	0.517854	6.81372	HRAS
1599	regulation of postsynaptic density organization (GO:1905874)	1/5	0.230709	0.517854	6.81372	LRRC4B
1600	regulation of protein monoubiquitination (GO:1902525)	1/5	0.230709	0.517854	6.81372	PDCD6
1601	regulation of respiratory gaseous exchange by nervous system process (GO:0002087)	1/5	0.230709	0.517854	6.81372	NLGN3
1602	regulation of ribonuclease activity (GO:0060700)	1/5	0.230709	0.517854	6.81372	NPM1
1603	regulation of sequestering of zinc ion (GO:0061088)	1/5	0.230709	0.517854	6.81372	AP3D1
1604	regulation of sodium:proton antiporter activity (GO:0032415)	1/5	0.230709	0.517854	6.81372	ACTN4
1605	regulation of sterol transport (GO:0032371)	1/5	0.230709	0.517854	6.81372	LRP1
1606	regulation of synapse structural plasticity (GO:0051823)	1/5	0.230709	0.517854	6.81372	CTNNA2
1607	regulation of synaptic vesicle priming (GO:0010807)	1/5	0.230709	0.517854	6.81372	NAPB
1608	regulation of system process (GO:0044057)	1/5	0.230709	0.517854	6.81372	ROCK2
1609	regulation of triglyceride metabolic process (GO:0090207)	1/5	0.230709	0.517854	6.81372	MBOAT7
1610	regulation of type B pancreatic cell apoptotic process (GO:2000674)	1/5	0.230709	0.517854	6.81372	WFS1
1611	regulation of vascular associated smooth muscle contraction (GO:0003056)	1/5	0.230709	0.517854	6.81372	DOCK4
1612	rescue of stalled ribosome (GO:0072344)	1/5	0.230709	0.517854	6.81372	RACK1
1613	response to cGMP (GO:0070305)	1/5	0.230709	0.517854	6.81372	RAPGEF2
1614	response to indole-3-methanol (GO:0071680)	1/5	0.230709	0.517854	6.81372	JUP
1615	response to macrophage colony-stimulating factor (GO:0036005)	1/5	0.230709	0.517854	6.81372	PDE1B
1616	response to morphine (GO:0043278)	1/5	0.230709	0.517854	6.81372	PPP1R9B
1617	RNA import into mitochondrion (GO:0035927)	1/5	0.230709	0.517854	6.81372	TST
1618	RNA localization to Cajal body (GO:0090670)	1/5	0.230709	0.517854	6.81372	CCT2
1619	SA node cell to atrial cardiac muscle cell signaling (GO:0086018)	1/5	0.230709	0.517854	6.81372	ANK2
1620	scaRNA localization to Cajal body (GO:0090666)	1/5	0.230709	0.517854	6.81372	CCT2
1621	Schwann cell differentiation (GO:0014037)	1/5	0.230709	0.517854	6.81372	GPC1
1622	serotonin metabolic process (GO:0042428)	1/5	0.230709	0.517854	6.81372	ATP7A
1623	spliceosomal conformational changes to generate catalytic conformation (GO:0000393)	1/5	0.230709	0.517854	6.81372	PRPF19
1624	stress granule disassembly (GO:0035617)	1/5	0.230709	0.517854	6.81372	KIF5B
1625	striated muscle cell proliferation (GO:0014855)	1/5	0.230709	0.517854	6.81372	NDRG4
1626	sulfide oxidation (GO:0019418)	1/5	0.230709	0.517854	6.81372	ETHE1
1627	sulfide oxidation, using sulfide:quinone oxidoreductase (GO:0070221)	1/5	0.230709	0.517854	6.81372	ETHE1
1628	tight junction organization (GO:0120193)	1/5	0.230709	0.517854	6.81372	CLDN11
1629	transsulfuration (GO:0019346)	1/5	0.230709	0.517854	6.81372	TST
1630	ubiquitin-dependent SMAD protein catabolic process (GO:0030579)	1/5	0.230709	0.517854	6.81372	STUB1
1631	ubiquitin-independent protein catabolic process via the multivesicular body sorting pathway (GO:0090611)	1/5	0.230709	0.517854	6.81372	VPS4A
1632	vascular endothelial growth factor receptor-2 signaling pathway (GO:0036324)	1/5	0.230709	0.517854	6.81372	PDCD6
1633	activation of cysteine-type endopeptidase activity involved in apoptotic process (GO:0006919)	6/81	0.232935	0.517854	2.16863	MTCH1;HIP1;AIFM1;FAM162A;RACK1;ANP32B
1634	positive regulation of tumor necrosis factor superfamily cytokine production (GO:1903557)	6/81	0.232935	0.517854	2.16863	DHX9;STAT3;PTPN11;HMGB1;ARHGEF2;CLU
1635	regulation of interleukin-8 production (GO:0032677)	6/81	0.232935	0.517854	2.16863	STAT3;APOA2;ARRB1;HMGB1;HSPA1B;LAMTOR5
1636	acidic amino acid transport (GO:0015800)	2/18	0.233874	0.517854	3.37638	GJA1;SLC1A3
1637	cellular response to dsRNA (GO:0071359)	2/18	0.233874	0.517854	3.37638	NPM1;DHX9
1638	dendritic cell migration (GO:0036336)	2/18	0.233874	0.517854	3.37638	TRPM2;HMGB1
1639	melanosome transport (GO:0032402)	2/18	0.233874	0.517854	3.37638	RAB27B;RAB11A
1640	neuron maturation (GO:0042551)	2/18	0.233874	0.517854	3.37638	C1QA;MTCH1
1641	pigment granule transport (GO:0051904)	2/18	0.233874	0.517854	3.37638	RAB27B;RAB11A
1642	positive regulation of cardiac muscle hypertrophy (GO:0010613)	2/18	0.233874	0.517854	3.37638	CAMK2D;ROCK2
1643	positive regulation of cell cycle phase transition (GO:1901989)	2/18	0.233874	0.517854	3.37638	NPM1;CUL3
1644	positive regulation of lymphocyte chemotaxis (GO:0140131)	2/18	0.233874	0.517854	3.37638	STK39;PTK2B
1645	positive regulation of mRNA splicing, via spliceosome (GO:0048026)	2/18	0.233874	0.517854	3.37638	SF3B4;RBM3
1646	positive regulation of synaptic transmission, glutamatergic (GO:0051968)	2/18	0.233874	0.517854	3.37638	NLGN3;PTK2B
1647	presynapse assembly (GO:0099054)	2/18	0.233874	0.517854	3.37638	NLGN3;PTPRD
1648	prostanoid metabolic process (GO:0006692)	2/18	0.233874	0.517854	3.37638	ACOX1;PTGR2
1649	regulation of chromosome segregation (GO:0051983)	2/18	0.233874	0.517854	3.37638	CSNK2A1;CSNK2A2
1650	regulation of early endosome to late endosome transport (GO:2000641)	2/18	0.233874	0.517854	3.37638	PTPN23;EZR
1651	regulation of fatty acid metabolic process (GO:0019217)	2/18	0.233874	0.517854	3.37638	PRKAB2;FABP3
1652	regulation of mitochondrial outer membrane permeabilization involved in apoptotic signaling pathway (GO:1901028)	2/18	0.233874	0.517854	3.37638	GSK3B;ACAA2
1653	regulation of protein-containing complex disassembly (GO:0043244)	2/18	0.233874	0.517854	3.37638	ETF1;GSPT1
1654	release of cytochrome c from mitochondria (GO:0001836)	2/18	0.233874	0.517854	3.37638	MFF;CLU
1655	response to axon injury (GO:0048678)	2/18	0.233874	0.517854	3.37638	GAP43;SARM1
1656	tRNA metabolic process (GO:0006399)	2/18	0.233874	0.517854	3.37638	SSB;KARS1
1657	ventricular cardiac muscle cell action potential (GO:0086005)	2/18	0.233874	0.517854	3.37638	NEDD4L;ANK2
1658	regulation of neuron apoptotic process (GO:0043523)	7/98	0.23468	0.519023	2.07482	NTRK2;SET;WFS1;TRIM2;AGAP2;PTK2B;SNX6
1659	calcium ion transport (GO:0006816)	8/115	0.234685	0.519023	2.0169	SLC24A2;CACNB2;TRPM2;ITPR1;ATP2B4;ANK2;FYN;TPT1
1660	apoptotic cell clearance (GO:0043277)	3/33	0.236816	0.521849	2.67851	LRP1;RHOG;HMGB1
1661	bile acid metabolic process (GO:0008206)	3/33	0.236816	0.521849	2.67851	OSBPL2;CYP46A1;OSBPL1A
1662	negative regulation of JNK cascade (GO:0046329)	3/33	0.236816	0.521849	2.67851	DNAJA1;CYLD;SIRPA
1663	positive regulation of histone modification (GO:0031058)	3/33	0.236816	0.521849	2.67851	RPS6KA5;CTBP1;ARRB1
1664	positive regulation of telomere maintenance via telomerase (GO:0032212)	3/33	0.236816	0.521849	2.67851	CCT2;CCT8;MAP2K7
1665	regulation of protein localization to cell surface (GO:2000008)	3/33	0.236816	0.521849	2.67851	ACTN2;NEDD4L;PICALM
1666	regulation of ERK1 and ERK2 cascade (GO:0070372)	15/238	0.237194	0.522367	1.8026	NECAB2;NTRK2;NDRG4;RGS14;ARRB1;PTPN11;HMGB1;SYNJ2BP;RAPGEF2;SIRPA;PIN1;PTK2B;EZR;MAP2K7;HRAS
1667	inorganic anion transmembrane transport (GO:0098661)	5/65	0.237766	0.523	2.22674	GABRB3;GABRB2;SLC20A1;SLC1A3;CLCN3
1668	regulation of RNA metabolic process (GO:0051252)	5/65	0.237766	0.523	2.22674	PTBP1;SNRNP70;FUS;NOVA2;RBM12
1669	cellular response to organic cyclic compound (GO:0071407)	10/150	0.237939	0.523068	1.90898	RAP1B;GABRB3;H2AZ1;TRPM2;GABRB2;JUP;ROCK2;RAPGEF2;ADCY2;EZR
1670	regulation of angiogenesis (GO:0045765)	13/203	0.2398	0.526217	1.81925	ITGB1;RNH1;JUP;NAXE;PDPK1;ROCK2;PDCD6;ATP2B4;SYNJ2BP;HSPG2;WARS1;MECP2;HGS
1671	mitotic cytokinesis (GO:0000281)	4/49	0.240233	0.526217	2.35767	ROCK2;ARL3;RAB35;ANK3
1672	regulation of cellular localization (GO:0060341)	4/49	0.240233	0.526217	2.35767	BRSK2;CAMK2D;REEP5;PPM1F
1673	regulation of interferon-beta production (GO:0032648)	4/49	0.240233	0.526217	2.35767	DDX3X;DHX9;SIRPA;PTPN11
1674	response to unfolded protein (GO:0006986)	4/49	0.240233	0.526217	2.35767	DNAJA1;ERP44;SERPINH1;HSPA1B
1675	RNA catabolic process (GO:0006401)	4/49	0.240233	0.526217	2.35767	RNH1;MTREX;SND1;HSPA1B
1676	sphingolipid metabolic process (GO:0006665)	8/116	0.241756	0.529239	1.9572	GLTP;ALDH3A2;PPP2CA;VAPA;AGK;HEXB;TECR;ESYT1
1677	mRNA-containing ribonucleoprotein complex export from nucleus (GO:0071427)	7/99	0.242374	0.530274	2.00649	U2AF2;ALYREF;EIF4A3;SRSF1;SRSF2;SRSF3;U2AF1
1678	cardiac muscle contraction (GO:0060048)	3/34	0.250683	0.540647	2.48957	CAMK2D;GRK2;GAA
1679	organelle disassembly (GO:1903008)	3/34	0.250683	0.540647	2.48957	UFL1;UBA5;KIF5B
1680	positive regulation of protein dephosphorylation (GO:0035307)	3/34	0.250683	0.540647	2.48957	PTBP1;PPP1R7;PIN1
1681	positive regulation of telomerase activity (GO:0051973)	3/34	0.250683	0.540647	2.48957	CCT2;PTGES3;MAP2K7
1682	protein insertion into membrane (GO:0051205)	3/34	0.250683	0.540647	2.48957	ALDH3A2;VAPA;STX1A
1683	regulation of keratinocyte differentiation (GO:0045616)	3/34	0.250683	0.540647	2.48957	ROCK2;NME2;MACROH2A2
1684	regulation of lamellipodium assembly (GO:0010591)	3/34	0.250683	0.540647	2.48957	CYFIP1;CARMIL2;TWF2
1685	secondary alcohol biosynthetic process (GO:1902653)	3/34	0.250683	0.540647	2.48957	ACLY;ACAA2;ACAT2
1686	chloride transmembrane transport (GO:1902476)	4/50	0.251494	0.540647	2.23222	GABRB3;GABRB2;SLC1A3;CLCN3
1687	iron ion transport (GO:0006826)	4/50	0.251494	0.540647	2.23222	TTYH1;ARHGAP1;ATP6V1H;ATP6V0C
1688	organic hydroxy compound biosynthetic process (GO:1901617)	4/50	0.251494	0.540647	2.23222	OSBPL2;PNPO;CYP46A1;OSBPL1A
1689	actin filament capping (GO:0051693)	2/19	0.253151	0.540647	3.00439	CAPZA1;TWF2
1690	aspartate family amino acid catabolic process (GO:0009068)	2/19	0.253151	0.540647	3.00439	GCDH;ALDH7A1
1691	ATP synthesis coupled proton transport (GO:0015986)	2/19	0.253151	0.540647	3.00439	STOML2;ATP5ME
1692	barbed-end actin filament capping (GO:0051016)	2/19	0.253151	0.540647	3.00439	CAPZA1;TWF2
1693	detection of mechanical stimulus (GO:0050982)	2/19	0.253151	0.540647	3.00439	JUP;CDH2
1694	establishment of melanosome localization (GO:0032401)	2/19	0.253151	0.540647	3.00439	RAB27B;RAB11A
1695	ethanol metabolic process (GO:0006067)	2/19	0.253151	0.540647	3.00439	ALDH1B1;ALDH1A1
1696	fatty acid transmembrane transport (GO:1902001)	2/19	0.253151	0.540647	3.00439	PRKAB2;SLC2A1
1697	folic acid metabolic process (GO:0046655)	2/19	0.253151	0.540647	3.00439	MTHFD1;MTHFD1L
1698	histone deubiquitination (GO:0016578)	2/19	0.253151	0.540647	3.00439	USP15;TRRAP
1699	mesenchymal cell development (GO:0014031)	2/19	0.253151	0.540647	3.00439	CDH2;PDCD6
1700	N-glycan processing (GO:0006491)	2/19	0.253151	0.540647	3.00439	GANAB;PRKCSH
1701	negative regulation of RNA splicing (GO:0033119)	2/19	0.253151	0.540647	3.00439	PTBP1;U2AF2
1702	neural crest cell differentiation (GO:0014033)	2/19	0.253151	0.540647	3.00439	CDH2;PDCD6
1703	positive regulation of actin cytoskeleton reorganization (GO:2000251)	2/19	0.253151	0.540647	3.00439	HAX1;HRAS
1704	positive regulation of cilium assembly (GO:0045724)	2/19	0.253151	0.540647	3.00439	HTT;ARHGAP35
1705	positive regulation of G protein-coupled receptor signaling pathway (GO:0045745)	2/19	0.253151	0.540647	3.00439	NECAB2;PRMT5
1706	positive regulation of mitochondrial fission (GO:0090141)	2/19	0.253151	0.540647	3.00439	RALA;MFF
1707	positive regulation of oxidoreductase activity (GO:0051353)	2/19	0.253151	0.540647	3.00439	ATP7A;SIRT3
1708	protein import into mitochondrial matrix (GO:0030150)	2/19	0.253151	0.540647	3.00439	TOMM40;TIMM44
1709	purine ribonucleoside bisphosphate metabolic process (GO:0034035)	2/19	0.253151	0.540647	3.00439	ABHD14B;BPNT1
1710	regulation of bicellular tight junction assembly (GO:2000810)	2/19	0.253151	0.540647	3.00439	ROCK2;PRKACA
1711	regulation of glucose transmembrane transport (GO:0010827)	2/19	0.253151	0.540647	3.00439	SLC2A1;APPL1
1712	regulation of leukocyte chemotaxis (GO:0002688)	2/19	0.253151	0.540647	3.00439	CAMK1D;PTK2B
1713	response to fatty acid (GO:0070542)	2/19	0.253151	0.540647	3.00439	PPP5C;PDK3
1714	regulation of gene silencing by miRNA (GO:0060964)	5/67	0.257124	0.540647	2.03727	FXR1;DHX9;STAT3;H3C1;POLR2H
1715	blood circulation (GO:0008015)	4/51	0.262862	0.540647	2.11463	CYB5R3;ACTC1;ROCK2;F5
1716	negative regulation of transport (GO:0051051)	4/51	0.262862	0.540647	2.11463	RACK1;SIRPA;CRYAB;PPM1F
1717	regulation of protein modification process (GO:0031399)	4/51	0.262862	0.540647	2.11463	PPP2CA;CADM4;PIN1;WARS1
1718	positive regulation of protein kinase activity (GO:0045860)	10/154	0.26305	0.540647	1.72589	RPTOR;PPP2CA;DDX3X;DLG3;AGAP2;RAPGEF2;PTK2B;TNIK;PAK3;CLU
1719	cholesterol biosynthetic process (GO:0006695)	3/35	0.264666	0.540647	2.31704	ACLY;ACAA2;ACAT2
1720	intracellular pH reduction (GO:0051452)	3/35	0.264666	0.540647	2.31704	ATP6V1H;CLCN3;ATP6V0C
1721	maturation of SSU-rRNA (GO:0030490)	3/35	0.264666	0.540647	2.31704	RPS28;RPS16;RPS8
1722	negative regulation of epithelial cell migration (GO:0010633)	3/35	0.264666	0.540647	2.31704	DNAJA4;PTPN23;SYNJ2BP
1723	regulation of ion transmembrane transport (GO:0034765)	3/35	0.264666	0.540647	2.31704	KCNJ6;NEDD4L;KCNJ3
1724	regulation of muscle cell differentiation (GO:0051147)	3/35	0.264666	0.540647	2.31704	PTBP1;CDH2;CTNNA2
1725	positive regulation of protein phosphorylation (GO:0001934)	22/371	0.265424	0.540647	1.55765	NTRK2;DDX3X;LIMCH1;CD81;ROCK2;AGAP2;ATP2B4;ARRB1;PTPN11;FXR1;RPTOR;RAP2A;RPS6KA5;HAX1;CSNK2B;RACK1;RAPGEF2;PIN1;PTK2B;ARHGEF2;TNIK;HRAS
1726	calcium-mediated signaling (GO:0019722)	7/102	0.265909	0.540647	1.81579	BCAP31;TRPM2;PDPK1;ADGRL1;ANK2;PRKACA;PPP1R9B
1727	negative regulation of transforming growth factor beta receptor signaling pathway (GO:0030512)	5/68	0.266942	0.540647	1.94952	PDPK1;STRAP;PIN1;STUB1;SNX6
1728	positive regulation of protein localization to nucleus (GO:1900182)	5/68	0.266942	0.540647	1.94952	CCT2;TRIM28;JUP;CCT8;LAMTOR5
1729	G1/S transition of mitotic cell cycle (GO:0000082)	6/85	0.267373	0.540647	1.86359	PPP6C;KHDRBS1;CUL5;CUL3;BCAT1;GSPT1
1730	regulation of cell cycle G2/M phase transition (GO:1902749)	6/85	0.267373	0.540647	1.86359	NPM1;DCTN2;CEP152;PRKACA;DYNLL1;CKAP5
1731	positive regulation of NF-kappaB transcription factor activity (GO:0051092)	10/155	0.269459	0.540647	1.68301	PSMA6;NPM1;RPS6KA5;DHX9;STAT3;FLOT2;ARHGEF2;CLU;HSPA1B;LAMTOR5
1732	activation of transmembrane receptor protein tyrosine kinase activity (GO:0007171)	1/6	0.270029	0.540647	4.8658	PRLR
1733	alditol metabolic process (GO:0019400)	1/6	0.270029	0.540647	4.8658	GK
1734	aminophospholipid transport (GO:0015917)	1/6	0.270029	0.540647	4.8658	ATP8A1
1735	aromatic amino acid transport (GO:0015801)	1/6	0.270029	0.540647	4.8658	SLC7A8
1736	ATP synthesis coupled electron transport (GO:0042773)	1/6	0.270029	0.540647	4.8658	NDUFS2
1737	axo-dendritic transport (GO:0008088)	1/6	0.270029	0.540647	4.8658	APBA1
1738	bundle of His cell-Purkinje myocyte adhesion involved in cell communication (GO:0086073)	1/6	0.270029	0.540647	4.8658	JUP
1739	cell junction disassembly (GO:0150146)	1/6	0.270029	0.540647	4.8658	C1QA
1740	cellular carbohydrate catabolic process (GO:0044275)	1/6	0.270029	0.540647	4.8658	ABHD10
1741	cellular hyperosmotic response (GO:0071474)	1/6	0.270029	0.540647	4.8658	ARHGEF2
1742	cellular response to granulocyte macrophage colony-stimulating factor stimulus (GO:0097011)	1/6	0.270029	0.540647	4.8658	PDE1B
1743	cellular response to magnesium ion (GO:0071286)	1/6	0.270029	0.540647	4.8658	ANK3
1744	choline transport (GO:0015871)	1/6	0.270029	0.540647	4.8658	SLC44A1
1745	COPI coating of Golgi vesicle (GO:0048205)	1/6	0.270029	0.540647	4.8658	TMED10
1746	COPI-coated vesicle budding (GO:0035964)	1/6	0.270029	0.540647	4.8658	TMED10
1747	establishment of planar polarity (GO:0001736)	1/6	0.270029	0.540647	4.8658	BRSK2
1748	galactose catabolic process (GO:0019388)	1/6	0.270029	0.540647	4.8658	GALK1
1749	glandular epithelial cell differentiation (GO:0002067)	1/6	0.270029	0.540647	4.8658	WDR77
1750	glycerol-3-phosphate metabolic process (GO:0006072)	1/6	0.270029	0.540647	4.8658	GK
1751	Golgi transport vesicle coating (GO:0048200)	1/6	0.270029	0.540647	4.8658	TMED10
1752	hexose import across plasma membrane (GO:0140271)	1/6	0.270029	0.540647	4.8658	SLC2A1
1753	histone-serine phosphorylation (GO:0035404)	1/6	0.270029	0.540647	4.8658	RPS6KA5
1754	hydrogen peroxide biosynthetic process (GO:0050665)	1/6	0.270029	0.540647	4.8658	ACOX1
1755	hydrogen sulfide metabolic process (GO:0070813)	1/6	0.270029	0.540647	4.8658	ETHE1
1756	imitative learning (GO:0098596)	1/6	0.270029	0.540647	4.8658	HTT
1757	indolalkylamine metabolic process (GO:0006586)	1/6	0.270029	0.540647	4.8658	ATP7A
1758	isoleucine metabolic process (GO:0006549)	1/6	0.270029	0.540647	4.8658	ACADSB
1759	L-serine biosynthetic process (GO:0006564)	1/6	0.270029	0.540647	4.8658	SRR
1760	leucine transport (GO:0015820)	1/6	0.270029	0.540647	4.8658	SLC7A8
1761	macromolecule biosynthetic process (GO:0009059)	1/6	0.270029	0.540647	4.8658	RPS23
1762	magnesium ion homeostasis (GO:0010960)	1/6	0.270029	0.540647	4.8658	ANK3
1763	megakaryocyte development (GO:0035855)	1/6	0.270029	0.540647	4.8658	KIT
1764	monoubiquitinated protein deubiquitination (GO:0035520)	1/6	0.270029	0.540647	4.8658	USP15
1765	morphogenesis of an endothelium (GO:0003159)	1/6	0.270029	0.540647	4.8658	CSNK2B
1766	mRNA 5'-splice site recognition (GO:0000395)	1/6	0.270029	0.540647	4.8658	SRSF1
1767	N-acetylneuraminate catabolic process (GO:0019262)	1/6	0.270029	0.540647	4.8658	GNPDA1
1768	negative regulation of chemokine-mediated signaling pathway (GO:0070100)	1/6	0.270029	0.540647	4.8658	PADI2
1769	negative regulation of cytokinesis (GO:0032466)	1/6	0.270029	0.540647	4.8658	VPS4A
1770	negative regulation of endoplasmic reticulum calcium ion concentration (GO:0032471)	1/6	0.270029	0.540647	4.8658	BCAP31
1771	negative regulation of ERAD pathway (GO:1904293)	1/6	0.270029	0.540647	4.8658	UBXN1
1772	negative regulation of establishment of protein localization to mitochondrion (GO:1903748)	1/6	0.270029	0.540647	4.8658	DNAJA1
1773	negative regulation of glycogen biosynthetic process (GO:0045719)	1/6	0.270029	0.540647	4.8658	GSK3B
1774	negative regulation of relaxation of muscle (GO:1901078)	1/6	0.270029	0.540647	4.8658	GRK2
1775	negative regulation of trophoblast cell migration (GO:1901164)	1/6	0.270029	0.540647	4.8658	GJA1
1776	neurotransmitter-gated ion channel clustering (GO:0072578)	1/6	0.270029	0.540647	4.8658	SHISA7
1777	polyphosphate metabolic process (GO:0006797)	1/6	0.270029	0.540647	4.8658	PRUNE1
1778	positive regulation of activin receptor signaling pathway (GO:0032927)	1/6	0.270029	0.540647	4.8658	CSNK2B
1779	positive regulation of cholesterol storage (GO:0010886)	1/6	0.270029	0.540647	4.8658	EHD1
1780	positive regulation of focal adhesion disassembly (GO:0120183)	1/6	0.270029	0.540647	4.8658	IQSEC1
1781	positive regulation of gluconeogenesis (GO:0045722)	1/6	0.270029	0.540647	4.8658	DDB1
1782	positive regulation of granulocyte differentiation (GO:0030854)	1/6	0.270029	0.540647	4.8658	HAX1
1783	positive regulation of histone phosphorylation (GO:0033129)	1/6	0.270029	0.540647	4.8658	RPS6KA5
1784	positive regulation of ion transmembrane transport (GO:0034767)	1/6	0.270029	0.540647	4.8658	STK39
1785	positive regulation of lipoprotein particle clearance (GO:0010986)	1/6	0.270029	0.540647	4.8658	ANXA2
1786	positive regulation of protein glycosylation (GO:0060050)	1/6	0.270029	0.540647	4.8658	ARFGEF1
1787	positive regulation of receptor binding (GO:1900122)	1/6	0.270029	0.540647	4.8658	ANXA2
1788	positive regulation of tau-protein kinase activity (GO:1902949)	1/6	0.270029	0.540647	4.8658	CLU
1789	positive regulation of toll-like receptor 3 signaling pathway (GO:0034141)	1/6	0.270029	0.540647	4.8658	WDFY1
1790	positive regulation of toll-like receptor 7 signaling pathway (GO:0034157)	1/6	0.270029	0.540647	4.8658	DDX3X
1791	prepulse inhibition (GO:0060134)	1/6	0.270029	0.540647	4.8658	CTNNA2
1792	protein deubiquitination involved in ubiquitin-dependent protein catabolic process (GO:0071947)	1/6	0.270029	0.540647	4.8658	USP9X
1793	protein geranylgeranylation (GO:0018344)	1/6	0.270029	0.540647	4.8658	RABGGTA
1794	protein localization to nuclear envelope (GO:0090435)	1/6	0.270029	0.540647	4.8658	NUTF2
1795	radial glial cell differentiation (GO:0060019)	1/6	0.270029	0.540647	4.8658	STAT3
1796	regulation of blood vessel remodeling (GO:0060312)	1/6	0.270029	0.540647	4.8658	CST3
1797	regulation of cardiac muscle hypertrophy in response to stress (GO:1903242)	1/6	0.270029	0.540647	4.8658	ATP2B4
1798	regulation of cellular response to hypoxia (GO:1900037)	1/6	0.270029	0.540647	4.8658	ROCK2
1799	regulation of DNA demethylation (GO:1901535)	1/6	0.270029	0.540647	4.8658	USP9X
1800	regulation of excitatory synapse assembly (GO:1904889)	1/6	0.270029	0.540647	4.8658	LRRC4B
1801	regulation of focal adhesion disassembly (GO:0120182)	1/6	0.270029	0.540647	4.8658	IQSEC1
1802	regulation of glucagon secretion (GO:0070092)	1/6	0.270029	0.540647	4.8658	SYT7
1803	regulation of long-chain fatty acid import across plasma membrane (GO:0010746)	1/6	0.270029	0.540647	4.8658	ACSL1
1804	regulation of nitric oxide mediated signal transduction (GO:0010749)	1/6	0.270029	0.540647	4.8658	ATP2B4
1805	regulation of nucleotide-binding oligomerization domain containing 2 signaling pathway (GO:0070432)	1/6	0.270029	0.540647	4.8658	HSPA1B
1806	regulation of peptidyl-cysteine S-nitrosylation (GO:2000169)	1/6	0.270029	0.540647	4.8658	ATP2B4
1807	regulation of relaxation of cardiac muscle (GO:1901897)	1/6	0.270029	0.540647	4.8658	CAMK2D
1808	regulation of retrograde transport, endosome to Golgi (GO:1905279)	1/6	0.270029	0.540647	4.8658	EIPR1
1809	regulation of SNARE complex assembly (GO:0035542)	1/6	0.270029	0.540647	4.8658	SEPTIN8
1810	regulation of T cell activation via T cell receptor contact with antigen bound to MHC molecule on antigen presenting cell (GO:2001188)	1/6	0.270029	0.540647	4.8658	CD81
1811	regulation of translational elongation (GO:0006448)	1/6	0.270029	0.540647	4.8658	EIF5A
1812	regulation of type B pancreatic cell proliferation (GO:0061469)	1/6	0.270029	0.540647	4.8658	PTPRN
1813	regulation of very-low-density lipoprotein particle remodeling (GO:0010901)	1/6	0.270029	0.540647	4.8658	APOA2
1814	release of sequestered calcium ion into cytosol by sarcoplasmic reticulum (GO:0014808)	1/6	0.270029	0.540647	4.8658	NOL3
1815	response to angiotensin (GO:1990776)	1/6	0.270029	0.540647	4.8658	ROCK2
1816	response to granulocyte macrophage colony-stimulating factor (GO:0097012)	1/6	0.270029	0.540647	4.8658	PDE1B
1817	response to testosterone (GO:0033574)	1/6	0.270029	0.540647	4.8658	ROCK2
1818	retinal ganglion cell axon guidance (GO:0031290)	1/6	0.270029	0.540647	4.8658	ALCAM
1819	SCF complex assembly (GO:0010265)	1/6	0.270029	0.540647	4.8658	SKP1
1820	skeletal muscle thin filament assembly (GO:0030240)	1/6	0.270029	0.540647	4.8658	ACTC1
1821	T-helper 17 cell lineage commitment (GO:0072540)	1/6	0.270029	0.540647	4.8658	STAT3
1822	T-tubule organization (GO:0033292)	1/6	0.270029	0.540647	4.8658	ANK2
1823	transmembrane receptor protein tyrosine phosphatase signaling pathway (GO:0007185)	1/6	0.270029	0.540647	4.8658	PTPRD
1824	tRNA 3'-end processing (GO:0042780)	1/6	0.270029	0.540647	4.8658	SSB
1825	tyrosine catabolic process (GO:0006572)	1/6	0.270029	0.540647	4.8658	GSTZ1
1826	vesicle fusion with endoplasmic reticulum-Golgi intermediate compartment (ERGIC) membrane (GO:1990668)	1/6	0.270029	0.540647	4.8658	SEC22B
1827	vesicle localization (GO:0051648)	1/6	0.270029	0.540647	4.8658	RAB11A
1828	vocal learning (GO:0042297)	1/6	0.270029	0.540647	4.8658	HTT
1829	adrenergic receptor signaling pathway (GO:0071875)	2/20	0.27246	0.540647	2.68551	ADCY9;RAPGEF2
1830	cellular modified amino acid biosynthetic process (GO:0042398)	2/20	0.27246	0.540647	2.68551	HAGH;OPLAH
1831	cellular monovalent inorganic cation homeostasis (GO:0030004)	2/20	0.27246	0.540647	2.68551	KCNMA1;NEDD4L
1832	cellular response to nitrogen compound (GO:1901699)	2/20	0.27246	0.540647	2.68551	ROCK2;ATP2B4
1833	energy reserve metabolic process (GO:0006112)	2/20	0.27246	0.540647	2.68551	GSK3B;PHKA1
1834	folic acid-containing compound metabolic process (GO:0006760)	2/20	0.27246	0.540647	2.68551	MTHFD1;MTHFD1L
1835	growth hormone receptor signaling pathway (GO:0060396)	2/20	0.27246	0.540647	2.68551	STAT3;PRLR
1836	insulin secretion (GO:0030073)	2/20	0.27246	0.540647	2.68551	PTPRN;CAMK2G
1837	maintenance of protein location in nucleus (GO:0051457)	2/20	0.27246	0.540647	2.68551	SYNE1;SKP1
1838	miRNA metabolic process (GO:0010586)	2/20	0.27246	0.540647	2.68551	DDX17;SND1
1839	myeloid cell development (GO:0061515)	2/20	0.27246	0.540647	2.68551	ANXA2;KIT
1840	natural killer cell mediated immunity (GO:0002228)	2/20	0.27246	0.540647	2.68551	KIF5B;ARL8B
1841	neuromuscular synaptic transmission (GO:0007274)	2/20	0.27246	0.540647	2.68551	RIMBP2;TBC1D24
1842	positive regulation of epidermal cell differentiation (GO:0045606)	2/20	0.27246	0.540647	2.68551	NME2;MACROH2A2
1843	positive regulation of G2/M transition of mitotic cell cycle (GO:0010971)	2/20	0.27246	0.540647	2.68551	MECP2;RAB11A
1844	positive regulation of hormone secretion (GO:0046887)	2/20	0.27246	0.540647	2.68551	SNX4;VAMP7
1845	production of small RNA involved in gene silencing by RNA (GO:0070918)	2/20	0.27246	0.540647	2.68551	TSNAX;TSN
1846	regulation of nuclear division (GO:0051783)	2/20	0.27246	0.540647	2.68551	PRMT5;PIN1
1847	regulation of protein modification by small protein conjugation or removal (GO:1903320)	2/20	0.27246	0.540647	2.68551	UBQLN1;HSPA1B
1848	regulation of smooth muscle cell migration (GO:0014910)	2/20	0.27246	0.540647	2.68551	NDRG4;LRP1
1849	regulation of tissue remodeling (GO:0034103)	2/20	0.27246	0.540647	2.68551	CST3;SYT7
1850	glycolipid metabolic process (GO:0006664)	4/52	0.274325	0.542879	2.00433	GLTP;SCCPDH;HEXB;ESYT1
1851	myeloid cell differentiation (GO:0030099)	4/52	0.274325	0.542879	2.00433	ATP5IF1;UFL1;UBA5;KIT
1852	protein homotetramerization (GO:0051289)	4/52	0.274325	0.542879	2.00433	TRPM2;OSBPL2;HPRT1;APPL2
1853	response to peptide hormone (GO:0043434)	4/52	0.274325	0.542879	2.00433	ROCK2;STAT3;EIF2B1;OGT
1854	signal transduction in response to DNA damage (GO:0042770)	4/52	0.274325	0.542879	2.00433	TIPRL;FBXO6;PRPF19;NDRG1
1855	regulation of cell differentiation (GO:0045595)	10/156	0.275916	0.545734	1.64121	DDX17;PPP2CA;PTBP1;DDX5;SMYD5;OCIAD1;FLOT2;PA2G4;ANP32B;PRKACA
1856	positive regulation of endothelial cell migration (GO:0010595)	6/86	0.276178	0.545957	1.795	PDPK1;ROCK2;PDCD6;AKT3;PTK2B;HMGB1
1857	cell chemotaxis (GO:0060326)	5/69	0.276841	0.546974	1.86605	DOCK4;KIT;RHOG;ELMO2;CORO1B
1858	positive regulation of DNA-binding transcription factor activity (GO:0051091)	15/246	0.277198	0.547383	1.55102	NPM1;CAMK1D;JUP;DHX9;STAT3;CLU;PSMA6;RPS6KA5;COPS5;KIT;FLOT2;ARHGEF2;CD200;HSPA1B;LAMTOR5
1859	activation of adenylate cyclase activity (GO:0007190)	3/36	0.278738	0.547772	2.15915	CAP1;ADCY9;ADCY2
1860	cyclic-nucleotide-mediated signaling (GO:0019935)	3/36	0.278738	0.547772	2.15915	CAP1;RAPGEF2;ADCY2
1861	mitochondrion disassembly (GO:0061726)	3/36	0.278738	0.547772	2.15915	GABARAPL2;MAP1LC3A;ATG5
1862	negative regulation of DNA metabolic process (GO:0051053)	3/36	0.278738	0.547772	2.15915	H1-5;SUB1;H1-0
1863	positive regulation of interferon-beta production (GO:0032728)	3/36	0.278738	0.547772	2.15915	DDX3X;DHX9;PTPN11
1864	regulation of androgen receptor signaling pathway (GO:0060765)	3/36	0.278738	0.547772	2.15915	DDX5;RNF14;H3C1
1865	regulation of embryonic development (GO:0045995)	3/36	0.278738	0.547772	2.15915	BAG6;DHX36;CCSAP
1866	regulation of microtubule-based process (GO:0032886)	3/36	0.278738	0.547772	2.15915	GSK3B;MACF1;CYLD
1867	transferrin transport (GO:0033572)	3/36	0.278738	0.547772	2.15915	ARHGAP1;ATP6V1H;ATP6V0C
1868	epithelium development (GO:0060429)	8/122	0.285546	0.556858	1.63627	FN3K;NDRG4;ACADVL;MTHFD1;TST;TOLLIP;ANXA7;CTSB
1869	negative regulation of cysteine-type endopeptidase activity (GO:2000117)	4/53	0.285868	0.556858	1.90075	DDX3X;ARL6IP1;CSNK2A1;LAMTOR5
1870	positive regulation of cell-substrate adhesion (GO:0010811)	5/70	0.286813	0.556858	1.78662	GSK3B;JUP;PTK2B;P4HB;PPM1F
1871	skeletal system development (GO:0001501)	10/158	0.288966	0.556858	1.56076	TRAPPC2;GJA1;VCAN;AHSG;GNAS;PLS3;COL10A1;ATP7A;HAPLN4;HAPLN1
1872	positive regulation of cellular metabolic process (GO:0031325)	7/105	0.290035	0.556858	1.64453	ATAD1;ACLY;ANXA2;APOA2;ARRB1;AGPAT1;DHRS4
1873	regulation of JNK cascade (GO:0046328)	7/105	0.290035	0.556858	1.64453	CYLD;RAP2A;COPS5;SIRPA;PTK2B;HMGB1;HRAS
1874	actin nucleation (GO:0045010)	2/21	0.291748	0.556858	2.41021	ARPC5;IQGAP2
1875	cyclic purine nucleotide metabolic process (GO:0052652)	2/21	0.291748	0.556858	2.41021	ADCY9;ADCY2
1876	extrinsic apoptotic signaling pathway in absence of ligand (GO:0097192)	2/21	0.291748	0.556858	2.41021	GSK3B;APPL1
1877	intracellular lipid transport (GO:0032365)	2/21	0.291748	0.556858	2.41021	PRKAB2;FABP3
1878	melanosome localization (GO:0032400)	2/21	0.291748	0.556858	2.41021	RAB27B;RAB11A
1879	negative regulation of microtubule depolymerization (GO:0007026)	2/21	0.291748	0.556858	2.41021	ARHGEF2;HDGFL3
1880	negative regulation of peptidyl-serine phosphorylation (GO:0033137)	2/21	0.291748	0.556858	2.41021	RACK1;PPM1F
1881	negative regulation of protein localization to plasma membrane (GO:1903077)	2/21	0.291748	0.556858	2.41021	CSK;PICALM
1882	negative regulation of reproductive process (GO:2000242)	2/21	0.291748	0.556858	2.41021	GJA1;WDR77
1883	negative regulation of small GTPase mediated signal transduction (GO:0051058)	2/21	0.291748	0.556858	2.41021	SYNGAP1;MFN2
1884	neurotrophin signaling pathway (GO:0038179)	2/21	0.291748	0.556858	2.41021	NTRK2;RAPGEF2
1885	positive regulation of transcription regulatory region DNA binding (GO:2000679)	2/21	0.291748	0.556858	2.41021	H1-0;LAMTOR5
1886	positive regulation of vascular associated smooth muscle cell proliferation (GO:1904707)	2/21	0.291748	0.556858	2.41021	GJA1;MFN2
1887	regulation of dendritic spine development (GO:0060998)	2/21	0.291748	0.556858	2.41021	KIF1A;PPFIA2
1888	regulation of transcription by RNA polymerase III (GO:0006359)	2/21	0.291748	0.556858	2.41021	RPTOR;DHX36
1889	sensory perception of pain (GO:0019233)	2/21	0.291748	0.556858	2.41021	KCNA2;NIPSNAP1
1890	sterol transport (GO:0015918)	2/21	0.291748	0.556858	2.41021	OSBPL2;APOA2
1891	vacuolar acidification (GO:0007035)	2/21	0.291748	0.556858	2.41021	ATP6AP2;ATP6V1H
1892	negative regulation of endothelial cell proliferation (GO:0001937)	3/37	0.292878	0.556858	2.01436	ATP5IF1;SYNJ2BP;SCG2
1893	negative regulation of epithelial cell apoptotic process (GO:1904036)	3/37	0.292878	0.556858	2.01436	PDPK1;WFS1;SCG2
1894	phospholipid biosynthetic process (GO:0008654)	3/37	0.292878	0.556858	2.01436	PCYT2;AGK;CPNE7
1895	positive regulation of calcium ion transport (GO:0051928)	3/37	0.292878	0.556858	2.01436	CACNB2;WFS1;ANK2
1896	positive regulation of exocytosis (GO:0045921)	3/37	0.292878	0.556858	2.01436	HGS;VPS4A;RAB27B
1897	cellular response to organic substance (GO:0071310)	8/123	0.29304	0.556858	1.58843	HAX1;STAT3;TWF2;RACK1;PTPN9;PTPN11;PTPN23;DCPS
1898	Fc-gamma receptor signaling pathway involved in phagocytosis (GO:0038096)	5/71	0.29685	0.556858	1.711	NCKIPSD;CYFIP1;ELMO2;FYN;ARPC5
1899	unsaturated fatty acid metabolic process (GO:0033559)	4/54	0.29748	0.556858	1.80342	GPX4;ACSL1;ACOX1;MGLL
1900	cellular response to peptide hormone stimulus (GO:0071375)	7/106	0.298188	0.556858	1.59137	ADCY9;PKM;PDPK1;PRKAR2A;RAB12;ADCY2;PRKACA
1901	regulation of phosphatidylinositol 3-kinase signaling (GO:0014066)	7/106	0.298188	0.556858	1.59137	NTRK2;HAX1;KIT;PLXNB1;PIP4K2C;PIP5K1C;PPP2R5C
1902	RNA export from nucleus (GO:0006405)	7/106	0.298188	0.556858	1.59137	U2AF2;ALYREF;EIF4A3;SRSF1;SRSF2;SRSF3;U2AF1
1903	regulation of tumor necrosis factor production (GO:0032680)	8/124	0.300581	0.556858	1.54206	DHX9;STAT3;SIRPA;PTPN11;HMGB1;ARHGEF2;CD47;CLU
1904	chromatin organization (GO:0006325)	9/142	0.301787	0.556858	1.50816	H1-5;NPM1;RBBP4;RUVBL1;HP1BP3;H3C1;PADI2;HMGN2;HMGN3
1905	positive regulation of inflammatory response (GO:0050729)	6/89	0.302969	0.556858	1.60537	SNX4;VAMP7;CD81;DHX9;KARS1;CD47
1906	mRNA export from nucleus (GO:0006406)	7/107	0.30639	0.556858	1.54005	U2AF2;ALYREF;EIF4A3;SRSF1;SRSF2;SRSF3;U2AF1
1907	Fc-gamma receptor signaling pathway (GO:0038094)	5/72	0.306944	0.556858	1.63897	NCKIPSD;CYFIP1;ELMO2;FYN;ARPC5
1908	actin-myosin filament sliding (GO:0033275)	3/38	0.307063	0.556858	1.88134	ACTC1;ACTN2;TPM3
1909	muscle filament sliding (GO:0030049)	3/38	0.307063	0.556858	1.88134	ACTC1;ACTN2;TPM3
1910	response to estradiol (GO:0032355)	3/38	0.307063	0.556858	1.88134	H2AZ1;STAT3;STRN3
1911	sterol biosynthetic process (GO:0016126)	3/38	0.307063	0.556858	1.88134	ACLY;ACAA2;ACAT2
1912	acylglycerol acyl-chain remodeling (GO:0036155)	1/7	0.307342	0.556858	3.65378	MGLL
1913	adenylate cyclase-activating dopamine receptor signaling pathway (GO:0007191)	1/7	0.307342	0.556858	3.65378	GNAS
1914	aldehyde biosynthetic process (GO:0046184)	1/7	0.307342	0.556858	3.65378	PNPO
1915	amino-acid betaine metabolic process (GO:0006577)	1/7	0.307342	0.556858	3.65378	CPT1C
1916	angiotensin-activated signaling pathway (GO:0038166)	1/7	0.307342	0.556858	3.65378	ACTN2
1917	arginine catabolic process (GO:0006527)	1/7	0.307342	0.556858	3.65378	OAT
1918	astrocyte differentiation (GO:0048708)	1/7	0.307342	0.556858	3.65378	STAT3
1919	atrioventricular valve formation (GO:0003190)	1/7	0.307342	0.556858	3.65378	OLFM1
1920	AV node cell action potential (GO:0086016)	1/7	0.307342	0.556858	3.65378	CACNB2
1921	calcium ion export (GO:1901660)	1/7	0.307342	0.556858	3.65378	ATP2B4
1922	cardiac muscle cell-cardiac muscle cell adhesion (GO:0086042)	1/7	0.307342	0.556858	3.65378	JUP
1923	cardiolipin biosynthetic process (GO:0032049)	1/7	0.307342	0.556858	3.65378	TAMM41
1924	cation homeostasis (GO:0055080)	1/7	0.307342	0.556858	3.65378	SLC7A8
1925	cellular hypotonic response (GO:0071476)	1/7	0.307342	0.556858	3.65378	STK39
1926	cellular ion homeostasis (GO:0006873)	1/7	0.307342	0.556858	3.65378	SLC4A1
1927	cellular nitrogen compound catabolic process (GO:0044270)	1/7	0.307342	0.556858	3.65378	TST
1928	cellular response to platelet-derived growth factor stimulus (GO:0036120)	1/7	0.307342	0.556858	3.65378	CORO1B
1929	citrulline metabolic process (GO:0000052)	1/7	0.307342	0.556858	3.65378	ALDH18A1
1930	deadenylation-dependent decapping of nuclear-transcribed mRNA (GO:0000290)	1/7	0.307342	0.556858	3.65378	DCPS
1931	desmosome organization (GO:0002934)	1/7	0.307342	0.556858	3.65378	JUP
1932	detection of muscle stretch (GO:0035995)	1/7	0.307342	0.556858	3.65378	CDH2
1933	endosome to lysosome transport via multivesicular body sorting pathway (GO:0032510)	1/7	0.307342	0.556858	3.65378	UBXN6
1934	establishment of centrosome localization (GO:0051660)	1/7	0.307342	0.556858	3.65378	EZR
1935	G protein-coupled receptor internalization (GO:0002031)	1/7	0.307342	0.556858	3.65378	ARRB1
1936	ganglioside catabolic process (GO:0006689)	1/7	0.307342	0.556858	3.65378	HEXB
1937	gap junction assembly (GO:0016264)	1/7	0.307342	0.556858	3.65378	GJA1
1938	gland morphogenesis (GO:0022612)	1/7	0.307342	0.556858	3.65378	EZR
1939	glandular epithelial cell development (GO:0002068)	1/7	0.307342	0.556858	3.65378	CDH2
1940	glyceraldehyde-3-phosphate metabolic process (GO:0019682)	1/7	0.307342	0.556858	3.65378	ALDH1A1
1941	hexose catabolic process (GO:0019320)	1/7	0.307342	0.556858	3.65378	GALK1
1942	hyperosmotic response (GO:0006972)	1/7	0.307342	0.556858	3.65378	ARHGEF2
1943	hypotonic response (GO:0006971)	1/7	0.307342	0.556858	3.65378	STK39
1944	inhibition of cysteine-type endopeptidase activity (GO:0097340)	1/7	0.307342	0.556858	3.65378	NOL3
1945	inhibitory postsynaptic potential (GO:0060080)	1/7	0.307342	0.556858	3.65378	NLGN3
1946	insulin secretion involved in cellular response to glucose stimulus (GO:0035773)	1/7	0.307342	0.556858	3.65378	PTPRN
1947	intermembrane lipid transfer (GO:0120009)	1/7	0.307342	0.556858	3.65378	GLTP
1948	L-methionine salvage (GO:0071267)	1/7	0.307342	0.556858	3.65378	ENOPH1
1949	marginal zone B cell differentiation (GO:0002315)	1/7	0.307342	0.556858	3.65378	PTK2B
1950	membrane biogenesis (GO:0044091)	1/7	0.307342	0.556858	3.65378	ANK3
1951	membrane fission (GO:0090148)	1/7	0.307342	0.556858	3.65378	SLC25A46
1952	membrane invagination (GO:0010324)	1/7	0.307342	0.556858	3.65378	HGS
1953	miRNA catabolic process (GO:0010587)	1/7	0.307342	0.556858	3.65378	SND1
1954	negative regulation by host of viral genome replication (GO:0044828)	1/7	0.307342	0.556858	3.65378	VAPA
1955	negative regulation of dendritic spine development (GO:0061000)	1/7	0.307342	0.556858	3.65378	NGEF
1956	negative regulation of glycogen metabolic process (GO:0070874)	1/7	0.307342	0.556858	3.65378	GSK3B
1957	negative regulation of mitochondrial outer membrane permeabilization involved in apoptotic signaling pathway (GO:1901029)	1/7	0.307342	0.556858	3.65378	ACAA2
1958	negative regulation of MyD88-independent toll-like receptor signaling pathway (GO:0034128)	1/7	0.307342	0.556858	3.65378	SARM1
1959	negative regulation of neurotransmitter secretion (GO:0046929)	1/7	0.307342	0.556858	3.65378	RAP1B
1960	negative regulation of retinoic acid receptor signaling pathway (GO:0048387)	1/7	0.307342	0.556858	3.65378	CNOT1
1961	negative regulation of stress-activated protein kinase signaling cascade (GO:0070303)	1/7	0.307342	0.556858	3.65378	QARS1
1962	norepinephrine metabolic process (GO:0042415)	1/7	0.307342	0.556858	3.65378	ATP7A
1963	Notch receptor processing, ligand-dependent (GO:0035333)	1/7	0.307342	0.556858	3.65378	NCSTN
1964	oxygen transport (GO:0015671)	1/7	0.307342	0.556858	3.65378	CYGB
1965	positive regulation by symbiont of host autophagy (GO:0075044)	1/7	0.307342	0.556858	3.65378	ATG5
1966	positive regulation of amyloid-beta clearance (GO:1900223)	1/7	0.307342	0.556858	3.65378	LRP1
1967	positive regulation of B cell receptor signaling pathway (GO:0050861)	1/7	0.307342	0.556858	3.65378	CD81
1968	positive regulation of cAMP-mediated signaling (GO:0043950)	1/7	0.307342	0.556858	3.65378	RAPGEF2
1969	positive regulation of chemokine (C-X-C motif) ligand 2 production (GO:2000343)	1/7	0.307342	0.556858	3.65378	HMGB1
1970	positive regulation of gastrulation (GO:2000543)	1/7	0.307342	0.556858	3.65378	RACK1
1971	positive regulation of histone H3-K9 methylation (GO:0051574)	1/7	0.307342	0.556858	3.65378	H1-5
1972	positive regulation of histone H4 acetylation (GO:0090240)	1/7	0.307342	0.556858	3.65378	ARRB1
1973	positive regulation of intracellular estrogen receptor signaling pathway (GO:0033148)	1/7	0.307342	0.556858	3.65378	WBP2
1974	positive regulation of lamellipodium morphogenesis (GO:2000394)	1/7	0.307342	0.556858	3.65378	CORO1B
1975	positive regulation of miRNA metabolic process (GO:2000630)	1/7	0.307342	0.556858	3.65378	HRAS
1976	positive regulation of mitochondrial membrane potential (GO:0010918)	1/7	0.307342	0.556858	3.65378	STOML2
1977	positive regulation of phospholipid biosynthetic process (GO:0071073)	1/7	0.307342	0.556858	3.65378	FABP3
1978	positive regulation of protein localization to centrosome (GO:1904781)	1/7	0.307342	0.556858	3.65378	GSK3B
1979	positive regulation of respiratory burst (GO:0060267)	1/7	0.307342	0.556858	3.65378	CAMK1D
1980	positive regulation of vascular associated smooth muscle cell differentiation (GO:1905065)	1/7	0.307342	0.556858	3.65378	KIT
1981	positive regulation of vesicle fusion (GO:0031340)	1/7	0.307342	0.556858	3.65378	ANXA2
1982	protein localization to basolateral plasma membrane (GO:1903361)	1/7	0.307342	0.556858	3.65378	LIN7A
1983	protein localization to ciliary membrane (GO:1903441)	1/7	0.307342	0.556858	3.65378	ARL3
1984	protein localization to endoplasmic reticulum exit site (GO:0070973)	1/7	0.307342	0.556858	3.65378	BCAP31
1985	purine ribonucleoside metabolic process (GO:0046128)	1/7	0.307342	0.556858	3.65378	NT5C2
1986	regulation by virus of viral protein levels in host cell (GO:0046719)	1/7	0.307342	0.556858	3.65378	DDB1
1987	regulation of bone remodeling (GO:0046850)	1/7	0.307342	0.556858	3.65378	SYT7
1988	regulation of chromatin assembly or disassembly (GO:0001672)	1/7	0.307342	0.556858	3.65378	PADI2
1989	regulation of cytoplasmic mRNA processing body assembly (GO:0010603)	1/7	0.307342	0.556858	3.65378	CNOT1
1990	regulation of dopamine metabolic process (GO:0042053)	1/7	0.307342	0.556858	3.65378	HPRT1
1991	regulation of entry of bacterium into host cell (GO:2000535)	1/7	0.307342	0.556858	3.65378	EXOC2
1992	regulation of glycogen (starch) synthase activity (GO:2000465)	1/7	0.307342	0.556858	3.65378	GSK3B
1993	regulation of histone deacetylase activity (GO:1901725)	1/7	0.307342	0.556858	3.65378	CAMK2D
1994	regulation of histone H3-K27 methylation (GO:0061085)	1/7	0.307342	0.556858	3.65378	OGT
1995	regulation of I-kappaB phosphorylation (GO:1903719)	1/7	0.307342	0.556858	3.65378	SIRPA
1996	regulation of inositol phosphate biosynthetic process (GO:0010919)	1/7	0.307342	0.556858	3.65378	PTK2B
1997	regulation of lysosomal protein catabolic process (GO:1905165)	1/7	0.307342	0.556858	3.65378	LRP1
1998	regulation of metallopeptidase activity (GO:1905048)	1/7	0.307342	0.556858	3.65378	LRP1
1999	regulation of microtubule binding (GO:1904526)	1/7	0.307342	0.556858	3.65378	PPP2CA
[truncated: 2,593 more rows]
