# Supplementary material for: Abnormal accumulation of extracellular vesicles in hippocampal dystrophic axons and regulation by the primary cilia in Alzheimer’s disease
Source: Acta Neuropathol Commun. 2023 Sep 4;11:142. doi: 10.1186/s40478-023-01637-3 (PMC10478284; doi:10.1186/s40478-023-01637-3)
Supplement: Supplementary file 9 — Additional file 9. Supplementary Table 3. Differentially expressed proteins between Aβ1-42-treated and vehicletreated neurons and gene-set enrichment analysis utilizing the biological process in Gene Ontology (n = 3 per group) [file 40478_2023_1637_MOESM9_ESM.xlsx]

## Sheet: Differentially Expressed Protei
Gene Symbol	Entrez Gene ID	Accession	Abundance Ratio (log2): (Con_Abeta) / (Con)	Abundance Ratio P-Value: (Con_Abeta) / (Con)	Abundance Ratio Adj. P-Value: (Con_Abeta) / (Con)
Dync1h1	13424	Q9JHU4	0.12	0.547694	0.787369
Cltc	67300	Q68FD5	0.05	0.7835	0.910928
Map1b	17755	P14873	0.13	0.52472	0.771201
Actg1	11465	P63260	0.07	0.705275	0.876446
Actb	11461	P60710	-0.12	0.636837	0.839817
Myh10	77579	Q61879	0.22	0.293711	0.544667
Fasn	14104	P19096	0.02	0.905178	0.961732
Sptan1		P16546-2	0.22	0.292764	0.544046
Tuba1a	22142	P68369	0.04	0.818199	0.922517
Atp5f1b	11947	P56480	0.17	0.415473	0.678894
Sptbn1	20742	Q62261	0.09	0.639353	0.840347
Map2	17756	P20357	0.03	0.860543	0.946258
Uba1	22201	Q02053	0.19	0.374275	0.634272
Hsp90ab1	15516	P11499	0.07	0.71999	0.883961
Tubb2b	73710	Q9CWF2	-0.64	0.0340311	0.0927499
Macf1		Q9QXZ0	0.08	0.656989	0.850361
Tubb2a	22151	Q7TMM9	0	0.958965	0.980635
Dpysl2	12934	O08553	-0.08	0.766379	0.902172
Tubb4b	227613	P68372	0.01	0.929063	0.968995
Tubb5	22154	P99024	0.27	0.213856	0.436843
Atp1a3	232975	Q6PIC6	0.02	0.87288	0.948708
Vcp	269523	Q01853	0.08	0.686702	0.8655
Dpysl3	22240	Q62188	-0.02	0.959482	0.980738
Eef2	13629	P58252	0.05	0.795282	0.913492
Hsp90aa1	15519	P07901	-0.09	0.729425	0.88757
Tubb4a	22153	Q9D6F9	0.29	0.318733	0.573083
Hspa8	15481	P63017	0	0.968395	0.985264
Hspd1	15510	P63038	0.09	0.636412	0.839817
Tubb3	22152	Q9ERD7	-0.14	0.563289	0.792994
Rtn4	68585	Q99P72	0.04	0.808231	0.91829
Crmp1	12933	P97427	0.05	0.786016	0.910928
Gapdh	14433	P16858	0.16	0.455011	0.718146
Acly	104112	Q91V92	0.07	0.713891	0.882684
Pkm	18746	P52480	0.2	0.332723	0.589721
Gdi2	14569	Q61598	0.13	0.519485	0.767689
Ckb	12709	Q04447	0.21	0.314378	0.56701
Hsp90b1	22027	P08113	0.05	0.78222	0.910354
Aars1	234734	Q8BGQ7	-0.15	0.546706	0.786174
Ipo5	70572	Q8BKC5	0.14	0.490219	0.745328
Ncam1	17967	P13595	-0.01	0.992134	0.997632
Kpnb1	16211	P70168	-0.09	0.709265	0.878747
Dctn1	13191	O08788	0.07	0.779554	0.91035
Tuba4a	22145	P68368	0.86	9.01393e-05	0.000297875
Gdi1	14567	P50396	-0.23	0.325232	0.581573
Hspa4		Q61316	0.26	0.23	0.462671
Pkm		P52480-2	-0.36	0.116628	0.271843
Myh9	17886	Q8VDD5	0.03	0.852999	0.943614
Ppp2r1a	51792	Q76MZ3	0.01	0.924774	0.967133
Cct5	12465	P80316	-0.01	0.992835	0.997632
Ap2b1	71770	Q9DBG3	-0.35	0.126124	0.289942
Psmd2	21762	Q8VDM4	0.41	0.0580757	0.150913
Ncam1		P13595-2	-0.11	0.645343	0.844693
Aco2	11429	Q99KI0	0.08	0.686818	0.8655
Eef1a1	13627	P10126	-0.03	0.930487	0.969767
Tcp1	21454	P11983	0.15	0.481803	0.740675
Cct2	12461	P80314	0.08	0.698267	0.873187
Hk1		P17710-3	0.07	0.702554	0.87458
Lrp1	16971	Q91ZX7	-0.05	0.847206	0.940658
Hspa9	15526	P38647	0.12	0.565657	0.794381
Cand1	71902	Q6ZQ38	0.11	0.584792	0.806316
Stxbp1	20910	O08599	-0.12	0.75408	0.899158
Hspa5	14828	P20029	0.03	0.842284	0.936638
Dpysl5	65254	Q9EQF6	-0.04	0.907331	0.962518
Vim	22352	P20152	0.08	0.66853	0.854459
Atp5f1a	11946	Q03265	0.07	0.701449	0.874143
Atp6v1a	11964	P50516	-0.13	0.583228	0.805708
Stxbp1		O08599-2	-0.07	0.793336	0.91317
Tkt	21881	P40142	0.05	0.775022	0.907233
Psmd1	70247	Q3TXS7	0.01	0.928902	0.968995
Eprs1	107508	Q8CGC7	-0.12	0.632728	0.837248
Atp1a1	11928	Q8VDN2	0.06	0.766126	0.902172
Atp2b1	67972	G5E829	-0.01	0.995111	0.998138
Ganab	14376	Q8BHN3	0.14	0.501986	0.753472
Cct7	12468	P80313	0.2	0.350682	0.605734
Slc25a4	11739	P48962	-0.18	0.453471	0.716785
Dclk1	13175	Q9JLM8	-0.12	0.613203	0.825989
Hyou1	12282	Q9JKR6	-0.01	0.998067	0.999404
Mybbp1a	18432	Q7TPV4	-0.25	0.276621	0.524723
Cct4	12464	P80315	0.1	0.616309	0.827416
Atp6v1b2	11966	P62814	0.23	0.284821	0.533628
Actc1	11464	P68033	0.06	0.754341	0.899158
Gcn1	231659	E9PVA8	0.23	0.591698	0.810054
Hmgcs1	208715	Q8JZK9	-0.02	0.972697	0.988439
Cse1l	110750	Q9ERK4	-0.45	0.0814443	0.200537
Ywhab	54401	Q9CQV8	0.15	0.468349	0.728474
Vps35	65114	Q9EQH3	-0.22	0.346514	0.604659
Eif4a1	13681	P60843	-0.02	0.962597	0.982949
Ywhaz	22631	P63101	0.22	0.305838	0.559441
Cct6a	12466	P80317	0.04	0.821198	0.924653
Actn4	60595	P57780	-0.08	0.743273	0.894007
Cct3	12462	P80318	0.06	0.743612	0.894007
Prpf8	192159	Q99PV0	-0.07	0.857901	0.94526
Copb1	70349	Q9JIF7	-0.1	0.689813	0.86762
Dnm1l	74006	Q8K1M6	0.29	0.258771	0.501331
Ldha	16828	P06151	-0.02	0.953001	0.976826
Slc25a12	78830	Q8BH59	0.07	0.724268	0.885631
Npepps	19155	Q11011	0.17	0.417173	0.680724
Eno1	13806; 433182	P17182	0.1	0.633678	0.838064
Dbn1		Q9QXS6-3	0.05	0.797818	0.914345
Ywhae	22627	P62259	0.14	0.487007	0.743762
Prdx2	21672	Q61171	-0.17	0.474631	0.73432
Myo5a	17918	Q99104	0.07	0.86693	0.946497
Uqcrc2	67003	Q9DB77	0.01	0.910681	0.964447
Snrnp200	320632	Q6P4T2	0.14	0.62276	0.83107
Sdha	66945	Q8K2B3	-0.11	0.647563	0.845079
Actbl2	238880	Q8BFZ3	0.64	0.105784	0.250757
Pgk1	18655	P09411	0.04	0.802997	0.91439
Idh1	15926	O88844	0.04	0.810458	0.918325
Lrpprc	72416	Q6PB66	0.01	0.918486	0.965567
Tubb6	67951	Q922F4	2.72	1e-17	3.69067e-17
Ap1b1	11764	O35643	-0.32	0.16618	0.359664
Eef1g	67160	Q9D8N0	0.04	0.824453	0.925413
Tp53bp1	27223	P70399	-0.04	0.88735	0.956143
Actr1a	54130	P61164	-0.12	0.629176	0.835409
Calr	12317	P14211	0.26	0.226376	0.457397
Prep	19072	Q9QUR6	0.16	0.444959	0.707512
Oxct1	67041	Q9D0K2	-0.01	0.996499	0.998886
Tfrc	22042	Q62351	0.21	0.312745	0.565657
Aldh1l1	107747	Q8R0Y6	0.05	0.799243	0.914345
Usp5	22225	P56399	0.03	0.861316	0.946279
Trim28	21849	Q62318	-0.06	0.831702	0.930847
Ywhaq	22630	P68254	0.27	0.211199	0.432647
Lars1	107045	Q8BMJ2	-0.04	0.936355	0.971157
Hsph1	15505	Q61699	0.31	0.272475	0.519803
Pygb	110078	Q8CI94	-0.24	0.36362	0.621457
Ap2a2	11772	P17427	-0.28	0.234657	0.46922
Pdia3	14827	P27773	0.23	0.280158	0.530431
Kif5c	16574	P28738	0	0.975203	0.989784
Dhx9	13211	O70133	-0.3	0.197294	0.412024
Huwe1	59026	Q7TMY8	0.12	0.766747	0.902172
Pdia6	71853	Q922R8	0.21	0.312567	0.565571
Basp1	70350	Q91XV3	0.07	0.712939	0.882027
Ldhb	16832	P16125	-0.09	0.733356	0.887812
Pgam1	18648	Q9DBJ1	0.15	0.458001	0.722033
Snd1	56463	Q78PY7	-0.3	0.196643	0.411728
Slc25a5	11740	P51881	-0.06	0.826595	0.927403
Ubr4	69116	A2AN08	0.12	0.650315	0.84669
Hnrnpl	15388	Q8R081	-0.36	0.118507	0.27571
Gnao1	14681	P18872	-0.14	0.569582	0.795387
Nasp	50927	Q99MD9	0.08	0.682015	0.863393
Ap2a1	11771	P17426	0.04	0.802213	0.914345
Dpysl4		O35098	-0.04	0.912818	0.964447
Copa	12847	Q8CIE6	-0.16	0.499594	0.752404
Fscn1	14086	Q61553	-0.11	0.662659	0.853253
Fkbp4	14228	P30416	-0.12	0.614527	0.826666
Hnrnpk	15387	P61979	0.18	0.524933	0.771201
Cct8	12469	P42932	-0.13	0.579254	0.803166
Nsf	18195	P46460	-0.01	0.987944	0.996074
Hnrnpu	51810	Q8VEK3	-0.03	0.93159	0.97002
Eif5a	276770	P63242	0.07	0.70034	0.874143
Nbea	26422	Q9EPN1	-0.08	0.830919	0.930809
Canx	12330	P35564	0.03	0.86111	0.946261
Uchl1	22223	Q9R0P9	-0.2	0.38964	0.653258
Ckap5	75786	A2AGT5	0.29	0.268536	0.513654
Eftud2	20624	O08810	0.11	0.597518	0.814031
Pak2	224105	Q8CIN4	0.28	0.197006	0.411834
Iars1	105148	Q8BU30	-0.19	0.410926	0.673656
Matr3	17184	Q8K310	0.21	0.453396	0.716785
Vdac1	22333	Q60932	0.15	0.468862	0.728474
Map4	17758	P27546	-0.27	0.251144	0.491429
Fdps	110196	Q920E5	-0.05	0.864711	0.946497
Ptbp2	56195	Q91Z31	-0.03	0.935972	0.971157
Eif4a2	13682	P10630	-0.05	0.925819	0.967421
Hnrnpk		P61979-3	-0.08	0.75647	0.900229
Cap1	12331	P40124	0.27	0.200026	0.416383
Gnao1		P18872-2	-0.59	0.0092627	0.0276122
Usp9x	22284	P70398	0.07	0.718231	0.883899
Atp2a2	11938	O55143	0.3	0.209141	0.429132
Atp1a2	98660	Q6PIE5	0.3	0.455079	0.718146
Immt		Q8CAQ8-2	-0.19	0.429788	0.693264
Sars1	20226	P26638	-0.05	0.861826	0.946497
Eno2	13807	P17183	0.15	0.716163	0.883216
Atxn10	54138	P28658	0.2	0.349323	0.604659
Hnrnph1	59013	O35737	-0.05	0.869704	0.947605
Eif3a	13669	P23116	0.11	0.600388	0.81617
Ddx6	13209	P54823	-0.14	0.565294	0.794381
Prkar2b	19088	P31324	0.14	0.487813	0.743863
Immt	76614	Q8CAQ8
Ctnna2	12386	Q61301	-0.02	0.992856	0.997632
Mdh1	17449	P14152	-0.03	0.92257	0.966695
Kif5b	16573	Q61768	0	0.997958	0.999404
Trim2	80890	Q9ESN6	0.27	0.239528	0.477062
Vars1	22321	Q9Z1Q9	0.07	0.850032	0.94171
Capzb		P47757-2	-0.05	0.857131	0.94526
Rpn2	20014	Q9DBG6	0.11	0.595542	0.812997
Pcbp1	23983	P60335	0.06	0.757063	0.900694
Gmps	229363	Q3THK7	-0.16	0.599807	0.815976
Aldoa	11674	P05064	0.19	0.357816	0.614676
Prmt1		Q9JIF0-2	-0.24	0.310338	0.563975
Copg1	54161	Q9QZE5	0.14	0.490703	0.745328
Ndufs1	227197	Q91VD9	0.39	0.217175	0.442543
Flna	192176	Q8BTM8	0.23	0.569264	0.795165
Ilf2	67781	Q9CXY6	0.1	0.630682	0.836105
Wdr1	22388	O88342	0.06	0.744832	0.895045
Sf3b1		Q99NB9	-0.14	0.61948	0.828667
Ywhag	22628	P61982	0.03	0.855753	0.94526
Uqcrc1	22273	Q9CZ13	0.04	0.822734	0.924883
Actr3	74117	Q99JY9	0.16	0.432031	0.694175
Sf3b3	101943	Q921M3	0.12	0.572353	0.796601
Syn1	20964	O88935	0.06	0.739851	0.891549
Ddx39b	53817	Q9Z1N5	-0.26	0.257862	0.501157
Xpo1	103573	Q6P5F9	0.02	0.865961	0.946497
Ddx3x	13205	Q62167	-0.11	0.652368	0.848871
Mapt		P10637-5	-0.32	0.478573	0.736255
Cfl1	12631	P18760	-0.09	0.712634	0.881882
Syncrip		Q7TMK9-2	0.06	0.749424	0.897344
Uggt1	320011	Q6P5E4	0.14	0.611203	0.824181
Dync1li1	235661	Q8R1Q8	-0.13	0.723357	0.885631
Hmgb1	15289	P63158	-0.05	0.848297	0.940658
Pak3		Q61036-2	-0.03	0.948054	0.976435
Arhgdia	192662	Q99PT1	0.2	0.34137	0.600176
Actn1	109711	Q7TPR4	0.93	0.00431165	0.0131257
Ccar2	219158	Q8VDP4	-0.08	0.826967	0.927614
Prkacb	18749	P68181	0.23	0.584324	0.805892
Acat1	110446	Q8QZT1	-0.05	0.859218	0.94526
Actr1b	226977	Q8R5C5	0.02	0.963737	0.983427
Slc25a3	18674	Q8VEM8	-0.11	0.645169	0.844693
Uso1	56041	Q9Z1Z0	-0.38	0.214926	0.438852
Psmd3	22123	P14685	-0.14	0.571528	0.796336
Ctnnd1	12388	P30999	-0.26	0.528842	0.773397
Eif4g1	208643	Q6NZJ6	0.25	0.432817	0.694175
Tnpo2	212999	Q99LG2	0.21	0.322849	0.578136
Gars1	353172	Q9CZD3	0.02	0.887854	0.956143
Hnrnpm	76936	Q9D0E1	0.05	0.793535	0.91317
Actr10	56444	Q9QZB7	0.04	0.819629	0.923504
Ddx1	104721	Q91VR5	0.02	0.876499	0.950487
Psmc4	23996	P54775	-0.07	0.800188	0.914345
Ogdh	18293	Q60597	0.38	0.10408	0.247653
Eef1b	55949	O70251	0.01	0.931245	0.97002
Aldoc	11676	P05063	0.32	0.131494	0.299679
Mapt		P10637-3	-0.3	0.196471	0.41154
Psap	19156	Q61207	0.16	0.450934	0.714973
Gpi	14751	P06745	0.12	0.557042	0.791095
Csnk2a1	12995	Q60737	-0.16	0.502826	0.753472
Ppia	268373	P17742	-0.08	0.7711	0.903905
Rpl10a		P53026	0.05	0.787076	0.910928
Psmc2	19181	P46471	-0.01	0.987643	0.996074
Prkaca	18747	P05132	-0.15	0.543837	0.784391
Syp	20977	Q62277	-0.61	0.00744109	0.0222215
Pdia4	12304	P08003	0.08	0.671748	0.857408
Ppp1cb	19046	P62141	0.08	0.676181	0.858776
Arpc1a	56443	Q9R0Q6	0.08	0.668841	0.854639
Pgm1	72157	Q9D0F9	-0.13	0.696677	0.872452
Ppp2r5e	26932	Q61151	-0.22	0.352827	0.608393
Ctnnb1	12387	Q02248	0.5	0.163087	0.354781
Pabpc1	18458	P29341	-0.23	0.328091	0.583983
Atic	108147	Q9CWJ9	0.26	0.27044	0.516903
Cntn1	12805	P12960	-0.13	0.708061	0.87818
Uba2	50995	Q9Z1F9	0.19	0.481942	0.740675
Tpp2	22019	Q64514	0.15	0.539625	0.78181
Pafah1b1	18472	P63005	0.17	0.494973	0.74842
Plcb1	18795	Q9Z1B3	0.22	0.598463	0.814656
Atp2b2	11941	Q9R0K7	-0.04	0.930291	0.969767
Eef1a2	13628	P62631	0.28	0.483362	0.741126
Khsrp	16549	Q3U0V1	0.07	0.702354	0.874547
Oga	76055	Q9EQQ9	-0.52	0.143976	0.322853
Otub1	107260	Q7TQI3	0.21	0.453325	0.716785
Arf1	11840	P84078	-0.09	0.728831	0.887495
Sec23a	20334	Q01405	0.01	0.954443	0.977604
Epb41l1	13821	Q9Z2H5	0.29	0.216677	0.441707
Glg1	20340	Q61543	-0.17	0.641601	0.842112
Acat2	110460	Q8CAY6	0.38	0.0759758	0.188551
Sae1	56459	Q9R1T2	0.03	0.809039	0.91829
Rtcb	28088	Q99LF4	0.13	0.507705	0.757185
Arf3	11842	P61205	6.64	1e-17	3.69067e-17
Cs	12974	Q9CZU6	-0.24	0.305585	0.559181
Ecpas	230249	Q6PDI5	0.67	0.176968	0.379713
Ddost	13200	O54734	0.04	0.815379	0.921406
Add2	11519	Q9QYB8	-0.28	0.371959	0.632481
Rpn1	103963	Q91YQ5	-0.03	0.933438	0.970711
Atp6v0d1	11972	P51863	-0.2	0.404356	0.66724
Dpp3	75221	Q99KK7	0.11	0.677766	0.860571
Calm2	12313; 12314; 12315	P0DP27	0.78	0.000375456	0.00121829
Dhx15	13204	O35286	0.06	0.805331	0.91665
Pcbp2	18521	Q61990	0.08	0.71746	0.883899
Hnrnpa1	15382	P49312	-0.28	0.233388	0.467055
Hadha	97212	Q8BMS1	-0.04	0.930575	0.969767
Camk2b	12323	P28652	0.51	0.0188537	0.0533534
Cyfip2	76884	Q5SQX6	-0.58	0.0336624	0.0918449
Cndp2	66054	Q9D1A2	0.28	0.49105	0.74563
Ncl	17975	P09405	0.12	0.556183	0.791095
Hdlbp	110611	Q8VDJ3	0.11	0.763026	0.901858
Nap1l1	53605	P28656	0.08	0.653339	0.849087
Gart	14450	Q64737	0.09	0.81981	0.923504
Dctn2	69654	Q99KJ8	0.17	0.486535	0.743352
Gnai1	14677	B2RSH2	-0.41	0.0871661	0.212362
Gnb1	14688	P62874	-0.04	0.893175	0.960073
Eif2s3x	26905	Q9Z0N1	-0.01	0.998067	0.999404
Rplp2	67186	P99027	0.31	0.145835	0.325859
Ppp2ca	19052	P63330	6.64	1e-17	3.69067e-17
Pfas	237823	Q5SUR0	0.54	0.196435	0.41154
Prdx1	18477	P35700	-0.29	0.210994	0.432405
Psmc5	19184	P62196	0.08	0.737066	0.890395
Ppp1r7	66385	Q3UM45	0.37	0.370397	0.630252
Lmnb1	16906	P14733	0.15	0.588193	0.808764
Arf4	11843	P61750	1.76	1.8697e-05	6.35418e-05
Eif3e	16341	P60229	0.23	0.564496	0.794247
Eif3m	98221	Q99JX4	0.42	0.0522909	0.137158
Smarcc2	68094	Q6PDG5	-0.46	0.228538	0.460467
Prpf19	28000	Q99KP6	0.05	0.759583	0.901858
Psmd6	66413	Q99JI4	-0.33	0.154505	0.340385
Nsfl1c	386649	Q9CZ44	0.11	0.718916	0.883899
Mthfd1	108156	Q922D8	-0.02	0.965023	0.983427
Psmc3	19182	O88685	-0.06	0.823176	0.924883
Gnai2	14678	P08752	0.14	0.50405	0.754198
Sfpq	71514	Q8VIJ6	1.73	1.41136e-05	4.83248e-05
Eif3l	223691	Q8QZY1	0.08	0.853066	0.943614
Mdh2	17448	P08249	0.15	0.478257	0.736255
Ipo7	233726	Q9EPL8	-0.01	0.99093	0.997632
Rpsa	16785	P14206	-0.35	0.122856	0.283688
Ppp1cc	19047	P63087	0.42	0.2944	0.544667
Mapk1	26413	P63085	0.05	0.827977	0.928332
Ppp2cb	19053	P62715	0	0.945735	0.975824
Npm1	18148	Q61937	0.24	0.257889	0.501157
Oat	18242	P29758	0.03	0.855266	0.945007
Rcn2	26611	Q8BP92	0.4	0.0950935	0.229421
Phgdh	236539	Q61753	0.27	0.212682	0.435154
Smarca4	20586	Q3TKT4	-0.15	0.668208	0.854266
Ipo9		Q91YE6	-0.21	0.59619	0.813138
Cxadr	13052	P97792	0.07	0.721726	0.885498
Get3	56495	O54984	-0.05	0.866603	0.946497
Clasp1		Q80TV8-2	-0.45	0.230251	0.462806
Dld	13382	O08749	0	0.970553	0.98666
Ppa1	67895	Q9D819	0.09	0.665251	0.854266
Rpl7a	27176	P12970	-0.59	0.00987033	0.0293887
Dcx	13193	O88809	0.37	0.0883346	0.214557
Capza2	12343	P47754	0.54	0.178988	0.383113
Rap1gds1	229877	E9Q912	0.01	0.95101	0.976455
Ybx1	22608	P62960	-0.27	0.247098	0.485875
Glud1	14661	P26443	-0.05	0.93583	0.971157
Got2	14719	P05202	0.42	0.054446	0.142069
Eif5b	226982	Q05D44	0.29	0.306989	0.560205
Psmd11	69077	Q8BG32	-0.02	0.983129	0.993813
Ppp1ca	19045	P62137	6.64	1e-17	3.69067e-17
U2af2	22185	P26369	-0.05	0.851796	0.943147
Hnrnpf	98758	Q9Z2X1	-0.18	0.438853	0.700686
Nckap1	50884	P28660	-0.48	0.109949	0.25897
Pcbp2		Q61990-2
Gnb2	14693	P62880	-0.01	0.990467	0.997417
Acot7		Q91V12-2	-0.15	0.527724	0.773267
Ddb1	13194	Q3U1J4	-0.21	0.485039	0.743243
Rab14	68365	Q91V41	-0.03	0.941394	0.974214
Dclk1		Q9JLM8-2	6.64	1e-17	3.69067e-17
Marcks	17118	P26645	0.13	0.537813	0.780761
Hnrnpa2b1	53379	O88569	-0.38	0.100516	0.240885
Dync1i2	13427	O88487	-0.02	0.955558	0.978347
Eif4g2	13690	Q62448	0.19	0.728638	0.887495
Pfkm	18642	P47857	-0.18	0.565829	0.794381
Vdac3	22335	Q60931	0.16	0.44649	0.709496
Ywhah	22629	P68510	0.05	0.772048	0.904595
Rpl4	67891	Q9D8E6	0.12	0.556974	0.791095
NARS1	70223	Q8BP47	0.25	0.404557	0.667353
Septin7	235072	O55131	0.05	0.786118	0.910928
Xpo5	72322	Q924C1	-0.26	0.590606	0.809989
Nap1l4	17955	Q78ZA7	0.01	0.93463	0.971157
Calu	12321	O35887	0.67	0.0439568	0.117444
Ahcy	11615; 269378	P50247	0.02	0.905322	0.961732
Apex1	11792	P28352	0.49	0.0875689	0.212904
Nono	53610	Q99K48	-0.02	0.960283	0.981184
Idh2	269951	P54071	0.24	0.537804	0.780761
Nme2	18103	Q01768	0.43	0.150707	0.333774
Farsa	66590	Q8C0C7	0.12	0.77803	0.909659
Hdac2	15182	P70288	-0.24	0.304453	0.55772
P4hb	18453	P09103	-0.05	0.864831	0.946497
Nt5c2	76952	Q3V1L4	0.37	0.0895186	0.217013
Glrx3	30926	Q9CQM9	0.12	0.557112	0.791095
Lonp1	74142	Q8CGK3	-0.03	0.941436	0.974214
Aldh18a1	56454	Q9Z110	0.49	0.231647	0.464312
Ndufa9	66108	Q9DC69	-0.07	0.783595	0.910928
Dars1	226414	Q922B2	0.05	0.763877	0.901858
Eif3c	56347	Q8R1B4	0.09	0.810245	0.91829
Atp5pd	71679	Q9DCX2	-0.28	0.352773	0.608393
Cad	69719	B2RQC6	0.02	0.905181	0.961732
Ddx17	67040	Q501J6	0.18	0.413376	0.67642
Ap2m1	11773	P84091	-0.06	0.829255	0.929557
Rab2a	59021	P53994	-0.05	0.84976	0.941616
Gpd2	14571	Q64521	0.04	0.984742	0.994643
Nedd4	17999	P46935	0.07	0.867693	0.946497
Ina	226180	P46660	1.47	0.000356494	0.00115751
Cyc1	66445	Q9D0M3	-0.1	0.695947	0.871974
Tomm70	28185	Q9CZW5	-0.1	0.763877	0.901858
Actr2	66713	P61161	-0.32	0.166946	0.361142
C1qbp		O35658	0.51	0.0197634	0.055802
Gnai3	14679	Q9DC51	-0.08	0.831501	0.930829
Opa1	74143	P58281	0.23	0.293903	0.544667
Ddx5		Q61656	-0.08	0.864909	0.946497
Fh	14194	P97807	0.46	0.0330892	0.090576
Chd4	107932	Q6PDQ2	0.12	0.788525	0.911131
Pebp1	23980	P70296	-0.33	0.157985	0.345626
Nrdc	230598	Q8BHG1	0.09	0.642459	0.843017
Prkar2a		P12367	0.48	0.228939	0.461091
Dnaja1	15502	P63037	-0.39	0.140461	0.316101
Afdn	17356	Q9QZQ1	0.62	0.0302327	0.0832102
Ehd1	13660	Q9WVK4	0.03	0.832876	0.931538
Asns	27053	Q61024	-0.19	0.600734	0.816251
Gstp1	14870	P19157	0.18	0.398256	0.660866
Rack1	14694	P68040	0.17	0.40818	0.670248
Copb2	50797	O55029	-0.36	0.230819	0.463576
Paics	67054	Q9DCL9	0.41	0.0611223	0.158256
Arl8a	68724	Q8VEH3	-0.37	0.109953	0.25897
H4c1; H4c11; H4c12; H4c14; H4c16; H4c2; H4c3; H4c4; H4c6; H4c8; H4c9; Hist1h4m	100041230; 319155; 319156; 319157; 319158; 319159; 319160; 319161; 320332; 326619; 326620; 69386; 97122	P62806	0.21	0.31461	0.567223
Scarb2	12492	O35114	-0.24	0.294976	0.545085
Add1	11518	Q9QYC0	0.3	0.350424	0.605705
Caprin1	53872	Q60865	0.1	0.616701	0.827416
Clasp2	76499	Q8BRT1	-0.39	0.406895	0.669299
Tmod2	50876	Q9JKK7	0.2	0.61703	0.827416
Tpi1	21991	P17751	0.03	0.847557	0.940658
Phb1	18673	P67778	0.37	0.0887055	0.215354
Tufm	233870	Q8BFR5	-0.14	0.684398	0.864169
Synj1		Q8CHC4	-0.54	0.0564604	0.147096
Atp2b4	381290	Q6Q477
Psmd7	17463	P26516	-0.01	0.992935	0.997632
Pa2g4	18813	P50580	0.13	0.528556	0.773397
Emc1	230866	Q8C7X2	-0.09	0.815103	0.921315
Thop1	50492	Q8C1A5	-0.02	0.991585	0.997632
Cnot1	234594	Q6ZQ08	-0.42	0.325965	0.582056
Rcc2	108911	Q8BK67	-0.02	0.951221	0.976455
Tmed2	56334	Q9R0Q3	-0.31	0.175509	0.377846
Puf60		Q3UEB3-2	0.18	0.522252	0.770643
Trio	223435	Q0KL02	0.32	0.531574	0.775281
Plxna2	18845	P70207	1.64	2.92833e-05	9.89837e-05
Pak1		O88643	-0.37	0.158721	0.346783
Rpl3	27367	P27659	-0.32	0.165158	0.358043
Psmd12	66997	Q9D8W5	0.04	0.81667	0.92249
Arf5	11844	P84084	0.22	0.649106	0.846433
Arf2	11841	Q8BSL7	-0.62	0.0335998	0.0917237
Gnaq	14682	P21279	-0.06	0.892332	0.959372
Kif1a		P33173	-0.12	0.784263	0.910928
Cars1	27267	Q9ER72	-0.1	0.806549	0.917413
Stip1	20867	Q60864	0.1	0.602928	0.818076
Eif3b	27979	Q8JZQ9	0.02	0.872931	0.948708
Rpl9	20005	P51410	-0.2	0.387951	0.651731
Nucb1	18220	Q02819	0.41	0.161142	0.351005
Cep170	545389	Q6A065	-0.23	0.469165	0.728474
Naa15		Q80UM3	-0.12	0.615827	0.827416
Pcyox1	66881	Q9CQF9	-0.36	0.17901	0.383113
Sms	20603	P97355	-0.2	0.40365	0.666593
Dock7		Q8R1A4	-0.86	0.000128961	0.000422552
Ube4b	63958	Q9ES00	-0.59	0.154605	0.340456
Hint1	15254	P70349	0.54	0.0135828	0.0395058
Ssb	20823	P32067	-0.02	0.973281	0.988833
Phb2	12034	O35129	0.08	0.675874	0.858776
Septin2	18000	P42208	0.19	0.497525	0.75047
Dnm1	13429	P39053	-0.11	0.7516	0.8978
Gdpd1	66569	Q9CRY7	-0.2	0.404164	0.667143
Usp14	59025	Q9JMA1	-0.39	0.160639	0.350214
Farsb	23874	Q9WUA2	-0.03	0.948494	0.976455
Ankfy1	11736	Q810B6	-0.03	0.957398	0.979604
Gdap1l1		Q8VE33	-0.52	0.297306	0.547421
Vdac2	22334	Q60930	0.18	0.40263	0.665814
Ubqln1		Q8R317-2
Alg2	56737	Q9DBE8	0.15	0.74725	0.89645
Arl3	56350	Q9WUL7	-0.31	0.172268	0.371533
Tardbp	230908	Q921F2	-0.11	0.664945	0.854266
Dnm1		P39053-3
Arhgap35	232906	Q91YM2	-0.03	0.918213	0.965567
Upf1	19704	Q9EPU0	-0.49	0.219915	0.446376
Ubqln2	54609	Q9QZM0	1.09	0.0626164	0.161211
Nes	18008	Q6P5H2	0.5	0.222711	0.451444
Csde1	229663	Q91W50	-0.31	0.185928	0.395727
Dhrs1	52585	Q99L04	-0.17	0.646531	0.844822
Hnrnpll	72692	Q921F4	0.4	0.329479	0.585003
Tnc	21923	Q80YX1	-0.15	0.538742	0.781433
Ubqln1	56085	Q8R317	-0.5	0.120528	0.279379
Myo18a	360013	Q9JMH9	0.4	0.395824	0.659882
Arhgef7	54126	Q9ES28	-0.31	0.513026	0.761504
Ppp6r3	52036	Q922D4	-0.42	0.0695943	0.176284
Pfn1	18643	P62962	0.16	0.453355	0.716785
Rars1	104458	Q9D0I9	-0.17	0.633655	0.838064
Trap1	68015	Q9CQN1	0.29	0.473805	0.733551
Atp6v1c1	66335	Q9Z1G3	0.02	0.859447	0.94526
Nln	75805	Q91YP2	-0.13	0.733969	0.887812
Cadps	27062	Q80TJ1	0.05	0.936213	0.971157
Hnrnpa3		Q8BG05-2
Flnb	286940	Q80X90	0.31	0.446444	0.709496
Bdh1	71911	Q80XN0	-0.2	0.468344	0.728474
Usp7	252870	Q6A4J8	0.09	0.809595	0.91829
Pafah1b2	18475	Q61206	-0.1	0.698507	0.873187
Sec61a1	53421	P61620	0.12	0.656816	0.850361
Rps2	16898	P25444	-0.32	0.170334	0.367678
Pitpna	18738	P53810	0.03	0.822707	0.924883
Fabp7	12140	P51880	0.1	0.606971	0.821867
Relch	227446	Q148V7	0.66	0.104438	0.247991
Ipo4	75751	Q8VI75	0.09	0.742025	0.893169
Atp6v0a1		Q9Z1G4-2	0.06	0.76115	0.901858
Ank2		Q8C8R3-2	0.4	0.368974	0.628469
Eif2s1	13665	Q6ZWX6	-0.21	0.518805	0.767301
Ppfia2	327814	Q8BSS9	-0.37	0.222284	0.450942
Hsd17b4	15488	P51660	0.26	0.226079	0.456979
Tmpo	21917	Q61029	0.02	0.853656	0.943851
Txnrd1	50493	Q9JMH6	0.23	0.405626	0.668458
Capn2	12334	O08529	-0.01	0.980048	0.992696
Hnrnpa3	229279	Q8BG05	-0.37	0.106708	0.252827
Slc3a2	17254	P10852	0.49	0.168768	0.364611
Epm2aip1	77781	Q8VEH5	0.1	0.610807	0.823868
Prdx6	11758	O08709	0.41	0.0614968	0.158898
Map1a	17754	Q9QYR6	0.65	0.144461	0.323508
Pgd	110208	Q9DCD0	-0.09	0.856902	0.94526
Septin11	52398	Q8C1B7	0.21	0.359512	0.616956
Psat1	107272	Q99K85	0.15	0.470537	0.729927
Sfxn3	94280	Q91V61	0.05	0.900887	0.961732
Esd	13885	Q9R0P3	0.17	0.411062	0.673659
Lss	16987	Q8BLN5	-0.1	0.814426	0.921315
Ddah1	69219	Q9CWS0	0.06	0.758736	0.90183
Gfpt1	14583	P47856	0.07	0.714467	0.882689
Tnpo1		Q8BFY9-2	-0.07	0.891082	0.958644
Cnn3	71994	Q9DAW9	0.17	0.419247	0.681735
Bag6	224727	Q9Z1R2	0.4	0.321848	0.576837
Api5	11800	O35841	-0.04	0.94997	0.976455
Ppp2r2a	71978	Q6P1F6	0.01	0.876246	0.950417
Atp6v1h	108664	Q8BVE3	2.09	9.82547e-13	3.56342e-12
Tbcd	108903	Q8BYA0	-0.16	0.65898	0.851456
Nme1	18102	P15532	0.22	0.292087	0.543299
Septin9		Q80UG5-3	0.09	0.731436	0.88757
Park7	57320	Q99LX0	-0.15	0.543905	0.784391
Atp5po	28080	Q9DB20	0.35	0.227198	0.458688
G3bp1	27041	P97855	-0.38	0.205134	0.423323
Psmd4	19185	O35226	0.02	0.915817	0.965567
Lta4h	16993	P24527	-0.14	0.561218	0.792897
Elp1	230233	Q7TT37	-0.16	0.500405	0.752555
Alyref	21681	O08583	-0.08	0.74896	0.897344
Acaca	107476	Q5SWU9	-0.97	1.53488e-05	5.24114e-05
Uqcrfs1	66694	Q9CR68	0.09	0.638348	0.839817
Ruvbl2	20174	Q9WTM5	0.11	0.599295	0.815568
Ndufa10	67273	Q99LC3	0.06	0.815115	0.921315
Serpinh1	12406	P19324	-0.22	0.652497	0.848871
Bzw2	66912	Q91VK1	-0.11	0.749257	0.897344
Ap1g1	11765	P22892	-0.12	0.743573	0.894007
Mogs	57377	Q80UM7	0.43	0.135608	0.306644
Ddx3y	26900	Q62095
Srgap2	14270	Q91Z67	0.24	0.653267	0.849087
Cox7a2	12866	P48771	0.06	0.75833	0.90156
Rbbp4	19646	Q60972	-0.08	0.752371	0.898248
Ppp2r5c	26931	Q60996	0.23	0.451217	0.714973
Trim3	55992	Q9R1R2	0.46	0.372284	0.632606
Hnrnph2	56258	P70333	-0.31	0.246163	0.484512
Plaa	18786	P27612	0.71	0.0143853	0.041671
Atp6v1e1	11973	P50518	0.46	0.136392	0.30777
Vat1	26949	Q62465	-0.12	0.715022	0.882689
Ppib	19035	P24369	0.12	0.565682	0.794381
Psmc1	19179	P62192	0.05	0.79509	0.91348
Kif2a	16563	P28740	0.4	0.178253	0.381982
Ptbp1	19205	P17225	-0.05	0.866941	0.946497
Gls	14660	D3Z7P3	0.2	0.722193	0.885631
Nup93	71805	Q8BJ71	0.24	0.526753	0.773197
Rab7a	19349	P51150	0.12	0.558803	0.791594
Adh5	11532	P28474	0.4	0.320902	0.576292
Nomo1	211548	Q6GQT9	-0.44	0.293302	0.544642
Ap1m1	11767	P35585	0.09	0.784882	0.910928
Dctn4	67665	Q8CBY8	0.18	0.659261	0.851456
Klc1		O88447	0.13	0.736799	0.890291
Prps1	19139	Q9D7G0	-0.11	0.64263	0.843021
Pea15	18611	Q62048	0.29	0.182847	0.39026
Etfa	110842	Q99LC5	0.14	0.722719	0.885631
Shmt2	108037	Q9CZN7	0.34	0.195486	0.41084
Psmc6	67089	P62334	0.2	0.466434	0.727973
Ckap4	216197	Q8BMK4	-0.13	0.749939	0.897746
Ptprs	19280	B0V2N1	0.51	0.318772	0.573083
Eif3d	55944	O70194	0.16	0.576669	0.801275
Rplp1	56040	P47955	0.09	0.636119	0.839817
Anxa6	11749	P14824	0.19	0.625582	0.831516
Ilf3	16201	Q9Z1X4	-0.05	0.923825	0.966695
Pgls	66171	Q9CQ60	0.25	0.521136	0.769675
Kpna4	16649	O35343	0.02	0.942941	0.974767
Kars1	85305	Q99MN1	0.25	0.579672	0.803447
RTRAF	68045	Q9CQE8	-0.05	0.860954	0.946261
Kpna3	16648	O35344	-0.29	0.499722	0.752404
Hsd17b12	56348	O70503	-0.26	0.257328	0.501016
Cul5	75717	Q9D5V5	-0.24	0.597097	0.813678
Fam98b	68215	Q80VD1	-0.01	0.960786	0.981299
Cask	12361	O70589	-0.37	0.421001	0.68326
Sf3a3	75062	Q9D554	0.41	0.101777	0.243442
Fsd1	240121	Q7TPM6	-1.88	1e-17	3.69067e-17
Cyrib	223601	Q921M7	-0.85	0.0286474	0.0790637
Dlat	235339	Q8BMF4	0.53	0.277421	0.525645
Ubxn1	225896	Q922Y1	0.12	0.757742	0.901075
Gnas	14683	Q6R0H7	-0.76	0.115089	0.26913
Exoc7	53413	O35250	0.27	0.397728	0.660473
Sarm1	237868	Q6PDS3	0.55	0.24197	0.478698
Nsdhl	18194	Q9R1J0	0.55	0.176878	0.379713
Cops6	26893	O88545	-0.61	0.00740596	0.0221429
H2ac21	621893	Q64522	-0.1	0.685408	0.864169
Pdha1	18597	P35486	-0.32	0.409002	0.671159
Ppp3cb	19056	P48453	1.02	0.0255105	0.0709913
Eif4a3	192170	Q91VC3	0.42	0.291947	0.543299
Cacybp	12301	Q9CXW3	-0.07	0.800456	0.914345
Drg2	13495	Q9QXB9	-0.28	0.453645	0.716785
Coro1c	23790	Q9WUM4	0.19	0.482317	0.740693
Sec31a	69162	Q3UPL0	-0.16	0.707661	0.87818
Stx1b	56216	P61264	0.02	0.976505	0.990169
Mtch2	56428	Q791V5	-0.45	0.160582	0.350214
Fubp1		Q91WJ8	-0.12	0.718768	0.883899
Ezr	22350	P26040	-0.11	0.64999	0.84669
Cops2	12848	P61202	-0.11	0.770552	0.903626
Abat	268860	P61922	0.16	0.680676	0.862739
Dync1i1	13426	O88485	0.06	0.793264	0.91317
Mapre1	13589	Q61166	0.02	0.877873	0.951557
Lrrc59	98238	Q922Q8	-0.04	0.925412	0.967421
Gsk3b	56637	Q9WV60	-0.12	0.624307	0.83107
Ctnnd2	18163	O35927	1.66	0.00214808	0.00665625
Lancl2	71835	Q9JJK2	-0.38	0.45073	0.714973
Bin1	30948	O08539	-0.16	0.708233	0.87818
Aldh5a1	214579	Q8BWF0	-0.05	0.894824	0.960672
Srm	20810	Q64674	0.02	0.878889	0.951557
Ubap2l	74383	Q80X50	0.47	0.243629	0.48094
Fdft1	14137	P53798	-1.17	0.000251715	0.000819951
Tpr	108989	F6ZDS4	0	0.995459	0.998138
Eif3h	68135	Q91WK2	-0.1	0.697466	0.873006
Atp1b1	11931	P14094	-0.24	0.424722	0.687656
Myef2	17876	Q8C854	-0.27	0.349305	0.604659
Ntrk2	18212	P15209	-0.27	0.390841	0.654399
Plxna4	243743	Q80UG2	6.64	1e-17	3.69067e-17
Cpe	12876	Q00493	-0.09	0.802749	0.91439
Vgf	381677	Q0VGU4	0.81	0.108042	0.255265
Hnrnpab	15384	Q99020	-0.2	0.390582	0.654183
Vps26b	69091	Q8C0E2	-0.06	0.819136	0.923266
Ndufv1	17995	Q91YT0	-0.02	0.993204	0.997632
Rab11a	53869	P62492	0.67	0.0237229	0.0663105
Ndrg3	29812	Q9QYF9	0.01	0.927128	0.968054
Napa	108124	Q9DB05	0.27	0.476881	0.736132
Rnmt	67897	Q9D0L8	-0.21	0.574639	0.798896
Rps3	27050	P62908	-0.15	0.53236	0.77596
Strap	20901	Q9Z1Z2	0.4	0.308896	0.562372
Plcg1	18803	Q62077	0.09	0.848334	0.940658
Psme2	19188; 621823	P97372	0.12	0.69221	0.869901
Prdx3	11757	P20108	-0.32	0.171486	0.370005
Prdx5	54683	P99029	0.36	0.364715	0.622119
Sh3gl2	20404	Q62420	0.74	0.128215	0.293672
Rbbp7	245688	Q60973	0.09	0.801697	0.914345
Ndrg2	29811	Q9QYG0	-0.12	0.635227	0.839007
Vapa	30960	Q9WV55	0.43	0.0489135	0.12904
Snap91	20616	Q61548	-0.07	0.870734	0.947714
Gspt1	14852	Q8R050	-0.19	0.48249	0.740693
Fabp5	16592	Q05816	0.28	0.194285	0.409352
Tmed9	67511	Q99KF1	-0.56	0.0136191	0.0395884
Xpnpep1	170750	Q6P1B1	-0.12	0.7667	0.902172
Hsd17b10		O08756	-0.04	0.966894	0.984534
Epb41l3	13823	Q9WV92	-0.05	0.918856	0.965567
Ppm1g	14208	Q61074	0.41	0.384714	0.64781
Slc1a3	20512	P56564	0.31	0.222823	0.451489
Ctps1	51797	P70698	-0.37	0.316734	0.570849
Psmd4		O35226-2	0.07	0.917378	0.965567
Cbr1	12408	P48758	0.24	0.558524	0.791594
Rab6a	19346	P35279	-0.11	0.659182	0.851456
Acaa1a	113868	Q921H8	-0.41	0.387424	0.651064
Fxr1	14359	Q61584	-0.09	0.817808	0.92249
Septin6	56526	Q9R1T4	-0.09	0.879759	0.951557
Lancl1	14768	O89112	-0.4	0.083858	0.205272
Csnk2a2	13000	O54833	1.78	1.07604e-05	3.69192e-05
Pdhb	68263	Q9D051	0.06	0.794687	0.91348
Idh3a	67834	Q9D6R2	0.09	0.722486	0.885631
Echs1	93747	Q8BH95	0.34	0.399302	0.662163
Qdpr	110391	Q8BVI4	-0.08	0.753607	0.899137
Hsdl1	72552	Q8BTX9	-0.18	0.437891	0.699595
Lsm5	66373	P62322	0.26	0.21607	0.440899
Cyb5a	109672	P56395	-0.16	0.497479	0.75047
Hcfc1	15161	Q61191	-0.13	0.74237	0.893369
Camkv	235604	Q3UHL1	-0.39	0.345779	0.604659
Cyb5r3	109754	Q9DCN2	0.26	0.518917	0.767301
Aimp1		P31230	0.19	0.395331	0.659882
Abce1	24015	P61222	0.09	0.839904	0.935441
Set		Q9EQU5-2	0.34	0.11982	0.278306
Nf1	18015	Q04690	-0.16	0.645558	0.844693
Nudcd3	209586	Q8R1N4	0.07	0.848319	0.940658
Naa25	231713	Q8BWZ3	0.17	0.674026	0.857774
Rtn1	104001	Q8K0T0	-0.15	0.538114	0.780972
Amph	218038	Q7TQF7	0.2	0.639137	0.840347
Tsn	22099	Q62348	0.08	0.679458	0.862066
Rad23b	19359	P54728	-0.17	0.535664	0.778709
Rab2b	76338	P59279
Aldh7a1		Q9DBF1-2	-0.09	0.835776	0.932704
Srp54	24067; 665155	P14576	0.31	0.297621	0.547653
Clip2	269713	Q9Z0H8	0.49	0.216192	0.440899
Ckmt1	12716	P30275	-0.23	0.591306	0.809989
Nampt	59027	Q99KQ4	0.23	0.485997	0.743352
Lrrc47	72946	Q505F5	0.89	0.0542815	0.141713
Rdx	19684	P26043	-0.89	0.00508759	0.0154317
Blmh	104184	Q8R016	-0.11	0.788915	0.91118
Mtor	56717	Q9JLN9	0.39	0.173874	0.374837
Slc25a11	67863	Q9CR62	-0.41	0.0711971	0.17962
Rbm39	170791	Q8VH51	0.13	0.740147	0.891549
Gaa	14387	P70699	-0.37	0.104385	0.247991
Rpl5	100503670	P47962	-0.27	0.354665	0.610515
Maoa	17161	Q64133	-0.25	0.54251	0.784391
Psmd5	66998	Q8BJY1	0.07	0.951689	0.976455
Smarca2	67155	Q6DIC0
Farp1	223254	F8VPU2	-0.75	0.11979	0.278306
Pfdn5	56612	Q9WU28	0.07	0.729325	0.88757
Etf1	225363	Q8BWY3	-0.39	0.19921	0.415046
Atp5mg	27425	Q9CPQ8	-0.3	0.193555	0.408156
Irgq	210146	Q8VIM9	-0.07	0.831298	0.930809
Mars1	216443	Q68FL6	0.3	0.402101	0.665814
Dbnl	13169	Q62418	-0.1	0.787246	0.910928
Mvd	192156	Q99JF5	-0.05	0.912713	0.964447
Aldh2	11669	P47738	0.28	0.371704	0.632262
Ak1	11636	Q9R0Y5	-0.49	0.19744	0.412024
Appl1	72993	Q8K3H0	-1.52	1.22351e-07	4.31277e-07
Cat	12359	P24270	0.07	0.787226	0.910928
Ctnna1	12385	P26231	0.17	0.728151	0.887495
Ctsd	13033	P18242	0.2	0.615146	0.827233
Mfge8	17304	P21956	0.38	0.156108	0.342266
Ctbp1	13016	O88712	0.23	0.551352	0.789015
Dnajb11	67838	Q99KV1	0.07	0.725221	0.885631
Sfxn1	14057	Q99JR1	0.91	0.000902514	0.00286557
Adk	11534	P55264	0.06	0.88256	0.953942
Chd5		A2A8L1	0.14	0.787602	0.91113
Slc35f1	215085	Q8BGK5	-0.43	0.154486	0.340385
Kifap3	16579	P70188	-0.04	0.916066	0.965567
Pcna	18538	P17918	0.17	0.660743	0.851877
Pdcd6ip	18571	Q9WU78	0.23	0.566364	0.794381
Glod4	67201	Q9CPV4	0.16	0.705256	0.876446
Rab11b	19326	P46638	-0.16	0.489704	0.745164
Arhgap1	228359	Q5FWK3	0.55	0.0695924	0.176284
Txnl1	53382	Q8CDN6	0.25	0.382132	0.64411
Twf1	19230	Q91YR1	0.32	0.432052	0.694175
Adsl	11564	P54822	0.12	0.748093	0.897033
Gphn	268566	Q8BUV3	0.43	0.409508	0.671769
Ap3d1	11776	O54774	0.31	0.443458	0.705572
Myl12b	67938	Q3THE2	0.2	0.487637	0.743858
Cul3	26554	Q9JLV5	0.17	0.660247	0.851456
Rab6b	270192	P61294	-0.13	0.715084	0.882689
Slc25a22	68267	Q9D6M3	-0.29	0.205214	0.423323
Clptm1	56457	Q8VBZ3	-0.09	0.719213	0.883899
Ogt	108155	Q8CGY8	2.11	4.75741e-05	0.000158886
Cops4	26891	O88544	0.21	0.406824	0.669299
Ndufs2	226646	Q91WD5	-0.12	0.615354	0.827233
Syt1	20979	P46096	-0.13	0.581943	0.804688
Dnm2	13430	P39054	0.23	0.552618	0.789327
Umps	22247	P13439	0.9	0.0117051	0.0344029
Letm1	56384	Q9Z2I0	0.31	0.492768	0.74636
Nudc	18221	O35685	-0.02	0.994772	0.998138
Acaa2	52538	Q8BWT1	0.64	0.199219	0.415046
Dstn	56431	Q9R0P5	-0.09	0.714845	0.882689
Ola1	67059	Q9CZ30	-0.25	0.280673	0.530613
Cyfip1	20430	Q7TMB8	0.35	0.488601	0.743923
Acad9	229211	Q8JZN5	0.14	0.725537	0.885631
Scrn1	69938	Q9CZC8	0.14	0.508157	0.757411
Psmd14	59029	O35593	-0.23	0.607441	0.822017
Smarcc1	20588	P97496	-0.2	0.667878	0.854266
Akr1a1	58810	Q9JII6	0.13	0.7297	0.88757
Bzw1	66882	Q9CQC6	0.42	0.363141	0.621457
Ncbp1	433702	Q3UYV9	-0.22	0.558888	0.791594
Rhoa	11848	Q9QUI0	0.11	0.58816	0.808764
Casp3	12367	P70677	0.19	0.364121	0.622102
Ttll12	223723	Q3UDE2	-0.6	0.127882	0.293043
Arl8b	67166	Q9CQW2	-0.82	0.0593409	0.153961
L1cam		P11627	-0.3	0.415986	0.679512
Idh3g	15929	P70404	-0.07	0.871797	0.948423
Anp32e	66471	P97822	-0.01	0.985946	0.995259
Atat1	73242	Q8K341	-0.26	0.545372	0.784705
Eif4b	75705	Q8BGD9	6.64	1e-17	3.69067e-17
Rpl12	269261	P35979	0.25	0.233041	0.466732
Rab1b	76308	Q9D1G1	0.13	0.513756	0.762081
Ktn1	16709	Q61595	0.17	0.76414	0.901858
Dclk2	70762	Q6PGN3	-0.07	0.904123	0.961732
Papss1	23971	Q60967	-0.18	0.698254	0.873187
Ube2o	217342	Q6ZPJ3	0.2	0.46689	0.728278
Aak1	269774	Q3UHJ0	0.57	0.254833	0.497273
Rangap1	19387	P46061	-0.35	0.244666	0.482702
Hnrnpdl		Q9Z130	-0.36	0.236931	0.472639
Akap12	83397	Q9WTQ5	1.07	0.0402885	0.108269
Cfl2	12632	P45591	-0.08	0.762497	0.901858
Pc		Q05920	2.98	2.66365e-12	9.64636e-12
Pfkl	18641	P12382	0.01	0.995084	0.998138
Gstm1	14862	P10649	-0.61	0.011843	0.0347675
Yars1	107271	Q91WQ3	0.15	0.716819	0.883579
Nop58	55989	Q6DFW4	-0.15	0.7298	0.88757
Tagln3	56370	Q9R1Q8	0.04	0.85449	0.944357
Rplp0	11837	P14869	-0.35	0.133083	0.303025
Naca	17938	P70670	0.24	0.261246	0.503738
Prepl	213760	Q8C167	-0.6	0.0102578	0.0304882
Rps3a	20091	P97351	-0.14	0.630599	0.836105
Abcd3	19299	P55096	-0.67	0.103908	0.247653
Ddah2	51793	Q99LD8	0.12	0.768678	0.902924
Psme1	19186	P97371	0.2	0.348496	0.604659
Pafah1b3	18476	Q61205	0.39	0.069659	0.17636
Por	18984	P37040	0.26	0.569771	0.79543
Aimp2	231872	Q8R010	-0.25	0.533309	0.776467
Uba3	22200	Q8C878	0.33	0.397315	0.660473
Anp32a	11737	O35381	0.23	0.275578	0.522943
Msn	17698	P26041	-0.61	0.141934	0.318986
Rps17	20068	P63276	-0.13	0.578745	0.802826
Hook3	320191	Q8BUK6	-0.22	0.587648	0.80854
Arpc4	68089	P59999	-0.14	0.670732	0.856838
Osbpl8	237542	B9EJ86	-0.05	0.910308	0.964447
Sqstm1	18412	Q64337	-0.14	0.745506	0.895427
Cul1	26965	Q9WTX6	-0.04	0.909261	0.963955
Pgap1	241062	Q3UUQ7	0.17	0.739234	0.891518
Ncdn		Q9Z0E0-2	-0.31	0.417294	0.680724
Rab35	77407	Q6PHN9	-0.19	0.572731	0.796906
Plxnb2	140570	B2RXS4	6.64	1e-17	3.69067e-17
Qars1	97541	Q8BML9	0.04	0.809924	0.91829
Xrn2	24128	Q9DBR1	0.16	0.681393	0.863212
Ddx39a	68278	Q8VDW0	-0.17	0.656713	0.850361
Ppp3ca	19055	P63328	-0.2	0.639739	0.840347
Myl6	17904	Q60605	0.36	0.356729	0.613227
Myl6		Q60605-2	-0.37	0.352955	0.608405
Ruvbl1	56505	P60122	0.05	0.858147	0.94526
Eif3f	66085	Q9DCH4	-0.28	0.459607	0.723247
Aarsd1	69684	Q3THG9	0.09	0.801827	0.914345
Rab10	19325	P61027	0.05	0.770681	0.903626
Rab1A	19324	P62821	0.1	0.615989	0.827416
Isoc1	66307	Q91V64	-0.18	0.628507	0.835183
Tnpo3	320938	Q6P2B1	-0.45	0.283538	0.533102
Psip1	101739	Q99JF8	-0.25	0.402965	0.66582
Itsn1	16443	Q9Z0R4	0	0.982419	0.993535
Capza1		P47753	0.28	0.488037	0.743923
U2surp	67958	Q6NV83	0.29	0.46458	0.726682
Gna11	14672	P21278	5.08	1e-17	3.69067e-17
Mrpl12	56282	Q9DB15	-0.29	0.383399	0.645813
Prmt5	27374	Q8CIG8	-0.4	0.342173	0.601167
Itgb1	16412	P09055	0.32	0.313016	0.565657
Copz1	56447	P61924	0.19	0.659058	0.851456
Rps12	20042	P63323	0.15	0.469733	0.729131
Cmas	12764	Q99KK2	-0.02	0.971608	0.987533
Nup160	59015	Q9Z0W3	-0.56	0.133229	0.303222
Rab3a	19339	P63011	-0.11	0.643862	0.843949
Rps7	20115	P62082	0.66	0.00265929	0.00822007
Cyria	76820	Q8BHZ0	-0.44	0.273353	0.521067
Elp3		Q9CZX0-2	0.16	0.679021	0.861729
Atp6v1d	73834	P57746	1.02	0.0101152	0.0301001
Cdc42bpb	217866	Q7TT50	0.69	0.00159061	0.00495636
Tpm3		P21107-2	0.25	0.247214	0.485875
Drg1	13494	P32233	-0.69	0.02766	0.0765068
Sf3a1	67465	Q8K4Z5	0.21	0.463365	0.726682
Hp1bp3	15441	Q3TEA8	0.13	0.788252	0.911131
Tpm4	326618	Q6IRU2	1.12	0.0134744	0.0392132
Hmgb2	97165	P30681	0.01	0.935426	0.971157
Eif3g	53356	Q9Z1D1	0.41	0.229565	0.461981
Hnrnpa0	77134	Q9CX86	-0.13	0.606485	0.82165
Edc4	234699	Q3UJB9	0.38	0.377463	0.638168
Alcam	11658	Q61490	0.01	0.945907	0.975824
Neo1		P97798	-0.66	0.122886	0.283688
Pfn2	18645	Q9JJV2	0.14	0.491682	0.74636
Prps2	110639	Q9CS42	-0.71	0.1411	0.317285
Tkfc	225913	Q8VC30	0.26	0.543452	0.784391
Psmd8	57296	Q9CX56	0.02	0.900127	0.961732
Btf3	218490	Q64152	0.37	0.207471	0.426751
Cops2		P61202-2	6.64	1e-17	3.69067e-17
Eif4g3	230861	Q80XI3	-0.71	0.0245305	0.0683778
Dynlt1	100040531; 100040563; 100310872; 21648	P51807	0.3	0.523553	0.771141
Septin5	18951	Q9Z2Q6	0.67	0.0952839	0.22977
Arcn1	213827	Q5XJY5	0.05	0.777464	0.909455
Bcat1	12035	P24288	0.13	0.755522	0.900229
Ndufs3	68349	Q9DCT2	-0.17	0.674302	0.857908
Rab6a		P35279-2
Camk2a	12322	P11798	1.45	0.00592146	0.0178747
Rps15	20054	P62843	0.04	0.802006	0.914345
Rab5c	19345	P35278	-0.13	0.578026	0.802051
H2ac7	319164; 319165; 319166; 319167; 319170; 319171; 319172; 319191; 665433	C0HKE3	0.21	0.311744	0.564488
Hspa1b	15511	P17879	6.64	1e-17	3.69067e-17
Hnrnpd	11991	Q60668	-0.26	0.258211	0.501157
Cyp51a1	13121	Q8K0C4
RO60	20822	O08848	0.36	0.351668	0.606811
Fus	233908	P56959	0.34	0.118847	0.276373
Anxa2	12306	P07356	0.44	0.262927	0.505621
Ptpn23	104831	Q6PB44	-0.65	0.182971	0.39026
Ahsa1	217737	Q8BK64	-0.03	0.948317	0.976455
Tomm40	53333	Q9QYA2	0.27	0.363271	0.621457
Cdc37	12539	Q61081	0.4	0.431098	0.693818
Nova2	384569	A0A1W2P872	0.04	0.895475	0.960899
Pdxp	57028	P60487	-0.27	0.501289	0.753434
Kpna6	16650	O35345
Septin3	24050	Q9Z1S5	0.04	0.937498	0.97139
Aco1	11428	P28271	-0.04	0.91116	0.964447
Camk2d	108058	Q6PHZ2	6.64	1e-17	3.69067e-17
Skp1	21402	Q9WTX5	0.14	0.499441	0.752404
Srprb	20818	P47758	0.08	0.698654	0.873187
Coro1b	23789	Q9WUM3	6.64	1e-17	3.69067e-17
Marcksl1	17357	P28667	-0.05	0.868211	0.946814
Serinc1	56442	Q9QZI8	0.13	0.512167	0.761504
Mgst3	66447	Q9CPU4	-0.04	0.883534	0.954402
Dcps	69305	Q9DAR7	0.41	0.313669	0.566544
Eef1d		P57776-3	-0.15	0.593067	0.810639
Psmd13	23997	Q9WVJ2	2.09	5.95977e-09	2.11561e-08
Rps8	20116	P62242	-0.14	0.658098	0.851088
Nrxn1	18189	Q9CS84
Sf1		Q64213	-0.54	0.0687202	0.174776
Actl6a	56456	Q9Z2N8	0.07	0.879159	0.951557
Panx1	55991	Q9JIP4	0.28	0.558968	0.791594
Palm		Q9Z0P4-2	0.18	0.531707	0.775281
Snap47	67826	Q8R570	-0.11	0.79391	0.91317
Snrpa1	68981	P57784	0.36	0.52049	0.768948
Arpc2	76709	Q9CVB6	0.16	0.581163	0.804397
Crk	12928	Q64010	0.5	0.217521	0.443069
Scfd1	76983	Q8BRF7	0.32	0.419722	0.682065
Aacs	78894	Q9D2R0	0.28	0.266405	0.511331
Luc7l2	192196	Q7TNC4	0.43	0.259601	0.501331
Pitrm1	69617	Q8K411	6.64	1e-17	3.69067e-17
Hnrnpul1	232989	Q8VDM6	0.76	0.0780028	0.193009
Ncoa5	228869	Q91W39	-0.53	0.0203005	0.0572541
Dnaja2	56445	Q9QYJ0	0.15	0.693753	0.871092
Ost4	67695	Q99LX8	0.02	0.905453	0.961732
Rab18	19330	P35293	-0.34	0.280337	0.530569
Cadm4	260299	Q8R464	0.09	0.913373	0.964447
Tmed10	68581	Q9D1D4	-0.3	0.192681	0.407119
Plxna1	18844	P70206	6.64	1e-17	3.69067e-17
Rps10	67097	P63325	0.01	0.927209	0.968054
Prpsap2	212627	Q8R574	0.23	0.282064	0.532235
Naxe	246703	Q8K4Z3	0.98	0.000770669	0.0024485
Ncam2	17968	O35136	-0.17	0.680434	0.862739
Mapk3	26417	Q63844
Snrpa	53607	Q62189	-0.16	0.515915	0.764305
Stam	20844	P70297	0.01	0.933606	0.970711
Ptk2	14083	P34152	0.03	0.905187	0.961732
Cnpy2	56530	Q9QXT0	0.4	0.0659962	0.16891
Sv2a	64051	Q9JIS5	-0.29	0.32943	0.585003
Acox1	11430	Q9R0H0	0.95	0.0530584	0.138664
Adss2	11566	P46664	-0.13	0.766701	0.902172
Aprt	11821	P08030	0.22	0.456971	0.720679
Ppp3r1	19058	Q63810	0.12	0.543404	0.784391
Iars2	381314	Q8BIJ6	1.53	3.88223e-12	1.40493e-11
Cops7a	26894	Q9CZ04	0.38	0.372979	0.633359
Rnpep	215615	Q8VCT3	-0.33	0.466349	0.727973
Ppfia3	76787	P60469	0.1	0.790547	0.912186
Rpl8	26961	P62918	-0.22	0.338241	0.596345
Gpsm1	67839	Q6IR34	-0.5	0.274667	0.521607
Gps1		Q99LD4	-0.31	0.181618	0.388034
Pgm3	109785	Q9CYR6	0.11	0.81818	0.922517
Ptpn11		P35235-1	-0.77	0.113867	0.267018
Fbxo21	231670	Q8VDH1
Gpc2	71951	Q8BKV1	1.87	1e-17	3.69067e-17
Gda	14544	Q9R111	-0.31	0.4934	0.746715
Nedd4l		Q8CFI0	6.64	1e-17	3.69067e-17
Dock3		Q8CIQ7	-0.57	0.0527529	0.138297
Tmsb4x		P20065-2	-0.09	0.793232	0.91317
Rpl6	19988	P47911	-0.37	0.104469	0.247991
H3c13; H3c14; H3c15; H3c2; H3c3; H3c4; H3c6; H3c7	15077; 260423; 319148; 319149; 319150; 319151; 319154; 97114	P84228	6.64	1e-17	3.69067e-17
Ykt6	56418	Q9CQW1	-0.03	0.999069	0.999763
Ppme1	72590	Q8BVQ5	-0.19	0.542274	0.784291
Trip12	14897	G5E870	6.64	1e-17	3.69067e-17
Glul	14645	P15105	0.08	0.809979	0.91829
Dnm3	103967	Q8BZ98	0.56	0.209435	0.429384
Gpc4	14735	P51655	-0.76	0.0865057	0.211341
Ndufb4	100042503; 68194	Q9CQC7	-0.07	0.792669	0.91317
Dlst	78920	Q9D2G2	-0.17	0.673397	0.857408
Copg2	54160	Q9QXK3	0.53	0.19336	0.407916
Mcm7	17220	Q61881	0.08	0.84922	0.941225
Rab5a	271457	Q9CQD1	-0.25	0.288226	0.539259
Gprin1	26913	Q3UNH4	-0.01	0.997776	0.999404
Cdh2	12558	P15116	0.35	0.39857	0.661168
Acsl4	50790	Q9QUJ7	-0.17	0.701444	0.874143
Vbp1	22327	P61759	0.39	0.296104	0.546611
Tmem43	74122	Q9DBS1	0.28	0.330182	0.585837
Abi1	11308	Q8CBW3	-0.49	0.204462	0.422118
Vamp2	22318	P63044	0.02	0.86988	0.947605
Idi1	102635781; 319554	P58044	-0.05	0.915947	0.965567
Gorasp2	70231	Q99JX3	-0.21	0.589073	0.809331
Dynlrb1	67068	P62627	-0.25	0.28976	0.541468
Mest	17294	Q07646	2.14	1.68349e-05	5.73689e-05
Eif4e	13684	P63073	-0.32	0.163822	0.355916
Srp68	217337	Q8BMA6	0.04	0.944163	0.975334
Prkar1a	19084	Q9DBC7	0.04	0.886315	0.956005
Cbx3		P23198	-0.31	0.41335	0.67642
Dynll2	68097	Q9D0M5	-0.39	0.353295	0.608782
Maged1	94275	Q9QYH6	-0.06	0.813504	0.921152
Cox6a1	12861	P43024	-0.67	0.0191484	0.0541569
Aldh1l2	216188	Q8K009	0.26	0.618507	0.828167
Cops8	108679	Q8VBV7	0.41	0.423673	0.686919
Fam98a	72722	Q3TJZ6	6.64	1e-17	3.69067e-17
Nup155	170762	Q99P88	0.36	0.356495	0.613035
Safb	224903	D3YXK2	-0.15	0.716375	0.883247
Snrpd1	20641	P62315	-0.41	0.284435	0.533102
Kif21b	16565	Q9QXL1	0.48	0.258905	0.501331
Camk2g	12325	Q923T9	0.67	0.0149284	0.0431696
Ist1	71955	Q9CX00	-0.48	0.0753094	0.187545
Ipo11	76582	Q8K2V6	-0.04	0.953295	0.976826
Fsd1l	319636	Q8BYN5	-0.85	0.000168266	0.000549901
Stx7		O70439	0.06	0.822479	0.924883
Mcm5	17218	P49718	0.17	0.799094	0.914345
Stt3b	68292	Q3TDQ1	-0.47	0.326349	0.582535
Ddx21	56200	Q9JIK5	2.43	5.47518e-06	1.89146e-05
Eif2s2	67204	Q99L45	6.64	1e-17	3.69067e-17
Atp6v1f	66144	Q9D1K2	-0.09	0.725286	0.885631
Rps5	20103	P97461	-0.19	0.421154	0.683287
Ppid	67738	Q9CR16	-0.06	0.836872	0.933512
Mpst	246221	Q99J99	0.9	0.0869554	0.212131
Ube3a	22215	O08759	-0.12	0.764735	0.901917
Ppp1r14b	18938	Q62084	0.38	0.348798	0.604659
Gtf2i	14886	Q9ESZ8	0.24	0.566963	0.794381
Tom1l2	216810	Q5SRX1	0.28	0.591326	0.809989
Sucla2	20916	Q9Z2I9	-0.52	0.0987314	0.237286
Atp6v0c	11984	P63082	-0.81	0.00736605	0.0220499
Limch1	77569	Q3UH68	0.03	0.96469	0.983427
Jpt1	15374	P97825	-0.26	0.265369	0.509537
Wars1	22375	P32921	-0.78	0.0640515	0.164484
Adk		P55264-2	-2.78	1.93953e-08	6.86076e-08
Dync1li2	234663	Q6PDL0	0.02	0.984966	0.994669
Ppp1r21	73825	Q3TDD9	6.64	1e-17	3.69067e-17
Nif3l1	65102	Q9EQ80	0.82	0.0871071	0.212362
Apmap	71881	Q9D7N9	-0.27	0.589234	0.809331
Dynll1	56455	P63168	-0.58	0.0110703	0.0326136
Rbm25	67039	B2RY56	0.14	0.798846	0.914345
Serbp1		Q9CY58-2	-1.48	0.0011192	0.0035268
Clic4	29876	Q9QYB1	0.69	0.00166295	0.00517854
Rala	56044	P63321	0.09	0.643117	0.84344
Atad3	108888	Q925I1	0.22	0.44335	0.705572
Ogfr	72075	Q99PG2	-1.89	0.000114102	0.000375088
G3bp2	23881	P97379	-0.28	0.451105	0.714973
Mapk8ip3	30957	Q9ESN9	-0.24	0.555654	0.791095
Dazap1	70248	Q9JII5	-0.5	0.0267966	0.0743644
Macroh2a1		Q9QZQ8-1	-0.43	0.0614929	0.158898
Serbp1	66870	Q9CY58	-0.14	0.745878	0.89566
Ahcyl1	229709	Q80SW1	0.15	0.714767	0.882689
Rhoc	11853	Q62159	-0.23	0.587692	0.80854
Slc7a5	20539	Q9Z127	-0.52	0.039966	0.107988
Sugt1	67955	Q9CX34	-0.47	0.325622	0.582056
Ran	19384	P62827	-0.41	0.0740955	0.184889
Metap1	75624	Q8BP48	-0.38	0.320669	0.576287
Wdr47	99512	Q8CGF6	6.64	1e-17	3.69067e-17
Hip1	215114	Q8VD75	-0.44	0.333338	0.590215
Osgep	66246	Q8BWU5	1.62	1.41556e-07	4.98621e-07
RtcA	66368	Q9D7H3	0.22	0.606546	0.82165
Sgta	52551	Q8BJU0	0.21	0.550443	0.788831
Twf2	23999	Q9Z0P5	-0.11	0.790284	0.912186
Pcbp3	59093	P57722	0.33	0.522965	0.770975
Acp1	11431	Q9D358	-0.15	0.536524	0.77934
Abi2	329165	P62484	0.12	0.670989	0.856948
Rufy3		Q9D394-2	0.18	0.56855	0.795052
Scd2	20250	P13011	-0.14	0.684953	0.864169
Atp9a	11981	O70228	-0.04	0.932658	0.970394
Tpt1	22070	P63028	-0.12	0.612127	0.824762
Eef1d		P57776-2
Psmb4	19172	P99026	0.06	0.87297	0.948708
Atp5pf	11957	P97450	-0.12	0.779157	0.91035
Fam169a	320557	Q5XG69	-0.17	0.478166	0.736255
Mcm2	17216	P97310	-0.22	0.482735	0.74074
Syngr3	20974	Q8R191	-0.17	0.603427	0.818118
Agap3		Q8VHH5	0.35	0.364522	0.622119
Ube2k	53323	P61087	-0.29	0.333355	0.590215
Git1	216963	Q68FF6	-0.09	0.820659	0.924254
Rps14	20044	P62264	0.37	0.361051	0.619173
Armc6	76813	Q8BNU0	6.64	1e-17	3.69067e-17
Rbm8a	60365	Q9CWZ3	0.28	0.386429	0.649609
Hnrnpul2	68693	Q00PI9	-0.53	0.245571	0.483537
Emd	13726	O08579	0.48	0.313065	0.565657
Gsr	14782	P47791	0.93	0.0467455	0.123645
Ube2n	93765	P61089	-0.31	0.178176	0.381979
Dcakd	68087	Q8BHC4	-0.01	0.958051	0.979901
Hars1	15115	Q61035	1.1	0.000179516	0.000586286
Csk	12988	P41241	-0.01	0.99227	0.997632
Csnk1d	104318	Q9DC28	-0.51	0.199048	0.415035
Csnk1e	27373	Q9JMK2
Vps50	73288	Q8CI71	6.64	1e-17	3.69067e-17
Prune1	229589	Q8BIW1	-0.34	0.4354	0.69628
Wdr7	104082	Q920I9	-1.33	0.000731652	0.002326
Hnrnpc	15381	Q9Z204	6.64	1e-17	3.69067e-17
Rpl17		Q9CPR4	-0.27	0.238262	0.474916
Cfap36	216618	Q8C6E0	0.42	0.0529788	0.1386
Fkbp3	30795	Q62446	-0.27	0.418684	0.681481
Nmt1	18107	O70310	-1.33	0.0127565	0.0372533
Fmr1		P35922	-0.35	0.433808	0.694175
Cdk5	12568	P49615	-0.76	0.0760389	0.188614
Eif1	20918	P48024	-0.34	0.466523	0.727973
Rps4x	20102	P62702	0	0.955479	0.978347
Ube2l3	22195	P68037	0.17	0.444634	0.707218
Pip4k2b	108083	Q80XI4	-0.01	0.988795	0.996254
Pex19	19298	Q8VCI5	0.53	0.0154178	0.0445079
Coro1a	12721	O89053	6.64	1e-17	3.69067e-17
Tubb1	545486	A2AQ07
Reep2	225362	Q8VCD6	0.26	0.526937	0.773241
Hspa12a	73442	Q8K0U4	-0.09	0.734217	0.887812
Hdgf	15191	P51859	-0.11	0.657028	0.850361
Ranbp2	19386	Q9ERU9	0.16	0.693997	0.871092
Uchl3	50933	Q9JKB1	-0.3	0.19489	0.410453
Rtn3		Q9ES97-3	0.16	0.430838	0.693622
Ndrg4	234593	Q8BTG7	-0.34	0.475239	0.73432
Stoml2	66592	Q99JB2	0.81	0.0357567	0.0972421
Nans	94181	Q99J77	-0.38	0.334837	0.59263
Tln1	21894	P26039	0.25	0.52309	0.770975
Zfr	22763	O88532	0.09	0.733846	0.887812
Anp32b	67628	Q9EST5	0.23	0.281635	0.531823
Snap25	20614	P60879	0.01	0.993461	0.997632
Ugp2		Q91ZJ5-2	0.06	0.879376	0.951557
Actl6b	83766	Q99MR0	-0.27	0.513874	0.762081
Ranbp1	19385	P34022	0.1	0.618611	0.828167
Etfb	110826	Q9DCW4	0.82	0.103388	0.247175
Nmral1	67824	Q8K2T1	1.34	0.000499033	0.00160579
Ccdc47	67163	Q9D024	-0.37	0.225821	0.456646
Crkl	12929	P47941	-0.18	0.59992	0.815976
H1-1	80838	P43275	0.69	0.0017378	0.00540493
Sar1b	66397	Q9CQC9	0.52	0.270779	0.517354
Ewsr1	14030	Q61545	0.21	0.580357	0.803953
Nmt2	18108	O70311	-0.05	0.918461	0.965567
Sestd1	228071	Q80UK0	0.1	0.718919	0.883899
Txndc5	105245	Q91W90	6.64	1e-17	3.69067e-17
Gspt2	14853	Q149F3	-0.64	0.1814	0.387898
Map6	17760	Q7TSJ2
Ak2	11637	Q9WTP6	-0.21	0.514022	0.762081
Ndufa4	17992	Q62425	-0.82	0.000273871	0.000891544
Stx12	100226	Q9ER00	0.54	0.184719	0.393654
Rhob	11852	P62746	-0.27	0.472076	0.731186
Ttyh3	78339	Q6P5F7	0.2	0.617606	0.827483
Psma7	26444	Q9Z2U0	-0.32	0.393835	0.658579
Mms19	72199	Q9D071	6.64	1e-17	3.69067e-17
Hnrnpc		Q9Z204-2	0.29	0.283908	0.533102
Hspa4l	18415	P48722	0.36	0.419138	0.681735
Elavl1	15568	P70372	-0.61	0.143902	0.322853
Nptn	20320	P97300	0.45	0.245022	0.483024
Stx1a	20907	O35526	0.02	0.950759	0.976455
Eif1b	68969	Q9CXU9	0.11	0.583867	0.805892
Ciapin1	109006	Q8WTY4	-0.06	0.894529	0.960672
Ubr1	22222	O70481	-1.01	0.0149709	0.0432673
Ptpa	110854	P58389	0.04	0.924604	0.967133
Pals2	56524	Q9JLB0	-0.79	0.0733106	0.183477
Sh3glb1	54673	Q9JK48	1.5	0.00130048	0.00407761
Nipsnap1	18082	O55125	-0.55	0.043219	0.115601
Sec13	110379	Q9D1M0	0.02	0.992726	0.997632
Map2k1	26395	P31938	-0.2	0.629073	0.835409
Pfdn2	18637	O70591	0.02	0.894859	0.960672
Dbi	13167	P31786	0.17	0.416766	0.680564
Akr1b1	11677	P45376	0.46	0.280677	0.530613
Cdc42		P60766-1	0.43	0.16594	0.359429
Cadm2	239857	Q8BLQ9	-0.06	0.886346	0.956005
Acp1		Q9D358-2	0.64	0.105332	0.249922
Atad1	67979	Q9D5T0	-0.22	0.607605	0.822017
Mia3	338366	Q8BI84	6.64	1e-17	3.69067e-17
Psma1	26440	Q9R1P4	0.19	0.643615	0.843874
Nras		P08556	-0.1	0.801696	0.914345
Ctsb	13030	P10605	0.02	0.907852	0.962868
Nop56	67134	Q9D6Z1	-0.3	0.478814	0.7364
Tmed4	103694	Q8R1V4	-1.21	0.000128041	0.000420084
G6pdx	14381	Q00612	-0.08	0.858738	0.94526
Nutf2	68051	P61971	-0.21	0.53022	0.774889
Rpl23	65019	P62830	0.15	0.500151	0.752404
Rap1b	215449	Q99JI6	0.09	0.737794	0.89085
Eloc	67923	P83940	-0.44	0.0529192	0.138516
Pgm2	66681	Q7TSV4	0.15	0.713984	0.882684
Src		P05480-1	-0.68	0.10731	0.253847
Ntm		Q99PJ0	0.1	0.801824	0.914345
Impdh2	23918	P24547	0.37	0.36475	0.622119
Cand2	67088	Q6ZQ73	-0.24	0.559589	0.792002
Rpl7	19989	P14148	0.51	0.19647	0.41154
Mmut	17850	P16332	0.02	0.982849	0.99373
Impa1		O55023	-0.2	0.653924	0.849545
Lypla2	26394	Q9WTL7	0.13	0.767693	0.902228
Atox1	11927	O08997	0.56	0.0764244	0.189477
Ap3b2	11775	Q9JME5	-0.41	0.252734	0.494315
Kdelr2	66913	Q9CQM2	2.37	1e-17	3.69067e-17
Map2k4	26398	P47809	1.92	5.97868e-06	2.05973e-05
Pspc1	66645	Q8R326	0.73	0.116188	0.271069
Nudt2	66401	P56380	0.09	0.863652	0.946497
Cdc42	12540	P60766	-0.16	0.490652	0.745328
Ybx3	56449	Q9JKB3	0.04	0.917151	0.965567
Chl1	12661	P70232	-0.01	0.970123	0.986422
Mark1	226778	Q8VHJ5	-0.19	0.584981	0.806355
Mcm4	17217	P49717	0.42	0.291437	0.543187
Kpna1	16646	Q60960
Rufy3	52822	Q9D394
Ppm1a	19042	P49443	-0.05	0.903136	0.961732
Slc25a1	13358	Q8JZU2	-0.03	0.898359	0.961732
St13	70356	Q99L47	-0.02	0.976088	0.990083
Xpo7	65246	Q9EPK7	-0.72	0.0619846	0.159666
Arfgef3	215821	Q3UGY8	0.7	0.0904342	0.219022
Prkca	18750	P20444	-0.12	0.615443	0.827233
Nt5dc3	103466	Q3UHB1	-0.69	0.139642	0.31454
Picalm	233489	Q7M6Y3	6.64	1e-17	3.69067e-17
Metap2	56307	O08663	0.47	0.225066	0.455667
Me1	17436	P06801	0.36	0.529148	0.773547
Cd99l2	171486	Q8BIF0	0.03	0.945552	0.975824
Erp29	67397	P57759	-0.24	0.595626	0.812997
Cox4i1	12857	P19783	0.29	0.309355	0.563003
Snrpd2	107686	P62317	0.07	0.800706	0.914345
Rps6	105244208; 20104	P62754	-0.02	0.994625	0.998138
Eif3i	54709	Q9QZD9	-0.43	0.0593	0.153935
Hmgb3	15354	O54879	0.43	0.298551	0.548508
Smarcb1	20587	Q9Z0H3	-0.29	0.507569	0.757185
Mtpn	14489	P62774	0.21	0.610776	0.823868
Ivd	56357	Q9JHI5	-0.27	0.470827	0.729927
Usp10	22224	P52479	0.38	0.465108	0.726894
Vcl	22330	Q64727	-0.32	0.160424	0.350143
Smpd3	58994	Q9JJY3	-0.37	0.408411	0.670408
Vcpip1	70675	Q8CDG3	-0.13	0.765046	0.902072
Mlec	109154	Q6ZQI3	-0.09	0.757649	0.901075
Celf2		Q9Z0H4-6	-0.49	0.284361	0.533102
Osbp	76303	Q3B7Z2	0.19	0.634575	0.838587
Hras	15461	Q61411
Vapb		Q9QY76	0.38	0.527272	0.773267
Edil3	13612	O35474	0.22	0.55208	0.789327
Mtatp6	17705	P00848	-0.77	0.000679753	0.00217063
Ddx42	72047	Q810A7	0.58	0.257979	0.501157
Hdgfl3	29877	Q9JMG7	-0.6	0.149536	0.332501
Acadsb	66885	Q9DBL1	0.28	0.58601	0.807331
Arpp19	59046	P56212	0.07	0.793689	0.91317
Syt11	229521	Q9R0N3	6.64	1e-17	3.69067e-17
Diaph1	13367	O08808	-0.39	0.36136	0.619281
Ppp1r9b	217124	Q6R891	0.89	0.0227866	0.0639068
Hadh	15107	Q61425	0.3	0.491901	0.74636
Gapvd1	66691	Q6PAR5	-0.25	0.609557	0.822624
Cadm1	54725	Q8R5M8	-0.18	0.673373	0.857408
Prpsap1	67763	Q9D0M1	0	0.96069	0.981299
Napb	17957	P28663	-0.48	0.240595	0.477385
Vps51	68505	Q3UVL4	6.64	1e-17	3.69067e-17
Luc7l3	67684	Q5SUF2	6.64	1e-17	3.69067e-17
Gap43	14432	P06837	-0.25	0.284162	0.533102
H2az1	51788	P0C0S6	0.15	0.458769	0.722608
Csnk2b	13001	P67871	6.64	1e-17	3.69067e-17
Crip2	68337	Q9DCT8	-0.09	0.799744	0.914345
Hadhb	231086	Q99JY0	-0.2	0.401167	0.664817
Ndufb10	68342	Q9DCS9	-0.06	0.887811	0.956143
Cops3	26572	O88543	6.64	1e-17	3.69067e-17
Rrm1	20133	P07742	-0.46	0.0456032	0.121134
Erp44	76299	Q9D1Q6	0.1	0.778604	0.909941
Atp5pb	11950	Q9CQQ7	-0.06	0.814796	0.921315
Srsf1	110809	Q6PDM2	-0.46	0.346058	0.604659
Wdr48	67561	Q8BH57	0.07	0.795085	0.91348
Aldh4a1	212647	Q8CHT0	0.38	0.351282	0.606353
Snca	20617	O55042	0.31	0.150206	0.332958
Rab3c	67295	P62823	-0.22	0.502713	0.753472
Nit2	52633	Q9JHW2	-0.02	0.959651	0.980738
Lsm8	76522	Q6ZWM4	0.17	0.591847	0.810054
Exoc5	105504	Q3TPX4	-0.01	0.942096	0.974695
Klc2		O88448	1.63	0.000987726	0.00313414
Uqcr11	66594	Q9CPX8	-0.3	0.192775	0.407119
Mtmr7	54384	Q9Z2C9	-0.57	0.10734	0.253847
Dhcr7	13360	O88455	-0.07	0.847852	0.940658
Srrm2	75956	Q8BTI8	0.35	0.563063	0.792897
Vsnl1	26950	P62761	0.07	0.719543	0.883899
Hsbp1	68196	Q9CQZ1	0.18	0.659898	0.851456
Mapk8ip3		Q9ESN9-5
Tbca	21371	P48428	6.64	1e-17	3.69067e-17
Ranbp3	71810	Q9CT10	-1.15	0.0155895	0.0448746
Magoh	17149	P61327	-0.49	0.239683	0.477181
H2bc11; H2bc13; H2bc15; H2bc7	319180; 319183; 319185; 319187; 665596; 665622	P10853	0.25	0.240831	0.477385
Plppr4	229791	Q7TME0	0.37	0.365559	0.623287
Scyl2	213326	Q8CFE4	-0.09	0.814477	0.921315
Pdxdc1	94184	Q99K01	0.39	0.07402	0.184792
Rpl27	108167922; 19942	P61358	-0.68	0.103508	0.247345
Syn2	20965	Q64332	0.08	0.838466	0.934046
Dad1	13135	P61804	-0.13	0.583657	0.805892
Sh3bgrl	56726	Q9JJU8	0.2	0.620254	0.829483
Cherp	27967	Q8CGZ0	-0.63	0.132503	0.301843
Usp39	28035	Q3TIX9	-1.41	3.07801e-10	1.10356e-09
Mark3	17169	Q03141	-0.02	0.904735	0.961732
Psme3	19192	P61290	0.54	0.137854	0.31079
Tmem120a	215210	Q8C1E7	0.29	0.466381	0.727973
Mcm3	17215	P25206	0.83	0.0658039	0.168639
Srrt	83701	Q99MR6	0	0.982459	0.993535
Nav1	215690	Q8CH77	0.1	0.78516	0.910928
Rab5b	19344	P61021	-0.07	0.904972	0.961732
Rraga	68441	Q80X95	-0.09	0.865727	0.946497
Stat3	20848	P42227	-0.16	0.724916	0.885631
Mff	75734	Q6PCP5	6.64	1e-17	3.69067e-17
Armc10	67211	Q9D0L7	0.64	0.123121	0.283688
Golph3	66629	Q9CRA5	0.29	0.473895	0.733551
Rpl11	67025	Q9CXW4	0	0.935496	0.971157
Khdrbs1	20218	Q60749	-0.06	0.82716	0.927624
Ralgapb		Q8BQZ4	6.64	1e-17	3.69067e-17
Spns1	73658	Q8R0G7	0.4	0.296338	0.546642
Ncald	52589	Q91X97	-0.4	0.295029	0.545085
Bclaf1	72567	Q8K019	0.45	0.380947	0.642531
Vps29	56433	Q9QZ88	-0.33	0.288256	0.539259
Elavl2	15569	Q60899	-0.23	0.585932	0.807331
Mcts1	68995	Q9DB27	0.53	0.329273	0.585003
Micos13	224904	Q8R404	-0.53	0.163036	0.354781
Acsl3	74205	Q9CZW4	6.64	1e-17	3.69067e-17
Gprasp1	67298	Q5U4C1	6.64	1e-17	3.69067e-17
Exoc4	20336	O35382	-0.38	0.402049	0.665814
Ppm1e	320472	Q80TL0	-0.6	0.14755	0.328558
Acot1	26897	O55137	-0.28	0.484172	0.742141
Stt3a	16430	P46978	0.71	0.0824781	0.202586
Rdh11	17252	Q9QYF1	0.82	0.154002	0.339873
Ralb	64143	Q9JIW9
Tsg101	22088	Q61187	0.5	0.067868	0.173046
Strn4	97387	P58404	-0.03	0.952156	0.976455
Rhot1	59040	Q8BG51	-0.28	0.568185	0.794984
Map4k4	26921	P97820	-0.27	0.569195	0.795165
Cope	59042	O89079	-0.62	0.105386	0.249932
Nt5c	50773	Q9JM14	6.64	1e-17	3.69067e-17
Nrcam	319504	Q810U4	-1.87	0.000716091	0.00227942
Ube2v2	70620	Q9D2M8
Usp24	329908	B1AY13	-0.78	0.00970228	0.0289054
Atxn2l		Q7TQH0-2	0.08	0.864137	0.946497
Snu13	20826	Q9D0T1	1.87	1e-17	3.69067e-17
Fis1	66437	Q9CQ92	-0.27	0.380471	0.642388
Mpi	110119	Q924M7	-0.05	0.884534	0.954923
Cdkn1b	12576	P46414	-0.11	0.785774	0.910928
Ptcd3	69956	Q14C51	0.8	0.0747	0.186212
Faf2	76577	Q3TDN2	-0.4	0.373964	0.633959
Ndufa8	68375	Q9DCJ5	0.13	0.747909	0.897026
Ssbp3	72475	Q9D032	-0.07	0.888187	0.956143
Gdap1	14545	O88741	-0.18	0.453947	0.716811
Mtx1		P47802	-0.94	0.0688775	0.175087
Pycr3	66194	Q9DCC4	0.35	0.494077	0.74729
Bcl2l13	94044	P59017	0.01	0.987786	0.996074
Anxa5	11747	P48036	-0.13	0.738179	0.891102
Brox	71678	Q8K2Q7	6.64	1e-17	3.69067e-17
Smu1	74255	Q3UKJ7	0	0.978323	0.991149
Cul4b	72584	A2A432	-0.24	0.624742	0.83107
Top1	21969	Q04750	0.51	0.153889	0.339772
Usp47	74996	Q8BY87	-0.49	0.112221	0.263775
Map1s	270058	Q8C052	-0.26	0.280864	0.530768
Rps27a	78294	P62983	-0.26	0.552582	0.789327
Ubqln4	94232	Q99NB8	-0.13	0.769423	0.902924
Ube2i	22196	P63280	6.64	1e-17	3.69067e-17
Egfr	13649	Q01279	1.73	2.15652e-05	7.30916e-05
Prkcsh		O08795-2	6.64	1e-17	3.69067e-17
Cul2	71745	Q9D4H8	-0.34	0.29695	0.546967
Ssr4	20832	Q62186	0.28	0.488739	0.743923
Eif5	217869	P59325	0.43	0.351111	0.606267
Epb41	269587	P48193	1.03	0.0448471	0.119252
Rab3b	69908	Q9CZT8	-0.27	0.463902	0.726682
Cpsf6	432508	Q6NVF9	6.64	1e-17	3.69067e-17
Calb2	12308	Q08331	6.64	1e-17	3.69067e-17
Exoc3	211446	Q6KAR6	-1.42	7.44954e-06	2.56119e-05
Trnt1	70047	Q8K1J6	-0.55	0.24328	0.48094
Agps	228061	Q8C0I1	0.83	0.000206556	0.000673722
Eif3j1	78655	Q3UGC7	-0.4	0.397888	0.660473
Pgrmc1	53328	O55022	0.26	0.510237	0.760059
Sod1	20655	P08228	0.22	0.303194	0.555731
Tiprl	226591	Q8BH58	-0.16	0.67304	0.857408
Hspbp1	66245	Q99P31	0.07	0.866829	0.946497
Lsamp		Q8BLK3	-0.07	0.921818	0.966658
Vac14	234729	Q80WQ2	6.64	1e-17	3.69067e-17
Carhsp1	52502	Q9CR86	-0.29	0.202671	0.419628
Itm2b	16432	O89051	0.28	0.465981	0.727973
Fkbp5	14229	Q64378	-0.06	0.883226	0.954279
Agfg1	15463	Q8K2K6	-0.31	0.502964	0.753472
Vps52	224705	Q8C754	-0.44	0.258596	0.501331
Hspa13	110920	Q8BM72	-0.24	0.524431	0.771141
Soga3	67412	Q6NZL0	0.89	0.0315971	0.0867755
Dctpp1	66422	Q9QY93	-0.41	0.0726282	0.182217
Hddc3	68695	Q9D114	6.64	1e-17	3.69067e-17
Arl2	56327	Q9D0J4	-0.28	0.478037	0.736255
Tmx2	66958	Q9D710	-0.17	0.709566	0.878747
Grk2	110355	Q99MK8	-2.26	1e-17	3.69067e-17
H2bc21	319190	Q64524	-0.09	0.809576	0.91829
Tomm22	223696	Q9CPQ3	0.71	0.0848082	0.207396
Rpl23a	268449	P62751	-0.56	0.0133417	0.0388495
Luc7l	66978	Q9CYI4	0.4	0.475097	0.73432
Mon2	67074	Q80TL7	0.08	0.698545	0.873187
Unc45a	101869	Q99KD5	6.64	1e-17	3.69067e-17
Got1	14718	P05201	-0.69	0.155308	0.340958
Dpy30	66310	Q99LT0	6.64	1e-17	3.69067e-17
Septin8	20362	Q8CHH9	0.41	0.464444	0.726682
Manf		Q9CXI5	0.39	0.332601	0.589713
Gpm6a	234267	P35802	-0.28	0.225823	0.456646
Cfdp1	23837	O88271	-0.35	0.383041	0.645426
Hacd3	57874	Q8K2C9	-0.49	0.0306862	0.0844124
Mccc2	78038	Q3ULD5	6.64	1e-17	3.69067e-17
Hgs	15239	Q99LI8	0.1	0.800688	0.914345
Elavl3	15571	Q60900	-0.54	0.259513	0.501331
Mtdh	67154	Q80WJ7	0.06	0.926279	0.9677
Enoph1	67870	Q8BGB7	1.08	0.00846836	0.0252592
Uqcrq	22272	Q9CQ69	-0.24	0.296521	0.546778
Acbd3	170760	Q8BMP6	0.4	0.0664213	0.169875
Vps28	66914	Q9D1C8	-0.69	0.0318623	0.087456
Nisch	64652	Q80TM9	0.61	0.18784	0.398952
Ncapd2	68298	Q8K2Z4	0.91	3.58156e-05	0.000120255
Fyn	14360	P39688	0.04	0.947566	0.976333
Rragb	245670	Q6NTA4	1.33	0.000694218	0.00221541
Dnajc5	13002	P60904	0.13	0.621416	0.830373
Abcf1	224742	Q6P542	-0.1	0.819231	0.923266
Rnf214	235315	Q8BFU3	-0.92	0.0504906	0.132574
Calml3	70405	Q9D6P8	6.64	1e-17	3.69067e-17
Tmx3	67988	Q8BXZ1	0.98	0.0132192	0.038515
Sirt2	64383	Q8VDQ8	-0.73	0.126507	0.290208
Rps15a	267019	P62245	-0.66	0.00351633	0.0107502
Igsf3	78908	Q6ZQA6	-0.21	0.625373	0.831457
Rsl1d1	66409	Q8BVY0	6.64	1e-17	3.69067e-17
Nefm	18040	P08553	6.64	1e-17	3.69067e-17
Flii	14248	Q9JJ28	-0.25	0.51092	0.760852
Psma6	26443	Q9QUM9	0.21	0.482815	0.74074
Sh3gl1	20405	Q62419	6.64	1e-17	3.69067e-17
Zbtb18	30928	Q9WUK6	0.18	0.703552	0.875388
Gad1	14415	P48318	-0.39	0.0865616	0.211375
Guk1	14923	Q64520	-0.25	0.558424	0.791594
Tmx4	52837	Q8C0L0	6.64	1e-17	3.69067e-17
Coa3	52469	Q9D2R6	-0.59	0.0475178	0.125556
Sympk	68188	Q80X82	0.11	0.890612	0.958343
Dnpep	13437	Q9Z2W0	0.3	0.505785	0.756343
Eif6	16418	O55135	6.64	1e-17	3.69067e-17
Hip1r	29816	Q9JKY5	-1.25	0.000124168	0.000407644
Atl1	73991	Q8BH66	-0.24	0.588338	0.808764
Cab39	12283	Q06138	-0.45	0.2371	0.472788
Sec61a2	57743	Q9JLR1	3.7	1e-17	3.69067e-17
Gsta4	14860	P24472	-0.08	0.836471	0.933272
Map2k2	26396	Q63932	0.19	0.693607	0.871092
Ube2g1	67128	P62254	1.52	8.79852e-12	3.18178e-11
Sgpl1	20397	Q8R0X7	-0.34	0.396878	0.660473
Btf3l4	70533	Q9CQH7	0.03	0.849192	0.941225
Adprh	11544	P54923	0.23	0.39561	0.659882
Lamtor5	68576	Q9D1L9	0.85	0.0895818	0.217062
Calb1	12307	P12658	0.64	0.108094	0.255268
Kpna2	16647	P52293	6.64	1e-17	3.69067e-17
Cotl1	72042	Q9CQI6	-0.11	0.66584	0.854266
Vta1	66201	Q9CR26	0.04	0.864547	0.946497
Fnta	14272	Q61239	6.64	1e-17	3.69067e-17
Rpl10	110954	Q6ZWV3	6.64	1e-17	3.69067e-17
Trim67	330863	Q505D9	-0.13	0.802048	0.914345
Acadl	11363	P51174	0.03	0.932722	0.970394
Pycr2	69051	Q922Q4	0.29	0.528891	0.773397
Pde2a	207728	Q922S4	6.64	1e-17	3.69067e-17
Cirbp	12696	P60824	-0.26	0.363568	0.621457
Srgap3	259302	Q812A2	0.34	0.509948	0.759854
Znf638	18139	Q61464	6.64	1e-17	3.69067e-17
Adprs	100206	Q8CG72	0.09	0.638068	0.839817
Ndufb8	67264	Q9D6J5	-0.23	0.464495	0.726682
Sgip1	73094	Q8VD37	6.64	1e-17	3.69067e-17
Gnb4	14696	P29387	6.64	1e-17	3.69067e-17
Nedd8	18002	P29595	0.17	0.527942	0.773361
Tial1	21843	P70318	0.22	0.675729	0.858776
Scamp1	107767	Q8K021	0.06	0.896287	0.961166
Mta1		Q8K4B0	0.34	0.557109	0.791095
Uba5	66663	Q8VE47	6.64	1e-17	3.69067e-17
Nrbp1	192292	Q99J45	-0.6	0.145204	0.325028
Mtrex	72198	Q9CZU3	-0.07	0.871952	0.948423
Psmb2	26445	Q9R1P3	-0.68	0.0868482	0.211972
Prpf31	68988	Q8CCF0	-0.4	0.408143	0.670248
Smarcd3	66993	Q6P9Z1	6.64	1e-17	3.69067e-17
Cox7c	12867	P17665	-0.57	0.0123141	0.0360244
Ndufs8	225887	Q8K3J1	0.1	0.778181	0.909659
Ndufa6	67130	Q9CQZ5	-0.16	0.656939	0.850361
Map4		P27546-4	0.04	0.967954	0.985215
Ndufa5	68202	Q9CPP6	-0.18	0.623457	0.83107
Hid1		Q8R1F6-2	-2.15	1e-17	3.69067e-17
Ddx46	212880	Q569Z5	6.64	1e-17	3.69067e-17
Sar1a		P36536	-0.16	0.613807	0.826186
Vps53	68299	Q8CCB4	0.84	0.000121218	0.000398219
Asah1	11886	Q9WV54	0.37	0.366334	0.624397
Atcay	16467	Q8BHE3	6.64	1e-17	3.69067e-17
Exoc1	69940	Q8R3S6	0.72	0.0822654	0.202162
Ddx19a	13680	Q61655	0.32	0.42394	0.686919
Ankrd17	81702	Q99NH0	0.08	0.929581	0.969335
Mthfd1l	270685	Q3V3R1	-0.49	0.277062	0.525362
Slc22a17	59049	Q9D9E0	0.16	0.471341	0.730273
Lzic	69151	Q8K3C3	0.24	0.53437	0.777786
Wdr37	207615	Q8CBE3	-0.11	0.80062	0.914345
Atp8a1		P70704-2	-0.2	0.659993	0.851456
Elovl5	68801	Q8BHI7	-0.77	0.000626269	0.0020075
Plpp3	67916	Q99JY8	-0.41	0.329659	0.585115
Clasp2		Q8BRT1-5
Eif4h	22384	Q9WUK2	-0.18	0.624122	0.83107
S100a6	20200	P14069	6.64	1e-17	3.69067e-17
Mtnd4	17719	P03911	6.64	1e-17	3.69067e-17
Fabp3	14077	P11404	-0.01	0.925589	0.967421
Tsnax	53424	Q9QZE7	-0.75	0.0196962	0.0556435
Fkbp2	14227	P45878	0.04	0.898431	0.961732
Anapc2	99152	Q8BZQ7	-1.69	6.72806e-09	2.38666e-08
Acot2	171210	Q9QYR9	6.64	1e-17	3.69067e-17
Ubxn6	66530	Q99PL6	6.64	1e-17	3.69067e-17
Ssr2	66256	Q9CPW5	-0.96	2.05327e-05	6.96865e-05
Itpa	16434	Q9D892	0.7	0.157726	0.345211
Oxsr1	108737	Q6P9R2	6.64	1e-17	3.69067e-17
Jpt2	52009	Q6PGH2	-0.46	0.313986	0.566888
Ube2v1	66589	Q9CZY3	-0.02	0.963102	0.983065
Ndufv2	72900	Q9D6J6	6.64	1e-17	3.69067e-17
Tbc1d10b	68449	Q8BHL3	-0.44	0.147934	0.32923
Sec23b	27054	Q9D662
Thumpd1	233802	Q99J36	-0.34	0.373402	0.633649
Bub3	12237	Q9WVA3	-0.72	0.155586	0.341419
Pfdn6	14976	Q03958	0.53	0.0840336	0.205602
Syn3	27204	Q8JZP2	-0.16	0.659944	0.851456
Taldo1	21351	Q93092	-0.49	0.0332029	0.0907883
Pex5	19305	O09012	0.14	0.831282	0.930809
Pla2g15	192654	Q8VEB4	-0.85	0.0277253	0.076645
Rab21	216344	P35282	-0.4	0.370178	0.630179
Astn1	11899	Q61137	0.77	0.0479116	0.126463
Uba6	231380	Q8C7R4	-0.88	0.0858157	0.209758
Sdhb	67680	Q9CQA3	0.19	0.735408	0.888824
Emc8	18117	O70378	-0.4	0.37215	0.632591
Pdxk	216134	Q8K183	-0.64	0.121699	0.281831
Slc1a4	55963	O35874	-0.23	0.467316	0.728278
Actr3b	242894	Q641P0	0.81	0.0787849	0.194848
Arl1	104303	P61211	-0.1	0.801176	0.914345
Asrgl1	66514	Q8C0M9	0.43	0.296261	0.546642
Ppp4c	56420	P97470	-0.84	0.0378856	0.102643
Gne	50798	Q91WG8	6.64	1e-17	3.69067e-17
Pbrm1		Q8BSQ9	6.64	1e-17	3.69067e-17
Atp5f1c	11949	Q91VR2	-0.02	0.953257	0.976826
Ppp4r3a	68734	Q6P2K6	0.1	0.900708	0.961732
Rnf14	56736	Q9JI90	6.64	1e-17	3.69067e-17
Strn	268980	O55106	-1.73	1.04361e-14	3.80963e-14
Sh3glb2	227700	Q8R3V5
Ngef		Q8CHT1-2	6.64	1e-17	3.69067e-17
Tbcb	66411	Q9D1E6	-1.1	0.000623841	0.00200099
Islr2	320563	Q5RKR3	0.14	0.729718	0.88757
Nsun2	28114	Q1HFZ0	-0.16	0.683598	0.863393
Aifm1	26926	Q9Z0X1	0.18	0.649461	0.846676
Spag7	216873	Q7TNE3	0.5	0.241772	0.478698
Agrn		A2ASQ1	0.15	0.787152	0.910928
Alb	11657	P07724	-1.49	3.27649e-11	1.18147e-10
Sdcbp	53378	O08992	6.64	1e-17	3.69067e-17
Cdc5l	71702	Q6A068	-0.95	0.0502772	0.13236
Hdac6	15185	Q9Z2V5	0.63	0.00387861	0.0118361
Sez6l2	233878	Q4V9Z5	-0.26	0.506777	0.756925
Srpk2	20817	O54781	6.64	1e-17	3.69067e-17
Gstm5	14866	P48774	-0.36	0.344691	0.604659
Ufc1	66155	Q9CR09	-0.5	0.0270358	0.0749866
Hs2st1	23908	Q8R3H7	-0.21	0.652699	0.848914
Ube2m	22192	P61082	0.11	0.852644	0.943562
Tollip	54473	Q9QZ06	6.64	1e-17	3.69067e-17
Mta2	23942	Q9R190	6.64	1e-17	3.69067e-17
Cd47		Q61735-2	0.51	0.250591	0.49092
Pbx1	18514	P41778	0.66	0.100845	0.241441
Mllt11	56772	P97783	6.64	1e-17	3.69067e-17
Rsu1		Q01730	6.64	1e-17	3.69067e-17
Tagln2	21346	Q9WVA4	6.64	1e-17	3.69067e-17
Srrm1	51796	Q52KI8	0.04	0.913104	0.964447
Gpd1l	333433	Q3ULJ0	0.01	0.947347	0.976333
Shtn1	71653	Q8K2Q9
Supt5h	20924	O55201	6.64	1e-17	3.69067e-17
U2af1	108121	Q9D883	0.12	0.859423	0.94526
Snrnp70	20637	Q62376	-0.7	0.150066	0.332942
Stmn1	16765	P54227	0.07	0.708187	0.87818
Fkbp8	14232	O35465	0.43	0.32681	0.582942
Tomm7	66169	Q9D173	0.32	0.138337	0.311739
Prkcb		P68404-2	-0.07	0.843278	0.937535
Slc27a4	26569	Q91VE0	0.28	0.275342	0.522691
Zmym3	56364	Q9JLM4
Rac1	19353	P63001	-0.58	0.0520279	0.136539
Slc1a2	20511	P43006	1.12	0.00665323	0.0199637
Aldh6a1	104776	Q9EQ20	1.41	1.86661e-10	6.71632e-10
Scg2	20254	Q03517	6.64	1e-17	3.69067e-17
Fxr2		Q9WVR4	6.64	1e-17	3.69067e-17
Usp15	14479	Q8R5H1	1.61	2.13661e-10	7.66585e-10
Cstf3	228410	Q99LI7	6.64	1e-17	3.69067e-17
Ilk	16202	O55222	-0.27	0.239235	0.476666
Hmgcl	15356	P38060	0.06	0.965577	0.983791
Arhgef12		Q8R4H2	0.02	0.927724	0.968202
Cmpk1	66588	Q9DBP5	0.11	0.78707	0.910928
Tcerg1	56070	Q8CGF7	0.72	0.119899	0.278306
Snrpd3	67332	P62320	0.53	0.341322	0.600176
Pdhx	27402	Q8BKZ9	-0.02	0.975674	0.990062
Mrps36	66128	Q9CQX8	-0.63	0.163666	0.355885
Wasf1	83767	Q8R5H6	0.68	0.257612	0.501157
Ube2d3	66105	P61079	0.12	0.632156	0.837248
Samm50	68653	Q8BGH2	0.23	0.550191	0.788831
Macroh2a2	404634	Q8CCK0	-0.36	0.115719	0.270227
Hprt1	15452	P00493	-0.43	0.257341	0.501016
Pdap1	231887	Q3UHX2	0.37	0.361822	0.619649
Kif3a	16568	P28741	0.12	0.765632	0.902172
Apoe	11816	P08226
Pum2	80913	Q80U58	0.24	0.535934	0.778709
Rrbp1	81910	Q99PL5	0.86	0.109642	0.258561
Pds5a		Q6A026	0.11	0.767986	0.902362
Faf1	14084	P54731	-0.13	0.764146	0.901858
Elavl4	15572	Q61701
Rdh14	105014	Q9ERI6	0.18	0.512401	0.761504
Sccpdh	109232	Q8R127	6.64	1e-17	3.69067e-17
Lman2	66890	Q9DBH5	-0.1	0.80297	0.91439
Tbce	70430	Q8CIV8	6.64	1e-17	3.69067e-17
Tmx1	72736	Q8VBT0	-0.53	0.0194832	0.0550726
Rps21	66481	Q9CQR2	-0.03	0.935893	0.971157
Madd	228355	Q80U28	-0.41	0.1354	0.306357
Cdv3	321022	Q4VAA2	-0.55	0.066752	0.170547
Atp6v1g1	66290	Q9CR51
Akt1	11651	P31750	-0.03	0.966672	0.984508
Vps4b	20479	P46467	-0.08	0.832708	0.931538
Ahcyl2	74340	Q68FL4	-1.29	5.77217e-05	0.000192393
Gtpbp1	14904	O08582	-1.71	3.59009e-05	0.000120461
Rbm14	56275	Q8C2Q3	0.69	0.165008	0.357874
Rpl32	19951	P62911	-0.09	0.833939	0.932087
Tars1	110960	Q9D0R2	-0.22	0.630221	0.836105
Ctif	269037	Q6PEE2	0.45	0.262565	0.505552
Rps6ka3	110651	P18654	0.45	0.118125	0.274951
Gsk3a	606496	Q2NL51	-0.58	0.178358	0.382044
Ripor1	75687	Q68FE6	6.64	1e-17	3.69067e-17
Slc25a17	20524	O70579	-1.17	0.00493529	0.0149879
Ube2d1	216080	P61080	6.64	1e-17	3.69067e-17
Tomm6	66119	Q9CQN3	-0.02	0.983741	0.99398
Ctc1	68964	Q5SUQ9	-0.2	0.630466	0.836105
Myg1	60315	Q9JK81	-0.48	0.314094	0.566888
Arxes2	76219; 76976	C0HK80	-0.4	0.0791682	0.195507
Atp5f1d	66043	Q9D3D9	-0.35	0.126529	0.290208
Mcm6	17219	P97311	0.06	0.884582	0.954923
Cracd	320827	Q5PR69	6.64	1e-17	3.69067e-17
Ide		Q9JHR7	0.63	0.203528	0.421228
Galnt2	108148	Q6PB93	0.21	0.592736	0.810639
Rps9	76846	Q6ZWN5	0.12	0.769544	0.902924
Adrm1	56436	Q9JKV1	0.08	0.689717	0.86762
Ephb2	13844	P54763	-0.12	0.781802	0.91035
Tpm3	59069	P21107
Eml4	78798	Q3UMY5	-0.3	0.467589	0.728278
Thrap3	230753	Q569Z6	6.64	1e-17	3.69067e-17
Napg	108123	Q9CWZ7	6.64	1e-17	3.69067e-17
Rpl21	19933	O09167	-0.12	0.779746	0.91035
Ap3m1	55946	Q9JKC8	6.64	1e-17	3.69067e-17
Snx1	56440	Q9WV80	0.63	0.201724	0.418418
Phf24	230085	Q80TL4	-0.11	0.790738	0.912186
Cpne1	266692	Q8C166	0.33	0.552985	0.789327
Erlin2	244373	Q8BFZ9	6.64	1e-17	3.69067e-17
Kcmf1	74287	Q80UY2	-0.97	0.0207104	0.058214
Eci1	13177	P42125	-0.87	0.0423189	0.11343
Pld3	18807	O35405	-0.72	0.129141	0.295659
Mcu	215999	Q3UMR5	0.06	0.903957	0.961732
Lsm7	66094	Q9CQQ8	0.37	0.413964	0.677089
Surf4	20932	Q64310	-0.11	0.780599	0.91035
Cnrip1	380686	Q5M8N0	0.17	0.655645	0.850324
Zyg11b	414872	Q3UFS0	6.64	1e-17	3.69067e-17
Sacm1l	83493	Q9EP69	6.64	1e-17	3.69067e-17
Dhps	330817	Q3TXU5	0.55	0.321233	0.576475
Tln2	70549	Q71LX4	6.64	1e-17	3.69067e-17
Ppp6c	67857	Q9CQR6	6.64	1e-17	3.69067e-17
Tpd52l2	66314	Q9CYZ2	-0.15	0.72292	0.885631
Vasp	22323	P70460	-0.33	0.411418	0.674022
Nup107	103468	Q8BH74	1.08	1.85186e-05	6.29783e-05
Mtarc2	67247	Q922Q1	-0.03	0.963943	0.983427
Rps19	20085	Q9CZX8	6.64	1e-17	3.69067e-17
Gpm6b	14758	P35803	6.64	1e-17	3.69067e-17
Pcyt1a	13026	P49586	6.64	1e-17	3.69067e-17
Ctnnbl1	66642	Q9CWL8	0.48	0.34242	0.60139
Ranbp6	240614	Q8BIV3	-2.59	2.22045e-16	8.18291e-16
Hebp1	15199	Q9R257	0.52	0.346356	0.604659
Tcaf1	77574	Q8BNE1	-0.36	0.33753	0.596062
Ppp5c	19060	Q60676	0.69	0.0754003	0.187679
Grb2	14784	Q60631	0.53	0.135771	0.306644
Trim32	69807	Q8CH72	6.64	1e-17	3.69067e-17
Erc1		Q99MI1-2	6.64	1e-17	3.69067e-17
Eci2	23986	Q9WUR2	0.34	0.392071	0.65602
Prxl2a	70564	Q9CYH2	0.31	0.549384	0.788831
Rpl30	19946	P62889	-0.1	0.797142	0.914345
Nploc4	217365	P60670	0.3	0.5614	0.792897
Rbm3	19652	O89086	-0.94	0.00156545	0.00488705
Tsc1	64930	Q9EP53	6.64	1e-17	3.69067e-17
Mbd3	17192	Q9Z2D8	6.64	1e-17	3.69067e-17
Srsf2	20382	Q62093	6.64	1e-17	3.69067e-17
Enah		Q03173-4	6.64	1e-17	3.69067e-17
Prrc1	73137	Q3UPH1	-0.2	0.638221	0.839817
Dctn3	53598	Q9Z0Y1	-0.27	0.556216	0.791095
Rps24	20088	P62849	-0.25	0.292147	0.543299
Tmem33	67878	Q9CR67	-3.36	1e-17	3.69067e-17
Elp2	58523	Q91WG4	-0.36	0.390094	0.653583
Rab4a	19341	P56371	6.64	1e-17	3.69067e-17
Cadm3	94332	Q99N28	-0.24	0.593417	0.810864
Pi4ka	224020	E9Q3L2	1.28	3.05003e-05	0.000103028
Gatd1	213350	Q8BFQ8	6.64	1e-17	3.69067e-17
Abhd12	76192	Q99LR1	0.87	0.0267367	0.0742801
Fxyd6	59095	Q9D164	-0.12	0.725467	0.885631
Bola2	66162	Q8BGS2	0.64	0.248483	0.48736
Smarcd1	83797	Q61466
Eif2b1	209354	Q99LC8	0.27	0.503237	0.753655
Birc6	12211	O88738	6.64	1e-17	3.69067e-17
Sec22b	20333	O08547	0.38	0.345645	0.604659
Myo1b	17912	P46735	-0.49	0.201352	0.418418
Elob	67673	P62869	0.01	0.956356	0.978964
Vps25	28084	Q9CQ80	-0.11	0.797534	0.914345
Psme4	103554	Q5SSW2	-0.18	0.607033	0.821867
Mapk8	26419	Q91Y86	0.45	0.304622	0.557827
Uqcrb		Q9D855	1.7	0.000208839	0.000680725
Dst	13518	Q91ZU6	-0.95	0.00116719	0.00366882
Exoc8	102058	Q6PGF7	6.64	1e-17	3.69067e-17
Lbr	98386	Q3U9G9	0.61	0.131284	0.299338
Gipc1	67903	Q9Z0G0	0.02	0.869127	0.947605
Rabgap1	227800	A2AWA9	-0.75	0.0921681	0.22247
Nup133	234865	Q8R0G9	0.23	0.567578	0.794984
Nnt		Q61941	0.29	0.512514	0.761504
Gpc1	14733	Q9QZF2	-0.12	0.832167	0.93116
Ptges3	56351	Q9R0Q7	0.55	0.16108	0.351005
Adgrl3	319387	Q80TS3	6.64	1e-17	3.69067e-17
Slc4a4	54403	O88343	0.12	0.769049	0.902924
Bcr	110279	Q6PAJ1	0.35	0.41342	0.67642
Msi2	76626	Q920Q6	0.27	0.492868	0.74636
Gcat	26912	O88986	6.64	1e-17	3.69067e-17
Cops7b	26895	Q8BV13	1.01	0.0326469	0.0895118
Eea1	216238	Q8BL66	0.14	0.865148	0.946497
Prpf40a	56194	Q9R1C7	0.32	0.417677	0.680724
Nae1	234664	Q8VBW6	6.64	1e-17	3.69067e-17
Ppp2r5b	225849	Q6PD28	-0.59	0.182184	0.389078
Pgpep1	66522	Q9ESW8	6.64	1e-17	3.69067e-17
Cd81	12520	P35762	1.84	2.02796e-10	7.29167e-10
Rps11	27207	P62281	-0.01	0.992021	0.997632
Scamp3	24045	O35609	6.64	1e-17	3.69067e-17
Synrg	217030	Q5SV85	-0.66	0.195303	0.41084
Pigk	329777	Q9CXY9	0.3	0.48609	0.743352
Nudt21	68219	Q9CQF3	-0.02	0.976567	0.990169
Mat2b	108645	Q99LB6	-0.06	0.875392	0.95024
Kctd12	239217	Q6WVG3	-0.66	0.00365886	0.0111791
Pcmt1	18537	P23506	-0.61	0.103947	0.247653
Pcyox1l	240334	Q8C7K6	0.71	0.10783	0.254884
Nr2f1	13865	Q60632	0.96	0.0715709	0.180296
Spr		Q64105	1.11	0.0202998	0.0572541
Hecw1	94253	Q8K4P8	6.64	1e-17	3.69067e-17
Psd3	234353	Q2PFD7	6.64	1e-17	3.69067e-17
Uqcrh	66576	P99028	6.64	1e-17	3.69067e-17
Prpf6	68879	Q91YR7	-0.18	0.694271	0.871178
Ap3m2	64933	Q8R2R9
Vps26a	30930	P40336	-0.3	0.500788	0.752906
Vps45	22365	P97390	6.64	1e-17	3.69067e-17
Eif2b5	224045	Q8CHW4	6.64	1e-17	3.69067e-17
Nfib	18028	P97863	0.45	0.339445	0.59766
Dnmt1	13433	P13864	6.64	1e-17	3.69067e-17
Ptn	19242	P63089	0.06	0.904617	0.961732
Prkra	23992	Q9WTX2	6.64	1e-17	3.69067e-17
Timm44	21856	O35857	0.34	0.450679	0.714973
Ndrg1	17988	Q62433
Rpl38	67671	Q9JJI8	-0.55	0.0709422	0.179067
Cplx2	12890	P84086	6.64	1e-17	3.69067e-17
Ilkap	67444	Q8R0F6	0.03	0.927046	0.968054
Rab4b	19342	Q91ZR1	-0.53	0.19045	0.403132
Prpf38b	66921	Q80SY5	0.06	0.791937	0.91299
Aldh9a1	56752	Q9JLJ2	0.03	0.942703	0.974767
Inpp4a	269180	Q9EPW0	6.64	1e-17	3.69067e-17
Snrpf	69878	P62307	-0.2	0.666689	0.854266
Cttn	13043	Q60598	1.07	0.00644259	0.0193779
Afap1	70292	Q80YS6	0.08	0.862214	0.946497
Tfip11	54723	Q9ERA6	-0.15	0.715219	0.882689
Larp1	73158	Q6ZQ58	1.58	0.000657062	0.00210218
Ltn1	78913	Q6A009	6.64	1e-17	3.69067e-17
Washc5	223593	Q8C2E7	6.64	1e-17	3.69067e-17
Dlg2	23859	Q91XM9	6.64	1e-17	3.69067e-17
Dhx30	72831	Q99PU8	-0.24	0.581478	0.804397
Sf3a2		Q62203	0.24	0.594219	0.811739
Meis2	17536	P97367
Tm9sf2	68059	P58021	0.17	0.706147	0.877313
Ccdc88a	108686	Q5SNZ0	-3.15	1e-17	3.69067e-17
Slc9a3r1	26941	P70441	6.64	1e-17	3.69067e-17
Eps15l1		Q60902-4	6.64	1e-17	3.69067e-17
Znf428	232969	Q8C1M2
Chmp5	76959	Q9D7S9	6.64	1e-17	3.69067e-17
Mapre3	100732	Q6PER3	-0.2	0.608287	0.822363
App	11820	P12023	6.64	1e-17	3.69067e-17
Gmds	218138	Q8K0C9	-0.3	0.488176	0.743923
Cox6c	12864	Q9CPQ1
Fads2	56473	Q9Z0R9	0.21	0.593091	0.810639
Fnbp1l		Q8K012	-0.01	0.987066	0.995788
Scoc	56367	Q78YZ6	1.55	0.000103132	0.000339915
Gng2	14702	P63213	-0.09	0.834026	0.932087
Nfix	18032	P70257	-0.27	0.552372	0.789327
Heatr5b	320473	Q8C547	1.41	0.000696835	0.00222235
Gatad2b	229542	Q8VHR5	-0.18	0.711984	0.881295
Cops5	26754	O35864	-0.87	0.046555	0.123271
Rabep1	54189	O35551	6.64	1e-17	3.69067e-17
Cspg5		Q71M36-2	-0.34	0.417999	0.680806
Hspe1	15528	Q64433	0.18	0.400784	0.664402
Hypk	67693	Q9CR41	0.06	0.747086	0.89645
H3-5		P02301	-0.92	0.083104	0.203924
H3c1; H3c10; H3c11; H3c8	319152; 319153; 360198; 97908	P68433	6.64	1e-17	3.69067e-17
Cisd1	52637	Q91WS0	1.83	0.00130028	0.00407761
Frmd4a	209630	Q8BIE6	-1.58	1.70567e-05	5.80461e-05
Ppp1r8	100336	Q8R3G1	0.27	0.608817	0.822624
Ttc3		O88196	-0.82	0.0717883	0.180296
Arid1a	93760	A2BH40	0.72	0.154963	0.34091
Rab12	19328	P35283	0.05	0.989114	0.996254
Gucy1b1	54195	O54865	-0.2	0.630699	0.836105
Ncln	103425	Q8VCM8	-0.13	0.759927	0.901858
Scai	320271	Q8C8N2	0.19	0.651595	0.848138
Krtcap2	66059	Q5RL79	-0.64	0.00454171	0.0138093
Cox5a	12858	P12787	-0.18	0.696506	0.872452
Akt3	23797	Q9WUA6
Slc4a7		Q8BTY2	-0.01	0.995505	0.998138
Polr2a	20020	P08775	0.02	0.967642	0.985096
Rab39b	67790	Q8BHC1	-0.31	0.487298	0.743858
Xrn1		P97789	-0.22	0.61715	0.827416
Timm50	66525	Q9D880	-0.07	0.901286	0.961732
Rims1	116837	Q99NE5	-1.17	0.0010796	0.00340843
Pigs	276846	Q6PD26	6.64	1e-17	3.69067e-17
Brsk1	381979	Q5RJI5	6.64	1e-17	3.69067e-17
Commd9	76501	Q8K2Q0	6.64	1e-17	3.69067e-17
Gtf2h3	209357	Q8VD76	-0.14	0.767477	0.902185
Usp4	22258	P35123	0.21	0.603449	0.818118
Sncb	104069	Q91ZZ3	0.18	0.523554	0.771141
Pcm1	18536	Q9R0L6	-0.57	0.0352088	0.0958557
Bpnt2	242291	Q80V26	0.27	0.488741	0.743923
Rap1gap	110351	A2ALS5	0.25	0.596539	0.813138
Gsto1	14873	O09131	1.54	0.00110497	0.00348635
Mat2a	232087	Q3THS6	-0.1	0.780851	0.91035
Dnajb6	23950	O54946	1.49	1.74496e-11	6.29665e-11
Ak3	56248	Q9WTP7	0.5	0.227384	0.45888
Stk39	53416	Q9Z1W9	0.18	0.657991	0.851088
Dcun1d1	114893	Q9QZ73	-0.42	0.322748	0.578136
Prkar1b	19085	P12849	0.21	0.570458	0.795961
Gatm	67092	Q9D964	6.64	1e-17	3.69067e-17
Prkce	18754	P16054	6.64	1e-17	3.69067e-17
Lman1	70361	Q9D0F3	-0.21	0.633878	0.838108
Pabpn1	54196	Q8CCS6	-0.71	0.0965446	0.232587
Cdh13	12554	Q9WTR5	0.18	0.647254	0.844977
Srsf5	20384	O35326	-0.03	0.948919	0.976455
Slc27a3	26568	O88561
Fam234b	74525	Q8BYI8	0.79	0.0873957	0.212585
Tubal3	238463	Q3UX10	0.41	0.393862	0.658579
Pfdn1		Q9CWM4	-0.37	0.324998	0.581362
Map2k6	26399	P70236	-1.43	5.03643e-09	1.79038e-08
Rps13	68052	P62301	0.1	0.847549	0.940658
Galk1	14635	Q9R0N0	-0.17	0.716173	0.883216
Gba1	14466	P17439	-1.94	1.83351e-06	6.3691e-06
Ubfd1	28018	Q78JW9	-0.13	0.743255	0.894007
Phpt1	75454	Q9DAK9	0.02	0.999744	0.999763
Txn	22166	P10639	-0.03	0.944295	0.975334
Sart3	53890	Q9JLI8	0.01	0.95409	0.977441
Smyd5	232187	Q3TYX3	0.29	0.614365	0.826666
Cpsf7	269061	Q8BTV2	6.64	1e-17	3.69067e-17
Chordc1	66917	Q9D1P4	-0.11	0.788333	0.911131
Ythdf2	213541	Q91YT7	1.29	0.0137016	0.0398052
Pdcd6	18570	P12815	0.65	0.147383	0.32844
Rptor		Q8K4Q0	-0.7	0.0644436	0.165322
Txn2	56551	P97493	0.5	0.0731139	0.183168
Hdhd2	76987	Q3UGR5	0.77	0.10387	0.247653
Cpd	12874	O89001	0.67	0.140406	0.316101
Tpm1	22003	P58771	-0.2	0.639754	0.840347
Marchf5	69104	Q3KNM2	-0.29	0.346489	0.604659
Me2	107029	Q99KE1	-0.63	0.179622	0.38426
Psma5	26442	Q9Z2U1	0.32	0.503782	0.754053
Clcn6	26372	O35454	6.64	1e-17	3.69067e-17
Apeh	235606	Q8R146	6.64	1e-17	3.69067e-17
Apoo	68316	Q9DCZ4	-0.12	0.781353	0.91035
Cstf2	108062	Q8BIQ5	-1.41	3.2705e-10	1.17173e-09
Srsf3	20383	P84104	0.1	0.622432	0.831067
Ppp2r5a	226849	Q6PD03	-0.96	0.0563376	0.146852
Snx6	72183	Q6P8X1	0.63	0.126631	0.290308
Nudt16l1	66911	Q8VHN8	-0.13	0.751307	0.8978
Ank3	11735	G5E8K5	6.64	1e-17	3.69067e-17
Lamp1	16783	P11438	-0.02	0.943991	0.975334
Usp11	236733	Q99K46	6.64	1e-17	3.69067e-17
Arpc5	67771	Q9CPW4	-0.17	0.644009	0.843949
Mdp1	67881	Q9D967	6.64	1e-17	3.69067e-17
Fhl1	14199	P97447	-1.52	0.000397644	0.00128862
Dpp8	74388	Q80YA7	6.64	1e-17	3.69067e-17
Golga3	269682	P55937
Slc25a13	50799	Q9QXX4	6.64	1e-17	3.69067e-17
Pde1b	18574	Q01065	6.64	1e-17	3.69067e-17
Acadvl	11370	P50544	1.14	0.04906	0.129359
Stmn2	20257	P55821	0.02	0.923785	0.966695
Virma	66185	A2AIV2	0.86	0.00345582	0.0105716
Inpp1	16329	P49442	-0.17	0.684563	0.864169
Snx2	67804	Q9CWK8	0.53	0.177643	0.380999
Hspa14	50497	Q99M31	-0.78	0.0291866	0.0804192
Ap2s1	232910	P62743	-0.36	0.22709	0.458655
Exoc2	66482	Q9D4H1	-0.26	0.558081	0.791594
Cox7a2l	20463	Q61387	6.64	1e-17	3.69067e-17
Rbm12	75710	Q8R4X3	-0.28	0.539115	0.781522
Nsg2	18197	P47759	-0.25	0.577456	0.801482
Psmb1	19170	O09061	1.36	0.00611047	0.0184342
Pcyt1b	236899	Q811Q9
Pelp1	75273	Q9DBD5	6.64	1e-17	3.69067e-17
Ndufa12	66414	Q7TMF3	6.64	1e-17	3.69067e-17
Pde12	211948	Q3TIU4	-0.32	0.497324	0.75047
Dnajc8	68598	Q6NZB0	0.17	0.724571	0.885631
Prkag1	19082	O54950	6.64	1e-17	3.69067e-17
Atl2	56298	Q6PA06	0.05	0.912527	0.964447
Necap1	67602	Q9CR95	-0.13	0.701014	0.874143
Efhd2		Q9D8Y0	0.26	0.582009	0.804688
Cds2	110911	Q99L43	6.64	1e-17	3.69067e-17
Rims1		Q99NE5-7
Rps16	20055	P14131	-0.39	0.431961	0.694175
Tia1	21841	P52912	1.15	0.0131235	0.0382807
Gak	231580	Q99KY4	6.64	1e-17	3.69067e-17
Ppa2	74776	Q91VM9	-2.02	2.77112e-13	1.00573e-12
Eif3k	73830	Q9DBZ5	0.2	0.624768	0.83107
Slk	20874	O54988	-1.01	0.0142163	0.0412289
Rps20	67427	P60867	0.27	0.542905	0.784391
Hmox2	15369	O70252	0.22	0.594556	0.811978
Rab8a	17274	P55258	0.06	0.857643	0.94526
Camk4		P08414	-0.11	0.752504	0.898248
Acsf2	264895	Q8VCW8	0.43	0.272362	0.519803
Stx5	56389	Q8K1E0	-0.53	0.235675	0.470507
Dr1	13486	Q91WV0	1.1	0.0126727	0.0370304
Abracl	73112	Q4KML4	0.08	0.767255	0.902185
Denr	68184	Q9CQJ6	-0.32	0.452775	0.716785
Ythdf3	229096	Q8BYK6
Gstm7	68312	Q80W21	-0.88	0.0441924	0.118011
Uap1l1	227620	Q3TW96	6.64	1e-17	3.69067e-17
Evl	14026	P70429	6.64	1e-17	3.69067e-17
Akap5	238276	D3YVF0	0.51	0.311889	0.564548
Pkn1	320795	P70268	-0.05	0.875893	0.95024
Shroom2	110380	A2ALU4
Lipa	16889	Q9Z0M5	-0.13	0.7732	0.905714
Gtf3c4	269252	Q8BMQ2	0.97	0.0681736	0.173737
Rpl15	66480	Q9CZM2	-0.14	0.562749	0.792897
Mboat7	77582	Q8CHK3	0.71	0.0790926	0.195417
Chchd3	66075	Q9CRB9	-0.23	0.600162	0.816084
Clic1	114584	Q9Z1Q5	0.53	0.0159524	0.0458404
Glrx5	73046	Q80Y14	-1.68	2.29908e-05	7.78712e-05
Naa10	56292	Q9QY36	-0.28	0.544868	0.784705
Bcas2	68183	Q9D287	-0.02	0.97778	0.990998
Agap1	347722	Q8BXK8	6.64	1e-17	3.69067e-17
Srpk1	20815	O70551	-0.06	0.870275	0.947714
Ylpm1		Q9R0I7
Tenm2		Q9WTS5	-0.42	0.356091	0.61255
Tapt1	231225	Q4VBD2
Snrpe	20643	P62305	-0.26	0.40802	0.670248
Pacs1	107975	Q8K212	-0.07	0.847164	0.940658
Zc2hc1a	67306	Q8BJH1	-2.26	4.4908e-05	0.000150282
Ctbp2	13017	P56546	0.75	0.00063356	0.00202828
Nr4a3	18124	Q9QZB6	-1.5	0.00171144	0.00532624
Cops9	66915	Q3U898	2.06	1e-17	3.69067e-17
Rrp1	18114	P56183	-0.14	0.799594	0.914345
Arl6ip5	65106	Q8R5J9	6.64	1e-17	3.69067e-17
Aspscr1	68938	Q8VBT9	-1.36	0.00261624	0.00809198
Isoc2a	664994	P85094	-0.14	0.74625	0.895892
Blvrb	233016	Q923D2	-0.33	0.482036	0.740675
Usp34	17847	Q6ZQ93	6.64	1e-17	3.69067e-17
Dhx36	72162	Q8VHK9	6.64	1e-17	3.69067e-17
Gnpat	14712	P98192	6.64	1e-17	3.69067e-17
Rpl14	67115	Q9CR57	-0.47	0.0381509	0.103262
Nlgn3	245537	Q8BYM5	1.75	2.49984e-05	8.46137e-05
Cend1	57754	Q9JKC6	0.12	0.562218	0.792897
Vps16		Q920Q4	0.05	0.932374	0.970394
Prrc2c	226562	Q3TLH4
Tmem35a	67564	Q9D328	-0.99	0.0155237	0.0447365
Cox5b		P19536	-0.15	0.725283	0.885631
Fv1	14349	P70213	6.64	1e-17	3.69067e-17
Impdh1	23917	P50096	6.64	1e-17	3.69067e-17
Cst3	13010	P21460	0.59	0.249084	0.488349
Robo2		Q7TPD3	6.64	1e-17	3.69067e-17
Srsf7	225027	Q8BL97	-0.44	0.267362	0.512385
Akr7a2	110198	Q8CG76	6.64	1e-17	3.69067e-17
Acin1	56215	Q9JIX8	0.21	0.734394	0.887812
Ndufa13	67184	Q9ERS2	-0.02	0.964847	0.983427
Lin7c	22343	O88952	0.03	0.937547	0.97139
Hsd17b7	15490	O88736	-0.21	0.628794	0.835342
Skic8	66317	Q9ERF3	2.02	1e-17	3.69067e-17
Kif3b	16569	Q61771	6.64	1e-17	3.69067e-17
Washc1	68767	Q8VDD8	6.64	1e-17	3.69067e-17
Swap70	20947	Q6A028	6.64	1e-17	3.69067e-17
Mtnd5	17721	P03921	-0.4	0.272737	0.520106
Pbxip1	229534	Q3TVI8	6.64	1e-17	3.69067e-17
Lgalsl	216551	Q8VED9	6.64	1e-17	3.69067e-17
Abcb7	11306	Q61102	-0.57	0.0262281	0.0729478
Dcaf7	71833	P61963	-0.15	0.733713	0.887812
Strbp	20744	Q91WM1	6.64	1e-17	3.69067e-17
Kctd5	69259	Q8VC57	6.64	1e-17	3.69067e-17
Scg3	20255	P47867	-0.69	0.15119	0.334493
Stx6	58244	Q9JKK1	0.55	0.321894	0.576837
Ergic1	67458	Q9DC16	0.25	0.543619	0.784391
Ssr3	67437	Q9DCF9	-0.49	0.298005	0.547705
Pycr1	209027	Q922W5
Htatsf1	72459	Q8BGC0
Acadm	11364	P45952	0.3	0.546583	0.786174
Grk6	26385	O70293	-0.12	0.723854	0.885631
Yipf4	67864	Q8C407	-1.47	0.00135083	0.00422229
Fip1l1	66899	Q9D824	6.64	1e-17	3.69067e-17
Sik3	70661	Q6P4S6
Emc2	66736	Q9CRD2	6.64	1e-17	3.69067e-17
Rbp1	19659	Q00915	-0.03	0.957566	0.979604
Pds5b	100710	Q4VA53	-0.47	0.153314	0.338803
Sarnp	66118	Q9D1J3	-0.1	0.823889	0.924987
Txndc12	66073	Q9CQU0	0.07	0.87257	0.948708
Rcn1	19672	Q05186
Naxd		Q9CZ42-2	0.28	0.553721	0.789705
Rwdd1	66521	Q9CQK7	0.19	0.664186	0.854266
Edc3	353190	Q8K2D3	6.64	1e-17	3.69067e-17
Msh2	17685	P43247
Irf2bpl	238330	Q8K3X4	-0.16	0.700717	0.874143
Clta		O08585	-0.03	0.98663	0.995749
Smc3	13006	Q9CW03	-3.59	1.06581e-13	3.8766e-13
Pak4	70584	Q8BTW9	0.11	0.858022	0.94526
Suclg1	56451	Q9WUM5	0.24	0.557216	0.791095
Mycbp2	105689	Q7TPH6	-0.55	0.187367	0.398452
Tex10	269536	Q3URQ0	6.64	1e-17	3.69067e-17
Ptpn1	19246	P35821	0.09	0.917434	0.965567
Crtc1	382056	Q68ED7	-6.64	1e-17	3.69067e-17
Pccb	66904	Q99MN9	6.64	1e-17	3.69067e-17
Cox6b1	110323	P56391	0.35	0.385343	0.648652
Bckdhb	12040	Q6P3A8	-0.2	0.641583	0.842112
Fkbp1a	14225	P26883	-0.56	0.194206	0.409352
Cyb5b	66427	Q9CQX2	0.19	0.685137	0.864169
Agpat1	55979	O35083
Akap8	56399	Q9DBR0	0.03	0.995555	0.998138
Nudcd1	67429	Q6PIP5	6.64	1e-17	3.69067e-17
Gpaa1	14731	Q9WTK3	-0.43	0.0727499	0.182347
Grn	14824	P28798
Fam114a2	67726	Q8VE88	6.64	1e-17	3.69067e-17
Rpl13a	22121	P19253	0.06	0.814937	0.921315
Dner	227325	Q8JZM4	-0.18	0.683207	0.863393
Gatd3	28295	Q9D172	0.28	0.589402	0.80934
Chmp4b	75608	Q9D8B3	0.76	0.0660103	0.16891
Psma2	19166	P49722	0.27	0.417645	0.680724
Glyr1	74022	Q922P9	6.64	1e-17	3.69067e-17
Pgrmc2	70804	Q80UU9
Cdc23	52563	Q8BGZ4	0.18	0.741536	0.892794
Ndufs7	75406	Q9DC70	0.01	0.980328	0.99278
Dmxl2	235380	Q8BPN8
Emc4	68032	Q9CZX9	6.64	1e-17	3.69067e-17
Cdk5rap3	80280	Q99LM2	-0.71	0.145555	0.325378
Tm9sf3	107358	Q9ET30	0.46	0.259611	0.501331
Ccar1	67500	Q8CH18	-0.37	0.26269	0.505552
Gtf2a2	235459	Q80ZM7	1.23	0.00413423	0.0126009
Tm9sf4	99237	Q8BH24	0.11	0.823825	0.924987
Cplx1	12889	P63040	-0.13	0.761301	0.901858
Trappc6b	78232	Q9D289	6.64	1e-17	3.69067e-17
Pde1c	18575	Q64338	6.64	1e-17	3.69067e-17
Plxnb1	235611	Q8CJH3	0.17	0.673014	0.857408
Wbp2	22378	P97765	-0.06	0.907184	0.962518
Prdx4	53381	O08807	0.41	0.362945	0.621361
Gtf2a1	83602	Q99PM3	-0.55	0.0163481	0.0469507
Prrc2a	53761	Q7TSC1	-0.13	0.773364	0.905714
Dpm1	13480	O70152	0.41	0.290968	0.542514
Sf3b6	66055	P59708	-0.28	0.456148	0.719608
Ttc5	219022	Q99LG4	6.64	1e-17	3.69067e-17
Glo1	109801	Q9CPU0	6.64	1e-17	3.69067e-17
Emc3	66087	Q99KI3	2.41	1e-17	3.69067e-17
Tecr	106529	Q9CY27	0.47	0.307736	0.56087
Capns1	12336	O88456	6.64	1e-17	3.69067e-17
Anxa7	11750	Q07076	-0.02	0.918511	0.965567
Pcdha4		O88689-3
Celf6	76183	Q7TN33	6.64	1e-17	3.69067e-17
Vps18	228545	Q8R307	6.64	1e-17	3.69067e-17
Impact	16210	O55091	0.64	0.192203	0.406499
Atp5me	11958	Q06185	-0.31	0.26282	0.505608
Mif	17319	P34884	0.21	0.728665	0.887495
Syngr1	20972	O55100	0.7	0.154069	0.339873
Naa35	78689	Q6PHQ8	-0.6	0.164605	0.357425
Dnajc7	56354	Q9QYI3	1.36	0.000994306	0.00315303
Cog4	102339	Q8R1U1	-0.39	0.402696	0.665814
Pmpca	66865	Q9DC61	1.98	5.30521e-07	1.85701e-06
Sypl1		O09117-2	-0.59	0.0282769	0.0780842
Mapre2	212307	Q8R001	-0.05	0.90182	0.961732
Pdcd5	56330	P56812	0.23	0.560626	0.792897
[truncated: 2,101 more rows]

## Sheet: GO-BP pathway
	Term	Overlap	P.value	Adjusted.P.value	Old.P.value	Old.Adjusted.P.value	Odds.Ratio	Combined.Score	Genes
1	cotranslational protein targeting to membrane (GO:0006613)	7/94	0.00011528	0.0756134	0	0	7.00641	63.5351	RPL7A;RPS15A;SSR2;RPL35A;RPL23A;SEC62;RPS23
2	DNA-templated transcription, initiation (GO:0006352)	9/168	0.00016105	0.0756134	0	0	4.95485	43.2747	GTF2A1;CRCP;NR4A3;HDAC3;POLR2C;SMARCA5;TBPL1;MNAT1;POLR2J
3	positive regulation of cellular protein localization (GO:1903829)	6/71	0.000178458	0.0756134	0	0	8.01166	69.1499	NECAB2;CCDC88A;DDRGK1;MARK4;VPS28;TMEM35A
4	translation (GO:0006412)	10/214	0.000214963	0.0756134	0	0	4.30032	36.3164	MRPS17;RPL7A;RPS15A;PPA2;GFM2;DRG1;RPL35A;RPL23A;GTPBP1;RPS23
5	cytoplasmic microtubule organization (GO:0031122)	5/54	0.000408415	0.096027	0	0	8.82474	68.8614	CCDC88A;PCM1;SLK;DST;FSD1
6	positive regulation of neuron migration (GO:2001224)	3/13	0.000409497	0.096027	0	0	25.77	201.021	NIPBL;SEMA6A;ARHGEF2
7	ribosomal large subunit biogenesis (GO:0042273)	5/57	0.000525653	0.0995628	0	0	8.31436	62.7806	RPL7A;MRPL1;RPL35A;RPL23A;NOC2L
8	regulation of mRNA splicing, via spliceosome (GO:0048024)	6/90	0.000645844	0.0995628	0	0	6.19352	45.4911	RBM3;DAZAP1;WTAP;TRA2B;SRSF6;QKI
9	regulation of lipid metabolic process (GO:0019216)	6/92	0.000725563	0.0995628	0	0	6.04887	43.7246	NCOA1;HDAC3;PSAPL1;ACACA;TM7SF2;FDFT1
10	cytoplasmic translation (GO:0002181)	6/93	0.000768171	0.0995628	0	0	5.97904	42.8787	RPL7A;RPS15A;DRG1;RPL35A;RPL23A;RPS23
11	mitochondrial electron transport, cytochrome c to oxygen (GO:0006123)	3/17	0.000940677	0.0995628	0	0	18.4034	128.252	NDUFA4;COX6A1;COX7C
12	gene expression (GO:0010467)	12/356	0.00100557	0.0995628	0	0	3.06582	21.1609	MRPS17;RBM3;RPL7A;RPS15A;POLR2C;DRG1;RPL35A;RPL23A;THOC2;SRSF6;POLR2J;RPS23
13	positive regulation of mRNA splicing, via spliceosome (GO:0048026)	3/18	0.00111915	0.0995628	0	0	17.1757	116.712	RBM3;DAZAP1;TRA2B
14	cellular macromolecule biosynthetic process (GO:0034645)	11/314	0.00119168	0.0995628	0	0	3.18295	21.4288	MRPS17;RPL7A;RPS15A;POLR2C;DRG1;RPL35A;RPL23A;GTPBP1;POLR2J;RPS23;PTMS
15	protein targeting to ER (GO:0045047)	6/103	0.00130885	0.0995628	0	0	5.35992	35.5824	RPL7A;RPS15A;RPL35A;RPL23A;SEC62;RPS23
16	protein polyufmylation (GO:1990564)	2/5	0.00132049	0.0995628	0	0	57.039	378.154	DDRGK1;UFC1
17	regulation of Fc-gamma receptor signaling pathway involved in phagocytosis (GO:1905449)	2/5	0.00132049	0.0995628	0	0	57.039	378.154	APPL2;APPL1
18	protein K69-linked ufmylation (GO:1990592)	2/5	0.00132049	0.0995628	0	0	57.039	378.154	DDRGK1;UFC1
19	snRNA transcription by RNA polymerase II (GO:0042795)	5/70	0.00134449	0.0995628	0	0	6.6471	43.9489	GTF2A1;INTS1;POLR2C;INTS5;POLR2J
20	snRNA transcription (GO:0009301)	5/71	0.00143282	0.100799	0	0	6.54605	42.8643	GTF2A1;INTS1;POLR2C;INTS5;POLR2J
21	regulation of mitotic cell cycle phase transition (GO:1901990)	8/188	0.00166515	0.111565	0	0	3.86904	24.7535	PCM1;HAUS7;CDC26;NEK6;DYNLL1;APPL2;ANAPC2;APPL1
22	protein ufmylation (GO:0071569)	2/6	0.00196552	0.120239	0	0	42.7771	266.586	DDRGK1;UFC1
23	adiponectin-activated signaling pathway (GO:0033211)	2/6	0.00196552	0.120239	0	0	42.7771	266.586	APPL2;APPL1
24	membrane organization (GO:0061024)	9/242	0.00219803	0.128859	0	0	3.36845	20.6156	REEP1;CCDC88A;RIMS1;HACE1;TMEM33;HIP1R;SYP;SLC2A8;EPN2
25	positive regulation of mRNA processing (GO:0050685)	3/23	0.00232692	0.130959	0	0	12.8785	78.0849	RBM3;DAZAP1;TRA2B
26	positive regulation of pinocytosis (GO:0048549)	2/7	0.00273063	0.147291	0	0	34.2199	202.008	APPL2;APPL1
27	mRNA processing (GO:0006397)	10/300	0.00282648	0.147291	0	0	3.01175	17.6751	DBR1;PPIL1;TRA2B;POLR2C;CSTF2;THOC2;SRSF6;MNAT1;USP39;POLR2J
28	positive regulation of ERBB signaling pathway (GO:1901186)	3/25	0.00297066	0.149276	0	0	11.7065	68.1199	CCDC88A;HIP1R;CNOT9
29	cellular response to hepatocyte growth factor stimulus (GO:0035729)	2/8	0.00361293	0.163981	0	0	28.5152	160.347	APPL2;APPL1
30	response to hepatocyte growth factor (GO:0035728)	2/8	0.00361293	0.163981	0	0	28.5152	160.347	APPL2;APPL1
31	positive regulation of vascular associated smooth muscle cell migration (GO:1904754)	2/8	0.00361293	0.163981	0	0	28.5152	160.347	NR4A3;DOCK7
32	SRP-dependent cotranslational protein targeting to membrane (GO:0006614)	5/90	0.0040482	0.173434	0	0	5.07792	27.9767	RPL7A;RPS15A;RPL35A;RPL23A;RPS23
33	regulation of neuron migration (GO:2001222)	3/28	0.00412407	0.173434	0	0	10.3002	56.5574	NIPBL;SEMA6A;ARHGEF2
34	regulation of primary metabolic process (GO:0080090)	6/130	0.00421483	0.173434	0	0	4.18708	22.8998	NCOA1;PSAPL1;HDAC3;ACACA;TM7SF2;FDFT1
35	transcription by RNA polymerase II (GO:0006366)	10/320	0.00445534	0.173434	0	0	2.81455	15.237	GTF2A1;NR4A3;HDAC3;INTS1;POLR2C;CSTF2;INTS5;TBPL1;MNAT1;POLR2J
36	transcription, DNA-templated (GO:0006351)	8/221	0.00448926	0.173434	0	0	3.2641	17.6459	GTF2A1;CRCP;POLR2C;SMARCA5;DRG1;TBPL1;MNAT1;POLR2J
37	regulation of response to biotic stimulus (GO:0002831)	3/29	0.0045608	0.173434	0	0	9.90351	53.3825	APPL2;ZMPSTE24;APPL1
38	selective autophagy (GO:0061912)	4/59	0.00495004	0.183282	0	0	6.26026	33.2317	DDRGK1;UFC1;WDFY3;DYNLL1
39	ciliary basal body-plasma membrane docking (GO:0097711)	5/95	0.00509363	0.183762	0	0	4.79459	25.3143	PCM1;HAUS7;CEP162;DYNLL1;MARK4
40	positive regulation of RNA splicing (GO:0033120)	3/31	0.00551554	0.192965	0	0	9.19519	47.8167	RBM3;DAZAP1;TRA2B
41	regulation of cellular component organization (GO:0051128)	6/139	0.00582445	0.192965	0	0	3.90196	20.0783	OGFR;BAG5;HIP1R;TMEM97;MKI67;MARK4
42	transcription initiation from RNA polymerase II promoter (GO:0006367)	6/140	0.00602753	0.192965	0	0	3.87264	19.7947	GTF2A1;NR4A3;HDAC3;POLR2C;MNAT1;POLR2J
43	7-methylguanosine mRNA capping (GO:0006370)	3/32	0.00603444	0.192965	0	0	8.87766	45.3673	POLR2C;MNAT1;POLR2J
44	7-methylguanosine RNA capping (GO:0009452)	3/32	0.00603444	0.192965	0	0	8.87766	45.3673	POLR2C;MNAT1;POLR2J
45	intracellular protein transport (GO:0006886)	10/336	0.00622899	0.19476	0	0	2.67421	13.5811	GGA1;TMED9;RANBP3;TBC1D9;ARHGEF2;RANBP6;VPS28;APPL2;APPL1;TMED4
46	cell proliferation in forebrain (GO:0021846)	2/11	0.00693522	0.201405	0	0	19.0072	94.4876	PCM1;DOCK7
47	negative regulation of sprouting angiogenesis (GO:1903671)	2/11	0.00693522	0.201405	0	0	19.0072	94.4876	SEMA6A;EPN2
48	organelle disassembly (GO:1903008)	3/34	0.00715725	0.201405	0	0	8.30407	41.019	GFM2;DDRGK1;UFC1
49	positive regulation of epidermal growth factor receptor signaling pathway (GO:0045742)	3/34	0.00715725	0.201405	0	0	8.30407	41.019	CCDC88A;HIP1R;CNOT9
50	secondary alcohol biosynthetic process (GO:1902653)	3/34	0.00715725	0.201405	0	0	8.30407	41.019	MSMO1;TM7SF2;FDFT1
51	cholesterol biosynthetic process (GO:0006695)	3/35	0.00776189	0.214137	0	0	8.04416	39.0828	MSMO1;TM7SF2;FDFT1
52	early endosome to Golgi transport (GO:0034498)	2/12	0.00825873	0.214779	0	0	17.1056	82.0469	TMED9;TRAPPC10
53	regulation of vascular associated smooth muscle cell migration (GO:1904752)	2/12	0.00825873	0.214779	0	0	17.1056	82.0469	NR4A3;DOCK7
54	supramolecular fiber organization (GO:0097435)	10/351	0.00835111	0.214779	0	0	2.55461	12.2247	CCDC88A;GGA1;PCM1;SLK;MPRIP;DST;HIP1R;ARHGEF2;FSD1;MYO1G
55	regulation of cell cycle G1/S phase transition (GO:1902806)	3/36	0.00839578	0.214779	0	0	7.8	37.2842	DDRGK1;APPL2;APPL1
56	response to endoplasmic reticulum stress (GO:0034976)	5/110	0.00935795	0.217806	0	0	4.10652	19.1837	TMX1;DDRGK1;TMEM33;UFC1;USP19
57	RNA splicing, via transesterification reactions with bulged adenosine as nucleophile (GO:0000377)	8/251	0.00940801	0.217806	0	0	2.85674	13.3301	DBR1;PPIL1;TRA2B;POLR2C;CSTF2;SRSF6;USP39;POLR2J
58	regulation of G1/S transition of mitotic cell cycle (GO:2000045)	4/71	0.00948617	0.217806	0	0	5.13589	23.9226	FHL1;RDX;APPL2;APPL1
59	regulation of short-term neuronal synaptic plasticity (GO:0048172)	2/13	0.00968586	0.217806	0	0	15.5498	72.1057	SLC4A10;SYP
60	fatty acid elongation (GO:0030497)	2/13	0.00968586	0.217806	0	0	15.5498	72.1057	ELOVL5;HACD3
61	reticulophagy (GO:0061709)	2/13	0.00968586	0.217806	0	0	15.5498	72.1057	DDRGK1;UFC1
62	very long-chain fatty acid biosynthetic process (GO:0042761)	2/13	0.00968586	0.217806	0	0	15.5498	72.1057	ELOVL5;HACD3
63	sterol biosynthetic process (GO:0016126)	3/38	0.00975251	0.217806	0	0	7.35354	34.0486	MSMO1;TM7SF2;FDFT1
64	negative regulation of supramolecular fiber organization (GO:1902904)	4/72	0.00995445	0.218842	0	0	5.06011	23.3258	NAV3;HIP1R;ARHGEF2;CYRIB
65	transcription-coupled nucleotide-excision repair (GO:0006283)	4/73	0.0104375	0.222509	0	0	4.98652	22.7503	COPS6;POLR2C;MNAT1;POLR2J
66	nuclear-transcribed mRNA catabolic process, nonsense-mediated decay (GO:0000184)	5/113	0.0104375	0.222509	0	0	3.99184	18.2122	RPL7A;RPS15A;RPL35A;RPL23A;RPS23
67	Fc receptor mediated stimulatory signaling pathway (GO:0002431)	4/74	0.0109354	0.225403	0	0	4.91503	22.1951	CYFIP2;YES1;NR4A3;MYO1G
68	regulation of IRE1-mediated unfolded protein response (GO:1903894)	2/14	0.0112141	0.225403	0	0	14.2532	64.0054	DDRGK1;TMEM33
69	nuclear migration (GO:0007097)	2/14	0.0112141	0.225403	0	0	14.2532	64.0054	PCM1;DOCK7
70	ether lipid metabolic process (GO:0046485)	2/14	0.0112141	0.225403	0	0	14.2532	64.0054	NCEH1;DHRS7B
71	peptide biosynthetic process (GO:0043043)	6/162	0.0119161	0.234044	0	0	3.32277	14.7194	MRPS17;RPL7A;RPS15A;RPL35A;RPL23A;RPS23
72	phospholipid metabolic process (GO:0006644)	4/76	0.0119767	0.234044	0	0	4.77802	21.1418	PLA2G15;AGPAT3;AGPAT4;FDFT1
73	nucleic acid-templated transcription (GO:0097659)	3/42	0.0128287	0.237724	0	0	6.59799	28.7413	POLR2C;DRG1;POLR2J
74	endoplasmic reticulum tubular network organization (GO:0071786)	2/15	0.0128408	0.237724	0	0	13.1562	57.2968	REEP1;TMEM33
75	glucan catabolic process (GO:0009251)	2/15	0.0128408	0.237724	0	0	13.1562	57.2968	PHKB;PGM2L1
76	glycogen catabolic process (GO:0005980)	2/15	0.0128408	0.237724	0	0	13.1562	57.2968	PHKB;PGM2L1
77	signal release from synapse (GO:0099643)	3/43	0.0136745	0.246667	0	0	6.43272	27.6107	RIMS1;PCLO;GAD2
78	tRNA aminoacylation for protein translation (GO:0006418)	3/43	0.0136745	0.246667	0	0	6.43272	27.6107	PPA2;TARS3;VARS2
79	lipid biosynthetic process (GO:0008610)	4/80	0.014245	0.24989	0	0	4.52563	19.24	ACACA;AGPAT3;AGPAT4;FDFT1
80	neurotransmitter secretion (GO:0007269)	3/44	0.0145513	0.24989	0	0	6.2755	26.5458	RIMS1;PCLO;GAD2
81	cellular polysaccharide catabolic process (GO:0044247)	2/16	0.0145636	0.24989	0	0	12.2158	51.6636	PHKB;PGM2L1
82	regulation of fatty acid oxidation (GO:0046320)	2/16	0.0145636	0.24989	0	0	12.2158	51.6636	NR4A3;APPL2
83	nuclear-transcribed mRNA catabolic process (GO:0000956)	6/171	0.0152117	0.256338	0	0	3.14009	13.1434	RPL7A;RPS15A;RPL35A;RPL23A;CNOT9;RPS23
84	mRNA splicing, via spliceosome (GO:0000398)	8/274	0.0153038	0.256338	0	0	2.60665	10.8949	DBR1;PPIL1;TRA2B;POLR2C;CSTF2;SRSF6;USP39;POLR2J
85	snRNA metabolic process (GO:0016073)	2/17	0.01638	0.265205	0	0	11.4009	46.8769	INTS1;INTS5
86	positive regulation of smooth muscle cell migration (GO:0014911)	2/17	0.01638	0.265205	0	0	11.4009	46.8769	NR4A3;DOCK7
87	positive regulation of organelle assembly (GO:1902117)	3/46	0.0163986	0.265205	0	0	5.98301	24.5935	CCDC88A;ASAP1;MARK4
88	spindle assembly (GO:0051225)	4/84	0.0167686	0.268108	0	0	4.29847	17.5732	HDAC3;HAUS7;NEK6;SMC3
89	regulation of response to external stimulus (GO:0032101)	5/130	0.0181878	0.282754	0	0	3.44596	13.808	NMT1;CYRIB;APPL2;ZMPSTE24;APPL1
90	regulation of chromosome segregation (GO:0051983)	2/18	0.0182876	0.282754	0	0	10.6878	42.7675	MKI67;PUM1
91	positive regulation of fatty acid metabolic process (GO:0045923)	2/18	0.0182876	0.282754	0	0	10.6878	42.7675	NR4A3;ELOVL5
92	retrograde transport, endosome to Golgi (GO:0042147)	4/88	0.0195555	0.285165	0	0	4.09295	16.1037	GGA1;TMED9;PREPL;TRAPPC10
93	transmembrane receptor protein serine/threonine kinase signaling pathway (GO:0007178)	5/133	0.0198645	0.285165	0	0	3.36469	13.1856	SLC33A1;ZYX;ARHGEF18;APPL2;APPL1
94	Rac protein signal transduction (GO:0016601)	2/19	0.020284	0.285165	0	0	10.0586	39.2075	HACE1;HACD3
95	negative regulation of nervous system development (GO:0051961)	2/19	0.020284	0.285165	0	0	10.0586	39.2075	PCM1;APPL2
96	regulation of glucose transmembrane transport (GO:0010827)	2/19	0.020284	0.285165	0	0	10.0586	39.2075	NR4A3;APPL1
97	regulation of synaptic vesicle exocytosis (GO:2000300)	2/19	0.020284	0.285165	0	0	10.0586	39.2075	RIMS1;PREPL
98	positive regulation of cilium assembly (GO:0045724)	2/19	0.020284	0.285165	0	0	10.0586	39.2075	CCDC88A;MARK4
99	transforming growth factor beta receptor signaling pathway (GO:0007179)	4/89	0.0202941	0.285165	0	0	4.04459	15.7635	ZYX;ARHGEF18;APPL2;APPL1
100	protein import (GO:0017038)	4/89	0.0202941	0.285165	0	0	4.04459	15.7635	SLC25A17;RANBP6;APPL2;APPL1
101	iron ion transport (GO:0006826)	3/50	0.0204702	0.285165	0	0	5.47271	21.2822	ABCB7;TTYH1;ATP6V0C
102	regulation of cell migration (GO:0030334)	10/408	0.0217582	0.300135	0	0	2.18232	8.35343	HACE1;SLK;SEMA6A;FAM89B;NAV3;DDRGK1;RDX;CYRIB;APPL2;APPL1
103	production of small RNA involved in gene silencing by RNA (GO:0070918)	2/20	0.0223671	0.305538	0	0	9.49928	36.0988	TSNAX;PUM1
104	negative regulation of microtubule depolymerization (GO:0007026)	2/21	0.0245344	0.328761	0	0	8.99886	33.3649	NAV3;ARHGEF2
105	regulation of fibroblast migration (GO:0010762)	2/21	0.0245344	0.328761	0	0	8.99886	33.3649	APPL2;APPL1
106	regulation of alternative mRNA splicing, via spliceosome (GO:0000381)	3/54	0.025047	0.332464	0	0	5.04246	18.5915	WTAP;TRA2B;SRSF6
107	regulation of gene silencing by RNA (GO:0060966)	3/55	0.0262702	0.336471	0	0	4.94523	17.9973	POLR2C;PUM1;POLR2J
108	regulation of posttranscriptional gene silencing (GO:0060147)	3/55	0.0262702	0.336471	0	0	4.94523	17.9973	POLR2C;PUM1;POLR2J
109	negative regulation of DNA recombination at telomere (GO:0048239)	2/22	0.0267837	0.336471	0	0	8.54848	30.9452	POLR2C;POLR2J
110	regulation of DNA recombination at telomere (GO:0072695)	2/22	0.0267837	0.336471	0	0	8.54848	30.9452	POLR2C;POLR2J
111	metallo-sulfur cluster assembly (GO:0031163)	2/22	0.0267837	0.336471	0	0	8.54848	30.9452	ABCB7;GLRX5
112	protein localization to cell junction (GO:1902414)	2/22	0.0267837	0.336471	0	0	8.54848	30.9452	PCLO;ARHGEF18
113	organelle assembly (GO:0070925)	10/425	0.0277937	0.346068	0	0	2.09109	7.49227	PCM1;HDAC3;HAUS7;NEK6;EXOC3;CEP162;ASAP1;DYNLL1;VPS28;RPS23
114	regulation of toll-like receptor 4 signaling pathway (GO:0034143)	2/23	0.0291129	0.349185	0	0	8.141	28.7912	APPL2;APPL1
115	glucose 6-phosphate metabolic process (GO:0051156)	2/23	0.0291129	0.349185	0	0	8.141	28.7912	TALDO1;PGM2L1
116	membrane lipid biosynthetic process (GO:0046467)	3/58	0.0301285	0.349185	0	0	4.67478	16.3724	CERS6;ELOVL5;HACD3
117	ncRNA processing (GO:0034470)	6/201	0.0306498	0.349185	0	0	2.65293	9.24581	POP5;RPL7A;INTS1;INTS5;RPL35A;RPL23A
118	positive regulation of cellular protein metabolic process (GO:0032270)	4/102	0.0314696	0.349185	0	0	3.50575	12.1254	CYFIP2;RBM3;RDX;ASPSCR1
119	negative regulation of protein depolymerization (GO:1901880)	2/24	0.0315199	0.349185	0	0	7.77056	26.8639	NAV3;ARHGEF2
120	DNA packaging (GO:0006323)	2/24	0.0315199	0.349185	0	0	7.77056	26.8639	BANF1;NOC2L
121	iron-sulfur cluster assembly (GO:0016226)	2/24	0.0315199	0.349185	0	0	7.77056	26.8639	ABCB7;GLRX5
122	translational elongation (GO:0006414)	4/104	0.0334532	0.349185	0	0	3.43528	11.6717	MRPS17;MRPL1;GFM2;GTPBP1
123	regulation of microtubule depolymerization (GO:0031114)	2/25	0.0340024	0.349185	0	0	7.43234	25.1311	NAV3;ARHGEF2
124	RNA splicing, via transesterification reactions (GO:0000375)	2/25	0.0340024	0.349185	0	0	7.43234	25.1311	DBR1;TRA2B
125	negative regulation of actin filament polymerization (GO:0030837)	2/25	0.0340024	0.349185	0	0	7.43234	25.1311	HIP1R;CYRIB
126	nucleotide-excision repair (GO:0006289)	4/105	0.0344718	0.349185	0	0	3.4011	11.4536	COPS6;POLR2C;MNAT1;POLR2J
127	regulation of cell cycle process (GO:0010564)	4/106	0.0355083	0.349185	0	0	3.36758	11.241	FSD1;MKI67;MARK4;USP19
128	regulation of neurogenesis (GO:0050767)	3/62	0.0357108	0.349185	0	0	4.35696	14.5187	PCM1;DOCK7;APPL2
129	negative regulation of cell development (GO:0010721)	2/26	0.0365585	0.349185	0	0	7.12229	23.5665	PCM1;APPL2
130	positive regulation of microtubule polymerization or depolymerization (GO:0031112)	2/26	0.0365585	0.349185	0	0	7.12229	23.5665	NAV3;DRG1
131	snRNA processing (GO:0016180)	2/26	0.0365585	0.349185	0	0	7.12229	23.5665	INTS1;INTS5
132	maturation of LSU-rRNA (GO:0000470)	2/26	0.0365585	0.349185	0	0	7.12229	23.5665	RPL7A;MRPL1
133	positive regulation of viral transcription (GO:0050434)	2/26	0.0365585	0.349185	0	0	7.12229	23.5665	POLR2C;POLR2J
134	COPII vesicle coating (GO:0048208)	3/63	0.0371839	0.349185	0	0	4.28413	14.1028	SEC24A;PPP6R1;TRAPPC10
135	positive regulation of viral process (GO:0048524)	3/63	0.0371839	0.349185	0	0	4.28413	14.1028	POLR2C;HACD3;POLR2J
136	vesicle coating (GO:0006901)	3/63	0.0371839	0.349185	0	0	4.28413	14.1028	SEC24A;PPP6R1;TRAPPC10
137	vesicle targeting, rough ER to cis-Golgi (GO:0048207)	3/63	0.0371839	0.349185	0	0	4.28413	14.1028	SEC24A;PPP6R1;TRAPPC10
138	organonitrogen compound biosynthetic process (GO:1901566)	5/158	0.037821	0.349185	0	0	2.81132	9.20676	CHKB;GSTM1;CERS6;ELOVL5;HACD3
139	negative regulation of intrinsic apoptotic signaling pathway (GO:2001243)	3/64	0.0386877	0.349185	0	0	4.21368	13.7039	BAG5;ARHGEF2;NOC2L
140	negative regulation of protein polymerization (GO:0032272)	2/27	0.0391861	0.349185	0	0	6.83706	22.1482	HIP1R;CYRIB
141	regulation of toll-like receptor signaling pathway (GO:0034121)	2/27	0.0391861	0.349185	0	0	6.83706	22.1482	APPL2;APPL1
142	steroid biosynthetic process (GO:0006694)	3/65	0.0402222	0.349185	0	0	4.14551	13.3209	MSMO1;TM7SF2;FDFT1
143	glycogen metabolic process (GO:0005977)	2/28	0.0418832	0.349185	0	0	6.57376	20.8577	PHKB;PGM2L1
144	positive regulation of microtubule polymerization (GO:0031116)	2/28	0.0418832	0.349185	0	0	6.57376	20.8577	NAV3;DRG1
145	regulation of epidermal growth factor receptor signaling pathway (GO:0042058)	3/67	0.0433822	0.349185	0	0	4.01556	12.5996	CCDC88A;HIP1R;CNOT9
146	regulation of gene silencing by miRNA (GO:0060964)	3/67	0.0433822	0.349185	0	0	4.01556	12.5996	POLR2C;PUM1;POLR2J
147	transcription elongation from RNA polymerase II promoter (GO:0006368)	3/67	0.0433822	0.349185	0	0	4.01556	12.5996	POLR2C;MNAT1;POLR2J
148	cellular response to transforming growth factor beta stimulus (GO:0071560)	4/114	0.0444458	0.349185	0	0	3.1214	9.71842	ZYX;ARHGEF18;APPL2;APPL1
149	positive regulation of cellular component organization (GO:0051130)	4/114	0.0444458	0.349185	0	0	3.1214	9.71842	TMED9;ABCB7;ASAP1;ANAPC2
150	aggrephagy (GO:0035973)	2/29	0.0446478	0.349185	0	0	6.32997	19.6795	WDFY3;DYNLL1
151	regulation of neuronal synaptic plasticity (GO:0048168)	2/29	0.0446478	0.349185	0	0	6.32997	19.6795	SLC4A10;SYP
152	protein K11-linked ubiquitination (GO:0070979)	2/29	0.0446478	0.349185	0	0	6.32997	19.6795	CDC26;ANAPC2
153	DNA-templated transcription, elongation (GO:0006354)	3/69	0.0466627	0.349185	0	0	3.89348	11.9328	POLR2C;MNAT1;POLR2J
154	RNA 3'-end processing (GO:0031123)	3/69	0.0466627	0.349185	0	0	3.89348	11.9328	CSTF2;THOC2;SRSF6
155	positive regulation of protein transport (GO:0051222)	3/69	0.0466627	0.349185	0	0	3.89348	11.9328	PCM1;FRMD4A;VPS28
156	sphingolipid metabolic process (GO:0006665)	4/116	0.0468596	0.349185	0	0	3.06535	9.3818	PLA2G15;CERS6;ELOVL5;HACD3
157	negative regulation of cytoskeleton organization (GO:0051494)	2/30	0.0474781	0.349185	0	0	6.10359	18.6006	HIP1R;CYRIB
158	regulation of protein localization to membrane (GO:1905475)	2/30	0.0474781	0.349185	0	0	6.10359	18.6006	NECAB2;APPL1
159	fatty-acyl-CoA biosynthetic process (GO:0046949)	2/30	0.0474781	0.349185	0	0	6.10359	18.6006	ELOVL5;ACACA
160	Golgi to plasma membrane protein transport (GO:0043001)	2/30	0.0474781	0.349185	0	0	6.10359	18.6006	GGA1;PREPL
161	ion homeostasis (GO:0050801)	2/30	0.0474781	0.349185	0	0	6.10359	18.6006	FHL1;SLC4A10
162	snRNA 3'-end processing (GO:0034472)	2/30	0.0474781	0.349185	0	0	6.10359	18.6006	INTS1;INTS5
163	synaptic vesicle cycle (GO:0099504)	2/30	0.0474781	0.349185	0	0	6.10359	18.6006	RIMS1;PCLO
164	aerobic electron transport chain (GO:0019646)	3/70	0.0483476	0.349185	0	0	3.83517	11.618	NDUFA4;COX6A1;COX7C
165	COPII-coated vesicle budding (GO:0090114)	3/70	0.0483476	0.349185	0	0	3.83517	11.618	SEC24A;PPP6R1;TRAPPC10
166	nucleic acid metabolic process (GO:0090304)	3/71	0.0500621	0.349185	0	0	3.77858	11.3149	WTAP;POLR2C;POLR2J
167	fatty acid biosynthetic process (GO:0006633)	3/71	0.0500621	0.349185	0	0	3.77858	11.3149	ELOVL5;HACD3;ACACA
168	Fc-gamma receptor signaling pathway involved in phagocytosis (GO:0038096)	3/71	0.0500621	0.349185	0	0	3.77858	11.3149	CYFIP2;YES1;MYO1G
169	mitochondrial ATP synthesis coupled electron transport (GO:0042775)	3/71	0.0500621	0.349185	0	0	3.77858	11.3149	NDUFA4;COX6A1;COX7C
170	regulation of developmental growth (GO:0048638)	2/31	0.050372	0.349185	0	0	5.89282	17.6096	NIPBL;NRCAM
171	negative regulation of proteasomal ubiquitin-dependent protein catabolic process (GO:0032435)	2/31	0.050372	0.349185	0	0	5.89282	17.6096	BAG5;DDRGK1
172	phosphatidylethanolamine metabolic process (GO:0046337)	2/31	0.050372	0.349185	0	0	5.89282	17.6096	PLA2G15;CHKB
173	positive regulation of leukocyte cell-cell adhesion (GO:1903039)	2/31	0.050372	0.349185	0	0	5.89282	17.6096	NR4A3;CYRIB
174	cilium organization (GO:0044782)	6/228	0.0511837	0.349185	0	0	2.32706	6.91681	PCM1;EXOC3;CEP162;ASAP1;DYNLL1;MARK4
175	Fc-gamma receptor signaling pathway (GO:0038094)	3/72	0.0518059	0.349185	0	0	3.72363	11.0229	CYFIP2;YES1;MYO1G
176	rRNA processing (GO:0006364)	5/173	0.0522067	0.349185	0	0	2.55835	7.55364	POP5;RPL7A;MRPL1;RPL35A;RPL23A
177	negative regulation of microtubule polymerization or depolymerization (GO:0031111)	2/32	0.0533279	0.349185	0	0	5.6961	16.697	NAV3;ARHGEF2
178	regulation of intracellular estrogen receptor signaling pathway (GO:0033146)	2/32	0.0533279	0.349185	0	0	5.6961	16.697	DDRGK1;CNOT9
179	positive regulation of glucose transmembrane transport (GO:0010828)	2/32	0.0533279	0.349185	0	0	5.6961	16.697	NR4A3;APPL1
180	RNA biosynthetic process (GO:0032774)	2/32	0.0533279	0.349185	0	0	5.6961	16.697	SMARCA5;TBPL1
181	regulation of actin filament-based process (GO:0032970)	3/73	0.0535788	0.349185	0	0	3.67025	10.7414	CCDC88A;HIP1R;IQGAP2
182	neurotransmitter transport (GO:0006836)	3/73	0.0535788	0.349185	0	0	3.67025	10.7414	GABRA2;RIMS1;GAD2
183	regulation of mRNA catabolic process (GO:0061013)	4/122	0.05453	0.349185	0	0	2.90859	8.46111	CSDC2;SERBP1;PUM1;GTPBP1
184	sphingolipid biosynthetic process (GO:0030148)	3/74	0.0553807	0.349185	0	0	3.61837	10.4698	CERS6;ELOVL5;HACD3
185	cellular protein metabolic process (GO:0044267)	9/417	0.0561617	0.349185	0	0	1.90641	5.48956	MRPS17;RPL7A;LGALS1;YES1;RPS15A;ALB;RPL35A;RPL23A;RPS23
186	regulation of neurotransmitter secretion (GO:0046928)	2/33	0.0563438	0.349185	0	0	5.51208	15.8543	RIMS1;PREPL
187	regulation of sprouting angiogenesis (GO:1903670)	2/33	0.0563438	0.349185	0	0	5.51208	15.8543	SEMA6A;EPN2
188	very long-chain fatty acid metabolic process (GO:0000038)	2/33	0.0563438	0.349185	0	0	5.51208	15.8543	ELOVL5;HACD3
189	protein transport to vacuole involved in ubiquitin-dependent protein catabolic process via the multivesicular body sorting pathway (GO:0043328)	1/5	0.0569138	0.349185	0	0	21.2963	61.0399	VPS28
190	adenosine 5'-(hexahydrogen pentaphosphate) catabolic process (GO:1901911)	1/5	0.0569138	0.349185	0	0	21.2963	61.0399	NUDT11
191	adenosine 5'-(hexahydrogen pentaphosphate) metabolic process (GO:1901910)	1/5	0.0569138	0.349185	0	0	21.2963	61.0399	NUDT11
192	regulation of adherens junction organization (GO:1903391)	1/5	0.0569138	0.349185	0	0	21.2963	61.0399	RDX
193	negative regulation of hydrogen peroxide-induced neuron death (GO:1903208)	1/5	0.0569138	0.349185	0	0	21.2963	61.0399	NR4A3
194	negative regulation of IRE1-mediated unfolded protein response (GO:1903895)	1/5	0.0569138	0.349185	0	0	21.2963	61.0399	DDRGK1
195	negative regulation of keratinocyte differentiation (GO:0045617)	1/5	0.0569138	0.349185	0	0	21.2963	61.0399	SRSF6
196	regulation of cytochrome-c oxidase activity (GO:1904959)	1/5	0.0569138	0.349185	0	0	21.2963	61.0399	NDUFA4
197	diadenosine hexaphosphate catabolic process (GO:1901909)	1/5	0.0569138	0.349185	0	0	21.2963	61.0399	NUDT11
198	diadenosine hexaphosphate metabolic process (GO:1901908)	1/5	0.0569138	0.349185	0	0	21.2963	61.0399	NUDT11
199	diadenosine pentaphosphate catabolic process (GO:1901907)	1/5	0.0569138	0.349185	0	0	21.2963	61.0399	NUDT11
200	diadenosine pentaphosphate metabolic process (GO:1901906)	1/5	0.0569138	0.349185	0	0	21.2963	61.0399	NUDT11
201	diphosphoinositol polyphosphate metabolic process (GO:0071543)	1/5	0.0569138	0.349185	0	0	21.2963	61.0399	NUDT11
202	regulation of platelet-derived growth factor receptor-beta signaling pathway (GO:2000586)	1/5	0.0569138	0.349185	0	0	21.2963	61.0399	HIP1R
203	embryonic viscerocranium morphogenesis (GO:0048703)	1/5	0.0569138	0.349185	0	0	21.2963	61.0399	NIPBL
204	PML body organization (GO:0030578)	1/5	0.0569138	0.349185	0	0	21.2963	61.0399	SERBP1
205	positive regulation of amine transport (GO:0051954)	1/5	0.0569138	0.349185	0	0	21.2963	61.0399	GRK2
206	establishment of protein localization to vacuole (GO:0072666)	1/5	0.0569138	0.349185	0	0	21.2963	61.0399	VPS28
207	exocyst localization (GO:0051601)	1/5	0.0569138	0.349185	0	0	21.2963	61.0399	EXOC3
208	regulation of skeletal muscle tissue development (GO:0048641)	1/5	0.0569138	0.349185	0	0	21.2963	61.0399	USP19
209	fructose transmembrane transport (GO:0015755)	1/5	0.0569138	0.349185	0	0	21.2963	61.0399	SLC2A8
210	gamma-aminobutyric acid metabolic process (GO:0009448)	1/5	0.0569138	0.349185	0	0	21.2963	61.0399	GAD2
211	positive regulation of dendritic cell differentiation (GO:2001200)	1/5	0.0569138	0.349185	0	0	21.2963	61.0399	LGALS1
212	glucose-6-phosphate transport (GO:0015760)	1/5	0.0569138	0.349185	0	0	21.2963	61.0399	SLC37A3
213	glycerol ether metabolic process (GO:0006662)	1/5	0.0569138	0.349185	0	0	21.2963	61.0399	NCEH1
214	positive regulation of feeding behavior (GO:2000253)	1/5	0.0569138	0.349185	0	0	21.2963	61.0399	NR4A3
215	hexose phosphate transport (GO:0015712)	1/5	0.0569138	0.349185	0	0	21.2963	61.0399	SLC37A3
216	positive regulation of metallopeptidase activity (GO:1905050)	1/5	0.0569138	0.349185	0	0	21.2963	61.0399	DDRGK1
217	L-methionine salvage from methylthioadenosine (GO:0019509)	1/5	0.0569138	0.349185	0	0	21.2963	61.0399	ADI1
218	positive regulation of protein localization to cilium (GO:1903566)	1/5	0.0569138	0.349185	0	0	21.2963	61.0399	CCDC88A
219	mannose trimming involved in glycoprotein ERAD pathway (GO:1904382)	1/5	0.0569138	0.349185	0	0	21.2963	61.0399	EDEM3
220	transcription initiation from RNA polymerase III promoter (GO:0006384)	1/5	0.0569138	0.349185	0	0	21.2963	61.0399	CRCP
221	ubiquitin-dependent glycoprotein ERAD pathway (GO:0097466)	1/5	0.0569138	0.349185	0	0	21.2963	61.0399	EDEM3
222	protein deglycosylation involved in glycoprotein catabolic process (GO:0035977)	1/5	0.0569138	0.349185	0	0	21.2963	61.0399	EDEM3
223	fatty acid metabolic process (GO:0006631)	4/124	0.057229	0.349185	0	0	2.85983	8.18109	PLA2G15;THEM4;MSMO1;ACACA
224	cell morphogenesis involved in neuron differentiation (GO:0048667)	3/76	0.0590701	0.349185	0	0	3.51888	9.95502	DOCK7;NRCAM;CELSR2
225	cellular response to hormone stimulus (GO:0032870)	3/76	0.0590701	0.349185	0	0	3.51888	9.95502	NCOA1;NR4A3;RDX
226	chloride transport (GO:0006821)	3/76	0.0590701	0.349185	0	0	3.51888	9.95502	GABRA2;TTYH1;SLC4A10
227	establishment of protein localization to organelle (GO:0072594)	3/76	0.0590701	0.349185	0	0	3.51888	9.95502	RANBP6;APPL2;APPL1
228	protein import into nucleus (GO:0006606)	3/76	0.0590701	0.349185	0	0	3.51888	9.95502	RANBP6;APPL2;APPL1
229	positive regulation of mitochondrial outer membrane permeabilization involved in apoptotic signaling pathway (GO:1901030)	2/34	0.0594179	0.349185	0	0	5.33956	15.0744	HIP1R;NMT1
230	cholesterol metabolic process (GO:0008203)	3/77	0.0609573	0.349185	0	0	3.47115	9.71083	MSMO1;TM7SF2;FDFT1
231	import into nucleus (GO:0051170)	3/77	0.0609573	0.349185	0	0	3.47115	9.71083	RANBP6;APPL2;APPL1
232	negative regulation of neurogenesis (GO:0050768)	2/35	0.0625486	0.349185	0	0	5.17749	14.351	PCM1;APPL2
233	regulation of mitotic spindle organization (GO:0060236)	2/35	0.0625486	0.349185	0	0	5.17749	14.351	DRG1;FSD1
234	regulation of regulated secretory pathway (GO:1903305)	2/35	0.0625486	0.349185	0	0	5.17749	14.351	RIMS1;PREPL
235	positive regulation of cell cycle G1/S phase transition (GO:1902808)	2/35	0.0625486	0.349185	0	0	5.17749	14.351	DDRGK1;RDX
236	mRNA 3'-end processing (GO:0031124)	3/79	0.0648152	0.349185	0	0	3.37946	9.24693	CSTF2;THOC2;SRSF6
237	establishment of protein localization to plasma membrane (GO:0061951)	2/36	0.0657341	0.349185	0	0	5.02496	13.6786	GGA1;PREPL
238	membrane fusion (GO:0061025)	2/36	0.0657341	0.349185	0	0	5.02496	13.6786	RIMS1;HACE1
239	transition metal ion transport (GO:0000041)	2/36	0.0657341	0.349185	0	0	5.02496	13.6786	TTYH1;SLC31A1
240	G2/M transition of mitotic cell cycle (GO:0000086)	4/130	0.0657475	0.349185	0	0	2.72281	7.41131	PCM1;HAUS7;MNAT1;DYNLL1
241	Golgi organization (GO:0007030)	4/130	0.0657475	0.349185	0	0	2.72281	7.41131	TMED9;BAG5;HACE1;TMED4
242	regulation of organelle organization (GO:0033043)	3/80	0.0667855	0.349185	0	0	3.3354	9.0265	TMED9;TMEM33;RDX
243	cell cycle G2/M phase transition (GO:0044839)	4/131	0.0672282	0.349185	0	0	2.70123	7.29242	PCM1;HAUS7;MNAT1;DYNLL1
244	negative regulation of cell size (GO:0045792)	1/6	0.0679035	0.349185	0	0	17.0362	45.8217	RDX
245	axo-dendritic transport (GO:0008088)	1/6	0.0679035	0.349185	0	0	17.0362	45.8217	SPG11
246	regulation of cellular response to hypoxia (GO:1900037)	1/6	0.0679035	0.349185	0	0	17.0362	45.8217	USP19
247	cellular hyperosmotic response (GO:0071474)	1/6	0.0679035	0.349185	0	0	17.0362	45.8217	ARHGEF2
248	cellular lipid biosynthetic process (GO:0097384)	1/6	0.0679035	0.349185	0	0	17.0362	45.8217	DHRS7B
249	regulation of endoplasmic reticulum tubular network organization (GO:1903371)	1/6	0.0679035	0.349185	0	0	17.0362	45.8217	TMEM33
250	negative regulation of relaxation of muscle (GO:1901078)	1/6	0.0679035	0.349185	0	0	17.0362	45.8217	GRK2
251	negative regulation of SMAD protein signal transduction (GO:0060392)	1/6	0.0679035	0.349185	0	0	17.0362	45.8217	FAM89B
252	regulation of glutamate receptor signaling pathway (GO:1900449)	1/6	0.0679035	0.349185	0	0	17.0362	45.8217	NECAB2
253	cellular response to X-ray (GO:0071481)	1/6	0.0679035	0.349185	0	0	17.0362	45.8217	NIPBL
254	COPI coating of Golgi vesicle (GO:0048205)	1/6	0.0679035	0.349185	0	0	17.0362	45.8217	TMED9
255	COPI-coated vesicle budding (GO:0035964)	1/6	0.0679035	0.349185	0	0	17.0362	45.8217	TMED9
256	regulation of membrane tubulation (GO:1903525)	1/6	0.0679035	0.349185	0	0	17.0362	45.8217	ASAP1
257	dehydroascorbic acid transport (GO:0070837)	1/6	0.0679035	0.349185	0	0	17.0362	45.8217	SLC2A8
258	diadenosine polyphosphate catabolic process (GO:0015961)	1/6	0.0679035	0.349185	0	0	17.0362	45.8217	NUDT11
259	pentose-phosphate shunt, non-oxidative branch (GO:0009052)	1/6	0.0679035	0.349185	0	0	17.0362	45.8217	TALDO1
260	ear development (GO:0043583)	1/6	0.0679035	0.349185	0	0	17.0362	45.8217	NIPBL
261	regulation of protein localization to cilium (GO:1903564)	1/6	0.0679035	0.349185	0	0	17.0362	45.8217	CCDC88A
262	galactose catabolic process (GO:0019388)	1/6	0.0679035	0.349185	0	0	17.0362	45.8217	PGM2L1
263	regulation of type B pancreatic cell proliferation (GO:0061469)	1/6	0.0679035	0.349185	0	0	17.0362	45.8217	NR4A3
264	glycerol ether biosynthetic process (GO:0046504)	1/6	0.0679035	0.349185	0	0	17.0362	45.8217	DHRS7B
265	replication-born double-strand break repair via sister chromatid exchange (GO:1990414)	1/6	0.0679035	0.349185	0	0	17.0362	45.8217	NIPBL
266	Golgi transport vesicle coating (GO:0048200)	1/6	0.0679035	0.349185	0	0	17.0362	45.8217	TMED9
267	response to catecholamine (GO:0071869)	1/6	0.0679035	0.349185	0	0	17.0362	45.8217	NR4A3
268	positive regulation of I-kappaB phosphorylation (GO:1903721)	1/6	0.0679035	0.349185	0	0	17.0362	45.8217	DDRGK1
269	macromolecule biosynthetic process (GO:0009059)	1/6	0.0679035	0.349185	0	0	17.0362	45.8217	RPS23
270	presynaptic active zone organization (GO:1990709)	1/6	0.0679035	0.349185	0	0	17.0362	45.8217	PCLO
271	N-acetylneuraminate catabolic process (GO:0019262)	1/6	0.0679035	0.349185	0	0	17.0362	45.8217	NAGK
272	acyl-CoA metabolic process (GO:0006637)	2/37	0.0689726	0.349185	0	0	4.88114	13.0524	THEM4;ACACA
273	proton transmembrane transport (GO:1902600)	2/37	0.0689726	0.349185	0	0	4.88114	13.0524	ATP4A;ATP6V0C
274	regulation of glucose import (GO:0046324)	2/37	0.0689726	0.349185	0	0	4.88114	13.0524	APPL2;APPL1
275	phospholipid biosynthetic process (GO:0008654)	2/37	0.0689726	0.349185	0	0	4.88114	13.0524	AGPAT3;AGPAT4
276	RNA metabolic process (GO:0016070)	4/133	0.0702412	0.349185	0	0	2.65908	7.06205	RBM3;WTAP;POLR2C;POLR2J
277	negative regulation of proteasomal protein catabolic process (GO:1901799)	2/38	0.0722626	0.349185	0	0	4.74531	12.4681	BAG5;DDRGK1
278	negative regulation of ubiquitin-dependent protein catabolic process (GO:2000059)	2/38	0.0722626	0.349185	0	0	4.74531	12.4681	BAG5;DDRGK1
279	regulation of defense response (GO:0031347)	3/83	0.0728584	0.349185	0	0	3.20984	8.40733	APPL2;APPL1;ZMPSTE24
280	ribosome biogenesis (GO:0042254)	5/192	0.0744349	0.349185	0	0	2.29618	5.96509	POP5;RPL7A;RPL35A;RPL23A;NOC2L
281	nuclear export (GO:0051168)	3/84	0.0749358	0.349185	0	0	3.17005	8.21399	RANBP3;THOC2;SRSF6
282	cilium assembly (GO:0060271)	7/314	0.0753996	0.349185	0	0	1.96333	5.07513	PCM1;HAUS7;EXOC3;CEP162;ASAP1;DYNLL1;MARK4
283	regulation of cellular component biogenesis (GO:0044087)	2/39	0.0756025	0.349185	0	0	4.61682	11.9219	BAG5;RDX
284	regulation of exit from mitosis (GO:0007096)	2/39	0.0756025	0.349185	0	0	4.61682	11.9219	CDC26;ANAPC2
285	organophosphate biosynthetic process (GO:0090407)	2/39	0.0756025	0.349185	0	0	4.61682	11.9219	AGPAT3;AGPAT4
286	regulation of cell cycle G2/M phase transition (GO:1902749)	3/85	0.0770393	0.349185	0	0	3.13123	8.02672	PCM1;HAUS7;DYNLL1
287	positive regulation of protein catabolic process (GO:0045732)	3/85	0.0770393	0.349185	0	0	3.13123	8.02672	HACE1;RDX;VPS28
288	amino sugar catabolic process (GO:0046348)	1/7	0.0787656	0.349185	0	0	14.1961	36.0763	NAGK
289	regulation by virus of viral protein levels in host cell (GO:0046719)	1/7	0.0787656	0.349185	0	0	14.1961	36.0763	HACD3
290	negative regulation of epidermal cell differentiation (GO:0045605)	1/7	0.0787656	0.349185	0	0	14.1961	36.0763	SRSF6
291	cellular amino acid biosynthetic process (GO:0008652)	1/7	0.0787656	0.349185	0	0	14.1961	36.0763	GAD2
292	negative regulation of striated muscle tissue development (GO:0045843)	1/7	0.0787656	0.349185	0	0	14.1961	36.0763	USP19
293	cellular response to monoamine stimulus (GO:0071868)	1/7	0.0787656	0.349185	0	0	14.1961	36.0763	NR4A3
294	regulation of I-kappaB phosphorylation (GO:1903719)	1/7	0.0787656	0.349185	0	0	14.1961	36.0763	DDRGK1
295	regulation of metallopeptidase activity (GO:1905048)	1/7	0.0787656	0.349185	0	0	14.1961	36.0763	DDRGK1
296	regulation of mitochondrial membrane permeability involved in apoptotic process (GO:1902108)	1/7	0.0787656	0.349185	0	0	14.1961	36.0763	THEM4
297	polyamine biosynthetic process (GO:0006596)	1/7	0.0787656	0.349185	0	0	14.1961	36.0763	SMOX
298	positive regulation of catecholamine secretion (GO:0033605)	1/7	0.0787656	0.349185	0	0	14.1961	36.0763	GRK2
299	fatty acid elongation, monounsaturated fatty acid (GO:0034625)	1/7	0.0787656	0.349185	0	0	14.1961	36.0763	ELOVL5
300	fatty acid elongation, polyunsaturated fatty acid (GO:0034626)	1/7	0.0787656	0.349185	0	0	14.1961	36.0763	ELOVL5
301	fatty acid elongation, saturated fatty acid (GO:0019367)	1/7	0.0787656	0.349185	0	0	14.1961	36.0763	ELOVL5
302	fatty acid elongation, unsaturated fatty acid (GO:0019368)	1/7	0.0787656	0.349185	0	0	14.1961	36.0763	ELOVL5
303	hexose catabolic process (GO:0019320)	1/7	0.0787656	0.349185	0	0	14.1961	36.0763	PGM2L1
304	positive regulation of IRE1-mediated unfolded protein response (GO:1903896)	1/7	0.0787656	0.349185	0	0	14.1961	36.0763	TMEM33
305	hyperosmotic response (GO:0006972)	1/7	0.0787656	0.349185	0	0	14.1961	36.0763	ARHGEF2
306	positive regulation of mast cell activation (GO:0033005)	1/7	0.0787656	0.349185	0	0	14.1961	36.0763	NR4A3
307	L-methionine salvage (GO:0071267)	1/7	0.0787656	0.349185	0	0	14.1961	36.0763	ADI1
308	positive regulation of podosome assembly (GO:0071803)	1/7	0.0787656	0.349185	0	0	14.1961	36.0763	ASAP1
309	positive regulation of protein localization to centrosome (GO:1904781)	1/7	0.0787656	0.349185	0	0	14.1961	36.0763	MARK4
310	tachykinin receptor signaling pathway (GO:0007217)	1/7	0.0787656	0.349185	0	0	14.1961	36.0763	GRK2
311	terpenoid metabolic process (GO:0006721)	1/7	0.0787656	0.349185	0	0	14.1961	36.0763	FDFT1
312	membrane fission (GO:0090148)	1/7	0.0787656	0.349185	0	0	14.1961	36.0763	SLC25A46
313	positive regulation of synaptic plasticity (GO:0031915)	1/7	0.0787656	0.349185	0	0	14.1961	36.0763	ANAPC2
314	posttranslational protein targeting to membrane, translocation (GO:0031204)	1/7	0.0787656	0.349185	0	0	14.1961	36.0763	SEC62
315	xenobiotic catabolic process (GO:0042178)	1/7	0.0787656	0.349185	0	0	14.1961	36.0763	GSTM1
316	regulation of microtubule polymerization (GO:0031113)	2/40	0.0789905	0.349185	0	0	4.4951	11.4105	NAV3;DRG1
317	intraciliary transport involved in cilium assembly (GO:0035735)	2/40	0.0789905	0.349185	0	0	4.4951	11.4105	PCM1;DYNLL1
318	synaptic vesicle exocytosis (GO:0016079)	2/40	0.0789905	0.349185	0	0	4.4951	11.4105	RIMS1;PCLO
319	regulation of Ras protein signal transduction (GO:0046578)	3/86	0.0791686	0.349185	0	0	3.09335	7.84527	RDX;ARHGEF18;ARHGEF2
320	protein targeting to membrane (GO:0006612)	3/87	0.0813234	0.355732	0	0	3.05637	7.66941	SLC25A17;SSR2;SEC62
321	regulation of viral transcription (GO:0046782)	2/41	0.0824252	0.355732	0	0	4.37962	10.9309	POLR2C;POLR2J
322	endomembrane system organization (GO:0010256)	5/199	0.083741	0.355732	0	0	2.21254	5.48715	TMED9;HACE1;BAG5;SYP;TMED4
323	mitochondrial translational elongation (GO:0070125)	3/89	0.0857084	0.355732	0	0	2.98498	7.33352	MRPS17;MRPL1;GFM2
324	mitochondrial translational termination (GO:0070126)	3/89	0.0857084	0.355732	0	0	2.98498	7.33352	MRPS17;MRPL1;GFM2
325	mitochondrial gene expression (GO:0140053)	2/42	0.0859051	0.355732	0	0	4.26991	10.4806	MRPS17;GFM2
326	receptor-mediated endocytosis (GO:0006898)	4/143	0.0863192	0.355732	0	0	2.46653	6.04226	MARCO;GRK2;ALB;HIP1R
327	regulation of cytokine production involved in inflammatory response (GO:1900015)	2/43	0.0894285	0.355732	0	0	4.16556	10.057	APPL2;APPL1
328	glutathione metabolic process (GO:0006749)	2/43	0.0894285	0.355732	0	0	4.16556	10.057	GSTM1;GCLM
329	positive regulation of neuron differentiation (GO:0045666)	2/43	0.0894285	0.355732	0	0	4.16556	10.057	NRCAM;ARHGEF2
330	negative regulation of B cell apoptotic process (GO:0002903)	1/8	0.0895018	0.355732	0	0	12.1675	29.3662	NOC2L
331	negative regulation of fatty acid oxidation (GO:0046322)	1/8	0.0895018	0.355732	0	0	12.1675	29.3662	APPL2
332	negative regulation of glucose import (GO:0046325)	1/8	0.0895018	0.355732	0	0	12.1675	29.3662	APPL2
333	negative regulation of neural precursor cell proliferation (GO:2000178)	1/8	0.0895018	0.355732	0	0	12.1675	29.3662	APPL2
334	regulation of extent of cell growth (GO:0061387)	1/8	0.0895018	0.355732	0	0	12.1675	29.3662	NRCAM
335	regulation of metaphase/anaphase transition of cell cycle (GO:1902099)	1/8	0.0895018	0.355732	0	0	12.1675	29.3662	NEK6
336	diacylglycerol biosynthetic process (GO:0006651)	1/8	0.0895018	0.355732	0	0	12.1675	29.3662	PLA2G15
337	DNA damage induced protein phosphorylation (GO:0006975)	1/8	0.0895018	0.355732	0	0	12.1675	29.3662	MAP2K6
338	regulation of protein localization to early endosome (GO:1902965)	1/8	0.0895018	0.355732	0	0	12.1675	29.3662	RDX
339	regulation of response to wounding (GO:1903034)	1/8	0.0895018	0.355732	0	0	12.1675	29.3662	SRSF6
340	establishment of protein localization to chromatin (GO:0071169)	1/8	0.0895018	0.355732	0	0	12.1675	29.3662	NIPBL
341	positive regulation of early endosome to late endosome transport (GO:2000643)	1/8	0.0895018	0.355732	0	0	12.1675	29.3662	RDX
342	histone H3-K4 monomethylation (GO:0097692)	1/8	0.0895018	0.355732	0	0	12.1675	29.3662	KMT2C
343	positive regulation of leukocyte differentiation (GO:1902107)	1/8	0.0895018	0.355732	0	0	12.1675	29.3662	LGALS1
344	ribosome disassembly (GO:0032790)	1/8	0.0895018	0.355732	0	0	12.1675	29.3662	GFM2
345	positive regulation of melanin biosynthetic process (GO:0048023)	1/8	0.0895018	0.355732	0	0	12.1675	29.3662	APPL1
346	positive regulation of membrane invagination (GO:1905155)	1/8	0.0895018	0.355732	0	0	12.1675	29.3662	APPL2
347	positive regulation of protein localization to early endosome (GO:1902966)	1/8	0.0895018	0.355732	0	0	12.1675	29.3662	RDX
348	positive regulation of protein localization to endosome (GO:1905668)	1/8	0.0895018	0.355732	0	0	12.1675	29.3662	RDX
349	mast cell activation involved in immune response (GO:0002279)	1/8	0.0895018	0.355732	0	0	12.1675	29.3662	NR4A3
350	mast cell degranulation (GO:0043303)	1/8	0.0895018	0.355732	0	0	12.1675	29.3662	NR4A3
351	positive regulation of secondary metabolite biosynthetic process (GO:1900378)	1/8	0.0895018	0.355732	0	0	12.1675	29.3662	APPL1
352	translocation of molecules into host (GO:0044417)	1/8	0.0895018	0.355732	0	0	12.1675	29.3662	THOC2
353	methionine metabolic process (GO:0006555)	1/8	0.0895018	0.355732	0	0	12.1675	29.3662	ADI1
354	viral mRNA export from host cell nucleus (GO:0046784)	1/8	0.0895018	0.355732	0	0	12.1675	29.3662	THOC2
355	regulation of actin cytoskeleton organization (GO:0032956)	3/91	0.090192	0.357465	0	0	2.91685	7.0174	CCDC88A;HIP1R;IQGAP2
356	cellular protein localization (GO:0034613)	7/329	0.091065	0.359912	0	0	1.87043	4.48189	REEP1;GGA1;NIPBL;TMED9;TBC1D9;ARHGEF2;TMED4
357	regulation of mRNA stability (GO:0043488)	4/146	0.0914634	0.360473	0	0	2.41405	5.77396	CSDC2;SERBP1;PUM1;PAIP1
358	positive regulation of mRNA catabolic process (GO:0061014)	2/44	0.0929941	0.365482	0	0	4.06617	9.65805	PUM1;GTPBP1
359	positive regulation of cell migration (GO:0030335)	6/269	0.0954156	0.370199	0	0	1.96017	4.60544	NIPBL;SEMA6A;FAM89B;DDRGK1;RDX;ARHGEF2
360	regulation of G2/M transition of mitotic cell cycle (GO:0010389)	4/149	0.0967509	0.370199	0	0	2.36374	5.52079	PCM1;HAUS7;FHL1;DYNLL1
361	regulation of actin filament organization (GO:0110053)	1/9	0.100113	0.370199	0	0	10.646	24.5013	RDX
362	negative regulation of necroptotic process (GO:0060546)	1/9	0.100113	0.370199	0	0	10.646	24.5013	ARHGEF2
363	cellular response to leptin stimulus (GO:0044320)	1/9	0.100113	0.370199	0	0	10.646	24.5013	NR4A3
364	cellular response to muramyl dipeptide (GO:0071225)	1/9	0.100113	0.370199	0	0	10.646	24.5013	ARHGEF2
365	neuronal ion channel clustering (GO:0045161)	1/9	0.100113	0.370199	0	0	10.646	24.5013	NRCAM
366	regulation of PERK-mediated unfolded protein response (GO:1903897)	1/9	0.100113	0.370199	0	0	10.646	24.5013	TMEM33
367	embryonic digestive tract morphogenesis (GO:0048557)	1/9	0.100113	0.370199	0	0	10.646	24.5013	NIPBL
368	embryonic forelimb morphogenesis (GO:0035115)	1/9	0.100113	0.370199	0	0	10.646	24.5013	NIPBL
369	regulation of RNA polymerase II regulatory region sequence-specific DNA binding (GO:1903025)	1/9	0.100113	0.370199	0	0	10.646	24.5013	DDRGK1
370	fatty acid alpha-oxidation (GO:0001561)	1/9	0.100113	0.370199	0	0	10.646	24.5013	SLC25A17
371	galactose metabolic process (GO:0006012)	1/9	0.100113	0.370199	0	0	10.646	24.5013	PGM2L1
372	hepoxilin biosynthetic process (GO:0051122)	1/9	0.100113	0.370199	0	0	10.646	24.5013	GSTM1
373	hepoxilin metabolic process (GO:0051121)	1/9	0.100113	0.370199	0	0	10.646	24.5013	GSTM1
374	response to leptin (GO:0044321)	1/9	0.100113	0.370199	0	0	10.646	24.5013	NR4A3
375	positive regulation of ligase activity (GO:0051351)	1/9	0.100113	0.370199	0	0	10.646	24.5013	GCLM
376	sensory organ morphogenesis (GO:0090596)	1/9	0.100113	0.370199	0	0	10.646	24.5013	NIPBL
377	positive regulation of phagocytosis, engulfment (GO:0060100)	1/9	0.100113	0.370199	0	0	10.646	24.5013	APPL2
378	mast cell mediated immunity (GO:0002448)	1/9	0.100113	0.370199	0	0	10.646	24.5013	NR4A3
379	positive regulation of synapse maturation (GO:0090129)	1/9	0.100113	0.370199	0	0	10.646	24.5013	ANAPC2
380	spliceosomal complex assembly (GO:0000245)	2/46	0.100246	0.370199	0	0	3.88095	8.92669	USP39;SRSF6
381	posttranscriptional regulation of gene expression (GO:0010608)	2/46	0.100246	0.370199	0	0	3.88095	8.92669	RBM3;PUM1
382	translational termination (GO:0006415)	3/96	0.101816	0.373181	0	0	2.75933	6.30393	MRPS17;MRPL1;GFM2
383	actin filament organization (GO:0007015)	4/152	0.102179	0.373181	0	0	2.31547	5.28167	MPRIP;HIP1R;ARHGEF2;MYO1G
384	phosphate-containing compound metabolic process (GO:0006796)	5/212	0.102568	0.373181	0	0	2.07221	4.7189	DUSP4;NUDT11;PLA2G15;PPA2;PGM2L1
385	negative regulation of cold-induced thermogenesis (GO:0120163)	2/47	0.103929	0.373181	0	0	3.79452	8.59095	DOCK7;MAP2K6
386	RNA splicing (GO:0008380)	3/98	0.106625	0.373181	0	0	2.70096	6.04593	DBR1;TRA2B;USP39
387	plasma membrane bounded cell projection assembly (GO:0120031)	6/278	0.107217	0.373181	0	0	1.89444	4.23008	CCDC88A;PCM1;EXOC3;CEP162;ASAP1;DYNLL1
388	phosphatidic acid biosynthetic process (GO:0006654)	2/48	0.107649	0.373181	0	0	3.71184	8.27323	AGPAT3;AGPAT4
389	positive regulation of endocytosis (GO:0045807)	2/48	0.107649	0.373181	0	0	3.71184	8.27323	APPL2;VPS28
390	Golgi to plasma membrane transport (GO:0006893)	2/48	0.107649	0.373181	0	0	3.71184	8.27323	GGA1;PREPL
391	organic anion transport (GO:0015711)	3/99	0.109062	0.373181	0	0	2.67269	5.92224	SLC25A17;SLC4A10;SLC2A8
392	regulation of axon guidance (GO:1902667)	1/10	0.110602	0.373181	0	0	9.46264	20.835	TUBB2B
393	negative regulation of lymphocyte apoptotic process (GO:0070229)	1/10	0.110602	0.373181	0	0	9.46264	20.835	NOC2L
394	negative regulation of peptidyl-lysine acetylation (GO:2000757)	1/10	0.110602	0.373181	0	0	9.46264	20.835	NOC2L
395	cellular biogenic amine catabolic process (GO:0042402)	1/10	0.110602	0.373181	0	0	9.46264	20.835	SMOX
396	cellular response to leucine (GO:0071233)	1/10	0.110602	0.373181	0	0	9.46264	20.835	UBR1
397	regulation of glycoprotein biosynthetic process (GO:0010559)	1/10	0.110602	0.373181	0	0	9.46264	20.835	NECAB2
398	regulation of hair cycle (GO:0042634)	1/10	0.110602	0.373181	0	0	9.46264	20.835	NIPBL
399	negative regulation of vascular endothelial growth factor signaling pathway (GO:1900747)	1/10	0.110602	0.373181	0	0	9.46264	20.835	SEMA6A
400	neuron projection fasciculation (GO:0106030)	1/10	0.110602	0.373181	0	0	9.46264	20.835	NRCAM
401	regulation of phagocytosis, engulfment (GO:0060099)	1/10	0.110602	0.373181	0	0	9.46264	20.835	APPL2
402	phosphatidylcholine catabolic process (GO:0034638)	1/10	0.110602	0.373181	0	0	9.46264	20.835	PLA2G15
403	regulation of podosome assembly (GO:0071801)	1/10	0.110602	0.373181	0	0	9.46264	20.835	ASAP1
404	regulation of protein localization to centrosome (GO:1904779)	1/10	0.110602	0.373181	0	0	9.46264	20.835	MARK4
405	positive regulation by symbiont of entry into host (GO:0075294)	1/10	0.110602	0.373181	0	0	9.46264	20.835	LGALS1
406	positive regulation of behavior (GO:0048520)	1/10	0.110602	0.373181	0	0	9.46264	20.835	NR4A3
407	ether lipid biosynthetic process (GO:0008611)	1/10	0.110602	0.373181	0	0	9.46264	20.835	DHRS7B
408	forelimb morphogenesis (GO:0035136)	1/10	0.110602	0.373181	0	0	9.46264	20.835	NIPBL
409	response to leucine (GO:0043201)	1/10	0.110602	0.373181	0	0	9.46264	20.835	UBR1
410	histone H4 deacetylation (GO:0070933)	1/10	0.110602	0.373181	0	0	9.46264	20.835	HDAC3
411	iron ion transmembrane transport (GO:0034755)	1/10	0.110602	0.373181	0	0	9.46264	20.835	ABCB7
412	positive regulation of RIG-I signaling pathway (GO:1900246)	1/10	0.110602	0.373181	0	0	9.46264	20.835	PUM1
413	microtubule anchoring at centrosome (GO:0034454)	1/10	0.110602	0.373181	0	0	9.46264	20.835	PCM1
414	positive regulation of viral entry into host cell (GO:0046598)	1/10	0.110602	0.373181	0	0	9.46264	20.835	LGALS1
415	production of siRNA involved in RNA interference (GO:0030422)	1/10	0.110602	0.373181	0	0	9.46264	20.835	TSNAX
416	protein deneddylation (GO:0000338)	1/10	0.110602	0.373181	0	0	9.46264	20.835	COPS6
417	N-acetylneuraminate metabolic process (GO:0006054)	1/10	0.110602	0.373181	0	0	9.46264	20.835	NAGK
418	negative regulation of ERK1 and ERK2 cascade (GO:0070373)	2/50	0.115193	0.376006	0	0	3.55682	7.6868	DUSP4;SEMA6A
419	neuron migration (GO:0001764)	2/50	0.115193	0.376006	0	0	3.55682	7.6868	TUBB2B;NRCAM
420	organic hydroxy compound biosynthetic process (GO:1901617)	2/50	0.115193	0.376006	0	0	3.55682	7.6868	MSMO1;TM7SF2
421	phosphatidic acid metabolic process (GO:0046473)	2/50	0.115193	0.376006	0	0	3.55682	7.6868	AGPAT3;AGPAT4
422	regulation of proteasomal ubiquitin-dependent protein catabolic process (GO:0032434)	3/102	0.116502	0.376006	0	0	2.5913	5.5709	BAG5;HECTD1;DDRGK1
423	organelle organization (GO:0006996)	8/420	0.118952	0.376006	0	0	1.67033	3.5562	TMED9;HACE1;PCLO;SEMA6A;BAG5;DST;MARK4;TMED4
424	negative regulation of protein ubiquitination (GO:0031397)	2/51	0.119015	0.376006	0	0	3.48405	7.41584	BAG5;VPS28
425	regulation of protein modification process (GO:0031399)	2/51	0.119015	0.376006	0	0	3.48405	7.41584	CCDC88A;ASPSCR1
426	pyrimidine nucleoside salvage (GO:0043097)	1/11	0.120968	0.376006	0	0	8.51595	17.9876	TK2
427	pyrimidine-containing compound salvage (GO:0008655)	1/11	0.120968	0.376006	0	0	8.51595	17.9876	TK2
428	regulation of amyloid precursor protein biosynthetic process (GO:0042984)	1/11	0.120968	0.376006	0	0	8.51595	17.9876	NECAB2
429	negative regulation of homotypic cell-cell adhesion (GO:0034111)	1/11	0.120968	0.376006	0	0	8.51595	17.9876	RDX
430	negative regulation of intracellular estrogen receptor signaling pathway (GO:0033147)	1/11	0.120968	0.376006	0	0	8.51595	17.9876	CNOT9
431	carnitine shuttle (GO:0006853)	1/11	0.120968	0.376006	0	0	8.51595	17.9876	ACACA
432	negative regulation of oxidative stress-induced neuron death (GO:1903204)	1/11	0.120968	0.376006	0	0	8.51595	17.9876	NR4A3
433	cellular glucan metabolic process (GO:0006073)	1/11	0.120968	0.376006	0	0	8.51595	17.9876	PHKB
434	negative regulation of programmed necrotic cell death (GO:0062099)	1/11	0.120968	0.376006	0	0	8.51595	17.9876	ARHGEF2
435	regulation of ERAD pathway (GO:1904292)	1/11	0.120968	0.376006	0	0	8.51595	17.9876	USP19
436	regulation of inclusion body assembly (GO:0090083)	1/11	0.120968	0.376006	0	0	8.51595	17.9876	BAG5
437	regulation of long-term neuronal synaptic plasticity (GO:0048169)	1/11	0.120968	0.376006	0	0	8.51595	17.9876	SYP
438	copper ion transport (GO:0006825)	1/11	0.120968	0.376006	0	0	8.51595	17.9876	SLC31A1
439	regulation of melanin biosynthetic process (GO:0048021)	1/11	0.120968	0.376006	0	0	8.51595	17.9876	APPL1
440	desensitization of G protein-coupled receptor signaling pathway (GO:0002029)	1/11	0.120968	0.376006	0	0	8.51595	17.9876	GRK2
441	regulation of synapse maturation (GO:0090128)	1/11	0.120968	0.376006	0	0	8.51595	17.9876	ANAPC2
442	positive regulation of cytoplasmic transport (GO:1903651)	1/11	0.120968	0.376006	0	0	8.51595	17.9876	RDX
443	glutathione biosynthetic process (GO:0006750)	1/11	0.120968	0.376006	0	0	8.51595	17.9876	GCLM
444	glycerolipid metabolic process (GO:0046486)	1/11	0.120968	0.376006	0	0	8.51595	17.9876	PLA2G15
445	inhibitory synapse assembly (GO:1904862)	1/11	0.120968	0.376006	0	0	8.51595	17.9876	GABRA2
446	positive regulation of posttranscriptional gene silencing (GO:0060148)	1/11	0.120968	0.376006	0	0	8.51595	17.9876	PUM1
447	synaptic transmission, GABAergic (GO:0051932)	1/11	0.120968	0.376006	0	0	8.51595	17.9876	GABRA2
448	synaptic vesicle transport (GO:0048489)	1/11	0.120968	0.376006	0	0	8.51595	17.9876	SPG11
449	UDP-N-acetylglucosamine biosynthetic process (GO:0006048)	1/11	0.120968	0.376006	0	0	8.51595	17.9876	NAGK
450	rRNA metabolic process (GO:0016072)	4/162	0.121245	0.376006	0	0	2.16782	4.57396	POP5;RPL7A;RPL35A;RPL23A
451	protein homotetramerization (GO:0051289)	2/52	0.122867	0.376006	0	0	3.4142	7.15838	APPL2;ACACA
452	mitochondrial translation (GO:0032543)	3/105	0.124127	0.376006	0	0	2.51471	5.24681	MRPS17;MRPL1;GFM2
453	chromosome organization (GO:0051276)	3/106	0.126708	0.376006	0	0	2.49016	5.14435	COPS6;HDAC3;PWWP3A
454	small GTPase mediated signal transduction (GO:0007264)	3/106	0.126708	0.376006	0	0	2.49016	5.14435	CCDC88A;ARHGEF18;HACD3
455	protein localization to nucleus (GO:0034504)	3/106	0.126708	0.376006	0	0	2.49016	5.14435	RANBP6;APPL2;APPL1
456	regulation of DNA replication (GO:0006275)	2/53	0.12675	0.376006	0	0	3.34708	6.91352	CCDC88A;SMC3
457	adenylate cyclase-modulating G protein-coupled receptor signaling pathway (GO:0007188)	4/165	0.127244	0.376006	0	0	2.1271	4.38532	GNAO1;MARCO;PSAPL1;GPR161
458	regulation of megakaryocyte differentiation (GO:0045652)	2/54	0.130662	0.376006	0	0	3.28255	6.68046	NR4A3;KMT2C
459	regulation of proteasomal protein catabolic process (GO:0061136)	2/54	0.130662	0.376006	0	0	3.28255	6.68046	DDRGK1;USP19
460	inorganic anion transport (GO:0015698)	2/54	0.130662	0.376006	0	0	3.28255	6.68046	TTYH1;SLC4A10
461	protein localization to synapse (GO:0035418)	1/12	0.131215	0.376006	0	0	7.74138	15.7221	PCLO
462	protein mono-ADP-ribosylation (GO:0140289)	1/12	0.131215	0.376006	0	0	7.74138	15.7221	PARP12
463	amino sugar biosynthetic process (GO:0046349)	1/12	0.131215	0.376006	0	0	7.74138	15.7221	NAGK
464	negative regulation of cellular response to vascular endothelial growth factor stimulus (GO:1902548)	1/12	0.131215	0.376006	0	0	7.74138	15.7221	SEMA6A
465	ATP transport (GO:0015867)	1/12	0.131215	0.376006	0	0	7.74138	15.7221	SLC25A17
466	regulation of B cell apoptotic process (GO:0002902)	1/12	0.131215	0.376006	0	0	7.74138	15.7221	NOC2L
467	negative regulation of glucose transmembrane transport (GO:0010829)	1/12	0.131215	0.376006	0	0	7.74138	15.7221	APPL2
468	negative regulation of heart contraction (GO:0045822)	1/12	0.131215	0.376006	0	0	7.74138	15.7221	GRK2
469	axonal fasciculation (GO:0007413)	1/12	0.131215	0.376006	0	0	7.74138	15.7221	NRCAM
470	negative regulation of histone acetylation (GO:0035067)	1/12	0.131215	0.376006	0	0	7.74138	15.7221	NOC2L
471	calcium ion-regulated exocytosis of neurotransmitter (GO:0048791)	1/12	0.131215	0.376006	0	0	7.74138	15.7221	RIMS1
472	carboxylic acid catabolic process (GO:0046395)	1/12	0.131215	0.376006	0	0	7.74138	15.7221	NAGK
473	regulation of dendritic cell differentiation (GO:2001198)	1/12	0.131215	0.376006	0	0	7.74138	15.7221	LGALS1
474	negative regulation of receptor internalization (GO:0002091)	1/12	0.131215	0.376006	0	0	7.74138	15.7221	NECAB2
475	cellular response to fluid shear stress (GO:0071498)	1/12	0.131215	0.376006	0	0	7.74138	15.7221	HDAC3
476	regulation of feeding behavior (GO:0060259)	1/12	0.131215	0.376006	0	0	7.74138	15.7221	NR4A3
477	cellular response to thyroid hormone stimulus (GO:0097067)	1/12	0.131215	0.376006	0	0	7.74138	15.7221	RDX
478	chromatin assembly or disassembly (GO:0006333)	1/12	0.131215	0.376006	0	0	7.74138	15.7221	NOC2L
479	nonribosomal peptide biosynthetic process (GO:0019184)	1/12	0.131215	0.376006	0	0	7.74138	15.7221	GCLM
480	nuclear body organization (GO:0030575)	1/12	0.131215	0.376006	0	0	7.74138	15.7221	SERBP1
481	nucleoside salvage (GO:0043174)	1/12	0.131215	0.376006	0	0	7.74138	15.7221	TK2
482	digestive system development (GO:0055123)	1/12	0.131215	0.376006	0	0	7.74138	15.7221	NIPBL
483	phosphate ion transmembrane transport (GO:0035435)	1/12	0.131215	0.376006	0	0	7.74138	15.7221	SLC37A3
484	positive regulation of endoplasmic reticulum unfolded protein response (GO:1900103)	1/12	0.131215	0.376006	0	0	7.74138	15.7221	TMEM33
485	positive regulation of fatty acid oxidation (GO:0046321)	1/12	0.131215	0.376006	0	0	7.74138	15.7221	NR4A3
486	hemidesmosome assembly (GO:0031581)	1/12	0.131215	0.376006	0	0	7.74138	15.7221	DST
487	microtubule anchoring (GO:0034453)	1/12	0.131215	0.376006	0	0	7.74138	15.7221	PCM1
488	microtubule anchoring at microtubule organizing center (GO:0072393)	1/12	0.131215	0.376006	0	0	7.74138	15.7221	PCM1
489	mitotic nuclear membrane disassembly (GO:0007077)	1/12	0.131215	0.376006	0	0	7.74138	15.7221	NEK6
490	posttranslational protein targeting to endoplasmic reticulum membrane (GO:0006620)	1/12	0.131215	0.376006	0	0	7.74138	15.7221	SEC62
491	protein auto-ADP-ribosylation (GO:0070213)	1/12	0.131215	0.376006	0	0	7.74138	15.7221	PARP12
492	regulation of protein ubiquitination (GO:0031396)	3/109	0.134566	0.377359	0	0	2.41932	4.85244	BAG5;HDAC3;VPS28
493	negative regulation of protein modification by small protein conjugation or removal (GO:1903321)	2/55	0.134601	0.377359	0	0	3.22045	6.45842	BAG5;VPS28
494	ceramide metabolic process (GO:0006672)	2/55	0.134601	0.377359	0	0	3.22045	6.45842	PLA2G15;CERS6
495	negative regulation of metabolic process (GO:0009892)	2/56	0.138567	0.377359	0	0	3.16065	6.24672	DOCK7;MAP2K6
496	protein transport (GO:0015031)	7/369	0.140975	0.377359	0	0	1.66033	3.25287	GGA1;TMED9;PREPL;TBC1D9;ARHGEF2;ATP6V0C;TMED4
497	alpha-linolenic acid metabolic process (GO:0036109)	1/13	0.141342	0.377359	0	0	7.09591	13.8837	ELOVL5
498	purine ribonucleoside triphosphate metabolic process (GO:0009205)	1/13	0.141342	0.377359	0	0	7.09591	13.8837	GTPBP1
499	purine-containing compound salvage (GO:0043101)	1/13	0.141342	0.377359	0	0	7.09591	13.8837	ADK
500	negative regulation of endoplasmic reticulum unfolded protein response (GO:1900102)	1/13	0.141342	0.377359	0	0	7.09591	13.8837	DDRGK1
501	negative regulation of hydrogen peroxide-induced cell death (GO:1903206)	1/13	0.141342	0.377359	0	0	7.09591	13.8837	NR4A3
502	regulation of cell aging (GO:0090342)	1/13	0.141342	0.377359	0	0	7.09591	13.8837	NEK6
503	negative regulation of myotube differentiation (GO:0010832)	1/13	0.141342	0.377359	0	0	7.09591	13.8837	HDAC3
504	cellular potassium ion homeostasis (GO:0030007)	1/13	0.141342	0.377359	0	0	7.09591	13.8837	ATP4A
505	negative regulation of reactive oxygen species biosynthetic process (GO:1903427)	1/13	0.141342	0.377359	0	0	7.09591	13.8837	ABCB7
506	regulation of homotypic cell-cell adhesion (GO:0034110)	1/13	0.141342	0.377359	0	0	7.09591	13.8837	RDX
507	negative regulation of vascular endothelial growth factor receptor signaling pathway (GO:0030948)	1/13	0.141342	0.377359	0	0	7.09591	13.8837	EPN2
508	pentose-phosphate shunt (GO:0006098)	1/13	0.141342	0.377359	0	0	7.09591	13.8837	TALDO1
509	polyamine metabolic process (GO:0006595)	1/13	0.141342	0.377359	0	0	7.09591	13.8837	SMOX
510	establishment of protein localization to chromosome (GO:0070199)	1/13	0.141342	0.377359	0	0	7.09591	13.8837	NIPBL
511	glucan biosynthetic process (GO:0009250)	1/13	0.141342	0.377359	0	0	7.09591	13.8837	PGM2L1
512	regulation of tube diameter (GO:0035296)	1/13	0.141342	0.377359	0	0	7.09591	13.8837	GCLM
513	glycogen biosynthetic process (GO:0005978)	1/13	0.141342	0.377359	0	0	7.09591	13.8837	PGM2L1
514	positive regulation of fatty acid biosynthetic process (GO:0045723)	1/13	0.141342	0.377359	0	0	7.09591	13.8837	ELOVL5
515	positive regulation of histone deacetylation (GO:0031065)	1/13	0.141342	0.377359	0	0	7.09591	13.8837	NIPBL
516	response to muramyl dipeptide (GO:0032495)	1/13	0.141342	0.377359	0	0	7.09591	13.8837	ARHGEF2
517	response to thyroid hormone (GO:0097066)	1/13	0.141342	0.377359	0	0	7.09591	13.8837	RDX
518	positive regulation of mRNA metabolic process (GO:1903313)	1/13	0.141342	0.377359	0	0	7.09591	13.8837	GTPBP1
519	sodium ion export across plasma membrane (GO:0036376)	1/13	0.141342	0.377359	0	0	7.09591	13.8837	ATP4A
520	positive regulation of protein localization to cell surface (GO:2000010)	1/13	0.141342	0.377359	0	0	7.09591	13.8837	TMEM35A
521	lymphocyte mediated immunity (GO:0002449)	1/13	0.141342	0.377359	0	0	7.09591	13.8837	MYO1G
522	synaptic vesicle localization (GO:0097479)	1/13	0.141342	0.377359	0	0	7.09591	13.8837	SPG11
523	transport along microtubule (GO:0010970)	1/13	0.141342	0.377359	0	0	7.09591	13.8837	SPG11
524	tRNA 5'-leader removal (GO:0001682)	1/13	0.141342	0.377359	0	0	7.09591	13.8837	POP5
525	UDP-N-acetylglucosamine metabolic process (GO:0006047)	1/13	0.141342	0.377359	0	0	7.09591	13.8837	NAGK
526	vascular process in circulatory system (GO:0003018)	1/13	0.141342	0.377359	0	0	7.09591	13.8837	GCLM
527	pre-mRNA cleavage required for polyadenylation (GO:0098789)	1/13	0.141342	0.377359	0	0	7.09591	13.8837	CSTF2
528	negative regulation of DNA recombination (GO:0045910)	2/57	0.142558	0.379244	0	0	3.10303	6.04472	POLR2C;POLR2J
529	regulation of cytoskeleton organization (GO:0051493)	3/112	0.142587	0.379244	0	0	2.35237	4.58196	CCDC88A;HIP1R;IQGAP2
530	positive regulation of metabolic process (GO:0009893)	3/113	0.145296	0.385719	0	0	2.33087	4.49621	HDAC3;ACACA;APPL2
531	protein maturation by iron-sulfur cluster transfer (GO:0097428)	1/14	0.151352	0.389309	0	0	6.54973	12.3669	GLRX5
532	activation of cysteine-type endopeptidase activity (GO:0097202)	1/14	0.151352	0.389309	0	0	6.54973	12.3669	CYFIP2
533	pyrimidine nucleoside biosynthetic process (GO:0046134)	1/14	0.151352	0.389309	0	0	6.54973	12.3669	TK2
534	aorta development (GO:0035904)	1/14	0.151352	0.389309	0	0	6.54973	12.3669	HECTD1
535	negative regulation of mRNA splicing, via spliceosome (GO:0048025)	1/14	0.151352	0.389309	0	0	6.54973	12.3669	SRSF6
536	regulation of chromatin organization (GO:1902275)	1/14	0.151352	0.389309	0	0	6.54973	12.3669	MKI67
537	cellular copper ion homeostasis (GO:0006878)	1/14	0.151352	0.389309	0	0	6.54973	12.3669	SLC31A1
538	regulation of histone deacetylation (GO:0031063)	1/14	0.151352	0.389309	0	0	6.54973	12.3669	NIPBL
539	nuclear membrane disassembly (GO:0051081)	1/14	0.151352	0.389309	0	0	6.54973	12.3669	NEK6
540	COPII-coated vesicle cargo loading (GO:0090110)	1/14	0.151352	0.389309	0	0	6.54973	12.3669	SEC24A
541	regulation of response to endoplasmic reticulum stress (GO:1905897)	1/14	0.151352	0.389309	0	0	6.54973	12.3669	USP19
542	response to X-ray (GO:0010165)	1/14	0.151352	0.389309	0	0	6.54973	12.3669	NIPBL
543	ribonucleoside monophosphate biosynthetic process (GO:0009156)	1/14	0.151352	0.389309	0	0	6.54973	12.3669	ADK
544	secretion (GO:0046903)	1/14	0.151352	0.389309	0	0	6.54973	12.3669	RIMS1
545	positive regulation of protein deacetylation (GO:0090312)	1/14	0.151352	0.389309	0	0	6.54973	12.3669	NIPBL
546	positive regulation of transmembrane transport (GO:0034764)	1/14	0.151352	0.389309	0	0	6.54973	12.3669	NR4A3
547	mRNA cleavage involved in mRNA processing (GO:0098787)	1/14	0.151352	0.389309	0	0	6.54973	12.3669	CSTF2
548	regulation of mitotic cell cycle (GO:0007346)	4/178	0.154607	0.392513	0	0	1.96687	3.67189	CDC26;NEK6;MKI67;ANAPC2
549	regulation of translation (GO:0006417)	4/178	0.154607	0.392513	0	0	1.96687	3.67189	RBM3;CNOT9;EIF4G3;PAIP1
550	adenylate cyclase-inhibiting G protein-coupled receptor signaling pathway (GO:0007193)	2/60	0.154673	0.392513	0	0	2.94208	5.49123	MARCO;PSAPL1
551	ribonucleoprotein complex biogenesis (GO:0022613)	2/60	0.154673	0.392513	0	0	2.94208	5.49123	RPL35A;NOC2L
552	regulated exocytosis (GO:0045055)	4/180	0.159001	0.392513	0	0	1.94432	3.5753	RIMS1;PCLO;ALB;CYRIB
553	regulation of cellular response to stress (GO:0080135)	3/118	0.159087	0.392513	0	0	2.22896	4.09751	BAG5;NEK6;USP19
554	acetyl-CoA metabolic process (GO:0006084)	1/15	0.161246	0.392513	0	0	6.08159	11.0978	ACACA
555	protein trimerization (GO:0070206)	1/15	0.161246	0.392513	0	0	6.08159	11.0978	SIGMAR1
556	Arp2/3 complex-mediated actin nucleation (GO:0034314)	1/15	0.161246	0.392513	0	0	6.08159	11.0978	IQGAP2
557	negative regulation of mRNA processing (GO:0050686)	1/15	0.161246	0.392513	0	0	6.08159	11.0978	SRSF6
558	regulation of clathrin-dependent endocytosis (GO:2000369)	1/15	0.161246	0.392513	0	0	6.08159	11.0978	HIP1R
559	negative regulation of ubiquitin-protein transferase activity (GO:0051444)	1/15	0.161246	0.392513	0	0	6.08159	11.0978	BAG5
560	cellular sodium ion homeostasis (GO:0006883)	1/15	0.161246	0.392513	0	0	6.08159	11.0978	ATP4A
561	clathrin coat assembly (GO:0048268)	1/15	0.161246	0.392513	0	0	6.08159	11.0978	HIP1R
562	contractile actin filament bundle assembly (GO:0030038)	1/15	0.161246	0.392513	0	0	6.08159	11.0978	ZYX
563	nucleosome positioning (GO:0016584)	1/15	0.161246	0.392513	0	0	6.08159	11.0978	SMARCA5
564	peptidyl-arginine modification (GO:0018195)	1/15	0.161246	0.392513	0	0	6.08159	11.0978	KRTCAP2
565	phosphatidylethanolamine biosynthetic process (GO:0006646)	1/15	0.161246	0.392513	0	0	6.08159	11.0978	CHKB
566	embryonic cranial skeleton morphogenesis (GO:0048701)	1/15	0.161246	0.392513	0	0	6.08159	11.0978	NIPBL
567	endoderm development (GO:0007492)	1/15	0.161246	0.392513	0	0	6.08159	11.0978	DUSP4
568	glucosamine-containing compound metabolic process (GO:1901071)	1/15	0.161246	0.392513	0	0	6.08159	11.0978	NAGK
569	GTP metabolic process (GO:0046039)	1/15	0.161246	0.392513	0	0	6.08159	11.0978	GTPBP1
570	histone H3 deacetylation (GO:0070932)	1/15	0.161246	0.392513	0	0	6.08159	11.0978	HDAC3
571	positive regulation of pattern recognition receptor signaling pathway (GO:0062208)	1/15	0.161246	0.392513	0	0	6.08159	11.0978	PUM1
572	stress fiber assembly (GO:0043149)	1/15	0.161246	0.392513	0	0	6.08159	11.0978	ZYX
573	tRNA 5'-end processing (GO:0099116)	1/15	0.161246	0.392513	0	0	6.08159	11.0978	POP5
574	tRNA splicing, via endonucleolytic cleavage and ligation (GO:0006388)	1/15	0.161246	0.392513	0	0	6.08159	11.0978	CSTF2
575	mRNA methylation (GO:0080009)	1/15	0.161246	0.392513	0	0	6.08159	11.0978	WTAP
576	protein homotrimerization (GO:0070207)	1/15	0.161246	0.392513	0	0	6.08159	11.0978	SIGMAR1
577	protein kinase A signaling (GO:0010737)	1/15	0.161246	0.392513	0	0	6.08159	11.0978	RDX
578	protein localization to cell-cell junction (GO:0150105)	1/15	0.161246	0.392513	0	0	6.08159	11.0978	ARHGEF18
579	cytoskeleton organization (GO:0007010)	3/120	0.164712	0.397947	0	0	2.19064	3.95093	SEMA6A;PCLO;DST
580	organonitrogen compound catabolic process (GO:1901565)	2/63	0.166976	0.397947	0	0	2.79696	5.0063	PLA2G15;NAGK
581	protein homooligomerization (GO:0051260)	3/121	0.167547	0.397947	0	0	2.17196	3.88018	SIGMAR1;ACACA;APPL2
582	endoplasmic reticulum to Golgi vesicle-mediated transport (GO:0006888)	4/185	0.170184	0.397947	0	0	1.89013	3.34718	TMED9;SEC24A;DYNLL1;TMED4
583	negative regulation of histone modification (GO:0031057)	1/16	0.171024	0.397947	0	0	5.67586	10.0233	NOC2L
584	negative regulation of immune effector process (GO:0002698)	1/16	0.171024	0.397947	0	0	5.67586	10.0233	APPL1
585	regulation of defense response to virus (GO:0050688)	1/16	0.171024	0.397947	0	0	5.67586	10.0233	ZMPSTE24
586	regulation of establishment of cell polarity (GO:2000114)	1/16	0.171024	0.397947	0	0	5.67586	10.0233	CYRIB
587	nuclear transport (GO:0051169)	1/16	0.171024	0.397947	0	0	5.67586	10.0233	BANF1
588	regulation of mitotic sister chromatid separation (GO:0010965)	1/16	0.171024	0.397947	0	0	5.67586	10.0233	NEK6
589	digestive tract morphogenesis (GO:0048546)	1/16	0.171024	0.397947	0	0	5.67586	10.0233	NIPBL
590	regulation of neurotransmitter transport (GO:0051588)	1/16	0.171024	0.397947	0	0	5.67586	10.0233	RIMS1
591	platelet-derived growth factor receptor signaling pathway (GO:0048008)	1/16	0.171024	0.397947	0	0	5.67586	10.0233	NR4A3
592	porphyrin-containing compound catabolic process (GO:0006787)	1/16	0.171024	0.397947	0	0	5.67586	10.0233	ALB
593	heme catabolic process (GO:0042167)	1/16	0.171024	0.397947	0	0	5.67586	10.0233	ALB
594	retrograde axonal transport (GO:0008090)	1/16	0.171024	0.397947	0	0	5.67586	10.0233	DST
595	RNA splicing, via endonucleolytic cleavage and ligation (GO:0000394)	1/16	0.171024	0.397947	0	0	5.67586	10.0233	CSTF2
596	positive regulation of myeloid leukocyte cytokine production involved in immune response (GO:0061081)	1/16	0.171024	0.397947	0	0	5.67586	10.0233	NR4A3
597	late endosome to vacuole transport via multivesicular body sorting pathway (GO:0032511)	1/16	0.171024	0.397947	0	0	5.67586	10.0233	VPS28
598	T cell mediated immunity (GO:0002456)	1/16	0.171024	0.397947	0	0	5.67586	10.0233	MYO1G
599	mitotic sister chromatid cohesion (GO:0007064)	1/16	0.171024	0.397947	0	0	5.67586	10.0233	NIPBL
600	N-acetylglucosamine metabolic process (GO:0006044)	1/16	0.171024	0.397947	0	0	5.67586	10.0233	NAGK
601	protein localization to endoplasmic reticulum (GO:0070972)	1/16	0.171024	0.397947	0	0	5.67586	10.0233	DDRGK1
602	protein localization to microtubule organizing center (GO:1905508)	1/16	0.171024	0.397947	0	0	5.67586	10.0233	PCM1
603	regulation of cilium assembly (GO:1902017)	2/64	0.171114	0.397947	0	0	2.75171	4.85794	CCDC88A;MARK4
604	regulation of innate immune response (GO:0045088)	2/64	0.171114	0.397947	0	0	2.75171	4.85794	APPL2;APPL1
605	tRNA processing (GO:0008033)	2/64	0.171114	0.397947	0	0	2.75171	4.85794	POP5;CSTF2
606	positive regulation of signal transduction (GO:0009967)	5/252	0.171909	0.399135	0	0	1.73308	3.05159	NECAB2;RIMS1;PDCL;ATP6V0C;EPN2
607	inorganic anion transmembrane transport (GO:0098661)	2/65	0.175269	0.406267	0	0	2.7079	4.71561	GABRA2;SLC37A3
608	positive regulation of cell cycle (GO:0045787)	2/66	0.179441	0.408731	0	0	2.66545	4.579	RPS15A;USP19
609	acyl-CoA biosynthetic process (GO:0071616)	1/17	0.18069	0.408731	0	0	5.32085	9.10384	ACACA
610	purine ribonucleotide transport (GO:0015868)	1/17	0.18069	0.408731	0	0	5.32085	9.10384	SLC25A17
611	negative regulation of fatty acid metabolic process (GO:0045922)	1/17	0.18069	0.408731	0	0	5.32085	9.10384	APPL2
612	cellular biogenic amine biosynthetic process (GO:0042401)	1/17	0.18069	0.408731	0	0	5.32085	9.10384	SMOX
613	negative regulation of phagocytosis (GO:0050765)	1/17	0.18069	0.408731	0	0	5.32085	9.10384	APPL1
614	copper ion homeostasis (GO:0055070)	1/17	0.18069	0.408731	0	0	5.32085	9.10384	SLC31A1
615	phosphate ion transport (GO:0006817)	1/17	0.18069	0.408731	0	0	5.32085	9.10384	SLC37A3
616	positive regulation of cytokine production involved in inflammatory response (GO:1900017)	1/17	0.18069	0.408731	0	0	5.32085	9.10384	APPL1
617	regulation of transferase activity (GO:0051338)	1/17	0.18069	0.408731	0	0	5.32085	9.10384	BAG5
618	positive regulation of dendrite extension (GO:1903861)	1/17	0.18069	0.408731	0	0	5.32085	9.10384	RIMS1
619	RNA interference (GO:0016246)	1/17	0.18069	0.408731	0	0	5.32085	9.10384	TSNAX
620	positive regulation of muscle hypertrophy (GO:0014742)	1/17	0.18069	0.408731	0	0	5.32085	9.10384	NR4A3
621	synaptic vesicle membrane organization (GO:0048499)	1/17	0.18069	0.408731	0	0	5.32085	9.10384	SYP
622	monosaccharide transmembrane transport (GO:0015749)	1/17	0.18069	0.408731	0	0	5.32085	9.10384	SLC2A8
623	positive regulation of catabolic process (GO:0009896)	2/67	0.183627	0.409284	0	0	2.62431	4.4478	HACE1;VPS28
624	regulation of viral genome replication (GO:0045069)	2/67	0.183627	0.409284	0	0	2.62431	4.4478	BANF1;HACD3
625	plasma membrane bounded cell projection organization (GO:0120036)	3/128	0.187774	0.409284	0	0	2.0496	3.42799	DOCK7;FRY;MARK4
626	regulation of myeloid cell differentiation (GO:0045637)	2/68	0.187828	0.409284	0	0	2.58442	4.32174	NR4A3;KMT2C
627	regulation of translational initiation (GO:0006446)	2/68	0.187828	0.409284	0	0	2.58442	4.32174	EIF4G3;PAIP1
628	negative regulation of biosynthetic process (GO:0009890)	1/18	0.190243	0.409284	0	0	5.00761	8.30989	ABCB7
629	adenine nucleotide transport (GO:0051503)	1/18	0.190243	0.409284	0	0	5.00761	8.30989	SLC25A17
630	alternative mRNA splicing, via spliceosome (GO:0000380)	1/18	0.190243	0.409284	0	0	5.00761	8.30989	SRSF6
631	regulation of cellular protein catabolic process (GO:1903362)	1/18	0.190243	0.409284	0	0	5.00761	8.30989	RDX
632	regulation of dendrite extension (GO:1903859)	1/18	0.190243	0.409284	0	0	5.00761	8.30989	RIMS1
633	regulation of early endosome to late endosome transport (GO:2000641)	1/18	0.190243	0.409284	0	0	5.00761	8.30989	RDX
634	regulation of establishment or maintenance of cell polarity (GO:0032878)	1/18	0.190243	0.409284	0	0	5.00761	8.30989	CYRIB
635	regulation of membrane depolarization (GO:0003254)	1/18	0.190243	0.409284	0	0	5.00761	8.30989	FHL1
636	regulation of mitochondrial outer membrane permeabilization involved in apoptotic signaling pathway (GO:1901028)	1/18	0.190243	0.409284	0	0	5.00761	8.30989	HIP1R
637	regulation of oxidative stress-induced intrinsic apoptotic signaling pathway (GO:1902175)	1/18	0.190243	0.409284	0	0	5.00761	8.30989	BAG5
638	establishment of vesicle localization (GO:0051650)	1/18	0.190243	0.409284	0	0	5.00761	8.30989	SPG11
639	positive regulation of cardiac muscle hypertrophy (GO:0010613)	1/18	0.190243	0.409284	0	0	5.00761	8.30989	NR4A3
640	regulation of spindle organization (GO:0090224)	1/18	0.190243	0.409284	0	0	5.00761	8.30989	FSD1
641	positive regulation of cell cycle phase transition (GO:1901989)	1/18	0.190243	0.409284	0	0	5.00761	8.30989	DDRGK1
642	G protein-coupled acetylcholine receptor signaling pathway (GO:0007213)	1/18	0.190243	0.409284	0	0	5.00761	8.30989	GRK2
643	positive regulation of CREB transcription factor activity (GO:0032793)	1/18	0.190243	0.409284	0	0	5.00761	8.30989	CRTC1
644	positive regulation of excitatory postsynaptic potential (GO:2000463)	1/18	0.190243	0.409284	0	0	5.00761	8.30989	RIMS1
645	high-density lipoprotein particle remodeling (GO:0034375)	1/18	0.190243	0.409284	0	0	5.00761	8.30989	ALB
646	RNA destabilization (GO:0050779)	1/18	0.190243	0.409284	0	0	5.00761	8.30989	PUM1
647	positive regulation of nervous system process (GO:0031646)	1/18	0.190243	0.409284	0	0	5.00761	8.30989	RIMS1
648	long-chain fatty-acyl-CoA biosynthetic process (GO:0035338)	1/18	0.190243	0.409284	0	0	5.00761	8.30989	ELOVL5
649	T cell migration (GO:0072678)	1/18	0.190243	0.409284	0	0	5.00761	8.30989	MYO1G
650	tRNA metabolic process (GO:0006399)	1/18	0.190243	0.409284	0	0	5.00761	8.30989	POP5
651	mitochondrial fission (GO:0000266)	1/18	0.190243	0.409284	0	0	5.00761	8.30989	SLC25A46
652	presynapse assembly (GO:0099054)	1/18	0.190243	0.409284	0	0	5.00761	8.30989	PCLO
653	prostanoid metabolic process (GO:0006692)	1/18	0.190243	0.409284	0	0	5.00761	8.30989	GSTM1
654	protein localization to centrosome (GO:0071539)	1/18	0.190243	0.409284	0	0	5.00761	8.30989	PCM1
655	regulation of programmed cell death (GO:0043067)	4/194	0.190974	0.41023	0	0	1.79977	2.97973	LGALS1;SLK;ALB;MARK4
656	synapse assembly (GO:0007416)	2/69	0.192042	0.411267	0	0	2.54571	4.20054	GABRA2;NRCAM
657	positive regulation of protein polymerization (GO:0032273)	2/69	0.192042	0.411267	0	0	2.54571	4.20054	NAV3;DRG1
658	transmembrane receptor protein tyrosine kinase signaling pathway (GO:0007169)	7/404	0.193423	0.413595	0	0	1.51122	2.48276	CYFIP2;YES1;NR4A3;POLR2C;ATP6V0C;POLR2J;APPL1
659	DNA-templated transcription, termination (GO:0006353)	2/70	0.196268	0.415481	0	0	2.50815	4.08395	CSTF2;MNAT1
660	fatty acid catabolic process (GO:0009062)	2/70	0.196268	0.415481	0	0	2.50815	4.08395	PLA2G15;SLC25A17
661	sterol metabolic process (GO:0016125)	2/70	0.196268	0.415481	0	0	2.50815	4.08395	MSMO1;TM7SF2
662	negative regulation of cytokine production involved in inflammatory response (GO:1900016)	1/19	0.199685	0.415481	0	0	4.72917	7.61876	APPL2
663	aspartate family amino acid metabolic process (GO:0009066)	1/19	0.199685	0.415481	0	0	4.72917	7.61876	ADI1
664	negative regulation of oxidative stress-induced intrinsic apoptotic signaling pathway (GO:1902176)	1/19	0.199685	0.415481	0	0	4.72917	7.61876	BAG5
665	negative regulation of RNA splicing (GO:0033119)	1/19	0.199685	0.415481	0	0	4.72917	7.61876	SRSF6
666	negative regulation of striated muscle cell differentiation (GO:0051154)	1/19	0.199685	0.415481	0	0	4.72917	7.61876	HDAC3
667	regulation of mitochondrial membrane permeability (GO:0046902)	1/19	0.199685	0.415481	0	0	4.72917	7.61876	THEM4
668	nucleotide-sugar biosynthetic process (GO:0009226)	1/19	0.199685	0.415481	0	0	4.72917	7.61876	NAGK
669	regulation of mitotic spindle assembly (GO:1901673)	1/19	0.199685	0.415481	0	0	4.72917	7.61876	DRG1
670	regulation of RIG-I signaling pathway (GO:0039535)	1/19	0.199685	0.415481	0	0	4.72917	7.61876	PUM1
671	fatty acid transmembrane transport (GO:1902001)	1/19	0.199685	0.415481	0	0	4.72917	7.61876	ACACA
672	positive regulation of cellular protein catabolic process (GO:1903364)	1/19	0.199685	0.415481	0	0	4.72917	7.61876	RDX
673	regulation of vascular endothelial growth factor signaling pathway (GO:1900746)	1/19	0.199685	0.415481	0	0	4.72917	7.61876	SEMA6A
674	positive regulation of G protein-coupled receptor signaling pathway (GO:0045745)	1/19	0.199685	0.415481	0	0	4.72917	7.61876	NECAB2
675	mitochondrion localization (GO:0051646)	1/19	0.199685	0.415481	0	0	4.72917	7.61876	ALB
676	vesicle transport along actin filament (GO:0030050)	1/19	0.199685	0.415481	0	0	4.72917	7.61876	MYO1G
677	negative regulation of intracellular signal transduction (GO:1902532)	4/198	0.200463	0.415481	0	0	1.7623	2.83224	THEM4;UBR1;NOC2L;CYRIB
678	protein tetramerization (GO:0051262)	2/71	0.200506	0.415481	0	0	2.47167	3.97176	APPL2;ACACA
679	regulation of TOR signaling (GO:0032006)	2/71	0.200506	0.415481	0	0	2.47167	3.97176	HDAC3;UBR1
680	protein-containing complex assembly (GO:0065003)	5/267	0.201668	0.417276	0	0	1.6326	2.61401	RIMS1;SEC24A;PPP6R1;TRAPPC10;MNAT1
681	regulation of cell motility (GO:2000145)	3/133	0.202589	0.418332	0	0	1.97027	3.14568	SLK;HACE1;CYRIB
682	positive regulation of secretion by cell (GO:1903532)	2/72	0.204754	0.418332	0	0	2.43624	3.86374	GRK2;FRMD4A
683	regulation of actin filament polymerization (GO:0030833)	2/73	0.209013	0.418332	0	0	2.4018	3.75969	HIP1R;CYRIB
684	chromatin assembly (GO:0031497)	2/73	0.209013	0.418332	0	0	2.4018	3.75969	SMARCA5;NOC2L
685	endoplasmic reticulum organization (GO:0007029)	2/73	0.209013	0.418332	0	0	2.4018	3.75969	REEP1;TMEM33
686	regulation of Rho protein signal transduction (GO:0035023)	2/73	0.209013	0.418332	0	0	2.4018	3.75969	ARHGEF18;ARHGEF2
687	insulin receptor signaling pathway (GO:0008286)	2/73	0.209013	0.418332	0	0	2.4018	3.75969	ATP6V0C;APPL1
688	negative regulation of axon extension involved in axon guidance (GO:0048843)	1/20	0.209017	0.418332	0	0	4.48004	7.01277	SEMA6A
689	adaptive immune response based on somatic recombination of immune receptors built from immunoglobulin superfamily domains (GO:0002460)	1/20	0.209017	0.418332	0	0	4.48004	7.01277	MYO1G
690	adrenergic receptor signaling pathway (GO:0071875)	1/20	0.209017	0.418332	0	0	4.48004	7.01277	LMBRD2
691	cardiac ventricle development (GO:0003231)	1/20	0.209017	0.418332	0	0	4.48004	7.01277	HECTD1
692	cellular modified amino acid biosynthetic process (GO:0042398)	1/20	0.209017	0.418332	0	0	4.48004	7.01277	GCLM
693	cellular monovalent inorganic cation homeostasis (GO:0030004)	1/20	0.209017	0.418332	0	0	4.48004	7.01277	ATP4A
694	nucleobase-containing compound biosynthetic process (GO:0034654)	1/20	0.209017	0.418332	0	0	4.48004	7.01277	ADK
695	regulation of nuclear division (GO:0051783)	1/20	0.209017	0.418332	0	0	4.48004	7.01277	MKI67
696	embryonic digestive tract development (GO:0048566)	1/20	0.209017	0.418332	0	0	4.48004	7.01277	NIPBL
697	regulation of protein localization to cell periphery (GO:1904375)	1/20	0.209017	0.418332	0	0	4.48004	7.01277	APPL1
698	energy reserve metabolic process (GO:0006112)	1/20	0.209017	0.418332	0	0	4.48004	7.01277	PHKB
699	eye morphogenesis (GO:0048592)	1/20	0.209017	0.418332	0	0	4.48004	7.01277	NIPBL
700	fatty acid transport (GO:0015908)	1/20	0.209017	0.418332	0	0	4.48004	7.01277	SLC25A17
701	gastrulation (GO:0007369)	1/20	0.209017	0.418332	0	0	4.48004	7.01277	NR4A3
702	glucose transmembrane transport (GO:1904659)	1/20	0.209017	0.418332	0	0	4.48004	7.01277	SLC2A8
703	hepaticobiliary system development (GO:0061008)	1/20	0.209017	0.418332	0	0	4.48004	7.01277	NIPBL
704	generation of neurons (GO:0048699)	4/202	0.210091	0.419883	0	0	1.72635	2.69347	TUBB2B;DOCK7;NRCAM;THOC2
705	ribonucleoprotein complex assembly (GO:0022618)	3/136	0.211607	0.422313	0	0	1.92553	2.9904	RPL23A;SRSF6;USP39
706	regulation of stress fiber assembly (GO:0051492)	2/74	0.21328	0.424711	0	0	2.36833	3.65941	CCDC88A;ARHGEF18
707	fibroblast growth factor receptor signaling pathway (GO:0008543)	2/75	0.217556	0.424711	0	0	2.33576	3.56274	POLR2C;POLR2J
708	integrin-mediated signaling pathway (GO:0007229)	2/75	0.217556	0.424711	0	0	2.33576	3.56274	DST;ZYX
709	acetylcholine receptor signaling pathway (GO:0095500)	1/21	0.218242	0.424711	0	0	4.25582	6.47801	GRK2
710	actin filament-based transport (GO:0099515)	1/21	0.218242	0.424711	0	0	4.25582	6.47801	MYO1G
711	actin nucleation (GO:0045010)	1/21	0.218242	0.424711	0	0	4.25582	6.47801	IQGAP2
712	regulation of cell-substrate junction assembly (GO:0090109)	1/21	0.218242	0.424711	0	0	4.25582	6.47801	SLK
713	negative regulation of small GTPase mediated signal transduction (GO:0051058)	1/21	0.218242	0.424711	0	0	4.25582	6.47801	CYRIB
714	nuclear-transcribed mRNA poly(A) tail shortening (GO:0000289)	1/21	0.218242	0.424711	0	0	4.25582	6.47801	CNOT9
715	poly(A)+ mRNA export from nucleus (GO:0016973)	1/21	0.218242	0.424711	0	0	4.25582	6.47801	THOC2
716	extrinsic apoptotic signaling pathway in absence of ligand (GO:0097192)	1/21	0.218242	0.424711	0	0	4.25582	6.47801	APPL1
717	intracellular lipid transport (GO:0032365)	1/21	0.218242	0.424711	0	0	4.25582	6.47801	ACACA
718	linoleic acid metabolic process (GO:0043651)	1/21	0.218242	0.424711	0	0	4.25582	6.47801	ELOVL5
719	stress granule assembly (GO:0034063)	1/21	0.218242	0.424711	0	0	4.25582	6.47801	RPS23
720	positive regulation of smoothened signaling pathway (GO:0045880)	1/21	0.218242	0.424711	0	0	4.25582	6.47801	PDCL
721	positive regulation of transcription regulatory region DNA binding (GO:2000679)	1/21	0.218242	0.424711	0	0	4.25582	6.47801	DDRGK1
722	positive regulation of vascular associated smooth muscle cell proliferation (GO:1904707)	1/21	0.218242	0.424711	0	0	4.25582	6.47801	NR4A3
723	protein localization to chromatin (GO:0071168)	1/21	0.218242	0.424711	0	0	4.25582	6.47801	NIPBL
724	regulation of RNA splicing (GO:0043484)	2/76	0.22184	0.428812	0	0	2.30408	3.46949	TRA2B;QKI
725	RNA transport (GO:0050658)	2/76	0.22184	0.428812	0	0	2.30408	3.46949	THOC2;SRSF6
726	neuron projection morphogenesis (GO:0048812)	3/140	0.223763	0.428812	0	0	1.86893	2.79811	DOCK7;NRCAM;CELSR2
727	purine ribonucleotide metabolic process (GO:0009150)	2/77	0.22613	0.428812	0	0	2.27325	3.37951	THEM4;GTPBP1
728	phosphatidylcholine metabolic process (GO:0046470)	2/77	0.22613	0.428812	0	0	2.27325	3.37951	PLA2G15;CHKB
729	regulation of small GTPase mediated signal transduction (GO:0051056)	3/141	0.226823	0.428812	0	0	1.85529	2.75248	ARHGEF18;ARHGEF2;CYRIB
730	mitotic cell cycle phase transition (GO:0044772)	4/209	0.227244	0.428812	0	0	1.6668	2.46975	PCM1;HAUS7;DYNLL1;MNAT1
731	negative regulation of interleukin-2 production (GO:0032703)	1/22	0.227359	0.428812	0	0	4.05296	6.00335	NAV3
732	regulation of centrosome cycle (GO:0046605)	1/22	0.227359	0.428812	0	0	4.05296	6.00335	MARK4
733	negative regulation of phosphate metabolic process (GO:0045936)	1/22	0.227359	0.428812	0	0	4.05296	6.00335	DYNLL1
734	cellular response to osmotic stress (GO:0071470)	1/22	0.227359	0.428812	0	0	4.05296	6.00335	ARHGEF2
735	chaperone-mediated protein complex assembly (GO:0051131)	1/22	0.227359	0.428812	0	0	4.05296	6.00335	TMEM35A
736	peptidyl-threonine dephosphorylation (GO:0035970)	1/22	0.227359	0.428812	0	0	4.05296	6.00335	DUSP4
737	fatty-acyl-CoA metabolic process (GO:0035337)	1/22	0.227359	0.428812	0	0	4.05296	6.00335	ACACA
738	glutamate metabolic process (GO:0006536)	1/22	0.227359	0.428812	0	0	4.05296	6.00335	GCLM
739	glutathione derivative biosynthetic process (GO:1901687)	1/22	0.227359	0.428812	0	0	4.05296	6.00335	GSTM1
740	glutathione derivative metabolic process (GO:1901685)	1/22	0.227359	0.428812	0	0	4.05296	6.00335	GSTM1
741	heme biosynthetic process (GO:0006783)	1/22	0.227359	0.428812	0	0	4.05296	6.00335	ALB
742	positive regulation of peptidase activity (GO:0010952)	1/22	0.227359	0.428812	0	0	4.05296	6.00335	DDRGK1
743	limb morphogenesis (GO:0035108)	1/22	0.227359	0.428812	0	0	4.05296	6.00335	NIPBL
744	ubiquitin-dependent protein catabolic process via the multivesicular body sorting pathway (GO:0043162)	1/22	0.227359	0.428812	0	0	4.05296	6.00335	VPS28
745	mRNA modification (GO:0016556)	1/22	0.227359	0.428812	0	0	4.05296	6.00335	WTAP
746	protein import into peroxisome membrane (GO:0045046)	1/22	0.227359	0.428812	0	0	4.05296	6.00335	SLC25A17
747	chromatin organization (GO:0006325)	3/142	0.229892	0.43301	0	0	1.84185	2.70779	HDAC3;SMARCA5;PWWP3A
748	neuron development (GO:0048666)	3/143	0.232969	0.433601	0	0	1.8286	2.664	DOCK7;THOC2;FRY
749	axon development (GO:0061564)	2/79	0.234728	0.433601	0	0	2.21398	3.20878	DOCK7;NRCAM
750	regulation of neuron differentiation (GO:0045664)	2/79	0.234728	0.433601	0	0	2.21398	3.20878	NRCAM;ARHGEF2
751	positive regulation of proteasomal ubiquitin-dependent protein catabolic process (GO:0032436)	2/79	0.234728	0.433601	0	0	2.21398	3.20878	HECTD1;DDRGK1
752	positive regulation of ubiquitin-dependent protein catabolic process (GO:2000060)	2/79	0.234728	0.433601	0	0	2.21398	3.20878	HECTD1;DDRGK1
753	acylglycerol biosynthetic process (GO:0046463)	1/23	0.23637	0.433601	0	0	3.86853	5.57981	PLA2G15
754	artery development (GO:0060840)	1/23	0.23637	0.433601	0	0	3.86853	5.57981	HECTD1
755	negative regulation of G protein-coupled receptor signaling pathway (GO:0045744)	1/23	0.23637	0.433601	0	0	3.86853	5.57981	GRK2
756	negative regulation of GTPase activity (GO:0034260)	1/23	0.23637	0.433601	0	0	3.86853	5.57981	RDX
757	negative regulation of reactive oxygen species metabolic process (GO:2000378)	1/23	0.23637	0.433601	0	0	3.86853	5.57981	ABCB7
758	negative regulation of smoothened signaling pathway (GO:0045879)	1/23	0.23637	0.433601	0	0	3.86853	5.57981	GPR161
759	cytoskeleton-dependent intracellular transport (GO:0030705)	1/23	0.23637	0.433601	0	0	3.86853	5.57981	CCDC88A
760	nucleotide-excision repair, DNA damage recognition (GO:0000715)	1/23	0.23637	0.433601	0	0	3.86853	5.57981	COPS6
761	diacylglycerol metabolic process (GO:0046339)	1/23	0.23637	0.433601	0	0	3.86853	5.57981	PLA2G15
762	regulation of necroptotic process (GO:0060544)	1/23	0.23637	0.433601	0	0	3.86853	5.57981	ARHGEF2
763	regulation of neural precursor cell proliferation (GO:2000177)	1/23	0.23637	0.433601	0	0	3.86853	5.57981	APPL2
764	ear morphogenesis (GO:0042471)	1/23	0.23637	0.433601	0	0	3.86853	5.57981	NIPBL
765	regulation of SMAD protein signal transduction (GO:0060390)	1/23	0.23637	0.433601	0	0	3.86853	5.57981	FAM89B
766	hexose transmembrane transport (GO:0008645)	1/23	0.23637	0.433601	0	0	3.86853	5.57981	SLC2A8
767	protein deacylation (GO:0035601)	1/23	0.23637	0.433601	0	0	3.86853	5.57981	HDAC3
768	purine ribonucleotide catabolic process (GO:0009154)	1/24	0.245276	0.438505	0	0	3.70015	5.20008	NUDT11
769	regulation of axon extension involved in axon guidance (GO:0048841)	1/24	0.245276	0.438505	0	0	3.70015	5.20008	SEMA6A
770	axon extension (GO:0048675)	1/24	0.245276	0.438505	0	0	3.70015	5.20008	SPG11
771	regulation of cardiac muscle hypertrophy (GO:0010611)	1/24	0.245276	0.438505	0	0	3.70015	5.20008	NR4A3
772	regulation of cell size (GO:0008361)	1/24	0.245276	0.438505	0	0	3.70015	5.20008	RDX
773	cellular response to catecholamine stimulus (GO:0071870)	1/24	0.245276	0.438505	0	0	3.70015	5.20008	NR4A3
774	negative regulation of stress fiber assembly (GO:0051497)	1/24	0.245276	0.438505	0	0	3.70015	5.20008	ARHGEF18
775	regulation of keratinocyte proliferation (GO:0010837)	1/24	0.245276	0.438505	0	0	3.70015	5.20008	SRSF6
776	nucleotide-binding domain, leucine rich repeat containing receptor signaling pathway (GO:0035872)	1/24	0.245276	0.438505	0	0	3.70015	5.20008	MAP2K6
777	porphyrin-containing compound biosynthetic process (GO:0006779)	1/24	0.245276	0.438505	0	0	3.70015	5.20008	ALB
778	regulation of ruffle assembly (GO:1900027)	1/24	0.245276	0.438505	0	0	3.70015	5.20008	RDX
779	regulation of vascular endothelial growth factor receptor signaling pathway (GO:0030947)	1/24	0.245276	0.438505	0	0	3.70015	5.20008	EPN2
780	long-chain fatty-acyl-CoA metabolic process (GO:0035336)	1/24	0.245276	0.438505	0	0	3.70015	5.20008	ELOVL5
781	sulfur amino acid metabolic process (GO:0000096)	1/24	0.245276	0.438505	0	0	3.70015	5.20008	ADI1
782	positive regulation of viral life cycle (GO:1903902)	1/24	0.245276	0.438505	0	0	3.70015	5.20008	LGALS1
783	potassium ion homeostasis (GO:0055075)	1/24	0.245276	0.438505	0	0	3.70015	5.20008	ATP4A
784	protein alpha-1,2-demannosylation (GO:0036508)	1/24	0.245276	0.438505	0	0	3.70015	5.20008	EDEM3
785	protein exit from endoplasmic reticulum (GO:0032527)	1/24	0.245276	0.438505	0	0	3.70015	5.20008	TMED9
786	protein kinase B signaling (GO:0043491)	1/24	0.245276	0.438505	0	0	3.70015	5.20008	THEM4
787	ncRNA 3'-end processing (GO:0043628)	1/24	0.245276	0.438505	0	0	3.70015	5.20008	INTS5
788	regulation of G protein-coupled receptor signaling pathway (GO:0008277)	2/82	0.247658	0.442201	0	0	2.13063	2.97373	NMT1;SYP
789	positive regulation of intracellular protein transport (GO:0090316)	3/148	0.248458	0.443068	0	0	1.7651	2.45786	PCM1;HDAC3;NMT1
790	positive regulation of plasma membrane bounded cell projection assembly (GO:0120034)	2/83	0.251974	0.447421	0	0	2.10422	2.90052	CCDC88A;MARK4
791	cellular response to hexose stimulus (GO:0071331)	1/25	0.254079	0.447421	0	0	3.5458	4.85813	TRA2B
792	regulation of mitochondrial fission (GO:0090140)	1/25	0.254079	0.447421	0	0	3.5458	4.85813	CYRIB
793	regulation of myotube differentiation (GO:0010830)	1/25	0.254079	0.447421	0	0	3.5458	4.85813	HDAC3
794	phosphatidylglycerol metabolic process (GO:0046471)	1/25	0.254079	0.447421	0	0	3.5458	4.85813	PLA2G15
795	energy derivation by oxidation of organic compounds (GO:0015980)	1/25	0.254079	0.447421	0	0	3.5458	4.85813	NR4A3
796	regulation of rhodopsin mediated signaling pathway (GO:0022400)	1/25	0.254079	0.447421	0	0	3.5458	4.85813	NMT1
797	regulation of spindle assembly (GO:0090169)	1/25	0.254079	0.447421	0	0	3.5458	4.85813	DRG1
798	ribosomal large subunit assembly (GO:0000027)	1/25	0.254079	0.447421	0	0	3.5458	4.85813	RPL23A
799	sodium ion homeostasis (GO:0055078)	1/25	0.254079	0.447421	0	0	3.5458	4.85813	ATP4A
800	anaphase-promoting complex-dependent catabolic process (GO:0031145)	2/84	0.256292	0.450753	0	0	2.07845	2.82968	CDC26;ANAPC2
801	positive regulation of cell motility (GO:2000147)	4/221	0.257416	0.452165	0	0	1.57366	2.13556	SEMA6A;FAM89B;DDRGK1;RDX
802	purine-containing compound biosynthetic process (GO:0072522)	1/26	0.26278	0.453103	0	0	3.40379	4.54896	ADK
803	regulation of actin filament bundle assembly (GO:0032231)	1/26	0.26278	0.453103	0	0	3.40379	4.54896	RDX
804	chaperone cofactor-dependent protein refolding (GO:0051085)	1/26	0.26278	0.453103	0	0	3.40379	4.54896	HSPA14
805	regulation of mitotic metaphase/anaphase transition (GO:0030071)	1/26	0.26278	0.453103	0	0	3.40379	4.54896	NEK6
806	regulation of potassium ion transmembrane transporter activity (GO:1901016)	1/26	0.26278	0.453103	0	0	3.40379	4.54896	FHL1
807	regulation of protein insertion into mitochondrial membrane involved in apoptotic signaling pathway (GO:1900739)	1/26	0.26278	0.453103	0	0	3.40379	4.54896	NMT1
808	endothelial cell development (GO:0001885)	1/26	0.26278	0.453103	0	0	3.40379	4.54896	RDX
809	positive regulation of G1/S transition of mitotic cell cycle (GO:1900087)	1/26	0.26278	0.453103	0	0	3.40379	4.54896	RDX
810	positive regulation of glucose import (GO:0046326)	1/26	0.26278	0.453103	0	0	3.40379	4.54896	APPL1
811	positive regulation of ion transmembrane transporter activity (GO:0032414)	1/26	0.26278	0.453103	0	0	3.40379	4.54896	NDUFA4
812	lamellipodium assembly (GO:0030032)	1/26	0.26278	0.453103	0	0	3.40379	4.54896	CCDC88A
813	positive regulation of protein insertion into mitochondrial membrane involved in apoptotic signaling pathway (GO:1900740)	1/26	0.26278	0.453103	0	0	3.40379	4.54896	NMT1
814	TOR signaling (GO:0031929)	1/26	0.26278	0.453103	0	0	3.40379	4.54896	CCDC88A
815	positive regulation of T cell mediated cytotoxicity (GO:0001916)	1/26	0.26278	0.453103	0	0	3.40379	4.54896	CYRIB
816	metanephros development (GO:0001656)	1/26	0.26278	0.453103	0	0	3.40379	4.54896	NIPBL
817	regulation of cell cycle (GO:0051726)	5/296	0.263442	0.453688	0	0	1.46772	1.95782	RPS15A;CDC26;NEK6;PUM1;MAP2K6
818	positive regulation of proteasomal protein catabolic process (GO:1901800)	2/86	0.264931	0.455694	0	0	2.02876	2.69477	HECTD1;DDRGK1
819	positive regulation of protein phosphorylation (GO:0001934)	6/371	0.265267	0.455714	0	0	1.40501	1.86447	MARCO;HDAC3;DDRGK1;DOCK7;ARHGEF2;CNOT9
820	negative regulation of angiogenesis (GO:0016525)	2/87	0.269251	0.457832	0	0	2.00479	2.6305	SEMA6A;EPN2
821	positive regulation of NF-kappaB transcription factor activity (GO:0051092)	3/155	0.270391	0.457832	0	0	1.68321	2.20144	DDRGK1;RNF25;ARHGEF2
822	protein peptidyl-prolyl isomerization (GO:0000413)	1/27	0.27138	0.457832	0	0	3.27271	4.26839	PPIL1
823	calcium-ion regulated exocytosis (GO:0017156)	1/27	0.27138	0.457832	0	0	3.27271	4.26839	RIMS1
824	cellular lipid catabolic process (GO:0044242)	1/27	0.27138	0.457832	0	0	3.27271	4.26839	PLA2G15
825	cellular response to unfolded protein (GO:0034620)	1/27	0.27138	0.457832	0	0	3.27271	4.26839	HSPA14
826	cytoplasmic pattern recognition receptor signaling pathway (GO:0002753)	1/27	0.27138	0.457832	0	0	3.27271	4.26839	MAP2K6
827	peroxisomal membrane transport (GO:0015919)	1/27	0.27138	0.457832	0	0	3.27271	4.26839	SLC25A17
828	entrainment of circadian clock by photoperiod (GO:0043153)	1/27	0.27138	0.457832	0	0	3.27271	4.26839	CRTC1
829	positive regulation of cellular component movement (GO:0051272)	1/27	0.27138	0.457832	0	0	3.27271	4.26839	TUBB2B
830	positive regulation of gene silencing by miRNA (GO:2000637)	1/27	0.27138	0.457832	0	0	3.27271	4.26839	PUM1
831	modulation of excitatory postsynaptic potential (GO:0098815)	1/27	0.27138	0.457832	0	0	3.27271	4.26839	RIMS1
832	monocarboxylic acid catabolic process (GO:0072329)	1/27	0.27138	0.457832	0	0	3.27271	4.26839	PLA2G15
833	protein export from nucleus (GO:0006611)	1/27	0.27138	0.457832	0	0	3.27271	4.26839	RANBP3
834	negative regulation of actin filament bundle assembly (GO:0032232)	1/27	0.27138	0.457832	0	0	3.27271	4.26839	ARHGEF18
835	mitotic spindle organization (GO:0007052)	3/157	0.2767	0.462739	0	0	1.66118	2.13432	NEK6;SMC3;DYNLL1
836	cellular response to growth factor stimulus (GO:0071363)	3/158	0.27986	0.462739	0	0	1.65038	2.1017	SEMA6A;APPL2;APPL1
837	negative regulation of cellular response to insulin stimulus (GO:1900077)	1/28	0.27988	0.462739	0	0	3.15134	4.0129	APPL2
838	bile acid and bile salt transport (GO:0015721)	1/28	0.27988	0.462739	0	0	3.15134	4.0129	NCOA1
839	negative regulation of oxidative stress-induced cell death (GO:1903202)	1/28	0.27988	0.462739	0	0	3.15134	4.0129	BAG5
840	nucleotide-binding oligomerization domain containing signaling pathway (GO:0070423)	1/28	0.27988	0.462739	0	0	3.15134	4.0129	MAP2K6
841	regulation of multicellular organismal development (GO:2000026)	1/28	0.27988	0.462739	0	0	3.15134	4.0129	NIPBL
842	phagosome acidification (GO:0090383)	1/28	0.27988	0.462739	0	0	3.15134	4.0129	ATP6V0C
843	regulation of phosphatase activity (GO:0010921)	1/28	0.27988	0.462739	0	0	3.15134	4.0129	PPP6R1
844	regulation of plasma membrane bounded cell projection organization (GO:0120035)	1/28	0.27988	0.462739	0	0	3.15134	4.0129	CCDC88A
845	photoperiodism (GO:0009648)	1/28	0.27988	0.462739	0	0	3.15134	4.0129	CRTC1
846	regulation of reactive oxygen species biosynthetic process (GO:1903426)	1/28	0.27988	0.462739	0	0	3.15134	4.0129	ABCB7
847	positive regulation of cell communication (GO:0010647)	1/28	0.27988	0.462739	0	0	3.15134	4.0129	RIMS1
848	glycerophospholipid catabolic process (GO:0046475)	1/28	0.27988	0.462739	0	0	3.15134	4.0129	PLA2G15
849	positive regulation of protein import into nucleus (GO:0042307)	1/28	0.27988	0.462739	0	0	3.15134	4.0129	HDAC3
850	transcription by RNA polymerase III (GO:0006383)	1/28	0.27988	0.462739	0	0	3.15134	4.0129	CRCP
851	protein localization to cell surface (GO:0034394)	1/28	0.27988	0.462739	0	0	3.15134	4.0129	GGA1
852	negative regulation of translation (GO:0017148)	2/90	0.282207	0.466038	0	0	1.93615	2.44945	PUM1;CNOT9
853	chemical synaptic transmission (GO:0007268)	5/306	0.285707	0.467833	0	0	1.41823	1.77674	GABRA2;RIMS1;SYPL1;GAD2;SPG11
854	positive regulation of supramolecular fiber organization (GO:1902905)	2/91	0.286522	0.467833	0	0	1.9143	2.39276	NAV3;DRG1
855	protein targeting to peroxisome (GO:0006625)	1/29	0.288281	0.467833	0	0	3.03864	3.77952	SLC25A17
856	negative regulation of mRNA catabolic process (GO:1902373)	1/29	0.288281	0.467833	0	0	3.03864	3.77952	PAIP1
857	regulation of fatty acid biosynthetic process (GO:0042304)	1/29	0.288281	0.467833	0	0	3.03864	3.77952	ELOVL5
858	negative regulation of transferase activity (GO:0051348)	1/29	0.288281	0.467833	0	0	3.03864	3.77952	BAG5
859	nucleotide-excision repair, preincision complex assembly (GO:0006294)	1/29	0.288281	0.467833	0	0	3.03864	3.77952	MNAT1
860	establishment of endothelial barrier (GO:0061028)	1/29	0.288281	0.467833	0	0	3.03864	3.77952	RDX
861	regulation of T cell mediated cytotoxicity (GO:0001914)	1/29	0.288281	0.467833	0	0	3.03864	3.77952	CYRIB
862	regulation of ubiquitin-protein transferase activity (GO:0051438)	1/29	0.288281	0.467833	0	0	3.03864	3.77952	BAG5
863	lamellipodium organization (GO:0097581)	1/29	0.288281	0.467833	0	0	3.03864	3.77952	CCDC88A
864	transition metal ion homeostasis (GO:0055076)	1/29	0.288281	0.467833	0	0	3.03864	3.77952	ABCB7
865	positive regulation of viral genome replication (GO:0045070)	1/29	0.288281	0.467833	0	0	3.03864	3.77952	HACD3
866	production of miRNAs involved in gene silencing by miRNA (GO:0035196)	1/29	0.288281	0.467833	0	0	3.03864	3.77952	PUM1
867	protein ADP-ribosylation (GO:0006471)	1/29	0.288281	0.467833	0	0	3.03864	3.77952	PARP12
868	cellular response to fibroblast growth factor stimulus (GO:0044344)	2/92	0.290834	0.47089	0	0	1.89293	2.33777	POLR2C;POLR2J
869	Wnt signaling pathway (GO:0016055)	2/92	0.290834	0.47089	0	0	1.89293	2.33777	STRN;CELSR2
870	regulation of epithelial cell proliferation (GO:0050678)	2/93	0.295143	0.472587	0	0	1.87203	2.28443	NR4A3;SRSF6
871	positive regulation of peptidyl-serine phosphorylation (GO:0033138)	2/93	0.295143	0.472587	0	0	1.87203	2.28443	DOCK7;CNOT9
872	regulation of catecholamine secretion (GO:0050433)	1/30	0.296585	0.472587	0	0	2.93371	3.5657	GRK2
873	CENP-A containing chromatin organization (GO:0061641)	1/30	0.296585	0.472587	0	0	2.93371	3.5657	SMARCA5
874	CENP-A containing nucleosome assembly (GO:0034080)	1/30	0.296585	0.472587	0	0	2.93371	3.5657	SMARCA5
875	non-motile cilium assembly (GO:1905515)	1/30	0.296585	0.472587	0	0	2.93371	3.5657	PCM1
876	plasma membrane invagination (GO:0099024)	1/30	0.296585	0.472587	0	0	2.93371	3.5657	MARCO
877	regulation of striated muscle contraction (GO:0006942)	1/30	0.296585	0.472587	0	0	2.93371	3.5657	GRK2
878	histone H3-K4 methylation (GO:0051568)	1/30	0.296585	0.472587	0	0	2.93371	3.5657	KMT2C
879	long-chain fatty acid biosynthetic process (GO:0042759)	1/30	0.296585	0.472587	0	0	2.93371	3.5657	GSTM1
880	positive regulation of protein import (GO:1904591)	1/30	0.296585	0.472587	0	0	2.93371	3.5657	HDAC3
881	termination of RNA polymerase I transcription (GO:0006363)	1/30	0.296585	0.472587	0	0	2.93371	3.5657	MNAT1
882	mRNA splice site selection (GO:0006376)	1/30	0.296585	0.472587	0	0	2.93371	3.5657	SRSF6
883	multivesicular body assembly (GO:0036258)	1/30	0.296585	0.472587	0	0	2.93371	3.5657	VPS28
884	negative regulation of cell death (GO:0060548)	2/94	0.299448	0.476072	0	0	1.85159	2.23267	ALB;SRSF6
885	negative regulation of MAPK cascade (GO:0043409)	2/94	0.299448	0.476072	0	0	1.85159	2.23267	DUSP4;SEMA6A
886	regulation of ERK1 and ERK2 cascade (GO:0070372)	4/238	0.301372	0.476491	0	0	1.45807	1.74882	NECAB2;DUSP4;MARCO;SEMA6A
887	regulation of cell cycle phase transition (GO:1901987)	2/95	0.303749	0.476491	0	0	1.83159	2.18243	CDC26;ANAPC2
888	'de novo' posttranslational protein folding (GO:0051084)	1/31	0.304792	0.476491	0	0	2.83578	3.36926	HSPA14
889	negative regulation of axon extension (GO:0030517)	1/31	0.304792	0.476491	0	0	2.83578	3.36926	SEMA6A
890	activation of protein kinase B activity (GO:0032148)	1/31	0.304792	0.476491	0	0	2.83578	3.36926	CCDC88A
891	purine nucleoside bisphosphate metabolic process (GO:0034032)	1/31	0.304792	0.476491	0	0	2.83578	3.36926	THEM4
892	regulation of cellular component size (GO:0032535)	1/31	0.304792	0.476491	0	0	2.83578	3.36926	RDX
893	regulation of cellular pH (GO:0030641)	1/31	0.304792	0.476491	0	0	2.83578	3.36926	SLC4A10
894	regulation of cellular senescence (GO:2000772)	1/31	0.304792	0.476491	0	0	2.83578	3.36926	NEK6
895	regulation of potassium ion transport (GO:0043266)	1/31	0.304792	0.476491	0	0	2.83578	3.36926	FHL1
896	ribonucleoside bisphosphate metabolic process (GO:0033875)	1/31	0.304792	0.476491	0	0	2.83578	3.36926	THEM4
897	positive regulation of proteolysis involved in cellular protein catabolic process (GO:1903052)	1/31	0.304792	0.476491	0	0	2.83578	3.36926	DDRGK1
898	vitamin transport (GO:0051180)	1/31	0.304792	0.476491	0	0	2.83578	3.36926	SLC2A8
899	prostaglandin metabolic process (GO:0006693)	1/31	0.304792	0.476491	0	0	2.83578	3.36926	GSTM1
900	multivesicular body organization (GO:0036257)	1/31	0.304792	0.476491	0	0	2.83578	3.36926	VPS28
901	axonogenesis (GO:0007409)	4/240	0.306608	0.478798	0	0	1.44556	1.70892	SEMA6A;DOCK7;NRCAM;SPG11
902	cellular transition metal ion homeostasis (GO:0046916)	2/96	0.308046	0.479581	0	0	1.81201	2.13365	ABCB7;SLC31A1
903	positive regulation of cold-induced thermogenesis (GO:0120162)	2/97	0.312337	0.479581	0	0	1.79285	2.08628	HDAC3;APPL2
904	negative regulation of chemotaxis (GO:0050922)	1/32	0.312903	0.479581	0	0	2.74416	3.18833	SEMA6A
905	negative regulation of intracellular steroid hormone receptor signaling pathway (GO:0033144)	1/32	0.312903	0.479581	0	0	2.74416	3.18833	CNOT9
906	regulation of cellular amide metabolic process (GO:0034248)	1/32	0.312903	0.479581	0	0	2.74416	3.18833	RBM3
907	regulation of chemotaxis (GO:0050920)	1/32	0.312903	0.479581	0	0	2.74416	3.18833	CYRIB
908	cellular response to glucose stimulus (GO:0071333)	1/32	0.312903	0.479581	0	0	2.74416	3.18833	TRA2B
909	cellular response to topologically incorrect protein (GO:0035967)	1/32	0.312903	0.479581	0	0	2.74416	3.18833	HSPA14
910	regulation of intracellular protein transport (GO:0033157)	1/32	0.312903	0.479581	0	0	2.74416	3.18833	PCM1
911	chromatin remodeling at centromere (GO:0031055)	1/32	0.312903	0.479581	0	0	2.74416	3.18833	SMARCA5
912	peptidyl-proline modification (GO:0018208)	1/32	0.312903	0.479581	0	0	2.74416	3.18833	PPIL1
913	gene silencing by miRNA (GO:0035195)	1/32	0.312903	0.479581	0	0	2.74416	3.18833	PUM1
914	positive regulation of immune effector process (GO:0002699)	1/32	0.312903	0.479581	0	0	2.74416	3.18833	APPL2
915	intra-Golgi vesicle-mediated transport (GO:0006891)	1/32	0.312903	0.479581	0	0	2.74416	3.18833	TRAPPC10
916	long-chain fatty acid transport (GO:0015909)	1/32	0.312903	0.479581	0	0	2.74416	3.18833	ACACA
917	transcription initiation from RNA polymerase I promoter (GO:0006361)	1/32	0.312903	0.479581	0	0	2.74416	3.18833	MNAT1
918	metal ion export (GO:0070839)	1/32	0.312903	0.479581	0	0	2.74416	3.18833	ATP4A
919	antigen processing and presentation of exogenous peptide antigen via MHC class II (GO:0019886)	2/98	0.316623	0.483283	0	0	1.77408	2.04027	SEC24A;DYNLL1
920	regulation of peptidyl-serine phosphorylation (GO:0033135)	2/98	0.316623	0.483283	0	0	1.77408	2.04027	DOCK7;CNOT9
921	anterograde trans-synaptic signaling (GO:0098916)	4/244	0.317107	0.483283	0	0	1.42118	1.63225	GABRA2;SYPL1;GAD2;SPG11
922	proteasome-mediated ubiquitin-dependent protein catabolic process (GO:0043161)	5/321	0.319713	0.483283	0	0	1.34986	1.53929	HACE1;CDC26;UBR1;USP19;ANAPC2
923	mRNA-containing ribonucleoprotein complex export from nucleus (GO:0071427)	2/99	0.320902	0.483283	0	0	1.7557	1.99556	THOC2;SRSF6
924	antigen processing and presentation of peptide antigen via MHC class I (GO:0002474)	1/33	0.320921	0.483283	0	0	2.65827	3.02129	SEC24A
925	apoptotic mitochondrial changes (GO:0008637)	1/33	0.320921	0.483283	0	0	2.65827	3.02129	THEM4
926	negative regulation of JNK cascade (GO:0046329)	1/33	0.320921	0.483283	0	0	2.65827	3.02129	HDAC3
927	regulation of histone acetylation (GO:0035065)	1/33	0.320921	0.483283	0	0	2.65827	3.02129	NOC2L
928	neuron projection extension (GO:1990138)	1/33	0.320921	0.483283	0	0	2.65827	3.02129	SPG11
929	phosphatidylcholine biosynthetic process (GO:0006656)	1/33	0.320921	0.483283	0	0	2.65827	3.02129	CHKB
930	regulation of protein localization to cell surface (GO:2000008)	1/33	0.320921	0.483283	0	0	2.65827	3.02129	TMEM35A
931	positive regulation of histone modification (GO:0031058)	1/33	0.320921	0.483283	0	0	2.65827	3.02129	NIPBL
932	RNA stabilization (GO:0043489)	1/33	0.320921	0.483283	0	0	2.65827	3.02129	PAIP1
933	positive regulation of organelle organization (GO:0010638)	1/33	0.320921	0.483283	0	0	2.65827	3.02129	TMED9
934	negative chemotaxis (GO:0050919)	1/33	0.320921	0.483283	0	0	2.65827	3.02129	SEMA6A
935	positive regulation of I-kappaB kinase/NF-kappaB signaling (GO:0043123)	3/171	0.321158	0.483283	0	0	1.52166	1.72834	LGALS1;NEK6;TMED4
936	positive regulation of DNA-binding transcription factor activity (GO:0051091)	4/246	0.322369	0.484587	0	0	1.40929	1.5954	CRTC1;DDRGK1;RNF25;ARHGEF2
937	antigen processing and presentation of peptide antigen via MHC class II (GO:0002495)	2/100	0.325176	0.486525	0	0	1.7377	1.95211	SEC24A;DYNLL1
938	organic acid transport (GO:0015849)	2/100	0.325176	0.486525	0	0	1.7377	1.95211	NCOA1;SLC25A17
939	negative regulation of extrinsic apoptotic signaling pathway via death domain receptors (GO:1902042)	1/34	0.328845	0.486525	0	0	2.57759	2.86671	ARHGEF2
940	cardiac muscle contraction (GO:0060048)	1/34	0.328845	0.486525	0	0	2.57759	2.86671	GRK2
941	cell-substrate junction assembly (GO:0007044)	1/34	0.328845	0.486525	0	0	2.57759	2.86671	DST
942	cellular response to amino acid stimulus (GO:0071230)	1/34	0.328845	0.486525	0	0	2.57759	2.86671	UBR1
943	cellular response to vascular endothelial growth factor stimulus (GO:0035924)	1/34	0.328845	0.486525	0	0	2.57759	2.86671	SEMA6A
944	regulation of keratinocyte differentiation (GO:0045616)	1/34	0.328845	0.486525	0	0	2.57759	2.86671	SRSF6
945	organic cyclic compound biosynthetic process (GO:1901362)	1/34	0.328845	0.486525	0	0	2.57759	2.86671	FDFT1
946	phosphatidylserine metabolic process (GO:0006658)	1/34	0.328845	0.486525	0	0	2.57759	2.86671	PLA2G15
947	termination of RNA polymerase II transcription (GO:0006369)	1/34	0.328845	0.486525	0	0	2.57759	2.86671	CSTF2
948	transcription by RNA polymerase I (GO:0006360)	1/34	0.328845	0.486525	0	0	2.57759	2.86671	MNAT1
949	tRNA export from nucleus (GO:0006409)	1/34	0.328845	0.486525	0	0	2.57759	2.86671	XPOT
950	tRNA-containing ribonucleoprotein complex export from nucleus (GO:0071431)	1/34	0.328845	0.486525	0	0	2.57759	2.86671	XPOT
951	protein insertion into membrane (GO:0051205)	1/34	0.328845	0.486525	0	0	2.57759	2.86671	REEP1
952	positive regulation of protein localization to membrane (GO:1905477)	2/101	0.329442	0.486895	0	0	1.72006	1.90988	NECAB2;NMT1
953	regulation of protein catabolic process (GO:0042176)	2/102	0.3337	0.491396	0	0	1.70277	1.86881	HACE1;VPS28
954	negative regulation of cell cycle G1/S phase transition (GO:1902807)	1/35	0.336678	0.491396	0	0	2.50165	2.72337	FHL1
955	bicarbonate transport (GO:0015701)	1/35	0.336678	0.491396	0	0	2.50165	2.72337	SLC4A10
956	blood vessel diameter maintenance (GO:0097746)	1/35	0.336678	0.491396	0	0	2.50165	2.72337	GCLM
957	cellular response to hydrogen peroxide (GO:0070301)	1/35	0.336678	0.491396	0	0	2.50165	2.72337	SIGMAR1
958	oxoacid metabolic process (GO:0043436)	1/35	0.336678	0.491396	0	0	2.50165	2.72337	PPA2
959	peptidyl-tyrosine dephosphorylation (GO:0035335)	1/35	0.336678	0.491396	0	0	2.50165	2.72337	DUSP4
960	regulation of postsynaptic membrane potential (GO:0060078)	1/35	0.336678	0.491396	0	0	2.50165	2.72337	GABRA2
961	positive regulation of lipid biosynthetic process (GO:0046889)	1/35	0.336678	0.491396	0	0	2.50165	2.72337	ELOVL5
962	positive regulation of lymphocyte activation (GO:0051251)	1/35	0.336678	0.491396	0	0	2.50165	2.72337	CYRIB
963	semaphorin-plexin signaling pathway (GO:0071526)	1/35	0.336678	0.491396	0	0	2.50165	2.72337	SEMA6A
964	intracellular pH reduction (GO:0051452)	1/35	0.336678	0.491396	0	0	2.50165	2.72337	ATP6V0C
965	antigen processing and presentation of exogenous peptide antigen (GO:0002478)	2/103	0.337951	0.492744	0	0	1.68583	1.82887	SEC24A;DYNLL1
966	glycerophospholipid biosynthetic process (GO:0046474)	3/177	0.340267	0.494487	0	0	1.46874	1.58334	CHKB;AGPAT3;AGPAT4
967	steroid metabolic process (GO:0008202)	2/104	0.342194	0.494487	0	0	1.66921	1.79002	MSMO1;FDFT1
968	mRNA transport (GO:0051028)	2/104	0.342194	0.494487	0	0	1.66921	1.79002	THOC2;SRSF6
969	axonal transport (GO:0098930)	1/36	0.344419	0.494487	0	0	2.43005	2.59018	DST
970	regulation of embryonic development (GO:0045995)	1/36	0.344419	0.494487	0	0	2.43005	2.59018	NIPBL
971	regulation of microtubule-based process (GO:0032886)	1/36	0.344419	0.494487	0	0	2.43005	2.59018	MARK4
972	dendrite morphogenesis (GO:0048813)	1/36	0.344419	0.494487	0	0	2.43005	2.59018	CELSR2
973	regulation of mRNA processing (GO:0050684)	1/36	0.344419	0.494487	0	0	2.43005	2.59018	QKI
974	embryonic limb morphogenesis (GO:0030326)	1/36	0.344419	0.494487	0	0	2.43005	2.59018	NIPBL
975	endoderm formation (GO:0001706)	1/36	0.344419	0.494487	0	0	2.43005	2.59018	DUSP4
976	regulation of protein import into nucleus (GO:0042306)	1/36	0.344419	0.494487	0	0	2.43005	2.59018	HDAC3
977	retina homeostasis (GO:0001895)	1/36	0.344419	0.494487	0	0	2.43005	2.59018	ALB
978	transferrin transport (GO:0033572)	1/36	0.344419	0.494487	0	0	2.43005	2.59018	ATP6V0C
979	positive regulation of T cell mediated immunity (GO:0002711)	1/36	0.344419	0.494487	0	0	2.43005	2.59018	CYRIB
980	Wnt signaling pathway, calcium modulating pathway (GO:0007223)	1/36	0.344419	0.494487	0	0	2.43005	2.59018	GNAO1
981	activation of GTPase activity (GO:0090630)	2/105	0.346429	0.496145	0	0	1.65292	1.75223	DOCK7;TBC1D9
982	protein stabilization (GO:0050821)	3/179	0.346632	0.496145	0	0	1.4519	1.53828	BAG5;HIP1R;USP19
983	regulation of immune response (GO:0050776)	3/179	0.346632	0.496145	0	0	1.4519	1.53828	APPL2;ZMPSTE24;APPL1
984	positive regulation of cellular biosynthetic process (GO:0031328)	3/180	0.349812	0.496355	0	0	1.44363	1.51633	RBM3;ELOVL5;APPL1
985	RNA export from nucleus (GO:0006405)	2/106	0.350654	0.496355	0	0	1.63695	1.71545	THOC2;SRSF6
986	regulation of actin cytoskeleton reorganization (GO:2000249)	1/37	0.35207	0.496355	0	0	2.36243	2.4662	IQGAP2
987	negative regulation of G1/S transition of mitotic cell cycle (GO:2000134)	1/37	0.35207	0.496355	0	0	2.36243	2.4662	FHL1
988	negative regulation of stress-activated MAPK cascade (GO:0032873)	1/37	0.35207	0.496355	0	0	2.36243	2.4662	HDAC3
989	centromere complex assembly (GO:0034508)	1/37	0.35207	0.496355	0	0	2.36243	2.4662	SMARCA5
990	neural crest cell migration (GO:0001755)	1/37	0.35207	0.496355	0	0	2.36243	2.4662	SEMA6A
991	regulation of intracellular pH (GO:0051453)	1/37	0.35207	0.496355	0	0	2.36243	2.4662	SLC4A10
992	regulation of intracellular steroid hormone receptor signaling pathway (GO:0033143)	1/37	0.35207	0.496355	0	0	2.36243	2.4662	DDRGK1
993	phagocytosis, engulfment (GO:0006911)	1/37	0.35207	0.496355	0	0	2.36243	2.4662	MARCO
994	phagosome maturation (GO:0090382)	1/37	0.35207	0.496355	0	0	2.36243	2.4662	ATP6V0C
995	regulation of vascular associated smooth muscle cell proliferation (GO:1904705)	1/37	0.35207	0.496355	0	0	2.36243	2.4662	NR4A3
996	glutamine family amino acid metabolic process (GO:0009064)	1/37	0.35207	0.496355	0	0	2.36243	2.4662	GCLM
997	lysosome localization (GO:0032418)	1/37	0.35207	0.496355	0	0	2.36243	2.4662	NR4A3
998	tRNA transport (GO:0051031)	1/37	0.35207	0.496355	0	0	2.36243	2.4662	XPOT
999	mRNA export from nucleus (GO:0006406)	2/107	0.35487	0.499802	0	0	1.62127	1.67965	THOC2;SRSF6
1000	regulation of axon extension (GO:0030516)	1/38	0.359632	0.500497	0	0	2.29846	2.35057	NRCAM
1001	regulation of cell communication (GO:0010646)	1/38	0.359632	0.500497	0	0	2.29846	2.35057	GRK2
1002	negative regulation of TOR signaling (GO:0032007)	1/38	0.359632	0.500497	0	0	2.29846	2.35057	UBR1
1003	connective tissue development (GO:0061448)	1/38	0.359632	0.500497	0	0	2.29846	2.35057	DDRGK1
1004	regulation of phosphoprotein phosphatase activity (GO:0043666)	1/38	0.359632	0.500497	0	0	2.29846	2.35057	PPP6R1
1005	histone exchange (GO:0043486)	1/38	0.359632	0.500497	0	0	2.29846	2.35057	SMARCA5
1006	positive regulation of potassium ion transport (GO:0043268)	1/38	0.359632	0.500497	0	0	2.29846	2.35057	FHL1
1007	positive regulation of signaling (GO:0023056)	1/38	0.359632	0.500497	0	0	2.29846	2.35057	RIMS1
1008	tRNA aminoacylation (GO:0043039)	1/38	0.359632	0.500497	0	0	2.29846	2.35057	PPA2
1009	ventricular septum development (GO:0003281)	1/38	0.359632	0.500497	0	0	2.29846	2.35057	HECTD1
1010	mRNA destabilization (GO:0061157)	1/38	0.359632	0.500497	0	0	2.29846	2.35057	PUM1
1011	ncRNA export from nucleus (GO:0097064)	1/38	0.359632	0.500497	0	0	2.29846	2.35057	XPOT
1012	cellular component assembly (GO:0022607)	4/261	0.361964	0.503245	0	0	1.32602	1.34751	RIMS1;PCLO;NOC2L;MNAT1
1013	lipid transport (GO:0006869)	2/109	0.363273	0.504068	0	0	1.59081	1.61085	NCOA1;SLC25A17
1014	modulation of chemical synaptic transmission (GO:0050804)	2/109	0.363273	0.504068	0	0	1.59081	1.61085	RIMS1;TPRG1L
1015	regulation of ion transmembrane transporter activity (GO:0032412)	1/39	0.367107	0.505896	0	0	2.23786	2.24257	FHL1
1016	DNA replication-independent nucleosome assembly (GO:0006336)	1/39	0.367107	0.505896	0	0	2.23786	2.24257	SMARCA5
1017	regulation of receptor-mediated endocytosis (GO:0048259)	1/39	0.367107	0.505896	0	0	2.23786	2.24257	HIP1R
1018	regulation of viral entry into host cell (GO:0046596)	1/39	0.367107	0.505896	0	0	2.23786	2.24257	LGALS1
1019	positive regulation of intracellular transport (GO:0032388)	1/39	0.367107	0.505896	0	0	2.23786	2.24257	PCM1
1020	mitochondrial electron transport, NADH to ubiquinone (GO:0006120)	1/39	0.367107	0.505896	0	0	2.23786	2.24257	NDUFA4
1021	vesicle cytoskeletal trafficking (GO:0099518)	1/39	0.367107	0.505896	0	0	2.23786	2.24257	MYO1G
1022	negative regulation of protein kinase B signaling (GO:0051898)	1/40	0.374494	0.513061	0	0	2.18037	2.14151	THEM4
1023	organic hydroxy compound transport (GO:0015850)	1/40	0.374494	0.513061	0	0	2.18037	2.14151	NCOA1
1024	digestive tract development (GO:0048565)	1/40	0.374494	0.513061	0	0	2.18037	2.14151	NIPBL
1025	fatty acid derivative biosynthetic process (GO:1901570)	1/40	0.374494	0.513061	0	0	2.18037	2.14151	ACACA
1026	stem cell differentiation (GO:0048863)	1/40	0.374494	0.513061	0	0	2.18037	2.14151	PUM1
1027	lymphocyte migration (GO:0072676)	1/40	0.374494	0.513061	0	0	2.18037	2.14151	MYO1G
1028	protein-containing complex subunit organization (GO:0043933)	2/112	0.375799	0.514348	0	0	1.54719	1.51423	RIMS1;MNAT1
1029	sulfur compound biosynthetic process (GO:0044272)	2/113	0.379952	0.519022	0	0	1.53317	1.48366	GSTM1;GCLM
1030	negative regulation of cell-cell adhesion (GO:0022408)	1/41	0.381796	0.519022	0	0	2.12575	2.04682	RDX
1031	regulation of cell development (GO:0060284)	1/41	0.381796	0.519022	0	0	2.12575	2.04682	DOCK7
1032	regulation of mitochondrial membrane potential (GO:0051881)	1/41	0.381796	0.519022	0	0	2.12575	2.04682	PPA2
1033	regulation of protein dephosphorylation (GO:0035304)	1/41	0.381796	0.519022	0	0	2.12575	2.04682	PPP6R1
1034	heart contraction (GO:0060047)	1/41	0.381796	0.519022	0	0	2.12575	2.04682	GRK2
1035	positive regulation of TOR signaling (GO:0032008)	1/41	0.381796	0.519022	0	0	2.12575	2.04682	HDAC3
1036	cellular response to DNA damage stimulus (GO:0006974)	5/350	0.386496	0.523772	0	0	1.23455	1.17361	NIPBL;CBX1;PWWP3A;MNAT1;MAP2K6
1037	cellular amide metabolic process (GO:0043603)	2/115	0.388224	0.523772	0	0	1.50588	1.42482	PLA2G15;THEM4
1038	positive regulation of protein metabolic process (GO:0051247)	2/115	0.388224	0.523772	0	0	1.50588	1.42482	HACE1;VPS28
1039	ATP-dependent chromatin remodeling (GO:0043044)	1/42	0.389013	0.523772	0	0	2.0738	1.95796	SMARCA5
1040	cellular respiration (GO:0045333)	1/42	0.389013	0.523772	0	0	2.0738	1.95796	NR4A3
1041	regulation of extrinsic apoptotic signaling pathway via death domain receptors (GO:1902041)	1/42	0.389013	0.523772	0	0	2.0738	1.95796	ARHGEF2
1042	ceramide biosynthetic process (GO:0046513)	1/42	0.389013	0.523772	0	0	2.0738	1.95796	CERS6
1043	regulation of nervous system development (GO:0051960)	1/42	0.389013	0.523772	0	0	2.0738	1.95796	DOCK7
1044	positive regulation of ATPase activity (GO:0032781)	1/42	0.389013	0.523772	0	0	2.0738	1.95796	DYNLL1
1045	potassium ion import across plasma membrane (GO:1990573)	1/42	0.389013	0.523772	0	0	2.0738	1.95796	ATP4A
1046	cytosolic transport (GO:0016482)	2/116	0.392341	0.527748	0	0	1.4926	1.39651	GGA1;PREPL
1047	regulation of cell-cell adhesion (GO:0022407)	1/43	0.396146	0.530464	0	0	2.02432	1.87447	CELSR2
1048	cellular glucose homeostasis (GO:0001678)	1/43	0.396146	0.530464	0	0	2.02432	1.87447	TRA2B
1049	positive regulation of leukocyte mediated cytotoxicity (GO:0001912)	1/43	0.396146	0.530464	0	0	2.02432	1.87447	CYRIB
1050	substantia nigra development (GO:0021762)	1/43	0.396146	0.530464	0	0	2.02432	1.87447	DYNLL1
1051	inorganic cation transmembrane transport (GO:0098662)	4/274	0.396246	0.530464	0	0	1.26133	1.16764	ATP4A;ABCB7;ATP6V0C;CCDC51
1052	neurogenesis (GO:0022008)	1/44	0.403196	0.536197	0	0	1.97715	1.7959	THOC2
1053	embryonic organ morphogenesis (GO:0048562)	1/44	0.403196	0.536197	0	0	1.97715	1.7959	NIPBL
1054	intracellular protein transmembrane transport (GO:0065002)	1/44	0.403196	0.536197	0	0	1.97715	1.7959	SEC62
1055	positive regulation of stress fiber assembly (GO:0051496)	1/44	0.403196	0.536197	0	0	1.97715	1.7959	CCDC88A
1056	mitotic spindle assembly (GO:0090307)	1/44	0.403196	0.536197	0	0	1.97715	1.7959	SMC3
1057	mRNA stabilization (GO:0048255)	1/44	0.403196	0.536197	0	0	1.97715	1.7959	PAIP1
1058	protein K63-linked ubiquitination (GO:0070534)	1/44	0.403196	0.536197	0	0	1.97715	1.7959	HECTD1
1059	macroautophagy (GO:0016236)	2/120	0.408684	0.541371	0	0	1.44171	1.29006	DYNLL1;VPS28
1060	neural crest cell development (GO:0014032)	1/45	0.410164	0.541371	0	0	1.93211	1.72189	SEMA6A
1061	chromosome condensation (GO:0030261)	1/45	0.410164	0.541371	0	0	1.93211	1.72189	BANF1
1062	positive regulation of Notch signaling pathway (GO:0045747)	1/45	0.410164	0.541371	0	0	1.93211	1.72189	EPN2
1063	positive regulation of response to biotic stimulus (GO:0002833)	1/45	0.410164	0.541371	0	0	1.93211	1.72189	PUM1
1064	microtubule bundle formation (GO:0001578)	1/45	0.410164	0.541371	0	0	1.93211	1.72189	MARK4
1065	zymogen activation (GO:0031638)	1/45	0.410164	0.541371	0	0	1.93211	1.72189	CYFIP2
1066	protein deacetylation (GO:0006476)	1/45	0.410164	0.541371	0	0	1.93211	1.72189	HDAC3
1067	modification-dependent protein catabolic process (GO:0019941)	3/201	0.415942	0.547891	0	0	1.28913	1.13084	HACE1;CDC26;ANAPC2
1068	regulation of synaptic transmission, glutamatergic (GO:0051966)	1/46	0.417051	0.547891	0	0	1.88908	1.65209	TPRG1L
1069	interleukin-12-mediated signaling pathway (GO:0035722)	1/46	0.417051	0.547891	0	0	1.88908	1.65209	TALDO1
1070	positive regulation of nucleocytoplasmic transport (GO:0046824)	1/46	0.417051	0.547891	0	0	1.88908	1.65209	HDAC3
1071	positive regulation of smooth muscle cell proliferation (GO:0048661)	1/46	0.417051	0.547891	0	0	1.88908	1.65209	NR4A3
1072	cellular response to organic substance (GO:0071310)	2/123	0.420801	0.551787	0	0	1.40575	1.21681	NCOA1;PTPN4
1073	positive regulation of epithelial cell proliferation (GO:0050679)	2/123	0.420801	0.551787	0	0	1.40575	1.21681	NR4A3;SRSF6
1074	regulation of cellular metabolic process (GO:0031323)	1/47	0.423858	0.553218	0	0	1.84792	1.58617	ACACA
1075	polyol metabolic process (GO:0019751)	1/47	0.423858	0.553218	0	0	1.84792	1.58617	NUDT11
1076	regulation of T cell activation (GO:0050863)	1/47	0.423858	0.553218	0	0	1.84792	1.58617	CYRIB
1077	regulation of wound healing (GO:0061041)	1/47	0.423858	0.553218	0	0	1.84792	1.58617	SRSF6
1078	histone deacetylation (GO:0016575)	1/47	0.423858	0.553218	0	0	1.84792	1.58617	HDAC3
1079	non-canonical Wnt signaling pathway (GO:0035567)	2/124	0.424812	0.553949	0	0	1.39415	1.19355	GNAO1;CELSR2
1080	positive regulation of programmed cell death (GO:0043068)	4/286	0.427634	0.556833	0	0	1.20691	1.02526	HIP1R;ARHGEF18;ARHGEF2;MARK4
1081	regulation of phosphorylation (GO:0042325)	2/125	0.428809	0.556833	0	0	1.38275	1.17083	CCDC88A;DYNLL1
1082	platelet degranulation (GO:0002576)	2/125	0.428809	0.556833	0	0	1.38275	1.17083	ALB;CYRIB
1083	cellular response to interleukin-12 (GO:0071349)	1/48	0.430586	0.556833	0	0	1.80851	1.52387	TALDO1
1084	cellular response to ionizing radiation (GO:0071479)	1/48	0.430586	0.556833	0	0	1.80851	1.52387	NIPBL
1085	regulation of interleukin-2 production (GO:0032663)	1/48	0.430586	0.556833	0	0	1.80851	1.52387	NAV3
1086	cognition (GO:0050890)	1/48	0.430586	0.556833	0	0	1.80851	1.52387	NIPBL
1087	regulation of mitochondrion organization (GO:0010821)	1/48	0.430586	0.556833	0	0	1.80851	1.52387	CYRIB
1088	inositol phosphate metabolic process (GO:0043647)	1/48	0.430586	0.556833	0	0	1.80851	1.52387	NUDT11
1089	negative regulation of cell projection organization (GO:0031345)	1/49	0.437236	0.562331	0	0	1.77074	1.46491	BAG5
1090	receptor internalization (GO:0031623)	1/49	0.437236	0.562331	0	0	1.77074	1.46491	GRK2
1091	regulation of cellular protein metabolic process (GO:0032268)	1/49	0.437236	0.562331	0	0	1.77074	1.46491	RBM3
1092	regulation of smooth muscle cell proliferation (GO:0048660)	1/49	0.437236	0.562331	0	0	1.77074	1.46491	NR4A3
1093	response to glucose (GO:0009749)	1/49	0.437236	0.562331	0	0	1.77074	1.46491	TRA2B
1094	response to unfolded protein (GO:0006986)	1/49	0.437236	0.562331	0	0	1.77074	1.46491	HSPA14
1095	microtubule cytoskeleton organization involved in mitosis (GO:1902850)	2/128	0.44071	0.566282	0	0	1.34962	1.10584	NEK6;DYNLL1
1096	chloride transmembrane transport (GO:1902476)	1/50	0.443808	0.568705	0	0	1.73452	1.40906	GABRA2
1097	positive regulation of ion transport (GO:0043270)	1/50	0.443808	0.568705	0	0	1.73452	1.40906	FHL1
1098	ribosome assembly (GO:0042255)	1/50	0.443808	0.568705	0	0	1.73452	1.40906	RPL23A
1099	cellular response to insulin stimulus (GO:0032869)	2/129	0.444647	0.569261	0	0	1.33892	1.08516	ATP6V0C;APPL1
1100	blood circulation (GO:0008015)	1/51	0.450304	0.573893	0	0	1.69974	1.35611	GCLM
1101	positive regulation of actin filament bundle assembly (GO:0032233)	1/51	0.450304	0.573893	0	0	1.69974	1.35611	CCDC88A
1102	regulation of smoothened signaling pathway (GO:0008589)	1/51	0.450304	0.573893	0	0	1.69974	1.35611	PDCL
1103	mitotic nuclear membrane organization (GO:0101024)	1/51	0.450304	0.573893	0	0	1.69974	1.35611	BANF1
1104	mitotic nuclear membrane reassembly (GO:0007084)	1/51	0.450304	0.573893	0	0	1.69974	1.35611	BANF1
1105	positive regulation of intracellular signal transduction (GO:1902533)	7/546	0.452566	0.576253	0	0	1.10493	0.876013	LGALS1;HDAC3;NEK6;THEM4;STRN;PUM1;TMED4
1106	negative regulation of multicellular organismal process (GO:0051241)	3/214	0.455825	0.577368	0	0	1.2089	0.949768	DOCK7;SRSF6;MAP2K6
1107	positive regulation of protein modification process (GO:0031401)	3/214	0.455825	0.577368	0	0	1.2089	0.949768	MARCO;HDAC3;ASPSCR1
1108	ameboidal-type cell migration (GO:0001667)	1/52	0.456724	0.577368	0	0	1.66633	1.30586	SEMA6A
1109	amide biosynthetic process (GO:0043604)	1/52	0.456724	0.577368	0	0	1.66633	1.30586	CERS6
1110	cartilage development (GO:0051216)	1/52	0.456724	0.577368	0	0	1.66633	1.30586	DDRGK1
1111	regulation of intrinsic apoptotic signaling pathway (GO:2001242)	1/52	0.456724	0.577368	0	0	1.66633	1.30586	NOC2L
1112	fatty acid beta-oxidation (GO:0006635)	1/52	0.456724	0.577368	0	0	1.66633	1.30586	SLC25A17
1113	positive regulation of developmental growth (GO:0048639)	1/52	0.456724	0.577368	0	0	1.66633	1.30586	RIMS1
1114	bicellular tight junction assembly (GO:0070830)	1/53	0.46307	0.583817	0	0	1.6342	1.25813	STRN
1115	heart morphogenesis (GO:0003007)	1/53	0.46307	0.583817	0	0	1.6342	1.25813	NIPBL
1116	positive regulation of phagocytosis (GO:0050766)	1/53	0.46307	0.583817	0	0	1.6342	1.25813	APPL2
1117	regulation of cell growth (GO:0001558)	3/217	0.464872	0.585564	0	0	1.19177	0.912889	OGFR;FHL1;TMEM97
1118	regulation of cyclin-dependent protein kinase activity (GO:1904029)	1/54	0.469342	0.58699	0	0	1.60329	1.21276	MNAT1
1119	regulation of focal adhesion assembly (GO:0051893)	1/54	0.469342	0.58699	0	0	1.60329	1.21276	SLK
1120	negative regulation of viral genome replication (GO:0045071)	1/54	0.469342	0.58699	0	0	1.60329	1.21276	BANF1
1121	nuclear membrane reassembly (GO:0031468)	1/54	0.469342	0.58699	0	0	1.60329	1.21276	BANF1
1122	regulation of potassium ion transmembrane transport (GO:1901379)	1/54	0.469342	0.58699	0	0	1.60329	1.21276	FHL1
1123	regulation of proteolysis (GO:0030162)	1/54	0.469342	0.58699	0	0	1.60329	1.21276	CYFIP2
1124	striated muscle contraction (GO:0006941)	1/54	0.469342	0.58699	0	0	1.60329	1.21276	GRK2
1125	unsaturated fatty acid metabolic process (GO:0033559)	1/54	0.469342	0.58699	0	0	1.60329	1.21276	ELOVL5
1126	protein localization to plasma membrane (GO:0072659)	2/136	0.471766	0.589497	0	0	1.26853	0.953011	CCDC88A;RDX
1127	pyruvate metabolic process (GO:0006090)	1/55	0.475541	0.593687	0	0	1.57352	1.1696	NR4A3
1128	nuclear-transcribed mRNA catabolic process, deadenylation-dependent decay (GO:0000288)	1/56	0.481667	0.599209	0	0	1.54483	1.1285	CNOT9
1129	DNA damage response, signal transduction by p53 class mediator resulting in cell cycle arrest (GO:0006977)	1/56	0.481667	0.599209	0	0	1.54483	1.1285	CNOT9
1130	positive regulation of establishment of protein localization to mitochondrion (GO:1903749)	1/56	0.481667	0.599209	0	0	1.54483	1.1285	NMT1
1131	tight junction assembly (GO:0120192)	1/56	0.481667	0.599209	0	0	1.54483	1.1285	STRN
1132	potassium ion transmembrane transport (GO:0071805)	2/139	0.483144	0.599985	0	0	1.24056	0.902434	ATP4A;CCDC51
1133	protein dephosphorylation (GO:0006470)	2/139	0.483144	0.599985	0	0	1.24056	0.902434	DUSP4;PTPN4
1134	regulation of I-kappaB kinase/NF-kappaB signaling (GO:0043122)	3/224	0.48572	0.600373	0	0	1.15361	0.833048	LGALS1;NEK6;TMED4
1135	negative regulation of cell cycle G2/M phase transition (GO:1902750)	1/57	0.487723	0.600373	0	0	1.51716	1.08934	FHL1
1136	cellular response to peptide (GO:1901653)	1/57	0.487723	0.600373	0	0	1.51716	1.08934	ARHGEF2
1137	regulation of mitotic nuclear division (GO:0007088)	1/57	0.487723	0.600373	0	0	1.51716	1.08934	MKI67
1138	dicarboxylic acid metabolic process (GO:0043648)	1/57	0.487723	0.600373	0	0	1.51716	1.08934	GCLM
1139	positive regulation of gene expression, epigenetic (GO:0045815)	1/57	0.487723	0.600373	0	0	1.51716	1.08934	SMARCA5
1140	positive regulation of interferon-gamma production (GO:0032729)	1/57	0.487723	0.600373	0	0	1.51716	1.08934	CYRIB
1141	positive regulation of proteolysis (GO:0045862)	1/57	0.487723	0.600373	0	0	1.51716	1.08934	CYFIP2
1142	monocarboxylic acid transport (GO:0015718)	1/57	0.487723	0.600373	0	0	1.51716	1.08934	NCOA1
1143	protein K48-linked ubiquitination (GO:0070936)	1/57	0.487723	0.600373	0	0	1.51716	1.08934	HACE1
1144	positive regulation of cellular catabolic process (GO:0031331)	2/141	0.490645	0.601426	0	0	1.22259	0.870523	RDX;GTPBP1
1145	receptor metabolic process (GO:0043112)	1/58	0.493708	0.601426	0	0	1.49047	1.05199	GRK2
1146	negative regulation of hydrolase activity (GO:0051346)	1/58	0.493708	0.601426	0	0	1.49047	1.05199	RDX
1147	negative regulation of neuron projection development (GO:0010977)	1/58	0.493708	0.601426	0	0	1.49047	1.05199	BAG5
1148	cellular iron ion homeostasis (GO:0006879)	1/58	0.493708	0.601426	0	0	1.49047	1.05199	ABCB7
1149	nucleosome assembly (GO:0006334)	1/58	0.493708	0.601426	0	0	1.49047	1.05199	SMARCA5
1150	eye development (GO:0001654)	1/58	0.493708	0.601426	0	0	1.49047	1.05199	NIPBL
1151	fat cell differentiation (GO:0045444)	1/58	0.493708	0.601426	0	0	1.49047	1.05199	NR4A3
1152	positive regulation of mitochondrion organization (GO:0010822)	1/58	0.493708	0.601426	0	0	1.49047	1.05199	HIP1R
1153	positive regulation of mitotic cell cycle phase transition (GO:1901992)	1/58	0.493708	0.601426	0	0	1.49047	1.05199	RDX
1154	positive regulation of protein binding (GO:0032092)	1/58	0.493708	0.601426	0	0	1.49047	1.05199	HIP1R
1155	muscle organ development (GO:0007517)	1/58	0.493708	0.601426	0	0	1.49047	1.05199	FHL1
1156	Ras protein signal transduction (GO:0007265)	2/142	0.49437	0.601712	0	0	1.21379	0.85508	HACE1;HACD3
1157	protein-DNA complex assembly (GO:0065004)	2/143	0.498078	0.604445	0	0	1.20512	0.839968	SMARCA5;MNAT1
1158	monocarboxylic acid metabolic process (GO:0032787)	2/143	0.498078	0.604445	0	0	1.20512	0.839968	THEM4;MSMO1
1159	regulation of apoptotic process (GO:0042981)	9/742	0.498796	0.604445	0	0	1.04333	0.725694	LGALS1;SLK;HDAC3;DDRGK1;ALB;SIGMAR1;HIP1R;ARHGEF18;ARHGEF2
1160	protein polyubiquitination (GO:0000209)	4/314	0.49896	0.604445	0	0	1.09632	0.762197	HACE1;HECTD1;CDC26;ANAPC2
1161	negative regulation of autophagy (GO:0010507)	1/59	0.499623	0.604445	0	0	1.4647	1.01636	EIF4G3
1162	regulation of secretion by cell (GO:1903530)	1/59	0.499623	0.604445	0	0	1.4647	1.01636	RIMS1
1163	fatty acid oxidation (GO:0019395)	1/59	0.499623	0.604445	0	0	1.4647	1.01636	SLC25A17
1164	apical junction assembly (GO:0043297)	1/60	0.50547	0.609945	0	0	1.4398	0.982328	STRN
1165	homophilic cell adhesion via plasma membrane adhesion molecules (GO:0007156)	1/60	0.50547	0.609945	0	0	1.4398	0.982328	CELSR2
1166	RNA methylation (GO:0001510)	1/60	0.50547	0.609945	0	0	1.4398	0.982328	WTAP
1167	regulation of endocytosis (GO:0030100)	1/61	0.511249	0.615335	0	0	1.41573	0.949814	HIP1R
1168	negative regulation of response to stimulus (GO:0048585)	1/61	0.511249	0.615335	0	0	1.41573	0.949814	APPL2
1169	iron ion homeostasis (GO:0055072)	1/61	0.511249	0.615335	0	0	1.41573	0.949814	ABCB7
1170	positive regulation of cysteine-type endopeptidase activity (GO:2001056)	1/62	0.51696	0.621677	0	0	1.39245	0.918727	CYFIP2
1171	protein modification by small protein conjugation (GO:0032446)	5/409	0.519578	0.624292	0	0	1.05106	0.688168	HACE1;DDRGK1;RNF25;UFC1;UBR1
1172	amyloid fibril formation (GO:1990000)	1/63	0.522605	0.625792	0	0	1.36992	0.888985	GGA1
1173	anterior/posterior pattern specification (GO:0009952)	1/63	0.522605	0.625792	0	0	1.36992	0.888985	CELSR2
1174	cell cycle G1/S phase transition (GO:0044843)	1/63	0.522605	0.625792	0	0	1.36992	0.888985	MNAT1
1175	monocarboxylic acid biosynthetic process (GO:0072330)	1/63	0.522605	0.625792	0	0	1.36992	0.888985	ACACA
1176	brain development (GO:0007420)	2/150	0.523542	0.626381	0	0	1.14771	0.742728	NIPBL;UFC1
1177	BMP signaling pathway (GO:0030509)	1/65	0.533698	0.635829	0	0	1.32698	0.833243	SLC33A1
1178	regulation of cell-matrix adhesion (GO:0001952)	1/65	0.533698	0.635829	0	0	1.32698	0.833243	SLK
1179	chemical homeostasis (GO:0048878)	1/65	0.533698	0.635829	0	0	1.32698	0.833243	SLC4A10
1180	regulation of RNA metabolic process (GO:0051252)	1/65	0.533698	0.635829	0	0	1.32698	0.833243	TRA2B
1181	mitotic G1 DNA damage checkpoint signaling (GO:0031571)	1/65	0.533698	0.635829	0	0	1.32698	0.833243	CNOT9
1182	dephosphorylation (GO:0016311)	2/153	0.534188	0.635874	0	0	1.12474	0.705219	DUSP4;PTPN4
1183	negative regulation of G2/M transition of mitotic cell cycle (GO:0010972)	1/66	0.539148	0.640153	0	0	1.3065	0.807108	FHL1
1184	cellular response to nutrient levels (GO:0031669)	1/66	0.539148	0.640153	0	0	1.3065	0.807108	ALB
1185	positive regulation of cell death (GO:0010942)	1/66	0.539148	0.640153	0	0	1.3065	0.807108	MARK4
1186	protein N-linked glycosylation (GO:0006487)	1/67	0.544535	0.644535	0	0	1.28664	0.782048	KRTCAP2
1187	vascular endothelial growth factor receptor signaling pathway (GO:0048010)	1/67	0.544535	0.644535	0	0	1.28664	0.782048	CYFIP2
1188	peptidyl-serine phosphorylation (GO:0018105)	2/156	0.544671	0.644535	0	0	1.10266	0.669947	GRK2;NEK6
1189	regulation of signal transduction by p53 class mediator (GO:1901796)	2/156	0.544671	0.644535	0	0	1.10266	0.669947	NOC2L;MAP2K6
1190	negative regulation of transforming growth factor beta receptor signaling pathway (GO:0030512)	1/68	0.549859	0.649056	0	0	1.26737	0.758005	FAM89B
1191	positive regulation of protein localization to nucleus (GO:1900182)	1/68	0.549859	0.649056	0	0	1.26737	0.758005	HDAC3
1192	positive regulation of cytokine production (GO:0001819)	4/335	0.549876	0.649056	0	0	1.02566	0.61341	CRCP;ARHGEF2;CYRIB;APPL1
1193	cellular response to starvation (GO:0009267)	2/158	0.551568	0.650508	0	0	1.08841	0.647595	ALB;ATP6V0C
1194	protein autophosphorylation (GO:0046777)	2/159	0.554989	0.653603	0	0	1.08142	0.636751	SLK;NEK6
1195	negative regulation of cellular catabolic process (GO:0031330)	1/69	0.555121	0.653603	0	0	1.24867	0.734928	EIF4G3
1196	carbohydrate homeostasis (GO:0033500)	1/70	0.560322	0.655884	0	0	1.23051	0.712765	APPL2
1197	cellular response to light stimulus (GO:0071482)	1/70	0.560322	0.655884	0	0	1.23051	0.712765	NOC2L
1198	negative regulation of viral process (GO:0048525)	1/70	0.560322	0.655884	0	0	1.23051	0.712765	BANF1
1199	regulation of plasma membrane bounded cell projection assembly (GO:0120032)	1/70	0.560322	0.655884	0	0	1.23051	0.712765	RDX
1200	establishment of protein localization to membrane (GO:0090150)	1/70	0.560322	0.655884	0	0	1.23051	0.712765	REEP1
1201	kidney development (GO:0001822)	1/70	0.560322	0.655884	0	0	1.23051	0.712765	NIPBL
1202	wound healing (GO:0042060)	1/70	0.560322	0.655884	0	0	1.23051	0.712765	DST
1203	positive regulation of protein kinase B signaling (GO:0051897)	2/161	0.561775	0.657039	0	0	1.06771	0.6157	THEM4;STRN
1204	cellular response to BMP stimulus (GO:0071773)	1/71	0.565462	0.660253	0	0	1.21287	0.691471	SLC33A1
1205	cholesterol homeostasis (GO:0042632)	1/71	0.565462	0.660253	0	0	1.21287	0.691471	TMEM97
1206	extrinsic apoptotic signaling pathway (GO:0097191)	1/72	0.570543	0.664531	0	0	1.19573	0.671003	APPL1
1207	sterol homeostasis (GO:0055092)	1/72	0.570543	0.664531	0	0	1.19573	0.671003	TMEM97
1208	positive regulation of protein secretion (GO:0050714)	1/72	0.570543	0.664531	0	0	1.19573	0.671003	FRMD4A
1209	post-translational protein modification (GO:0043687)	4/345	0.573158	0.666517	0	0	0.99507	0.553851	COPS6;LGALS1;ALB;ASB6
1210	regulation of neuron projection development (GO:0010975)	2/165	0.575126	0.666517	0	0	1.0413	0.576011	CCDC88A;BAG5
1211	negative regulation of cell adhesion (GO:0007162)	1/73	0.575564	0.666517	0	0	1.17906	0.651318	SEMA6A
1212	regulation of hydrolase activity (GO:0051336)	1/73	0.575564	0.666517	0	0	1.17906	0.651318	RDX
1213	response to molecule of bacterial origin (GO:0002237)	1/73	0.575564	0.666517	0	0	1.17906	0.651318	CYRIB
1214	positive regulation of synaptic transmission (GO:0050806)	1/73	0.575564	0.666517	0	0	1.17906	0.651318	RIMS1
1215	ubiquitin-dependent ERAD pathway (GO:0030433)	1/73	0.575564	0.666517	0	0	1.17906	0.651318	USP19
1216	cellular response to amino acid starvation (GO:0034198)	1/74	0.580527	0.670608	0	0	1.16285	0.63238	ATP6V0C
1217	DNA damage response, signal transduction by p53 class mediator (GO:0030330)	1/74	0.580527	0.670608	0	0	1.16285	0.63238	CNOT9
1218	mitotic nuclear division (GO:0140014)	1/74	0.580527	0.670608	0	0	1.16285	0.63238	SMC3
1219	cellular protein-containing complex assembly (GO:0034622)	2/168	0.584944	0.674613	0	0	1.02232	0.548209	HIP1R;TMEM35A
1220	response to amino acid starvation (GO:1990928)	1/75	0.585432	0.674613	0	0	1.14708	0.614151	ATP6V0C
1221	positive regulation of T cell activation (GO:0050870)	1/75	0.585432	0.674613	0	0	1.14708	0.614151	CYRIB
1222	peptidyl-serine modification (GO:0018209)	2/169	0.58818	0.677225	0	0	1.01615	0.539294	GRK2;NEK6
1223	actomyosin structure organization (GO:0031032)	1/76	0.590279	0.677978	0	0	1.13172	0.596599	ZYX
1224	regulation of cell division (GO:0051302)	1/76	0.590279	0.677978	0	0	1.13172	0.596599	FSD1
1225	positive regulation of interleukin-6 production (GO:0032755)	1/76	0.590279	0.677978	0	0	1.13172	0.596599	ARHGEF2
1226	ubiquitin-dependent protein catabolic process (GO:0006511)	4/354	0.593527	0.679047	0	0	0.969033	0.505518	HACE1;CDC26;VPS28;ANAPC2
1227	neuron projection development (GO:0031175)	2/171	0.594594	0.679047	0	0	1.00402	0.521966	DOCK7;FRY
1228	cellular response to UV (GO:0034644)	1/77	0.595071	0.679047	0	0	1.11678	0.57969	NOC2L
1229	regulation of organelle assembly (GO:1902115)	1/77	0.595071	0.679047	0	0	1.11678	0.57969	RDX
1230	inorganic cation import across plasma membrane (GO:0098659)	1/77	0.595071	0.679047	0	0	1.11678	0.57969	ATP4A
1231	positive regulation of protein modification by small protein conjugation or removal (GO:1903322)	1/77	0.595071	0.679047	0	0	1.11678	0.57969	HDAC3
1232	positive regulation of tumor necrosis factor production (GO:0032760)	1/77	0.595071	0.679047	0	0	1.11678	0.57969	ARHGEF2
1233	positive regulation of type I interferon production (GO:0032481)	1/77	0.595071	0.679047	0	0	1.11678	0.57969	CRCP
1234	positive regulation of ERK1 and ERK2 cascade (GO:0070374)	2/172	0.597774	0.681578	0	0	0.998065	0.513547	NECAB2;MARCO
1235	negative regulation of apoptotic signaling pathway (GO:2001234)	1/78	0.599807	0.682237	0	0	1.10222	0.563396	NOC2L
1236	protein modification process (GO:0036211)	1/78	0.599807	0.682237	0	0	1.10222	0.563396	YES1
1237	negative regulation of blood vessel morphogenesis (GO:2000181)	1/78	0.599807	0.682237	0	0	1.10222	0.563396	SEMA6A
1238	regulation of protein phosphorylation (GO:0001932)	3/266	0.601578	0.683699	0	0	0.9673	0.491582	CCDC88A;MARCO;HDAC3
1239	negative regulation of signal transduction (GO:0009968)	3/267	0.604121	0.685898	0	0	0.963587	0.48563	SEMA6A;APPL1;EPN2
1240	regulation of cellular response to heat (GO:1900034)	1/79	0.604487	0.685898	0	0	1.08803	0.547687	BAG5
1241	central nervous system development (GO:0007417)	3/268	0.606653	0.687801	0	0	0.959902	0.479758	NIPBL;UFC1;NRCAM
1242	negative regulation of cellular component organization (GO:0051129)	1/80	0.609113	0.687819	0	0	1.0742	0.532538	RDX
1243	negative regulation of cellular response to growth factor stimulus (GO:0090288)	1/80	0.609113	0.687819	0	0	1.0742	0.532538	EPN2
1244	negative regulation of extrinsic apoptotic signaling pathway (GO:2001237)	1/80	0.609113	0.687819	0	0	1.0742	0.532538	ARHGEF2
1245	regulation of protein localization to plasma membrane (GO:1903076)	1/80	0.609113	0.687819	0	0	1.0742	0.532538	APPL1
1246	glycerophospholipid metabolic process (GO:0006650)	1/80	0.609113	0.687819	0	0	1.0742	0.532538	PLA2G15
1247	activation of cysteine-type endopeptidase activity involved in apoptotic process (GO:0006919)	1/81	0.613685	0.691317	0	0	1.06072	0.517922	HIP1R
1248	positive regulation of cellular amide metabolic process (GO:0034250)	1/81	0.613685	0.691317	0	0	1.06072	0.517922	RBM3
1249	positive regulation of tumor necrosis factor superfamily cytokine production (GO:1903557)	1/81	0.613685	0.691317	0	0	1.06072	0.517922	ARHGEF2
1250	regulation of cyclin-dependent protein serine/threonine kinase activity (GO:0000079)	1/82	0.618204	0.694184	0	0	1.04757	0.503817	MNAT1
1251	regulation of gene expression, epigenetic (GO:0040029)	1/82	0.618204	0.694184	0	0	1.04757	0.503817	SMARCA5
1252	ephrin receptor signaling pathway (GO:0048013)	1/82	0.618204	0.694184	0	0	1.04757	0.503817	YES1
1253	positive regulation of protein ubiquitination (GO:0031398)	1/82	0.618204	0.694184	0	0	1.04757	0.503817	HDAC3
1254	RNA processing (GO:0006396)	2/179	0.619507	0.695093	0	0	0.958251	0.45884	RBM3;USP39
1255	peptide metabolic process (GO:0006518)	1/83	0.62267	0.696974	0	0	1.03475	0.490199	GSTM1
1256	regulation of Notch signaling pathway (GO:0008593)	1/83	0.62267	0.696974	0	0	1.03475	0.490199	EPN2
1257	long-chain fatty acid metabolic process (GO:0001676)	1/83	0.62267	0.696974	0	0	1.03475	0.490199	ELOVL5
1258	protein modification by small protein removal (GO:0070646)	3/276	0.626523	0.700729	0	0	0.93139	0.43549	USP24;COPS6;USP19
1259	regulation of cytokinesis (GO:0032465)	1/84	0.627084	0.7008	0	0	1.02223	0.477047	FSD1
1260	negative regulation of cytokine production (GO:0001818)	2/182	0.628543	0.701873	0	0	0.942136	0.437482	NAV3;APPL2
1261	G1/S transition of mitotic cell cycle (GO:0000082)	1/85	0.631447	0.703441	0	0	1.01001	0.464341	MNAT1
1262	retrograde vesicle-mediated transport, Golgi to endoplasmic reticulum (GO:0006890)	1/85	0.631447	0.703441	0	0	1.01001	0.464341	TMED9
1263	Wnt signaling pathway, planar cell polarity pathway (GO:0060071)	1/85	0.631447	0.703441	0	0	1.01001	0.464341	CELSR2
1264	negative regulation of cellular amide metabolic process (GO:0034249)	1/86	0.635759	0.705452	0	0	0.998073	0.452063	CNOT9
1265	negative regulation of phosphorylation (GO:0042326)	1/86	0.635759	0.705452	0	0	0.998073	0.452063	DYNLL1
1266	regulation of interferon-gamma production (GO:0032649)	1/86	0.635759	0.705452	0	0	0.998073	0.452063	CYRIB
1267	regulation of neuron death (GO:1901214)	1/86	0.635759	0.705452	0	0	0.998073	0.452063	SIGMAR1
1268	glucose homeostasis (GO:0042593)	1/86	0.635759	0.705452	0	0	0.998073	0.452063	APPL2
1269	ERAD pathway (GO:0036503)	1/87	0.640021	0.709062	0	0	0.986417	0.440193	USP19
1270	sodium ion transmembrane transport (GO:0035725)	1/87	0.640021	0.709062	0	0	0.986417	0.440193	ATP4A
1271	regulation of establishment of planar polarity (GO:0090175)	1/88	0.644233	0.712607	0	0	0.97503	0.428716	CELSR2
1272	sensory perception of mechanical stimulus (GO:0050954)	1/88	0.644233	0.712607	0	0	0.97503	0.428716	NIPBL
1273	collagen fibril organization (GO:0030199)	1/89	0.648396	0.715524	0	0	0.963901	0.417614	DST
1274	regulation of type I interferon production (GO:0032479)	1/89	0.648396	0.715524	0	0	0.963901	0.417614	CRCP
1275	post-Golgi vesicle-mediated transport (GO:0006892)	1/89	0.648396	0.715524	0	0	0.963901	0.417614	PUM1
1276	positive regulation of binding (GO:0051099)	1/90	0.65251	0.719153	0	0	0.953022	0.406872	HIP1R
1277	proteolysis (GO:0006508)	3/287	0.652707	0.719153	0	0	0.89481	0.38175	DPP7;FBXO3;ZMPSTE24
1278	sensory perception of sound (GO:0007605)	1/91	0.656577	0.722286	0	0	0.942385	0.396476	NIPBL
1279	positive regulation of transport (GO:0051050)	1/91	0.656577	0.722286	0	0	0.942385	0.396476	HIP1R
1280	negative regulation of mitotic cell cycle phase transition (GO:1901991)	1/92	0.660596	0.725573	0	0	0.931982	0.386412	FHL1
1281	regulation of peptidyl-tyrosine phosphorylation (GO:0050730)	1/92	0.660596	0.725573	0	0	0.931982	0.386412	ARHGEF2
1282	neutrophil degranulation (GO:0043312)	5/481	0.662774	0.727397	0	0	0.888757	0.365564	KCMF1;DPP7;IQGAP2;DYNLL1;ATP6V0C
1283	positive regulation of gene expression (GO:0010628)	5/482	0.664558	0.72823	0	0	0.886848	0.362395	RBM3;RIMS1;DDRGK1;RDX;SMARCA5
1284	visual perception (GO:0007601)	1/93	0.664568	0.72823	0	0	0.921805	0.376666	SLC4A10
1285	negative regulation of cellular protein metabolic process (GO:0032269)	1/94	0.668494	0.730825	0	0	0.911846	0.367225	CNOT9
1286	nucleosome organization (GO:0034728)	1/94	0.668494	0.730825	0	0	0.911846	0.367225	SMARCA5
1287	hemopoiesis (GO:0030097)	1/94	0.668494	0.730825	0	0	0.911846	0.367225	GLRX5
1288	neutrophil activation involved in immune response (GO:0002283)	5/485	0.669873	0.731763	0	0	0.881168	0.353055	KCMF1;DPP7;IQGAP2;DYNLL1;ATP6V0C
1289	sensory perception of light stimulus (GO:0050953)	1/95	0.672375	0.733357	0	0	0.9021	0.358079	SLC4A10
1290	mRNA metabolic process (GO:0016071)	1/95	0.672375	0.733357	0	0	0.9021	0.358079	USP39
1291	neutrophil mediated immunity (GO:0002446)	5/488	0.675133	0.735795	0	0	0.875558	0.34396	KCMF1;DPP7;IQGAP2;DYNLL1;ATP6V0C
1292	regulation of vesicle-mediated transport (GO:0060627)	1/96	0.67621	0.736399	0	0	0.892559	0.349216	HIP1R
1293	DNA repair (GO:0006281)	3/298	0.67756	0.737299	0	0	0.860958	0.335134	SMARCA5;PWWP3A;MNAT1
1294	double-strand break repair via homologous recombination (GO:0000724)	1/97	0.68	0.739382	0	0	0.883217	0.340623	NIPBL
1295	regulation of neuron apoptotic process (GO:0043523)	1/98	0.683746	0.742881	0	0	0.874067	0.332293	SIGMAR1
1296	response to UV (GO:0009411)	1/99	0.687449	0.746327	0	0	0.865104	0.324213	NOC2L
1297	protein phosphorylation (GO:0006468)	5/496	0.688888	0.747313	0	0	0.860935	0.32085	SLK;GRK2;NEK6;MARK4;MAP2K6
1298	cell-matrix adhesion (GO:0007160)	1/100	0.691108	0.747991	0	0	0.856322	0.316376	ZYX
1299	regulation of transforming growth factor beta receptor signaling pathway (GO:0017015)	1/100	0.691108	0.747991	0	0	0.856322	0.316376	FAM89B
1300	positive regulation of translation (GO:0045727)	1/100	0.691108	0.747991	0	0	0.856322	0.316376	RBM3
1301	positive regulation of cell cycle process (GO:0090068)	1/101	0.694725	0.751328	0	0	0.847716	0.308772	USP19
1302	regulation of protein kinase B signaling (GO:0051896)	2/207	0.697432	0.752302	0	0	0.826185	0.297716	THEM4;STRN
1303	regulation of cell death (GO:0010941)	1/102	0.698299	0.752302	0	0	0.83928	0.301392	SRSF6
1304	cell junction assembly (GO:0034329)	1/102	0.698299	0.752302	0	0	0.83928	0.301392	NRCAM
1305	positive regulation of cell growth (GO:0030307)	1/102	0.698299	0.752302	0	0	0.83928	0.301392	RIMS1
1306	mitotic sister chromatid segregation (GO:0000070)	1/102	0.698299	0.752302	0	0	0.83928	0.301392	NIPBL
1307	chromatin remodeling (GO:0006338)	1/103	0.701832	0.75553	0	0	0.831009	0.294228	SMARCA5
1308	positive regulation of apoptotic process (GO:0043065)	3/310	0.703155	0.756376	0	0	0.826795	0.291179	HIP1R;ARHGEF18;ARHGEF2
1309	cellular metal ion homeostasis (GO:0006875)	1/104	0.705324	0.758129	0	0	0.822899	0.287273	ATP4A
1310	regulation of JNK cascade (GO:0046328)	1/105	0.708774	0.760676	0	0	0.814945	0.280519	HDAC3
1311	positive regulation of cellular metabolic process (GO:0031325)	1/105	0.708774	0.760676	0	0	0.814945	0.280519	ACACA
1312	protein processing (GO:0016485)	1/106	0.712185	0.763172	0	0	0.807143	0.273958	ZMPSTE24
1313	cellular response to peptide hormone stimulus (GO:0071375)	1/106	0.712185	0.763172	0	0	0.807143	0.273958	NR4A3
1314	positive regulation of GTPase activity (GO:0043547)	2/214	0.714731	0.765317	0	0	0.79862	0.268215	DOCK7;TBC1D9
1315	negative regulation of transmembrane receptor protein serine/threonine kinase signaling pathway (GO:0090101)	1/108	0.718888	0.768598	0	0	0.791976	0.261392	FAM89B
1316	DNA replication (GO:0006260)	1/108	0.718888	0.768598	0	0	0.791976	0.261392	PTMS
1317	regulation of interleukin-6 production (GO:0032675)	1/110	0.725435	0.774421	0	0	0.777365	0.249522	ARHGEF2
1318	response to tumor necrosis factor (GO:0034612)	1/110	0.725435	0.774421	0	0	0.777365	0.249522	ARHGEF2
1319	regulation of protein serine/threonine kinase activity (GO:0071900)	1/111	0.728651	0.776088	0	0	0.770259	0.243833	MNAT1
1320	Fc-epsilon receptor signaling pathway (GO:0038095)	1/111	0.728651	0.776088	0	0	0.770259	0.243833	NR4A3
1321	regulation of Wnt signaling pathway (GO:0030111)	1/111	0.728651	0.776088	0	0	0.770259	0.243833	ATP6V0C
1322	regulation of macroautophagy (GO:0016241)	1/112	0.73183	0.778884	0	0	0.763281	0.238302	ATP6V0C
1323	activation of protein kinase activity (GO:0032147)	1/114	0.738077	0.784346	0	0	0.749695	0.227688	CCDC88A
1324	negative regulation of cell motility (GO:2000146)	1/114	0.738077	0.784346	0	0	0.749695	0.227688	NAV3
1325	cellular response to molecule of bacterial origin (GO:0071219)	1/115	0.741146	0.787013	0	0	0.743081	0.222596	CYRIB
1326	adenylate cyclase-activating G protein-coupled receptor signaling pathway (GO:0007189)	1/118	0.750139	0.794763	0	0	0.723917	0.208124	GPR161
1327	regulation of protein binding (GO:0043393)	1/118	0.750139	0.794763	0	0	0.723917	0.208124	HIP1R
1328	positive regulation of protein-containing complex assembly (GO:0031334)	1/118	0.750139	0.794763	0	0	0.723917	0.208124	ASAP1
1329	regulation of intracellular signal transduction (GO:1902531)	4/437	0.752292	0.795734	0	0	0.779935	0.221993	ARHGEF18;ARHGEF2;NOC2L;MAP2K6
1330	positive regulation of cysteine-type endopeptidase activity involved in apoptotic process (GO:0043280)	1/119	0.753067	0.795734	0	0	0.717745	0.203553	HIP1R
1331	apoptotic process (GO:0006915)	2/231	0.753317	0.795734	0	0	0.738691	0.209248	CYFIP2;SEMA6A
1332	regulation of autophagy (GO:0010506)	2/231	0.753317	0.795734	0	0	0.738691	0.209248	ATP6V0C;EIF4G3
1333	cellular protein modification process (GO:0006464)	10/1025	0.760816	0.803052	0	0	0.82847	0.226473	DUSP4;COPS6;LGALS1;YES1;GRK2;NEK6;ALB;ASB6;MARK4;PTPN4
1334	potassium ion transport (GO:0006813)	1/122	0.761648	0.803328	0	0	0.699843	0.190547	CCDC51
1335	regulation of anatomical structure morphogenesis (GO:0022603)	1/123	0.764442	0.80567	0	0	0.694072	0.186434	CYRIB
1336	regulation of tumor necrosis factor production (GO:0032680)	1/124	0.767203	0.807973	0	0	0.688394	0.182427	ARHGEF2
1337	nervous system development (GO:0007399)	4/447	0.767775	0.807973	0	0	0.761935	0.201347	SEMA6A;NAV3;NRCAM;MARK4
1338	regulation of protein secretion (GO:0050708)	1/125	0.769932	0.809637	0	0	0.682807	0.178522	FRMD4A
1339	negative regulation of cell growth (GO:0030308)	1/126	0.772629	0.810656	0	0	0.67731	0.174716	FHL1
1340	negative regulation of growth (GO:0045926)	1/126	0.772629	0.810656	0	0	0.67731	0.174716	FHL1
1341	synapse organization (GO:0050808)	1/126	0.772629	0.810656	0	0	0.67731	0.174716	NRCAM
1342	positive regulation of macromolecule biosynthetic process (GO:0010557)	1/129	0.780533	0.817729	0	0	0.661335	0.163864	RBM3
1343	muscle contraction (GO:0006936)	1/129	0.780533	0.817729	0	0	0.661335	0.163864	GNAO1
1344	protein glycosylation (GO:0006486)	1/130	0.783107	0.819815	0	0	0.656175	0.160426	KRTCAP2
1345	regulation of cell adhesion (GO:0030155)	1/133	0.790648	0.827094	0	0	0.641164	0.150611	CELSR2
1346	positive regulation of peptidyl-tyrosine phosphorylation (GO:0050731)	1/134	0.793103	0.829046	0	0	0.636311	0.147498	ARHGEF2
1347	positive regulation of phosphorylation (GO:0042327)	2/253	0.79653	0.83201	0	0	0.673186	0.153143	MARCO;HDAC3
1348	regulation of cellular macromolecule biosynthetic process (GO:2000112)	4/468	0.797829	0.832235	0	0	0.72666	0.164124	RBM3;CCDC88A;SMC3;CELSR2
1349	negative regulation of inflammatory response to antigenic stimulus (GO:0002862)	1/136	0.797928	0.832235	0	0	0.62682	0.141496	YES1
1350	regulation of inflammatory response to antigenic stimulus (GO:0002861)	1/137	0.800298	0.834089	0	0	0.622179	0.138603	YES1
1351	positive regulation of response to external stimulus (GO:0032103)	1/139	0.804956	0.838134	0	0	0.6131	0.133023	PUM1
1352	positive regulation of cell differentiation (GO:0045597)	2/258	0.805371	0.838134	0	0	0.659869	0.14283	NRCAM;ARHGEF2
1353	enzyme linked receptor protein signaling pathway (GO:0007167)	1/140	0.807244	0.838842	0	0	0.608658	0.130331	YES1
1354	protein localization to cell periphery (GO:1990778)	1/140	0.807244	0.838842	0	0	0.608658	0.130331	RDX
1355	protein localization to organelle (GO:0033365)	1/142	0.811741	0.842892	0	0	0.599963	0.125137	DDRGK1
1356	negative regulation of cell migration (GO:0030336)	1/144	0.816132	0.846828	0	0	0.591512	0.120183	NAV3
1357	protein deubiquitination (GO:0016579)	2/267	0.820429	0.850659	0	0	0.637164	0.126112	USP24;USP19
1358	negative regulation of programmed cell death (GO:0043069)	3/381	0.823771	0.853495	0	0	0.669048	0.129703	HDAC3;DDRGK1;ALB
1359	positive regulation of macromolecule metabolic process (GO:0010604)	3/384	0.827798	0.856715	0	0	0.663677	0.125426	RIMS1;DDRGK1;RDX
1360	cellular response to organic cyclic compound (GO:0071407)	1/150	0.828706	0.856715	0	0	0.567519	0.106631	NR4A3
1361	response to cytokine (GO:0034097)	1/150	0.828706	0.856715	0	0	0.567519	0.106631	PTPN4
1362	positive regulation of MAPK cascade (GO:0043410)	2/274	0.831413	0.858883	0	0	0.620544	0.11457	NECAB2;MARCO
1363	positive regulation of Wnt signaling pathway (GO:0030177)	1/153	0.834667	0.861493	0	0	0.556233	0.100524	ATP6V0C
1364	positive regulation of transcription by RNA polymerase II (GO:0045944)	8/908	0.835164	0.861493	0	0	0.745363	0.13426	NCOA1;NR4A3;HDAC3;CRTC1;DDRGK1;KMT2C;SMARCA5;ARHGEF2
1365	DNA metabolic process (GO:0006259)	2/277	0.835933	0.861654	0	0	0.61368	0.109976	PWWP3A;MNAT1
1366	positive regulation of protein kinase activity (GO:0045860)	1/154	0.836608	0.861719	0	0	0.552569	0.098578	CCDC88A
1367	skeletal system development (GO:0001501)	1/158	0.844148	0.868848	0	0	0.538381	0.0912167	DDRGK1
1368	phosphorylation (GO:0016310)	3/400	0.84797	0.872145	0	0	0.636403	0.104949	GRK2;NEK6;MARK4
1369	double-strand break repair (GO:0006302)	1/164	0.854812	0.877899	0	0	0.518405	0.0813239	SMARCA5
1370	heart development (GO:0007507)	1/164	0.854812	0.877899	0	0	0.518405	0.0813239	NIPBL
1371	cell-cell adhesion via plasma-membrane adhesion molecules (GO:0098742)	1/170	0.86475	0.887457	0	0	0.499847	0.0726351	CELSR2
1372	neuron differentiation (GO:0030182)	1/174	0.870996	0.893215	0	0	0.48819	0.0674277	THOC2
1373	positive regulation of developmental process (GO:0051094)	1/177	0.875491	0.897171	0	0	0.479795	0.0637984	ANAPC2
1374	negative regulation of immune response (GO:0050777)	1/178	0.876955	0.898017	0	0	0.47706	0.062638	YES1
1375	regulation of cell population proliferation (GO:0042127)	6/764	0.884334	0.904915	0	0	0.66285	0.0814775	CCDC88A;RPS15A;NR4A3;DDRGK1;STRN;ARHGEF2
1376	negative regulation of gene expression (GO:0010629)	2/322	0.891763	0.911398	0	0	0.526163	0.0602744	DDRGK1;CNOT9
1377	regulation of GTPase activity (GO:0043087)	1/189	0.891965	0.911398	0	0	0.448895	0.0513214	RDX
1378	negative regulation of macromolecule metabolic process (GO:0010605)	1/194	0.898171	0.916301	0	0	0.437154	0.0469481	DDRGK1
1379	cellular response to tumor necrosis factor (GO:0071356)	1/194	0.898171	0.916301	0	0	0.437154	0.0469481	ARHGEF2
1380	negative regulation of cellular process (GO:0048523)	4/566	0.899145	0.916301	0	0	0.596901	0.0634569	FHL1;STRN;SRSF6;APPL2
1381	protein localization to membrane (GO:0072657)	1/195	0.899369	0.916301	0	0	0.434878	0.0461241	RDX
1382	regulation of signal transduction (GO:0009966)	1/198	0.902879	0.919212	0	0	0.42819	0.0437468	GRK2
1383	negative regulation of transcription by RNA polymerase II (GO:0000122)	5/684	0.90385	0.919535	0	0	0.61649	0.062322	NIPBL;NR4A3;HDAC3;NCOA5;NOC2L
1384	regulation of angiogenesis (GO:0045765)	1/203	0.90846	0.922891	0	0	0.417485	0.0400802	SEMA6A
1385	axon guidance (GO:0007411)	1/203	0.90846	0.922891	0	0	0.417485	0.0400802	SEMA6A
1386	proteasomal protein catabolic process (GO:0010498)	1/205	0.910603	0.9244	0	0	0.413349	0.0387097	HACE1
1387	positive regulation of multicellular organismal process (GO:0051240)	2/345	0.912962	0.926127	0	0	0.490301	0.044647	HDAC3;APPL2
1388	positive regulation of cell population proliferation (GO:0008284)	3/474	0.916763	0.929312	0	0	0.534367	0.0464398	RPS15A;NR4A3;DDRGK1
1389	negative regulation of inflammatory response (GO:0050728)	1/212	0.917714	0.929607	0	0	0.399493	0.0343042	YES1
1390	negative regulation of apoptotic process (GO:0043066)	3/485	0.924142	0.935445	0	0	0.521874	0.0411702	HDAC3;DDRGK1;ALB
1391	negative regulation of cell population proliferation (GO:0008285)	2/379	0.9373	0.948081	0	0	0.445302	0.0288342	STRN;APPL2
1392	protein ubiquitination (GO:0016567)	3/525	0.946217	0.956413	0	0	0.480885	0.0265851	HACE1;RNF25;UBR1
1393	negative regulation of cellular macromolecule biosynthetic process (GO:2000113)	3/547	0.95566	0.965265	0	0	0.46091	0.0209035	NIPBL;HDAC3;CNOT9
1394	positive regulation of transcription, DNA-templated (GO:0045893)	8/1183	0.968938	0.977974	0	0	0.562595	0.0177525	NCOA1;NR4A3;HDAC3;CRTC1;DDRGK1;KMT2C;SMARCA5;ARHGEF2
1395	extracellular matrix organization (GO:0030198)	1/300	0.971049	0.979387	0	0	0.280648	0.00824497	DST
1396	innate immune response (GO:0045087)	1/302	0.97173	0.979387	0	0	0.278755	0.00799399	YES1
1397	negative regulation of nucleic acid-templated transcription (GO:1903507)	2/464	0.973067	0.980033	0	0	0.361781	0.0098774	NIPBL;HDAC3
1398	cytokine-mediated signaling pathway (GO:0019221)	3/621	0.977258	0.982269	0	0	0.404158	0.00929732	TALDO1;APPL2;APPL1
1399	cellular response to cytokine stimulus (GO:0071345)	2/482	0.977568	0.982269	0	0	0.34789	0.00789267	ARHGEF2;PTPN4
1400	cellular response to oxygen-containing compound (GO:1901701)	1/323	0.977983	0.982269	0	0	0.260294	0.00579497	NR4A3
1401	positive regulation of cellular process (GO:0048522)	3/625	0.978081	0.982269	0	0	0.401475	0.00889795	RPS15A;DDRGK1;ACACA
1402	negative regulation of transcription, DNA-templated (GO:0045892)	5/948	0.987329	0.990816	0	0	0.437759	0.00558227	NIPBL;NR4A3;HDAC3;NCOA5;NOC2L
1403	regulation of gene expression (GO:0010468)	6/1079	0.987999	0.990816	0	0	0.460498	0.0055598	RIMS1;DDRGK1;TRA2B;RDX;PUM1;CELSR2
1404	regulation of nucleic acid-templated transcription (GO:1903506)	1/430	0.993865	0.995988	0	0	0.194297	0.00119578	CELSR2
1405	regulation of transcription by RNA polymerase II (GO:0006357)	14/2206	0.997123	0.998387	0	0	0.512553	0.00147681	NCOA1;HDAC3;NCOA5;CRTC1;KMT2C;ZNF182;SMARCA5;NOC2L;ZBTB41;NIPBL;NR4A3;DDRGK1;ARHGEF2;MNAT1
1406	positive regulation of nucleic acid-templated transcription (GO:1903508)	1/511	0.997677	0.998387	0	0	0.162754	0.000378443	NCOA1
1407	regulation of transcription, DNA-templated (GO:0006355)	9/2244	0.999981	0.999981	0	0	0.315173	5.86414e-06	NCOA1;NIPBL;NR4A3;HDAC3;ZNF182;SMARCA5;MNAT1;CELSR2;ZBTB41
1408	cellular protein modification process (GO:0006464)	90/1025	1.17381e-09	4.08135e-06	0	0	2.13933	43.991	PIGS;ERO1A;ARF4;APP;PIGU;PIGT;SETD3;PRKCSH;PTPRO;MAST1;ARAF;PRKAG1;PRKAG2;DCAF8;MIA3;PTPRK;FBXO22;IKBKB;GOLGA2;UFL1;PPP6C;PPP3CB;PPP4R1;PPP4R2;SENP8;PDK3;UBXN7;SBF1;SEPHS1;JAK1;PPP1R12A;COG7;FBXW11;DAPK1;PRKCE;APLP2;ALG5;APOA1;PRPF4B;OXSR1;RABGGTA;SIRT3;CTTNBP2NL;PSMA4;NPC1;GAN;FAM20B;PICK1;BIRC6;PIK3C3;SCG2;CAMK2B;BRSK1;BRSK2;CAMK2D;CTDP1;PPM1L;PSMD13;CAMK2A;PPM1H;COPS7B;GLRX;FSTL1;PPP2CA;MAPK9;…
1409	dephosphorylation (GO:0016311)	25/153	2.47836e-08	2.6127e-05	0	0	4.19966	73.549	CTDP1;PLPPR1;PLPPR2;PPM1L;PLPPR3;PNKP;PTPRO;PPM1H;PTPRK;NT5C;PPP2CA;PPP6C;PPP3CB;PPP4R1;PPP4R2;SBF1;LHPP;DUSP3;PPP1R12A;FBXW11;CTTNBP2NL;PPP1CA;PTPRA;PTPN9;PTPN5
1410	mitochondrial respiratory chain complex I assembly (GO:0032981)	15/58	3.00569e-08	2.6127e-05	0	0	7.44994	129.034	NDUFB9;NDUFB7;NDUFA11;NDUFB6;NDUFA12;NDUFB11;NDUFC2;ECSIT;BCS1L;NDUFAF6;NDUFS5;NDUFS4;TMEM126A;NDUFAF2;NDUFV2
1411	NADH dehydrogenase complex assembly (GO:0010257)	15/58	3.00569e-08	2.6127e-05	0	0	7.44994	129.034	NDUFB9;NDUFB7;NDUFA11;NDUFB6;NDUFA12;NDUFB11;NDUFC2;ECSIT;BCS1L;NDUFAF6;NDUFS5;NDUFS4;TMEM126A;NDUFAF2;NDUFV2
1412	retrograde transport, endosome to Golgi (GO:0042147)	18/88	6.70487e-08	4.03059e-05	0	0	5.50239	90.8877	SPAG9;STX16;GOSR2;GOSR1;BET1L;ARFRP1;HEATR5A;VPS51;HEATR5B;VPS50;VPS53;VTI1A;RAB9A;ERC1;TBC1D23;WASHC1;SNX8;VTI1B
1413	aerobic electron transport chain (GO:0019646)	16/70	6.95529e-08	4.03059e-05	0	0	6.3313	104.347	NDUFB9;NDUFB7;NDUFA11;NDUFB6;UQCRB;NDUFA12;NDUFB11;NDUFC2;SDHC;UQCR10;UQCRH;COX7A2L;NDUFS5;NDUFS4;CYCS;NDUFV2
1414	mitochondrial ATP synthesis coupled electron transport (GO:0042775)	16/71	8.60445e-08	4.27395e-05	0	0	6.21586	101.122	NDUFB9;NDUFB7;NDUFA11;NDUFB6;UQCRB;NDUFA12;NDUFB11;NDUFC2;SDHC;UQCR10;UQCRH;COX7A2L;NDUFS5;NDUFS4;CYCS;NDUFV2
1415	cytosolic transport (GO:0016482)	20/116	2.49335e-07	9.65836e-05	0	0	4.4619	67.8409	SPAG9;STX16;GOSR2;GOSR1;BET1L;GAK;ARFRP1;HEATR5A;VPS51;HEATR5B;VPS50;VPS53;VTI1A;RAB9A;PIK3C3;TBC1D23;CORO7;ERC1;WASHC1;VTI1B
1416	regulation of actin nucleation (GO:0051125)	7/12	2.50001e-07	9.65836e-05	0	0	29.6924	451.379	WASHC5;ARFIP2;PICK1;ARFIP1;CORO1A;ARPIN;CORO1B
1417	mRNA 3'-end processing (GO:0031124)	16/79	4.12423e-07	0.000130363	0	0	5.42426	79.7432	APP;CHTOP;CPSF7;CPSF6;CSTF3;CPSF3;CPSF2;THOC1;THOC6;SCAF8;FIP1L1;PAPOLA;SRSF2;TUT1;RNPS1;GRSF1
1418	regulation of cellular response to heat (GO:1900034)	16/79	4.12423e-07	0.000130363	0	0	5.42426	79.7432	NUP214;CAMK2B;CAMK2D;NUP107;CAMK2A;RPA1;DNAJC2;DNAJB1;DNAJC7;DNAJB6;RPA3;NUP62;NUP98;CAMK2G;RAE1;HSPA1B
1419	mRNA polyadenylation (GO:0006378)	9/26	1.21264e-06	0.000324334	0	0	11.2462	153.203	APP;SCAF8;FIP1L1;CSTF3;CPSF3;CPSF2;PAPOLA;TUT1;GRSF1
1420	RNA polyadenylation (GO:0043631)	9/26	1.21264e-06	0.000324334	0	0	11.2462	153.203	APP;SCAF8;FIP1L1;CSTF3;CPSF3;CPSF2;PAPOLA;TUT1;GRSF1
1421	regulation of cellular response to stress (GO:0080135)	19/118	1.4603e-06	0.000362677	0	0	4.10508	55.1594	NUP214;CAMK2B;SMG1;CAMK2D;NUP107;NEK4;CAMK2A;RPA1;DNAJC2;DNAJB1;RSL1D1;DNAJC7;DNAJB6;RPA3;NUP62;NUP98;CAMK2G;RAE1;HSPA1B
1422	glycerophospholipid biosynthetic process (GO:0046474)	24/177	1.61041e-06	0.000373294	0	0	3.36464	44.881	ARF3;AGPAT5;VAC14;DGKE;RAB4A;PCYT1A;TAMM41;SACM1L;CSNK2A2;LPCAT1;MTMR9;APOA1;SELENOI;INPP4A;GNPAT;INPP5F;CSNK2B;PI4KA;PIP4K2A;FAR1;PIK3C3;SBF1;PI4K2A;CDS2
1423	mRNA processing (GO:0006397)	33/300	2.52401e-06	0.00049699	0	0	2.66225	34.3155	DDX46;CSTF3;SNU13;PQBP1;RBM4;SART1;FIP1L1;CWC22;PAPOLA;POLR2G;RBM17;CHTOP;CPSF7;PRPF38A;CPSF6;CPSF3;CPSF2;THOC1;PRPF4B;SUPT5H;GTF2F2;LSM4;LSM3;THOC6;LSM2;SFPQ;LSM6;SON;CWF19L1;SRSF2;RNPS1;HNRNPC;SNRPC
1424	mitochondrial respiratory chain complex assembly (GO:0033108)	16/90	2.57285e-06	0.00049699	0	0	4.61528	59.401	NDUFB9;NDUFB7;NDUFA11;NDUFB6;NDUFA12;NDUFB11;COX18;NDUFC2;ECSIT;BCS1L;NDUFAF6;NDUFS5;NDUFS4;TMEM126A;NDUFAF2;NDUFV2
1425	negative regulation of translation (GO:0017148)	16/90	2.57285e-06	0.00049699	0	0	4.61528	59.401	FTO;YTHDF1;YTHDF2;DAPK1;EIF2AK2;TSC1;CNOT10;MALSU1;TYMS;MRPL13;RBM4;FXR2;LARP1;ENC1;DHX36;IGF2BP3
1426	protein dephosphorylation (GO:0006470)	20/139	4.69348e-06	0.000858907	0	0	3.59516	44.1102	DUSP3;PPP1R12A;CTDP1;PPM1L;FBXW11;PTPRO;PPM1H;PTPRK;CTTNBP2NL;PPP1CA;PPP2CA;PPP6C;PPP3CB;PPP4R1;PPP4R2;PTPRA;PTPN9;SBF1;PTPN5;LHPP
1427	mitochondrial electron transport, NADH to ubiquinone (GO:0006120)	10/39	6.70352e-06	0.00116541	0	0	7.32864	87.3052	NDUFB9;NDUFB7;NDUFA11;NDUFB6;NDUFA12;NDUFB11;NDUFS5;NDUFS4;NDUFC2;NDUFV2
1428	regulation of macroautophagy (GO:0016241)	17/112	1.1637e-05	0.00192676	0	0	3.81982	43.3982	SH3GLB1;SCOC;SMG1;ATP6V1G2;EXOC8;PRKAG1;PRKAG2;TSC1;SUPT5H;HDAC6;LARP1;CAPNS1;RRAGC;RRAGB;ATP6V0A2;ATP6V1H;ATP6V1D
1429	ribonucleoprotein complex assembly (GO:0022618)	19/136	1.24327e-05	0.00196493	0	0	3.47024	39.197	SRPK2;CPSF7;CPSF6;RPL10;XRCC5;CELF3;CELF6;DICER1;EIF2S2;LSM4;MRPL20;SART1;RPS19;EIF6;RPL24;LUC7L3;DHX29;SNRPC;EIF4B
1430	regulation of phosphorylation (GO:0042325)	18/125	1.37082e-05	0.00201232	0	0	3.5927	40.2293	NUP214;APP;NUP107;GLMN;PRKAG1;PRKAG2;LDB2;EGFR;IKBKB;PPP2CA;SDCBP;EIF6;NUP62;NDUFS4;PLXNB2;NUP98;OGT;RAE1
1431	protein transport (GO:0015031)	36/369	1.38901e-05	0.00201232	0	0	2.32848	26.0425	ARF3;ARF4;LRSAM1;STXBP3;STX16;MIA3;NAPG;HDAC6;SNX4;ARFRP1;KIF3B;RAB23;ARL6IP5;ATP6V0A2;ARFIP2;ATP6V1H;ARFIP1;APOB;SNX8;ATP6V1D;CTSA;TBC1D8B;ATP6V1G2;COG7;ATP6AP1;VPS33A;ANK3;FAM91A1;ZDHHC17;SCAMP3;VMP1;CTTN;SNX17;PICK1;VPS45;SCG2
1432	regulation of glycolytic process (GO:0006110)	13/71	1.59042e-05	0.00221195	0	0	4.77233	52.7292	NUP214;HDAC4;APP;TIGAR;NUP107;ENTPD5;PRKAG1;PRKAG2;EIF6;NUP62;NUP98;RAE1;OGT
1433	regulation of translation (GO:0006417)	22/178	1.94221e-05	0.00259734	0	0	3.01763	32.7386	APP;YTHDF1;RPL10;DAPK1;LTN1;EIF2AK2;TSC1;CNOT10;MALSU1;LARP4;TYMS;MRPL13;RBM4;FXR2;LARP1;EIF6;DHX36;ENC1;PLXNB2;IGF2BP3;EIF4B;EIF2A
1434	mRNA splicing, via spliceosome (GO:0000398)	29/274	2.10223e-05	0.00263447	0	0	2.54099	27.3663	DDX46;CSTF3;SNU13;PQBP1;RBM4;SART1;FIP1L1;CWC22;PAPOLA;POLR2G;SRPK2;RBM17;CPSF7;PRPF38A;CPSF3;CPSF2;PRPF4B;GTF2F2;LSM4;LSM3;LSM2;SFPQ;LSM6;CWF19L1;SRSF2;RNPS1;HNRNPC;CDK13;SNRPC
1435	RNA processing (GO:0006396)	22/179	2.12152e-05	0.00263447	0	0	2.99825	32.2636	IVNS1ABP;SRPK2;CPSF6;CSTF3;CELF3;THOC1;PRPF4B;DICER1;LSM4;LSM3;PPP1R9B;PPP2CA;RBM4;SFPQ;LSM6;SON;RRAGC;SRSF2;LUC7L3;TUT1;RNPS1;HNRNPC
1436	mRNA export from nucleus (GO:0006406)	16/107	2.52872e-05	0.00303185	0	0	3.74973	39.6917	NUP214;ENY2;CHTOP;SMG1;NUP107;CPSF3;CPSF2;THOC1;IWS1;THOC6;FIP1L1;NUP62;SRSF2;RNPS1;NUP98;RAE1
1437	macroautophagy (GO:0016236)	17/120	2.92868e-05	0.00334596	0	0	3.52165	36.7603	GABARAPL1;VPS33A;CSNK2A2;VPS4A;PRKAG1;PRKAG2;VPS37B;CSNK2B;PIP4K2A;PLAA;MFN2;PGAM5;PIK3C3;CHMP6;VPS39;UBXN6;VTI1B
1438	RNA splicing, via transesterification reactions with bulged adenosine as nucleophile (GO:0000377)	27/251	3.00829e-05	0.00334596	0	0	2.58453	26.909	DDX46;CSTF3;SNU13;PQBP1;RBM4;SART1;FIP1L1;CWC22;PAPOLA;POLR2G;RBM17;CPSF7;PRPF38A;CPSF3;CPSF2;PRPF4B;GTF2F2;LSM4;LSM3;LSM2;SFPQ;LSM6;CWF19L1;SRSF2;RNPS1;HNRNPC;SNRPC
1439	protein insertion into ER membrane (GO:0045048)	9/37	3.0794e-05	0.00334596	0	0	6.82409	70.89	ALDH3A2;APP;MMGT1;SEC61G;EMC2;EMC3;EMC4;HMOX1;EMC6
1440	neuron projection development (GO:0031175)	21/171	3.28094e-05	0.00345692	0	0	2.99325	30.9047	APP;TOR1A;BDNF;CTNND2;DICER1;CAMSAP1;DCLK1;RAB11A;PPP1R9B;PQBP1;ATCAY;CTTN;DLG4;BLOC1S2;TAOK1;RAPGEF2;DIP2A;TBC1D23;ERCC6;GPM6B;ZPR1
1441	phosphorylation (GO:0016310)	37/400	3.40952e-05	0.00348674	0	0	2.19439	22.5723	CAMK2B;BRSK1;APP;DGKE;BRSK2;CAMK2D;PNKP;MAST1;CAMK2A;PRKAG1;PRKAG2;IKBKB;MAPK9;PPP3CB;PPP4R1;PDK3;JAK1;CDK17;SRPK2;NEK4;DAPK1;PRKCE;EIF2AK2;PRPF4B;CDC42BPB;OXSR1;CDC42BPA;DCLK1;TOLLIP;TAOK1;COPS2;CDK1;FAM20B;PI4KA;PICK1;BIRC6;CDK13
1442	metallo-sulfur cluster assembly (GO:0031163)	7/22	3.61093e-05	0.0035872	0	0	9.8923	101.188	NFU1;ISCA2;NFS1;MMS19;CIAO2B;FXN;CIAO1
1443	protein insertion into ER membrane by stop-transfer membrane-anchor sequence (GO:0045050)	5/10	3.95061e-05	0.00381563	0	0	21.1619	214.561	MMGT1;EMC2;EMC3;EMC4;EMC6
1444	membrane organization (GO:0061024)	26/242	4.28357e-05	0.00397552	0	0	2.57915	25.9415	COX18;VPS4A;CLTB;EGFR;NAPG;TOR1AIP1;MFN2;CHP1;APOB;VTI1B;SH3GLB1;TOR1A;SGIP1;ANK3;EPS15L1;IGF2R;GAK;RABEP1;CTTN;NPC1;CPTP;PICK1;CHMP6;CHMP7;PICALM;CHMP5
1445	organelle organization (GO:0006996)	38/420	4.34483e-05	0.00397552	0	0	2.14189	21.513	STOML2;VPS4A;MAST1;MIA3;CAMSAP1;FGD3;GOLGA2;VPS51;WASF3;LNPK;PEX16;ARFGEF1;VPS18;YTHDF1;CLUH;YTHDF2;TOR1A;COG7;PEX19;WDR73;CDC42BPB;LARP4;BCS1L;FANCG;PEX14;SIRT3;GAK;VMP1;HAX1;FMNL2;ADCK1;DNAJA3;TFAM;CYCS;CHMP6;CHMP7;PI4K2A;CHMP5
1446	regulation of autophagy (GO:0010506)	25/231	5.29513e-05	0.00468533	0	0	2.59877	25.5878	PRKAG1;CISD2;MTMR9;PRKAG2;HTRA2;HDAC6;GOLGA2;UFL1;CAPNS1;ATP6V0A2;PIP4K2A;ATP6V1H;WDR6;WASHC1;ATP6V1D;CTSA;SH3GLB1;ATP6V1G2;EXOC8;DAPK1;CSNK2A2;HAX1;RRAGC;RRAGB;CPTP
1447	'de novo' posttranslational protein folding (GO:0051084)	8/31	5.39008e-05	0.00468533	0	0	7.37825	72.5161	ERO1A;GAK;DNAJB1;SDF2L1;DNAJC7;ENTPD5;SELENOF;HSPA1B
1448	RNA 3'-end processing (GO:0031123)	12/69	5.70214e-05	0.00483569	0	0	4.47774	43.7569	CHTOP;CPSF7;FIP1L1;CSTF3;CPSF3;CPSF2;PAPOLA;THOC1;SRSF2;TUT1;RNPS1;THOC6
1449	iron-sulfur cluster assembly (GO:0016226)	7/24	6.7677e-05	0.00538705	0	0	8.72758	83.7915	NFU1;ISCA2;NFS1;MMS19;CIAO2B;FXN;CIAO1
1450	regulation of generation of precursor metabolites and energy (GO:0043467)	10/50	6.88864e-05	0.00538705	0	0	5.3102	50.8879	NUP214;TIGAR;NUP107;EIF6;NUP62;PRKAG1;PRKAG2;NUP98;RAE1;OGT
1451	negative regulation of gene expression (GO:0010629)	31/322	6.91171e-05	0.00538705	0	0	2.28649	21.9039	APP;DNMT1;RNH1;MALSU1;TYMS;MRPL13;ROBO1;MECP2;RBM4;FXR2;LARP1;DHX36;ENC1;H3C1;FLOT2;DIP2A;IGF2BP3;YTHDF2;DAPK1;EIF2AK2;WWP2;TSC1;CNOT10;DICER1;LSM2;LSM6;PC;SYT11;PTRH2;HSPA1B;PICALM
1452	negative regulation of protein localization to cell surface (GO:2000009)	5/11	6.97203e-05	0.00538705	0	0	17.634	168.775	NEDD4L;GOPC;TAX1BP3;GPM6B;PICALM
1453	negative regulation of cellular protein metabolic process (GO:0032269)	14/94	8.35656e-05	0.00631647	0	0	3.72595	34.9862	DAPK1;EIF2AK2;TSC1;CNOT10;MALSU1;TYMS;MRPL13;HDAC6;RBM4;FXR2;LARP1;ENC1;DHX36;IGF2BP3
1454	axonogenesis (GO:0007409)	25/240	9.8587e-05	0.00729334	0	0	2.48879	22.9581	ROBO2;NLGN3;APP;BRSK1;NRP2;BRSK2;SEMA7A;PTPRO;NRXN3;ROBO1;PPP3CB;BSG;SEMA4D;BDNF;DCC;ANK3;SEMA4G;ZDHHC17;ENAH;DAB1;PTPRA;ADGRB1;S100A6;EVL;SOS1
1455	positive regulation of axonogenesis (GO:0050772)	9/43	0.00010933	0.00760284	0	0	5.61807	51.2432	ROBO2;SEMA7A;SEMA4D;BDNF;PLXNA2;PLXNA1;PLXNB2;PLXNA4;ROBO1
1456	regulation of carbohydrate catabolic process (GO:0043470)	9/43	0.00010933	0.00760284	0	0	5.61807	51.2432	NUP214;NUP107;EIF6;NUP62;PRKAG1;PRKAG2;NUP98;RAE1;OGT
1457	regulation of purine nucleotide metabolic process (GO:1900542)	9/43	0.00010933	0.00760284	0	0	5.61807	51.2432	NUP214;NUP107;EIF6;NUP62;PRKAG1;PRKAG2;NUP98;RAE1;OGT
1458	negative regulation of cellular amide metabolic process (GO:0034249)	13/86	0.000127255	0.00867578	0	0	3.78873	33.9823	DAPK1;EIF2AK2;TSC1;CNOT10;MALSU1;TYMS;MRPL13;RBM4;FXR2;LARP1;ENC1;DHX36;IGF2BP3
1459	RNA splicing (GO:0008380)	14/98	0.000132301	0.00884633	0	0	3.54778	31.6832	IVNS1ABP;SRPK2;CELF3;PRPF4B;LSM4;PPP1R9B;PPP2CA;SFPQ;LSM6;RRAGC;SRSF2;LUC7L3;RNPS1;HNRNPC
1460	nuclear-transcribed mRNA catabolic process, exonucleolytic (GO:0000291)	8/35	0.000136892	0.00898065	0	0	6.28385	55.9032	NT5C3B;LSM6;POLR2G;EXOSC2;LSM4;LSM3;EDC3;LSM2
1461	protein targeting to membrane (GO:0006612)	13/87	0.000143498	0.00923971	0	0	3.73733	33.0724	PEX16;SRP19;PEX19;ARL6IP1;ZDHHC21;VPS37B;PEX14;ALDH3A2;RABGEF1;SDCBP;MYO1C;SRPRA;NACAD
1462	mRNA-containing ribonucleoprotein complex export from nucleus (GO:0071427)	14/99	0.000147771	0.00931553	0	0	3.50586	30.9211	NUP214;CHTOP;SMG1;NUP107;CPSF3;CPSF2;THOC1;THOC6;FIP1L1;NUP62;SRSF2;RNPS1;NUP98;RAE1
1463	phospholipid metabolic process (GO:0006644)	12/76	0.000150034	0.00931553	0	0	3.98652	35.0999	ABHD12;AGPAT5;GNPAT;PLPPR1;PLPPR2;PLPPR3;SMPD1;LPCAT1;PIP4K2A;PLAA;FADS1;PLBD2
1464	protein phosphorylation (GO:0006468)	41/496	0.000164244	0.0100161	0	0	1.93934	16.8997	CAMK2B;BRSK1;APP;SMG1;BRSK2;CAMK2D;USP15;MAST1;CAMK2A;PRKAG1;PRKAG2;EGFR;IKBKB;MAPK9;PPP3CB;PPP4R1;PDK3;RICTOR;ERC1;JAK1;CDK17;SRPK2;NEK4;DAPK1;PRKCE;CSNK2A2;EIF2AK2;PRPF4B;CDC42BPB;OXSR1;CDC42BPA;MAPK14;DCLK1;TAOK1;COPS2;CSNK2B;CDK1;FAM20B;PICK1;BIRC6;CDK13
1465	membrane assembly (GO:0071709)	8/36	0.000169069	0.0100161	0	0	6.05911	52.6246	NLGN3;GAK;VPS4A;FLOT1;FLOT2;ANK3;CHMP7;PICALM
1466	protein targeting (GO:0006605)	16/125	0.00016996	0.0100161	0	0	3.12754	27.1469	PEX16;PEX19;TOMM34;TIMM13;KATNB1;ZDHHC21;VPS37B;MFF;RABGEF1;SDCBP;MYO1C;PITRM1;SEC61G;SRPRA;MFN2;NACAD
1467	pre-mRNA cleavage required for polyadenylation (GO:0098789)	5/13	0.000179994	0.0102597	0	0	13.2241	114.026	CPSF7;CPSF6;FIP1L1;CPSF2;TUT1
1468	semaphorin-plexin signaling pathway involved in neuron projection guidance (GO:1902285)	5/13	0.000179994	0.0102597	0	0	13.2241	114.026	NRP2;PLXNA2;PLXNA1;PLXNB2;PLXNA4
1469	regulation of ATP metabolic process (GO:1903578)	10/56	0.00018671	0.0103087	0	0	4.61611	39.6337	NUP214;COX7A2L;NUP107;EIF6;NUP62;PRKAG1;PRKAG2;NUP98;RAE1;OGT
1470	transcription, DNA-templated (GO:0006351)	23/221	0.000186785	0.0103087	0	0	2.48289	21.317	IVNS1ABP;SUPT16H;GTF2A2;GMEB2;CTDP1;DDX21;DEK;SSRP1;MED4;SUPT5H;GTF2F2;IWS1;RRAGC;COPS2;POLR1C;TFAM;TCEA1;MMS19;RNPS1;NELFB;POLR2G;NELFA;ERCC6
1471	gene expression (GO:0010467)	32/356	0.000191511	0.0104044	0	0	2.11855	18.136	SMG1;NUP107;RPL10;MRPL13;MRPL10;LMF2;RBM4;RPS19;FIP1L1;RPS18;NUP62;RPL13;IGF2BP3;POLR2G;RAE1;RPL19;NUP214;HARS1;CHTOP;RPS7;CPSF3;CPSF2;THOC1;MRPL28;MRPL23;THOC6;RRAGC;SRSF2;RPL24;MMS19;RNPS1;NUP98
1472	transcription elongation from RNA polymerase II promoter (GO:0006368)	11/67	0.000196718	0.0105229	0	0	4.17345	35.6151	SUPT16H;CTDP1;TCEA1;NELFB;POLR2G;NELFA;SSRP1;SUPT5H;CDK13;GTF2F2;IWS1
1473	regulation of mRNA splicing, via spliceosome (GO:0048024)	13/90	0.00020337	0.0105954	0	0	3.59116	30.5266	SRPK2;TIA1;KHDRBS3;CELF3;CELF6;RBM4;FXR2;SON;THRAP3;C1QBP;CWC22;RNPS1;NUP98
1474	neuron projection morphogenesis (GO:0048812)	17/140	0.000206079	0.0105954	0	0	2.94592	25.0028	APP;BRSK1;BRSK2;BDNF;DCC;CTNND2;ANK3;DICER1;ZDHHC17;DCLK1;CTTN;DLG4;TAOK1;ADGRB1;S100A6;TMEM106B;DIP2A
1475	lysosome localization (GO:0032418)	8/37	0.000207214	0.0105954	0	0	5.84987	49.6172	SPAG9;KLC2;BLOC1S2;VPS33A;TMEM106B;FAM98A;HDAC6;NDEL1
1476	plasma membrane bounded cell projection organization (GO:0120036)	16/128	0.000224337	0.0113047	0	0	3.04329	25.5708	APP;CARMIL1;TOR1A;CAMSAP1;CORO1B;RAB11A;PPP1R9B;PQBP1;ATCAY;CTTN;BLOC1S2;ARFIP2;RAPGEF2;TBC1D23;ERCC6;GPM6B
1477	cellular protein-containing complex assembly (GO:0034622)	19/168	0.000229256	0.0113875	0	0	2.72036	22.7984	SRP19;SMAD4;NUP107;PSMD13;SGIP1;CLTB;TBCC;TBCA;HIGD1A;HIGD2A;COX7A2L;OTUD6B;CSNK2B;TBCE;PSMG1;NUP98;PSMG2;EIF4B;PICALM
1478	protein localization to organelle (GO:0033365)	17/142	0.000244636	0.0119803	0	0	2.89848	24.103	APP;RIPOR1;TIA1;COG7;TOR1A;RPA1;TOR1AIP1;RAB11A;ALDH3A2;GAK;ARFRP1;LMBRD1;TOLLIP;SEC61G;LMNA;HMOX1;ATP6V1D
1479	mRNA transport (GO:0051028)	14/104	0.000250829	0.0120803	0	0	3.31022	27.4441	NUP214;CHTOP;SMG1;NUP107;CPSF3;CPSF2;THOC1;THOC6;FIP1L1;NUP62;SRSF2;RNPS1;NUP98;RAE1
1480	negative regulation of actin nucleation (GO:0051126)	4/8	0.000254024	0.0120803	0	0	21.1395	174.995	PICK1;CORO1A;ARPIN;CORO1B
1481	DNA-templated transcription, elongation (GO:0006354)	11/69	0.000257101	0.0120803	0	0	4.02911	33.3048	SUPT16H;CTDP1;TCEA1;NELFB;POLR2G;NELFA;SSRP1;SUPT5H;CDK13;GTF2F2;IWS1
1482	phosphate-containing compound metabolic process (GO:0006796)	22/212	0.000265991	0.0121722	0	0	2.47318	20.3594	TIGAR;DUSP3;PLPPR1;PLPPR2;PLPPR3;SLC20A1;PNKP;NUDT5;NUDT3;PPP1CA;INPP4A;NT5C;PPP3CB;PLCB3;PPIP5K1;TOLLIP;TAOK1;PI4KA;PIP4K2A;PLAA;PLCD4;LHPP
1483	mRNA cleavage involved in mRNA processing (GO:0098787)	5/14	0.00026956	0.0121722	0	0	11.7541	96.6039	CPSF7;CPSF6;FIP1L1;CPSF2;TUT1
1484	protein maturation by iron-sulfur cluster transfer (GO:0097428)	5/14	0.00026956	0.0121722	0	0	11.7541	96.6039	NFU1;ISCA2;MMS19;CIAO2B;CIAO1
1485	establishment of protein localization to membrane (GO:0090150)	11/70	0.000292727	0.0130489	0	0	3.96062	32.2246	RABGEF1;SDCBP;AFDN;MYO1C;NPC1;COX18;ZDHHC21;NACAD;VPS37B;EGFR;RAB11A
1486	RNA export from nucleus (GO:0006405)	14/106	0.000306711	0.0133304	0	0	3.23791	26.1934	NUP214;CHTOP;SMG1;NUP107;CPSF3;CPSF2;THOC1;THOC6;FIP1L1;NUP62;SRSF2;RNPS1;NUP98;RAE1
1487	small GTPase mediated signal transduction (GO:0007264)	14/106	0.000306711	0.0133304	0	0	3.23791	26.1934	DNMT1;RRAS2;MAPK14;USP28;RUNDC3A;ABR;MRAS;RRAGC;ARFIP2;CHP1;RAPGEF2;SHOC2;SOS1;NUCB2
1488	regulation of gene expression, epigenetic (GO:0040029)	12/82	0.000312455	0.0134124	0	0	3.64367	29.4083	MECP2;HDAC4;DNMT1;MYO1C;POLR1C;GLMN;H3C1;DDX21;CTCF;DEK;ERCC6;HDAC6
1489	transcription by RNA polymerase II (GO:0006366)	29/320	0.000327843	0.0139014	0	0	2.1341	17.1218	GTF2A2;GMEB2;CTDP1;CSTF3;DDX21;PHAX;IWS1;MED17;SCAF8;FIP1L1;PAPOLA;NELFB;POLR2G;NELFA;TBL1X;SUPT16H;CPSF7;CPSF3;INTS2;CPSF2;DEK;SSRP1;MED4;SUPT5H;GTF2F2;COPS2;TCEA1;ERCC6;CDK13
1490	intracellular protein transport (GO:0006886)	30/336	0.00033604	0.0140772	0	0	2.10019	16.7979	ARF3;ARF4;NUP107;STXBP3;STX16;COX18;KATNB1;NAPG;HDAC6;ARFRP1;XPO6;RAB23;NUP62;ARFIP2;CHP1;ARFIP1;SNX8;NUP214;CTSA;TBC1D8B;COG7;VPS33A;BCS1L;FAM91A1;MYO1C;CTTN;SNX17;SRPRA;PICK1;VPS45
1491	mRNA metabolic process (GO:0016071)	13/95	0.000350697	0.0145163	0	0	3.3713	26.8206	RNH1;CPSF6;YTHDF2;CSTF3;CPSF3;CNOT10;LSM3;LSM2;SFPQ;LSM6;SON;SRSF2;HSPA1B
1492	ribosome assembly (GO:0042255)	9/50	0.000365603	0.0149553	0	0	4.65718	36.8567	MRPL20;RPS19;RPL10;EIF6;C1QBP;SBDS;RPL24;DHX29;EIF2A
1493	axon guidance (GO:0007411)	21/203	0.000378928	0.0152762	0	0	2.4628	19.4023	ROBO2;NRP2;SEMA7A;SEMA4D;BDNF;DCC;PTPRO;NRXN3;SEMA4G;ROBO1;ENAH;DAB1;PTPRA;BSG;CHN1;PLXNA2;PLXNA1;PLXNB2;EVL;SOS1;PLXNA4
1494	regulation of endocytosis (GO:0030100)	10/61	0.000385401	0.0152762	0	0	4.16246	32.722	LRPAP1;LRSAM1;RAB4A;SNX17;SYT11;SMPD1;FLOT1;NEDD4L;ARFGAP1;PICALM
1495	mitochondrion organization (GO:0007005)	19/175	0.000386628	0.0152762	0	0	2.59733	20.4099	STOML2;CLUH;TOMM34;TIMM13;BCS1L;HIGD1A;MFF;FANCG;HIGD2A;SIRT3;COX7A2L;ATCAY;HAX1;PITRM1;ADCK1;DNAJA3;TFAM;CYCS;MFN2
1496	nuclear export (GO:0051168)	12/84	0.000392281	0.0153254	0	0	3.54209	27.7825	WASHC4;NUP214;CHTOP;XPO6;NUP62;THOC1;SRSF2;CHP1;PHAX;RNPS1;RAE1;THOC6
1497	mitotic nuclear membrane organization (GO:0101024)	9/51	0.000426323	0.0161122	0	0	4.54605	35.2788	PPP2CA;NUP107;UBE2I;VPS4A;LMNA;CDK1;NUP98;CHMP6;CHMP7
1498	mitotic nuclear membrane reassembly (GO:0007084)	9/51	0.000426323	0.0161122	0	0	4.54605	35.2788	PPP2CA;NUP107;UBE2I;VPS4A;LMNA;CDK1;NUP98;CHMP6;CHMP7
1499	regulation of axonogenesis (GO:0050770)	9/51	0.000426323	0.0161122	0	0	4.54605	35.2788	ROBO2;BRSK1;BRSK2;CHN1;PLXNA2;PLXNA1;PLXNB2;PLXNA4;ROBO1
1500	biotin metabolic process (GO:0006768)	4/9	0.000440827	0.0163059	0	0	16.9107	130.667	MCCC2;PC;PCCA;PCCB
1501	semaphorin-plexin signaling pathway involved in axon guidance (GO:1902287)	4/9	0.000440827	0.0163059	0	0	16.9107	130.667	PLXNA2;PLXNA1;PLXNB2;PLXNA4
1502	negative regulation of chemotaxis (GO:0050922)	7/32	0.000479326	0.0173721	0	0	5.93227	45.3411	ROBO2;SEMA7A;DUSP3;SEMA4D;SEMA4G;CORO1B;ROBO1
1503	mitotic nuclear division (GO:0140014)	11/74	0.000479644	0.0173721	0	0	3.70837	28.3411	GOLGA2;CTDP1;STAG2;KIF3B;NUP62;SMC1A;CHMP7;MAP9;RAB11A;ZWINT;NDEL1
1504	regulation of cell migration (GO:0030334)	34/408	0.000498578	0.0178597	0	0	1.94929	14.8219	CAMK2B;SEMA7A;CLIC4;RIPOR1;CAMK2A;MIA3;PTPRK;LDB2;EGFR;SYNE2;ROBO1;SDCBP;LMNA;PLXNA2;PLXNA1;ARID2;WASHC1;ARPIN;PLXNA4;SPAG9;CARMIL1;ACE;DUSP3;SEMA4D;SEMA4G;RAP2C;AFDN;MYO1C;RAP2B;SST;SPATA13;PLXNB2;TRIM32;FERMT2
1505	positive regulation of viral process (GO:0048524)	10/63	0.000503379	0.0178597	0	0	4.00496	30.4144	SRPK2;CTDP1;LARP1;VPS4A;NELFB;POLR2G;NELFA;KPNA2;SUPT5H;GTF2F2
1506	cellular protein localization (GO:0034613)	29/329	0.000516442	0.0180242	0	0	2.06909	15.66	ARF3;ARF4;PIGU;STXBP3;STX16;COX18;PTPRK;EGFR;NAPG;CORO1B;HDAC6;ARFRP1;RAB23;ARFIP2;MFN2;ARFIP1;SNX8;CTSA;TBC1D8B;COG7;VPS33A;FAM91A1;RRAGC;CTTN;RRAGB;SNX17;PICK1;VPS45;FERMT2
1507	cellular respiration (GO:0045333)	8/42	0.000518385	0.0180242	0	0	4.98829	37.7354	UQCRB;NDUFS4;CYCS;SDHC;UQCR10;UQCRH;SIRT3;SLC25A13
1508	nucleotide catabolic process (GO:0009166)	5/16	0.000545195	0.0187687	0	0	9.616	72.2582	NT5C;PNP;SAMHD1;DNPH1;NUDT3
1509	exonucleolytic catabolism of deadenylated mRNA (GO:0043928)	7/33	0.000584813	0.0197176	0	0	5.7038	42.4604	NT5C3B;LSM6;EXOSC2;LSM4;LSM3;EDC3;LSM2
1510	regulation of protein localization to cell surface (GO:2000008)	7/33	0.000584813	0.0197176	0	0	5.7038	42.4604	TOR1A;BDNF;NEDD4L;GOPC;TAX1BP3;GPM6B;PICALM
1511	phosphatidylinositol biosynthetic process (GO:0006661)	15/126	0.00058977	0.0197176	0	0	2.87571	21.3832	ARF3;VAC14;RAB4A;PIGU;SMG1;SACM1L;TTC7B;MTMR9;INPP4A;INPP5F;PI4KA;PIP4K2A;PIK3C3;SBF1;PI4K2A
1512	nuclear membrane reassembly (GO:0031468)	9/54	0.000660025	0.0214176	0	0	4.24232	31.0675	PPP2CA;NUP107;UBE2I;VPS4A;LMNA;CDK1;NUP98;CHMP6;CHMP7
1513	MAPK cascade (GO:0000165)	27/303	0.000671888	0.0214176	0	0	2.09181	15.2816	CAMK2B;PSMD13;CAMK2A;ARAF;EGFR;IKBKB;FNTA;PSMB1;PDE6D;SHOC2;ITGAV;JAK1;FBXW11;APOA1;MRAS;PSMA4;DLG2;RASA3;ABHD17B;DLG4;PTPRA;TAOK1;CDK1;RAPGEF2;CCM2;SOS1;SCG2
1514	mitotic sister chromatid segregation (GO:0000070)	13/102	0.000702679	0.0214176	0	0	3.10499	22.5442	NAA50;CSNK2A2;VPS4A;SMC1A;ZWINT;RAB11A;CSNK2B;NUP62;CDK1;NCAPD2;CHMP6;CHMP7;CHMP5
1515	termination of RNA polymerase II transcription (GO:0006369)	7/34	0.000707929	0.0214176	0	0	5.49226	39.8363	SCAF8;CPSF7;FIP1L1;CSTF3;CPSF3;CPSF2;PAPOLA
1516	cellular response to oxygen levels (GO:0071453)	4/10	0.000708376	0.0214176	0	0	14.0915	102.199	ATP6AP1;CCDC115;ATP6V0A2;PICK1
1517	L-glutamate transmembrane transport (GO:0015813)	4/10	0.000708376	0.0214176	0	0	14.0915	102.199	PRAF2;ARL6IP5;SLC1A2;SLC25A13
1518	lipoprotein transport (GO:0042953)	4/10	0.000708376	0.0214176	0	0	14.0915	102.199	VMP1;MIA3;APOB;ZDHHC17
1519	negative regulation of inclusion body assembly (GO:0090084)	4/10	0.000708376	0.0214176	0	0	14.0915	102.199	DNAJB1;DNAJB6;SACS;HSPA1B
1520	negative regulation of sodium ion transmembrane transport (GO:1902306)	4/10	0.000708376	0.0214176	0	0	14.0915	102.199	CAMK2D;PRKCE;HECW1;NEDD4L
1521	negative regulation of sodium ion transmembrane transporter activity (GO:2000650)	4/10	0.000708376	0.0214176	0	0	14.0915	102.199	CAMK2D;PRKCE;HECW1;NEDD4L
1522	protein deneddylation (GO:0000338)	4/10	0.000708376	0.0214176	0	0	14.0915	102.199	COPS3;TOR1A;COPS2;COPS7B
1523	positive regulation of DNA-templated transcription, elongation (GO:0032786)	6/25	0.000721495	0.0215279	0	0	6.6852	48.362	SCAF8;SUPT16H;THOC1;ERCC6;SUPT5H;CDK13
1524	Ras protein signal transduction (GO:0007265)	16/142	0.000724406	0.0215279	0	0	2.70315	19.5442	RIPOR1;DNMT1;RRAS2;MYO9B;ARHGAP5;MAPK14;USP28;RAP2C;GNA13;MRAS;RAP2B;CDC42EP4;RAPGEF2;TAX1BP3;SHOC2;SOS1
1525	cellular protein metabolic process (GO:0044267)	34/417	0.000732862	0.0215482	0	0	1.90257	13.7338	ERO1A;APP;STOML2;RPL10;PRKCSH;ARAF;HTRA2;MIA3;MRPL13;FSTL1;FBXO22;MRPL10;PPP4R2;RPS19;RPS18;RPL13;IGF2BP3;SEPHS1;APOB;SEC11A;RPL19;HARS1;UBE2I;RPS7;APLP2;MRPL28;APOA1;WWP2;UBE2G1;MRPL23;RABGGTA;FDX1;RPL24;SCG2
1526	regulation of Arp2/3 complex-mediated actin nucleation (GO:0034315)	5/17	0.000743683	0.0215482	0	0	8.81421	63.4966	ARFIP2;PICK1;ARFIP1;CORO1B;WASF3
1527	tail-anchored membrane protein insertion into ER membrane (GO:0071816)	5/17	0.000743683	0.0215482	0	0	8.81421	63.4966	MMGT1;EMC2;EMC3;EMC4;EMC6
1528	semaphorin-plexin signaling pathway (GO:0071526)	7/35	0.000850689	0.0239473	0	0	5.29583	37.4387	NRP2;SEMA7A;SEMA4D;PLXNA2;PLXNB2;SEMA4G;PLXNA4
1529	axon choice point recognition (GO:0016198)	3/5	0.000867807	0.0239473	0	0	31.6775	223.312	ROBO2;APP;ROBO1
1530	mature ribosome assembly (GO:0042256)	3/5	0.000867807	0.0239473	0	0	31.6775	223.312	EIF6;C1QBP;SBDS
1531	protein K69-linked ufmylation (GO:1990592)	3/5	0.000867807	0.0239473	0	0	31.6775	223.312	UFL1;UFM1;UBA5
1532	protein polyufmylation (GO:1990564)	3/5	0.000867807	0.0239473	0	0	31.6775	223.312	UFL1;UFM1;UBA5
1533	vesicle fusion with Golgi apparatus (GO:0048280)	3/5	0.000867807	0.0239473	0	0	31.6775	223.312	GOSR2;VTI1A;VTI1B
1534	chaperone cofactor-dependent protein refolding (GO:0051085)	6/26	0.000902303	0.0241331	0	0	6.35061	44.5213	ERO1A;GAK;DNAJB1;SDF2L1;DNAJC7;HSPA1B
1535	clathrin-dependent endocytosis (GO:0072583)	6/26	0.000902303	0.0241331	0	0	6.35061	44.5213	GAK;LMBRD1;INPP5F;SGIP1;CLTB;PICALM
1536	negative regulation of receptor-mediated endocytosis (GO:0048261)	6/26	0.000902303	0.0241331	0	0	6.35061	44.5213	APP;LRPAP1;SDCBP;DLG4;ITGAV;PICALM
1537	positive regulation of viral transcription (GO:0050434)	6/26	0.000902303	0.0241331	0	0	6.35061	44.5213	CTDP1;NELFB;POLR2G;NELFA;SUPT5H;GTF2F2
1538	negative regulation of cellular component organization (GO:0051129)	11/80	0.000939784	0.0249437	0	0	3.38483	23.5918	DNAJB1;CARMIL1;LRSAM1;DNAJB6;CRACD;XRCC5;SYT11;SACS;APOA1;HDAC6;HSPA1B
1539	regulation of mRNA polyadenylation (GO:1900363)	5/18	0.000991529	0.0261178	0	0	8.13577	56.2691	CPSF7;CPSF6;SUPT5H;VIRMA;ZC3H14
1540	regulation of mRNA processing (GO:0050684)	7/36	0.00101522	0.0265407	0	0	5.11295	35.2418	SRPK2;TIA1;KHDRBS3;SON;CWC22;PAPOLA;IWS1
1541	establishment of endothelial intestinal barrier (GO:0090557)	4/11	0.00107332	0.0272405	0	0	12.0778	82.5761	RAP2C;AFDN;RAP2B;RAPGEF2
1542	lipoprotein localization (GO:0044872)	4/11	0.00107332	0.0272405	0	0	12.0778	82.5761	VMP1;MIA3;APOB;ZDHHC17
1543	proteasome assembly (GO:0043248)	4/11	0.00107332	0.0272405	0	0	12.0778	82.5761	PSMD13;OTUD6B;PSMG1;PSMG2
1544	regulation of inclusion body assembly (GO:0090083)	4/11	0.00107332	0.0272405	0	0	12.0778	82.5761	DNAJB1;DNAJB6;SACS;HSPA1B
1545	nucleus organization (GO:0006997)	8/48	0.00130396	0.0328542	0	0	4.23871	28.155	TOR1A;RPS19;VPS4A;WDR73;NUP98;CHMP6;CHMP7;CHMP5
1546	translational termination (GO:0006415)	12/96	0.0013213	0.0330515	0	0	3.03416	20.1139	MRPL4;TRMT112;MRPL20;MRPS22;MRPS31;MRPL28;MRPL48;APEH;MRPL23;MRPL13;MRPL10;DAP3
1547	ncRNA export from nucleus (GO:0097064)	7/38	0.00141863	0.0352328	0	0	4.78258	31.3645	NUP214;NUP107;NUP62;PHAX;TSC1;NUP98;RAE1
1548	protein localization to membrane (GO:0072657)	19/195	0.00144347	0.0355953	0	0	2.29975	15.042	SH3GLB1;CD81;TTC7B;ATP1B3;ANK3;SYNJ2BP;RAB11A;IKBKB;GAK;DLG2;RABEP1;NPC1;DLG4;BSG;FLOT1;PICK1;RAPGEF2;FLOT2;FERMT2
1549	mitochondrial electron transport, ubiquinol to cytochrome c (GO:0006122)	4/12	0.00155246	0.0380134	0	0	10.5676	68.35	UQCRB;CYCS;UQCR10;UQCRH
1550	regulation of intracellular signal transduction (GO:1902531)	34/437	0.00162514	0.038836	0	0	1.80621	11.5998	ARAF;PRKAG1;PRKAG2;ARHGAP5;EGFR;FGD3;GNA13;ABR;UFL1;CHN1;PIP4K2A;RICTOR;ITGAV;MTA2;MBD3;SUPT16H;ENTPD5;CSNK2A2;PDE2A;ATP6AP2;RPA1;MYO9B;SSRP1;MAPK14;ARHGAP23;RRAGC;RRAGB;TTC5;TAOK1;RPA3;CSNK2B;CDK1;SOS1;NGEF
1551	regulation of hydrolase activity (GO:0051336)	10/73	0.0016286	0.038836	0	0	3.36749	21.6194	FGD3;FBXW11;CAMK2A;CHN1;PLXNA2;APOA1;PLXNA1;PLXNB2;NGEF;PLXNA4
1552	organophosphate biosynthetic process (GO:0090407)	7/39	0.0016623	0.038836	0	0	4.63288	29.6484	AGPAT5;GNPAT;NFS1;PPIP5K1;LPCAT1;PNPO;FADS1
1553	attachment of GPI anchor to protein (GO:0016255)	3/6	0.00167705	0.038836	0	0	21.1173	134.954	PIGS;PIGU;PIGT
1554	cellular lipid biosynthetic process (GO:0097384)	3/6	0.00167705	0.038836	0	0	21.1173	134.954	GNPAT;AGPS;FAR1
1555	glycerol ether biosynthetic process (GO:0046504)	3/6	0.00167705	0.038836	0	0	21.1173	134.954	GNPAT;AGPS;FAR1
1556	positive regulation of protein glycosylation (GO:0060050)	3/6	0.00167705	0.038836	0	0	21.1173	134.954	ARFGEF1;GOLGA2;CHP1
1557	protein ufmylation (GO:0071569)	3/6	0.00167705	0.038836	0	0	21.1173	134.954	UFL1;UFM1;UBA5
1558	phosphatidylinositol metabolic process (GO:0046488)	13/112	0.00168658	0.038836	0	0	2.78989	17.8136	ARF3;VAC14;RAB4A;SACM1L;MTMR9;INPP4A;PLCB3;INPP5F;PI4KA;PIP4K2A;PIK3C3;SBF1;PI4K2A
1559	response to UV (GO:0009411)	12/99	0.00172802	0.0395285	0	0	2.92907	18.6312	MSH6;BRSK1;SMPD1;POLD1;DHX36;PTPRK;ERCC6;USP28;TRIM32;MAP3K4;EGFR;COPS9
1560	positive regulation of translation (GO:0045727)	12/100	0.00188451	0.0428264	0	0	2.89563	18.1675	EIF2B5;YTHDF1;FXR2;LARP1;TRMT10C;YTHDF2;EIF6;C1QBP;DHX36;PLXNB2;POLR2G;LARP4
1561	endoplasmic reticulum to Golgi vesicle-mediated transport (GO:0006888)	18/185	0.0019311	0.0436003	0	0	2.29463	14.3407	ARF4;MCFD2;COG7;COG5;TRAPPC4;GOSR2;GOSR1;MIA3;ANK3;IER3IP1;ARFGAP1;BET1L;GOLGA2;TRAPPC6B;VTI1A;KDELR2;GOPC;VTI1B
1562	multivesicular body assembly (GO:0036258)	6/30	0.00199378	0.044725	0	0	5.29107	32.8984	VPS4A;VPS37B;CHMP6;CHMP7;RAB11A;CHMP5
1563	aerobic respiration (GO:0009060)	5/21	0.00210307	0.0465757	0	0	6.60927	40.7419	UQCRB;SDHC;UQCR10;UQCRH;SIRT3
1564	negative regulation of ion transmembrane transporter activity (GO:0032413)	5/21	0.00210307	0.0465757	0	0	6.60927	40.7419	CAMK2D;PRKCE;HECW1;NEDD4L;GOPC
1565	purine nucleotide catabolic process (GO:0006195)	4/13	0.00216245	0.0472883	0	0	9.39289	57.6396	NT5C;HINT1;PNP;DNPH1
1566	regulation of cell communication by electrical coupling (GO:0010649)	4/13	0.00216245	0.0472883	0	0	9.39289	57.6396	CAMK2D;ANK3;SRI;CALM2
1567	water-soluble vitamin metabolic process (GO:0006767)	10/76	0.00221512	0.0473338	0	0	3.21391	19.6449	MCCC2;ABCC1;LMBRD1;PC;PCCA;GSTO1;RFK;PCCB;SLC2A1;PNPO
1568	endocytic recycling (GO:0032456)	8/52	0.00221745	0.0473338	0	0	3.85256	23.5445	SNX4;VPS51;VPS50;SNX17;VPS53;CCDC22;WASHC1;VPS39
1569	intrinsic apoptotic signaling pathway (GO:0097193)	12/102	0.0022324	0.0473338	0	0	2.83099	17.2823	ERO1A;MSH6;MLLT11;BRSK2;HINT1;APAF1;C1QBP;DNAJC10;ARL6IP5;GSKIP;HTRA2;QRICH1
1570	positive regulation of cell growth (GO:0030307)	12/102	0.0022324	0.0473338	0	0	2.83099	17.2823	SDCBP;SEMA7A;SEMA4D;BDNF;BRAT1;PLAA;NEDD4L;DNPH1;FXN;EXOSC2;TRIM32;EGFR
1571	cellular response to starvation (GO:0009267)	16/158	0.00224225	0.0473338	0	0	2.39655	14.6196	SH3GLB1;BRSK1;RIPOR1;GABARAPL1;BRSK2;ATP6V1G2;PRKAG1;EIF2AK2;PRKAG2;RRAGC;RRAGB;ATP6V1H;PICK1;PIK3C3;ATP6V1D;FADS1
1572	regulation of viral transcription (GO:0046782)	7/41	0.00224621	0.0473338	0	0	4.3599	26.5889	CTDP1;NELFB;POLR2G;NELFA;SUPT5H;GTF2F2;TRIM32
1573	multivesicular body organization (GO:0036257)	6/31	0.00237879	0.0498257	0	0	5.07916	30.684	VPS4A;VPS37B;CHMP6;CHMP7;RAB11A;CHMP5
1574	positive regulation of cell projection organization (GO:0031346)	13/117	0.00249911	0.0520324	0	0	2.65506	15.9087	ROBO2;CAMK2B;CARMIL1;BDNF;ROBO1;DLG4;PTK7;PLXNA2;PLXNA1;PLXNB2;RAPGEF2;GPC2;PLXNA4
1575	positive regulation of ATPase activity (GO:0032781)	7/42	0.00259178	0.0536406	0	0	4.23511	25.2218	MSH6;VMP1;DNAJB1;CHTOP;DNAJC10;ATP1B3;TOR1AIP1
1576	positive regulation of translational initiation (GO:0045948)	5/22	0.00262118	0.0538122	0	0	6.22016	36.9735	EIF2B5;YTHDF1;YTHDF2;LARP1;POLR2G
1577	translational elongation (GO:0006414)	12/104	0.00263102	0.0538122	0	0	2.76915	16.4498	EEFSEC;MRPL4;MRPL20;MRPS22;LTN1;MRPS31;MRPL28;MRPL48;MRPL23;MRPL13;MRPL10;DAP3
1578	intra-Golgi vesicle-mediated transport (GO:0006891)	6/32	0.00281713	0.0550719	0	0	4.88355	28.6764	COG5;GOSR2;GOSR1;VTI1A;NAPG;VTI1B
1579	regulation of cellular amide metabolic process (GO:0034248)	6/32	0.00281713	0.0550719	0	0	4.88355	28.6764	APP;TIGAR;RPL10;TSC1;EIF2A;PICALM
1580	regulation of NMDA receptor activity (GO:2000310)	6/32	0.00281713	0.0550719	0	0	4.88355	28.6764	CAMK2B;APP;DLG2;DAPK1;DLG4;CAMK2A
1581	regulation of protein localization (GO:0032880)	9/66	0.00283262	0.0550719	0	0	3.34709	19.6359	UFL1;AFDN;RSL1D1;ATCAY;DNAJB6;VPS4A;TRIM46;RAB9A;PICALM
1582	cellular protein complex disassembly (GO:0043624)	3/7	0.00283603	0.0550719	0	0	15.8371	92.8902	TRMT112;APEH;PEX14
1583	cellular response to platelet-derived growth factor stimulus (GO:0036120)	3/7	0.00283603	0.0550719	0	0	15.8371	92.8902	HAS1;CORO1B;MTSS2
1584	negative regulation of protein import (GO:1904590)	3/7	0.00283603	0.0550719	0	0	15.8371	92.8902	UFM1;RAB23;CHP1
1585	negative regulation of protein import into nucleus (GO:0042308)	3/7	0.00283603	0.0550719	0	0	15.8371	92.8902	UFM1;RAB23;CHP1
1586	response to increased oxygen levels (GO:0036296)	3/7	0.00283603	0.0550719	0	0	15.8371	92.8902	ATP6AP1;CCDC115;ATP6V0A2
1587	mitochondrial translation (GO:0032543)	12/105	0.00285101	0.0550719	0	0	2.73923	16.0521	MRPL4;MRPL20;HARS1;MRPS22;MRPS31;MRPL28;IARS2;MRPL48;MRPL23;MRPL13;MRPL10;DAP3
1588	cellular response to glucose starvation (GO:0042149)	7/43	0.00297676	0.0571834	0	0	4.11725	23.9497	SH3GLB1;BRSK1;BRSK2;PRKAG1;PRKAG2;PICK1;PIK3C3
1589	negative regulation of protein modification by small protein conjugation or removal (GO:1903321)	8/55	0.00318452	0.0608384	0	0	3.60609	20.733	IVNS1ABP;UFL1;NXN;ADGRB1;CHP1;OGT;HSPA1B;COPS9
1590	negative chemotaxis (GO:0050919)	6/33	0.0033132	0.0629509	0	0	4.70243	26.8501	SEMA7A;SEMA4D;APOA1;ITGAV;SEMA4G;ROBO1
1591	mRNA catabolic process (GO:0006402)	7/44	0.00340399	0.0643244	0	0	4.00577	22.764	RNH1;YTHDF2;LSM6;THRAP3;CNOT10;HSPA1B;LSM2
1592	mitochondrial transport (GO:0006839)	8/56	0.00357073	0.0667497	0	0	3.53077	19.8959	PITRM1;COX18;TOMM34;TIMM13;MFN2;BCS1L;MFF;SLC25A13
1593	nuclear-transcribed mRNA catabolic process, deadenylation-dependent decay (GO:0000288)	8/56	0.00357073	0.0667497	0	0	3.53077	19.8959	NT5C3B;LSM6;CNOT10;EXOSC2;LSM4;LSM3;EDC3;LSM2
1594	organelle assembly (GO:0070925)	32/425	0.00362337	0.0673715	0	0	1.74017	9.78035	ARF4;ABCB6;VPS4A;CORO1A;HDAC6;EDC3;GOLGA2;KIF3B;RAB23;NUP62;PDE6D;EMC6;ATP6V1D;SAC3D1;EIF2A;GABARAPL1;YTHDF1;YTHDF2;EXOC8;VPS37B;LSM4;LSM3;RAB11A;VMP1;SQLE;RILPL1;PIK3C3;DHX29;CHMP6;CHMP7;CDS2;CHMP5
1595	negative regulation of cellular process (GO:0048523)	40/566	0.00381644	0.0705663	0	0	1.62853	9.06839	LRPAP1;APP;CTBP2;HTRA2;UBR2;MIA3;CTCF;PTPRK;MALSU1;PPP1R9B;PPP2CA;GNG4;LMNA;NUP62;PLXNA2;PLXNA1;WDR6;TMEM109;ARID2;MYBL1;PLXNA4;PBRM1;SMAD4;SEMA4D;ACTN1;GLMN;EIF2AK2;APOA1;TSC1;CTTNBP2NL;SST;SYT11;PRKRA;DNAJA3;ADGRB1;CSNK2B;RAPGEF2;PLXNB2;FERMT2;HSPA1B
1596	membrane raft organization (GO:0031579)	4/15	0.00383973	0.0705663	0	0	7.68428	42.7427	NAXE;NPC1;FLOT1;FLOT2
1597	protein insertion into membrane (GO:0051205)	6/34	0.00387148	0.0705663	0	0	4.53425	25.1837	ALDH3A2;APP;COX18;SEC61G;HMOX1;EGFR
1598	protein deacetylation (GO:0006476)	7/45	0.00387638	0.0705663	0	0	3.90015	21.6569	HDAC4;MORF4L1;MORF4L2;TBL1X;MTA2;HDAC6;SIRT3
1599	cellular transition metal ion homeostasis (GO:0046916)	11/96	0.00411336	0.0744904	0	0	2.74538	15.0818	APP;SMAD4;ATP6AP1;ABCB6;CCDC115;SLC30A5;ATP6V0A2;HMOX1;SLC39A7;CCDC22;FXN
1600	response to endoplasmic reticulum stress (GO:0034976)	12/110	0.00418558	0.0754054	0	0	2.59879	14.2313	ERO1A;EIF2B5;UFL1;BRSK2;UFM1;CREB3L3;TMEM259;UBA5;DNAJC10;FLOT1;QRICH1;UBXN6
1601	peptidyl-lysine deacetylation (GO:0034983)	3/8	0.00438523	0.0773983	0	0	12.669	68.7866	HDAC4;HDAC6;SIRT3
1602	regulation of collateral sprouting (GO:0048670)	3/8	0.00438523	0.0773983	0	0	12.669	68.7866	SEMA4D;BDNF;DCC
1603	regulation of toll-like receptor 3 signaling pathway (GO:0034139)	3/8	0.00438523	0.0773983	0	0	12.669	68.7866	FLOT1;WDFY1;FLOT2
1604	tubulin complex assembly (GO:0007021)	3/8	0.00438523	0.0773983	0	0	12.669	68.7866	TBCE;TBCC;TBCA
1605	endosome transport via multivesicular body sorting pathway (GO:0032509)	5/25	0.00472556	0.0829837	0	0	5.28631	28.307	TMEM50B;CHMP6;CHMP7;UBXN6;CHMP5
1606	histone H2A acetylation (GO:0043968)	4/16	0.00493791	0.0850991	0	0	7.04356	37.407	MORF4L1;TRRAP;MORF4L2;YEATS4
1607	late endosome to vacuole transport via multivesicular body sorting pathway (GO:0032511)	4/16	0.00493791	0.0850991	0	0	7.04356	37.407	TMEM50B;CHMP6;CHMP7;CHMP5
1608	regulation of signal transduction by p53 class mediator (GO:1901796)	15/156	0.00493832	0.0850991	0	0	2.26028	12.0037	MBD3;SUPT16H;CSNK2A2;PRKAG1;RPA1;PRKAG2;SSRP1;MAPK14;TTC5;RPA3;CSNK2B;CDK1;PIP4K2A;RICTOR;MTA2
1609	negative regulation of autophagy (GO:0010507)	8/59	0.00494934	0.0850991	0	0	3.32256	17.6378	GOLGA2;CTSA;SMG1;CPTP;WDR6;MTMR9;TSC1;WASHC1
1610	histone deacetylation (GO:0016575)	7/47	0.0049684	0.0850991	0	0	3.70475	19.6524	HDAC4;MORF4L1;SFPQ;MORF4L2;TBL1X;MTA2;HDAC6
1611	retrograde vesicle-mediated transport, Golgi to endoplasmic reticulum (GO:0006890)	10/85	0.00504508	0.0859889	0	0	2.8269	14.9525	ARF3;ARF4;COG7;KLC2;RER1;KIF3B;PICK1;KDELR2;ARFGAP1;SCYL1
1612	positive regulation of neurogenesis (GO:0050769)	9/72	0.0051212	0.0868605	0	0	3.02736	15.9674	ROBO2;NUMBL;SMARCD3;PLXNA2;PLXNA1;PLXNB2;TRIM32;PLXNA4;ROBO1
1613	mitotic spindle organization (GO:0007052)	15/157	0.00523801	0.0884105	0	0	2.24424	11.7864	NUP107;SMC1A;ZWINT;RAB11A;GOLGA2;MECP2;STAG2;KIF3B;TAOK1;TBCE;SBDS;NUP98;MAP9;SPC24;NDEL1
1614	peptidyl-threonine phosphorylation (GO:0018107)	8/60	0.00548922	0.092203	0	0	3.25849	16.9604	CAMK2D;CSNK2A2;CSNK2B;CAMK2A;CDK1;OXSR1;CDC42BPB;CDC42BPA
1615	Golgi to plasma membrane transport (GO:0006893)	7/48	0.00559404	0.0929244	0	0	3.6142	18.7434	ARFRP1;RABEP1;EXOC8;EXOC6B;GOPC;ANK3;CCDC22
1616	regulation of actin filament polymerization (GO:0030833)	9/73	0.00561234	0.0929244	0	0	2.9799	15.4442	ARFGEF1;WASHC5;CARMIL1;HAX1;CTTN;CRACD;PRKCE;CDC42EP4;EVL
1617	transcription-coupled nucleotide-excision repair (GO:0006283)	9/73	0.00561234	0.0929244	0	0	2.9799	15.4442	COPS3;POLD1;COPS2;RPA3;RPA1;COPS7B;TCEA1;POLR2G;ERCC6
1618	phospholipid biosynthetic process (GO:0008654)	6/37	0.00596479	0.0978281	0	0	4.09481	20.9731	AGPAT5;GNPAT;DOLPP1;LPCAT1;FAR1;FADS1
1619	regulation of intracellular steroid hormone receptor signaling pathway (GO:0033143)	6/37	0.00596479	0.0978281	0	0	4.09481	20.9731	UFL1;UFM1;RNF14;UBA5;H3C1;HDAC6
1620	iron ion homeostasis (GO:0055072)	8/61	0.00607285	0.0991328	0	0	3.19684	16.3165	SMAD4;ATP6AP1;ABCB6;CCDC115;ATP6V0A2;HMOX1;FXN;PICALM
1621	copper ion homeostasis (GO:0055070)	4/17	0.00622844	0.100022	0	0	6.50141	33.0182	APP;ABCB6;CCDC22;CUTC
1622	midbody abscission (GO:0061952)	4/17	0.00622844	0.100022	0	0	6.50141	33.0182	VPS4A;CHMP6;CHMP7;CHMP5
1623	regulation of metal ion transport (GO:0010959)	4/17	0.00622844	0.100022	0	0	6.50141	33.0182	CAMK2B;CACNA2D1;SRI;CAMK2G
1624	RNA catabolic process (GO:0006401)	7/49	0.0062768	0.100022	0	0	3.52796	17.8899	RNH1;YTHDF2;LSM6;CNOT10;HSPA1B;LSM2;ZPR1
1625	mitochondrial respirasome assembly (GO:0097250)	3/9	0.00635745	0.100022	0	0	10.557	53.3985	COX7A2L;HIGD1A;HIGD2A
1626	positive regulation of autophagosome assembly (GO:2000786)	3/9	0.00635745	0.100022	0	0	10.557	53.3985	SH3GLB1;LRSAM1;PIP4K2A
1627	positive regulation of membrane potential (GO:0045838)	3/9	0.00635745	0.100022	0	0	10.557	53.3985	STOML2;GLRX;ANK3
1628	regulation of endothelial cell development (GO:1901550)	3/9	0.00635745	0.100022	0	0	10.557	53.3985	IKBKB;PPP1R12A;ZDHHC21
1629	regulation of mRNA stability (GO:0043488)	14/146	0.00663761	0.103959	0	0	2.25198	11.2937	NUP214;FTO;YTHDF1;YTHDF2;PSMD13;FXR2;LARP1;PSMA4;THRAP3;DHX36;PSMB1;IGF2BP3;ZC3H14;EXOSC2
1630	protein modification by small protein conjugation (GO:0032446)	30/409	0.00682957	0.106486	0	0	1.68908	8.42256	KLHL18;NUP107;RNF14;UBA5;NEDD4L;UBE2D1;UBR2;DTX3;UFL1;ENC1;NUP62;NAE1;RAE1;NUP214;VPS18;UBE2I;ANAPC7;FBXW11;WWP2;UBE2G1;TRPC4AP;PEX14;UFM1;GAN;HECW1;CDC16;BIRC6;NUP98;CCDC22;TRIM32
1631	mitochondrial translational elongation (GO:0070125)	10/89	0.00697719	0.107344	0	0	2.68321	13.3224	MRPL4;MRPL20;MRPS22;MRPS31;MRPL28;MRPL48;MRPL23;MRPL13;MRPL10;DAP3
1632	mitochondrial translational termination (GO:0070126)	10/89	0.00697719	0.107344	0	0	2.68321	13.3224	MRPL4;MRPL20;MRPS22;MRPS31;MRPL28;MRPL48;MRPL23;MRPL13;MRPL10;DAP3
1633	regulation of cation channel activity (GO:2001257)	10/89	0.00697719	0.107344	0	0	2.68321	13.3224	CAMK2B;APP;CAMK2D;DLG2;HOMER1;DAPK1;DLG4;CAMK2A;ANK3;CALM2
1634	cell morphogenesis involved in neuron differentiation (GO:0048667)	9/76	0.00730591	0.111415	0	0	2.84603	13.9998	APP;BRSK1;BRSK2;DCC;ADGRB1;S100A6;TMEM106B;ANK3;ZDHHC17
1635	RNA transport (GO:0050658)	9/76	0.00730591	0.111415	0	0	2.84603	13.9998	NUP214;CHTOP;NUP62;FLOT1;THOC1;SRSF2;RNPS1;RAE1;THOC6
1636	acidic amino acid transport (GO:0015800)	4/18	0.00772471	0.11433	0	0	6.0367	29.3585	PRAF2;SLC1A2;ARL6IP5;SLC25A13
1637	alternative mRNA splicing, via spliceosome (GO:0000380)	4/18	0.00772471	0.11433	0	0	6.0367	29.3585	RBM17;SFPQ;CDK13;PQBP1
1638	phospholipid dephosphorylation (GO:0046839)	6/39	0.00775445	0.11433	0	0	3.84623	18.6907	PLPPR1;PLPPR2;INPP5F;PLPPR3;SACM1L;MTMR9
1639	L-amino acid transport (GO:0015807)	5/28	0.00781451	0.11433	0	0	4.59607	22.2991	PRAF2;SLC1A2;ARL6IP5;SFXN1;SLC25A13
1640	receptor clustering (GO:0043113)	5/28	0.00781451	0.11433	0	0	4.59607	22.2991	DLG2;DLG4;DNAJA3;PICK1;SYNJ2BP
1641	regulation of DNA-templated transcription, elongation (GO:0032784)	5/28	0.00781451	0.11433	0	0	4.59607	22.2991	SCAF8;SUPT16H;THOC1;ERCC6;SUPT5H
1642	regulation of neuron migration (GO:2001222)	5/28	0.00781451	0.11433	0	0	4.59607	22.2991	CAMK2B;CAMK2A;PLAA;PLXNB2;RAPGEF2
1643	regulation of plasma membrane bounded cell projection organization (GO:0120035)	5/28	0.00781451	0.11433	0	0	4.59607	22.2991	BRSK1;BRSK2;HOMER1;CAMK2G;NDEL1
1644	inositol lipid-mediated signaling (GO:0048017)	7/51	0.00782588	0.11433	0	0	3.36725	16.3322	PLCB3;ADAP2;INPP5F;PI4KA;PIK3C3;OGT;PLCD4
1645	negative regulation of protein ubiquitination (GO:0031397)	7/51	0.00782588	0.11433	0	0	3.36725	16.3322	IVNS1ABP;UFL1;NXN;ADGRB1;CHP1;OGT;HSPA1B
1646	nucleotide-excision repair (GO:0006289)	11/105	0.0080617	0.117283	0	0	2.48135	11.9617	COPS3;COPS2;PNKP;POLD1;RPA3;RPA1;COPS7B;TCEA1;MMS19;POLR2G;ERCC6
1647	regulation of neuron projection development (GO:0010975)	15/165	0.00820238	0.118832	0	0	2.12365	10.2006	CAMK2B;BRSK1;BRSK2;BDNF;DCC;PTPRO;GAK;PTK7;CHN1;PLXNB2;RAPGEF2;GPC2;PTPN9;CAMK2G;NDEL1
1648	negative regulation of programmed cell death (GO:0043069)	28/381	0.00854491	0.12164	0	0	1.69108	8.05363	ARF4;TNFAIP8;ARL6IP1;RPL10;GLO1;ARAF;HIGD1A;FSTL1;EGFR;IKBKB;MYDGF;HMGN5;NUP62;ERC1;TXNDC5;TIGAR;SEMA4D;WDR73;THOC6;HIGD2A;GCLC;UFM1;SON;HAX1;CDK1;BIRC6;FXN;HSPA1B
1649	regulation of apoptotic process (GO:0042981)	48/742	0.00865986	0.12164	0	0	1.48144	7.03542	ARF4;TNFAIP8;RPL10;ARL6IP1;GLO1;ARAF;HTRA2;IER3IP1;HIGD1A;FSTL1;EGFR;IKBKB;FGD3;GNA13;ABR;MYDGF;HMGN5;FAM162A;SMPD1;C1QBP;NUP62;ARL6IP5;NAE1;ERC1;TXNDC5;APAF1;SEMA4D;DAPK1;ACTN1;WDR73;RABGGTA;THOC6;HIGD2A;MLLT11;RSL1D1;GCLC;UFM1;SON;HAX1;DNAJA3;CDK1;BIRC6;RNPS1;QRICH1;SOS1;FXN;NGEF;HSPA1B
1650	glycolipid metabolic process (GO:0006664)	7/52	0.00869831	0.12164	0	0	3.29225	15.6205	CTSA;B3GALNT1;SCCPDH;SMPD1;CPTP;FUCA1;NAGA
1651	ESCRT complex disassembly (GO:1904896)	3/10	0.00877848	0.12164	0	0	9.04836	42.8481	VPS4A;CHMP7;CHMP5
1652	ESCRT III complex disassembly (GO:1904903)	3/10	0.00877848	0.12164	0	0	9.04836	42.8481	VPS4A;CHMP7;CHMP5
1653	ether lipid biosynthetic process (GO:0008611)	3/10	0.00877848	0.12164	0	0	9.04836	42.8481	GNPAT;AGPS;FAR1
1654	formation of translation preinitiation complex (GO:0001731)	3/10	0.00877848	0.12164	0	0	9.04836	42.8481	DHX29;EIF2S2;EIF4B
1655	positive regulation of myoblast fusion (GO:1901741)	3/10	0.00877848	0.12164	0	0	9.04836	42.8481	ADGRB1;FLOT1;MAPK14
1656	Rap protein signal transduction (GO:0032486)	3/10	0.00877848	0.12164	0	0	9.04836	42.8481	RAP2C;RAP2B;RAPGEF2
1657	positive regulation of catalytic activity (GO:0043085)	6/40	0.00878101	0.12164	0	0	3.73291	17.6759	MSH6;CHTOP;XRCC5;APOA1;MAPK14;FXN
1658	regulation of sodium ion transmembrane transporter activity (GO:2000649)	6/40	0.00878101	0.12164	0	0	3.73291	17.6759	CAMK2D;PRKCE;HECW1;NEDD4L;GLRX;ANK3
1659	translation (GO:0006412)	18/214	0.00886636	0.122335	0	0	1.95212	9.22475	EEFSEC;HARS1;RPL10;RPS7;MRPL28;MRPL23;APEH;MRPL13;MRPL10;TRMT112;RPS19;RPS18;RPL24;RPL13;RPL22L1;IARS2;IGF2BP3;RPL19
1660	establishment of endothelial barrier (GO:0061028)	5/29	0.00909717	0.124531	0	0	4.40433	20.6994	RAP2C;AFDN;RAP2B;PDE2A;RAPGEF2
1661	lamellipodium organization (GO:0097581)	5/29	0.00909717	0.124531	0	0	4.40433	20.6994	CARMIL1;CTTN;PTPRO;SPATA13;ARFIP2
1662	axon development (GO:0061564)	9/79	0.00936455	0.127208	0	0	2.72362	12.7216	APP;BRSK1;BRSK2;DCC;ADGRB1;S100A6;ANK3;ZDHHC17;ZPR1
1663	cytoplasmic translational initiation (GO:0002183)	4/19	0.00943909	0.127208	0	0	5.63396	26.2706	RBM4;DHX29;EIF2S2;EIF4B
1664	nuclear membrane organization (GO:0071763)	4/19	0.00943909	0.127208	0	0	5.63396	26.2706	TOR1A;VPS4A;CHMP7;TOR1AIP1
1665	regulation of autophagy of mitochondrion (GO:1903146)	4/19	0.00943909	0.127208	0	0	5.63396	26.2706	HAX1;CSNK2A2;HTRA2;HDAC6
1666	endosome organization (GO:0007032)	6/41	0.00990126	0.132922	0	0	3.62607	16.7346	WASHC4;WASHC5;VPS18;EXOC8;CLCN3;PI4K2A
1667	regulation of anatomical structure morphogenesis (GO:0022603)	12/123	0.0100638	0.134584	0	0	2.29286	10.5444	BRSK1;BRSK2;RNH1;FMNL2;SEMA4D;HECW1;CHN1;NEDD4L;HMOX1;LARP4;CAMSAP1;FERMT2
1668	cotranslational protein targeting to membrane (GO:0006613)	10/94	0.0101455	0.135157	0	0	2.52283	11.5816	SRP19;ARL6IP1;RPS19;RPS7;RPL10;RPS18;SRPRA;RPL24;RPL13;RPL19
1669	regulation of alternative mRNA splicing, via spliceosome (GO:0000381)	7/54	0.0106541	0.14139	0	0	3.15182	14.315	RBM4;KHDRBS3;FXR2;THRAP3;CELF3;CELF6;RNPS1
1670	ubiquitin-dependent protein catabolic process (GO:0006511)	26/354	0.0110681	0.145896	0	0	1.68839	7.60397	PSMD13;RNF14;VPS4A;NEDD4L;UBE2D1;FBXO22;PSMB1;TBL1X;UBE2I;ANAPC7;FBXW11;UBE2G1;WWP2;ARMC8;VPS37B;KCTD5;TRPC4AP;COPS3;PSMA4;TOLLIP;HECW1;CDC16;PLAA;TRIP12;BIRC6;TRIM32
1671	phosphatidylinositol phosphate biosynthetic process (GO:0046854)	6/42	0.0111195	0.145896	0	0	3.52516	15.8599	SMG1;TTC7B;PI4KA;PIP4K2A;PIK3C3;PI4K2A
1672	regulation of ubiquitin-dependent protein catabolic process (GO:2000058)	6/42	0.0111195	0.145896	0	0	3.52516	15.8599	UFL1;RPS7;CSNK2A2;GLMN;ARAF;CCDC22
1673	mitotic cytokinetic process (GO:1902410)	4/20	0.0113829	0.148234	0	0	5.28156	23.6384	VPS4A;CHMP6;CHMP7;CHMP5
1674	regulation of programmed necrotic cell death (GO:0062098)	4/20	0.0113829	0.148234	0	0	5.28156	23.6384	SDCBP;FLOT1;FLOT2;OGT
1675	peptidyl-serine phosphorylation (GO:0018105)	14/156	0.011598	0.148479	0	0	2.09228	9.32515	SRPK2;BRSK1;SMG1;CAMK2D;PRKCE;CSNK2A2;MAST1;CAMK2A;MAPK14;IKBKB;MAPK9;CDK1;PDK3;RICTOR
1676	cellular response to increased oxygen levels (GO:0036295)	3/11	0.0116679	0.148479	0	0	7.9169	35.2374	ATP6AP1;CCDC115;ATP6V0A2
1677	positive regulation of vacuole organization (GO:0044090)	3/11	0.0116679	0.148479	0	0	7.9169	35.2374	SH3GLB1;LRSAM1;PIP4K2A
1678	positive regulation of viral release from host cell (GO:1902188)	3/11	0.0116679	0.148479	0	0	7.9169	35.2374	PC;VPS4A;VPS37B
1679	regulation of long-term neuronal synaptic plasticity (GO:0048169)	3/11	0.0116679	0.148479	0	0	7.9169	35.2374	CAMK2B;APP;DLG4
1680	regulation of pH (GO:0006885)	3/11	0.0116679	0.148479	0	0	7.9169	35.2374	ATP6AP1;SLC9A7;CLCN3
1681	regulation of gene silencing by RNA (GO:0060966)	7/55	0.0117434	0.148479	0	0	3.086	13.7156	NUP214;NUP107;NUP62;H3C1;POLR2G;NUP98;RAE1
1682	regulation of posttranscriptional gene silencing (GO:0060147)	7/55	0.0117434	0.148479	0	0	3.086	13.7156	NUP214;NUP107;NUP62;H3C1;POLR2G;NUP98;RAE1
1683	rRNA processing (GO:0006364)	15/173	0.0123693	0.155404	0	0	2.01528	8.85218	RPS7;RPL10;TEX10;SNU13;SART1;RSL1D1;LSM6;RPS19;EIF6;SBDS;RPL24;RPL13;EXOSC2;PELP1;RPL19
1684	regulation of GTPase activity (GO:0043087)	16/189	0.0123804	0.155404	0	0	1.96389	8.6247	ARFGEF1;SEMA4D;FGD3;AFDN;CHN1;PLXNA2;PLXNA1;PLXNB2;RAPGEF2;RSU1;GNB5;NGEF;PLXNA4;FERMT2;PICALM;NDEL1
1685	focal adhesion assembly (GO:0048041)	4/21	0.0135664	0.169069	0	0	4.97062	21.3745	CTTN;ACTN1;PTPRK;FERMT2
1686	vacuolar acidification (GO:0007035)	4/21	0.0135664	0.169069	0	0	4.97062	21.3745	CCDC115;ATP6AP2;ATP6V0A2;ATP6V1H
1687	DNA-templated transcription, termination (GO:0006353)	8/70	0.0136568	0.169588	0	0	2.73149	11.7277	SCAF8;CPSF7;FIP1L1;CSTF3;CPSF3;POLR1C;CPSF2;PAPOLA
1688	homotypic cell-cell adhesion (GO:0034109)	6/44	0.0138667	0.170973	0	0	3.33927	14.2863	RAP2B;STXBP3;CSRP1;ACTN1;CLIC1;CD99
1689	mitotic spindle assembly (GO:0090307)	6/44	0.0138667	0.170973	0	0	3.33927	14.2863	GOLGA2;STAG2;KIF3B;SMC1A;MAP9;RAB11A
1690	negative regulation of cell migration (GO:0030336)	13/144	0.0140096	0.172125	0	0	2.10484	8.98348	CLIC4;DUSP3;MIA3;PTPRK;ROBO1;RAP2C;AFDN;RAP2B;HAS1;HMOX1;EVL;ARID2;ARPIN
1691	ribosomal large subunit biogenesis (GO:0042273)	7/57	0.0141595	0.173354	0	0	2.96224	12.6114	MRPL20;RSL1D1;RPL10;EIF6;RPL24;SNU13;MALSU1
1692	ribosome biogenesis (GO:0042254)	16/192	0.014216	0.173435	0	0	1.93011	8.2095	RPS7;RPL10;TEX10;TSC1;SNU13;MALSU1;RPS19;EIF6;SBDS;RPL24;RPL13;DHX29;EXOSC2;EIF2A;PELP1;RPL19
1693	response to metal ion (GO:0010038)	8/71	0.0147987	0.178475	0	0	2.688	11.3251	PPP2CA;HOMER1;SLC30A5;NEDD4L;FXN;CALM2;SLC25A13;PPP1CA
1694	negative regulation of receptor internalization (GO:0002091)	3/12	0.0150398	0.178475	0	0	7.03687	29.5342	LRPAP1;SDCBP;DLG4
1695	negative regulation of release of sequestered calcium ion into cytosol (GO:0051280)	3/12	0.0150398	0.178475	0	0	7.03687	29.5342	GSTO1;SRI;CALM2
1696	negative regulation of ryanodine-sensitive calcium-release channel activity (GO:0060315)	3/12	0.0150398	0.178475	0	0	7.03687	29.5342	GSTO1;SRI;CALM2
1697	P-body assembly (GO:0033962)	3/12	0.0150398	0.178475	0	0	7.03687	29.5342	LSM4;LSM3;EDC3
1698	positive regulation of sodium ion transmembrane transport (GO:1902307)	3/12	0.0150398	0.178475	0	0	7.03687	29.5342	ATP1B3;GLRX;ANK3
1699	regulation of cell communication by electrical coupling involved in cardiac conduction (GO:1901844)	3/12	0.0150398	0.178475	0	0	7.03687	29.5342	CAMK2D;SRI;CALM2
1700	regulation of myoblast fusion (GO:1901739)	3/12	0.0150398	0.178475	0	0	7.03687	29.5342	ADGRB1;FLOT1;MAPK14
1701	Golgi organization (GO:0007030)	12/130	0.015169	0.179397	0	0	2.15605	9.0306	GOLGA2;GAK;ARFGEF1;VMP1;COG7;VPS51;STX16;GOSR2;VTI1A;CDK1;PI4K2A;VTI1B
1702	regulation of DNA repair (GO:0006282)	6/45	0.0154037	0.181366	0	0	3.25348	13.5773	TIGAR;WRNIP1;TRIP12;DEK;ERCC6;EGFR
1703	cellular iron ion homeostasis (GO:0006879)	7/58	0.015492	0.181366	0	0	2.90401	12.1022	SMAD4;ATP6AP1;ABCB6;CCDC115;ATP6V0A2;HMOX1;FXN
1704	positive regulation of mitotic cell cycle phase transition (GO:1901992)	7/58	0.015492	0.181366	0	0	2.90401	12.1022	MECP2;KLHL18;ANAPC7;CDC16;CDK1;EGFR;RAB11A
1705	phosphatidylcholine biosynthetic process (GO:0006656)	5/33	0.0156714	0.182851	0	0	3.77435	15.6859	PCYT1A;CSNK2A2;CSNK2B;LPCAT1;APOA1
1706	positive regulation of DNA-templated transcription, initiation (GO:2000144)	4/22	0.0159987	0.184809	0	0	4.69423	19.4118	MED30;DHX36;MED4;MED17
1707	protein import into peroxisome membrane (GO:0045046)	4/22	0.0159987	0.184809	0	0	4.69423	19.4118	PEX16;ALDH3A2;PEX19;PEX14
1708	regulation of lipid storage (GO:0010883)	4/22	0.0159987	0.184809	0	0	4.69423	19.4118	FTO;ITGAV;APOB;MEST
1709	cellular macromolecule biosynthetic process (GO:0034645)	23/314	0.0166432	0.191618	0	0	1.68107	6.88526	EEFSEC;HARS1;RPL10;RPS7;RPA1;MRPL28;MRPL23;TYMS;MRPL13;MRPL10;RPS19;RRAGC;RPS18;RPA3;POLD1;CDK1;RPL24;RPL13;MMS19;RNPS1;IGF2BP3;POLR2G;RPL19
1710	posttranscriptional regulation of gene expression (GO:0010608)	6/46	0.0170547	0.195063	0	0	3.17198	12.9142	APP;LARP1;RPL10;TSC1;LARP4;EIF2A
1711	vesicle organization (GO:0016050)	6/46	0.0170547	0.195063	0	0	3.17198	12.9142	WASHC4;WASHC5;VPS18;EXOC8;CORO1A;PI4K2A
1712	regulation of proteasomal ubiquitin-dependent protein catabolic process (GO:0032434)	10/102	0.017347	0.195612	0	0	2.30248	9.33504	SDCBP;UFL1;ZYG11B;RNF14;GLMN;ARAF;FBXO22;OGT;UCHL5;HSPA1B
1713	organelle disassembly (GO:1903008)	5/34	0.0177059	0.195612	0	0	3.64401	14.6994	GOLGA2;UFL1;UFM1;UBA5;CDK1
1714	protein localization to chromosome (GO:0034502)	5/34	0.0177059	0.195612	0	0	3.64401	14.6994	XRCC5;RPA1;TPP1;CTCF;CHMP7
1715	tRNA export from nucleus (GO:0006409)	5/34	0.0177059	0.195612	0	0	3.64401	14.6994	NUP214;NUP107;NUP62;NUP98;RAE1
1716	tRNA methylation (GO:0030488)	5/34	0.0177059	0.195612	0	0	3.64401	14.6994	TRMT112;TRMT10C;WDR6;TRMT1;TRMT61A
1717	tRNA-containing ribonucleoprotein complex export from nucleus (GO:0071431)	5/34	0.0177059	0.195612	0	0	3.64401	14.6994	NUP214;NUP107;NUP62;NUP98;RAE1
1718	regulation of cell adhesion (GO:0030155)	12/133	0.0178766	0.195612	0	0	2.10226	8.46004	PPP2CA;PPP1R12A;YTHDF2;SEMA4D;C1QBP;PLXNA2;PLXNA1;PLXNB2;MIA3;ITGAV;RSU1;PLXNA4
1719	protein targeting to ER (GO:0045047)	10/103	0.0184596	0.195612	0	0	2.2776	9.09258	SRP19;RPS19;RPS7;RPL10;RPS18;SEC61G;SRPRA;RPL24;RPL13;RPL19
1720	positive regulation of mRNA processing (GO:0050685)	4/23	0.0186877	0.195612	0	0	4.44693	17.6983	THRAP3;CELF3;DHX36;NUP98
1721	positive regulation of transcription initiation from RNA polymerase II promoter (GO:0060261)	4/23	0.0186877	0.195612	0	0	4.44693	17.6983	MED30;DHX36;MED4;MED17
1722	protein deacylation (GO:0035601)	4/23	0.0186877	0.195612	0	0	4.44693	17.6983	HDAC4;ABHD17B;HDAC6;SIRT3
1723	regulation of necroptotic process (GO:0060544)	4/23	0.0186877	0.195612	0	0	4.44693	17.6983	SDCBP;FLOT1;FLOT2;OGT
1724	regulation of release of sequestered calcium ion into cytosol by sarcoplasmic reticulum (GO:0010880)	4/23	0.0186877	0.195612	0	0	4.44693	17.6983	CAMK2D;GSTO1;SRI;CALM2
1725	cellular response to cGMP (GO:0071321)	2/5	0.0187472	0.195612	0	0	14.0626	55.9229	PDE2A;RAPGEF2
1726	cellular response to macrophage colony-stimulating factor stimulus (GO:0036006)	2/5	0.0187472	0.195612	0	0	14.0626	55.9229	PDE1B;PDE2A
1727	mRNA 3'-end processing by stem-loop binding and cleavage (GO:0006398)	2/5	0.0187472	0.195612	0	0	14.0626	55.9229	CPSF3;CPSF2
1728	mRNA cleavage (GO:0006379)	2/5	0.0187472	0.195612	0	0	14.0626	55.9229	CPSF3;CSTF3
1729	negative regulation of anion transmembrane transport (GO:1903960)	2/5	0.0187472	0.195612	0	0	14.0626	55.9229	ARL6IP5;GOPC
1730	protein localization to membrane raft (GO:1903044)	2/5	0.0187472	0.195612	0	0	14.0626	55.9229	FLOT1;FLOT2
1731	R-loop disassembly (GO:0062176)	2/5	0.0187472	0.195612	0	0	14.0626	55.9229	SRPK2;DDX21
1732	regulation of barbed-end actin filament capping (GO:2000812)	2/5	0.0187472	0.195612	0	0	14.0626	55.9229	CARMIL1;CRACD
1733	regulation of vascular associated smooth muscle contraction (GO:0003056)	2/5	0.0187472	0.195612	0	0	14.0626	55.9229	DOCK4;ZDHHC21
1734	response to cGMP (GO:0070305)	2/5	0.0187472	0.195612	0	0	14.0626	55.9229	PDE2A;RAPGEF2
1735	response to macrophage colony-stimulating factor (GO:0036005)	2/5	0.0187472	0.195612	0	0	14.0626	55.9229	PDE1B;PDE2A
1736	Roundabout signaling pathway (GO:0035385)	2/5	0.0187472	0.195612	0	0	14.0626	55.9229	MYO9B;ROBO1
1737	vesicle tethering to Golgi (GO:0099041)	2/5	0.0187472	0.195612	0	0	14.0626	55.9229	TBC1D23;FAM91A1
1738	Golgi ribbon formation (GO:0090161)	3/13	0.018903	0.195612	0	0	6.33285	25.1315	GOLGA2;STX16;VTI1A
1739	negative regulation of nucleocytoplasmic transport (GO:0046823)	3/13	0.018903	0.195612	0	0	6.33285	25.1315	UFM1;RAB23;CHP1
1740	purine-containing compound catabolic process (GO:0072523)	3/13	0.018903	0.195612	0	0	6.33285	25.1315	NT5C;PNP;DNPH1
1741	regulation of cell aging (GO:0090342)	3/13	0.018903	0.195612	0	0	6.33285	25.1315	RSL1D1;NEK4;LMNA
1742	regulation of lysosomal lumen pH (GO:0035751)	3/13	0.018903	0.195612	0	0	6.33285	25.1315	CCDC115;VPS33A;ATP6AP2
1743	reticulophagy (GO:0061709)	3/13	0.018903	0.195612	0	0	6.33285	25.1315	UFL1;UFM1;UBA5
1744	endomembrane system organization (GO:0010256)	16/199	0.0193209	0.199344	0	0	1.85559	7.32322	WASHC4;ARFGEF1;VPS18;WASHC5;COG7;TOR1A;EXOC8;VPS4A;MIA3;ANK3;GOLGA2;GAK;VMP1;VPS51;PI4K2A;LNPK
1745	post-Golgi vesicle-mediated transport (GO:0006892)	9/89	0.0194458	0.200039	0	0	2.38192	9.38505	APP;RABEP1;EXOC8;EXOC6B;GOPC;CCDC22;CORO7;SCAMP3;TXNDC5
1746	intracellular pH reduction (GO:0051452)	5/35	0.0199075	0.203583	0	0	3.52236	13.7959	ATP6V1G2;ATP6V0A2;ATP6V1H;CLCN3;ATP6V1D
1747	regulation of mitotic spindle organization (GO:0060236)	5/35	0.0199075	0.203583	0	0	3.52236	13.7959	NUP62;RAE1;MAP9;HSPA1B;CHMP5
1748	response to amino acid starvation (GO:1990928)	8/75	0.0200646	0.204588	0	0	2.52699	9.87749	SH3GLB1;ATP6V1G2;LARP1;RRAGC;RRAGB;ATP6V1H;EIF2AK2;ATP6V1D
1749	positive regulation of gene expression (GO:0010628)	32/482	0.0205547	0.208973	0	0	1.51511	5.88571	APP;DNMT1;PRKAG1;DDX21;CTCF;EGFR;ROBO1;MAPK9;HMGN5;FXR2;DHX36;FLOT1;SRPK2;YTHDF1;RPS7;GLMN;PDE2A;EIF2AK2;ANK3;DEK;LARP4;MAPK14;AFDN;MYO1C;EIF6;RNF207;POLR1C;PLXNB2;ERCC6;FAM98A;HSPA1B;ZPR1
1750	regulation of mitochondrion organization (GO:0010821)	6/48	0.0207133	0.209921	0	0	3.02061	11.7108	HAX1;CSNK2A2;PDE2A;HTRA2;MFF;HDAC6
1751	SRP-dependent cotranslational protein targeting to membrane (GO:0006614)	9/90	0.0207687	0.209921	0	0	2.35239	9.11387	SEC61A2;SRP19;RPS19;RPS7;RPL10;RPS18;RPL24;RPL13;RPL19
1752	protein localization to plasma membrane (GO:0072659)	12/136	0.0209314	0.210952	0	0	2.05107	7.93048	IKBKB;GAK;AFDN;CD81;BSG;TTC7B;FLOT1;FLOT2;RAPGEF2;ATP1B3;ANK3;RAB11A
1753	positive regulation of cell migration (GO:0030335)	20/269	0.0211479	0.212518	0	0	1.7064	6.58024	SPAG9;CARMIL1;RIPOR1;SEMA7A;SEMA4D;PRKCE;MIA3;SEMA4G;EGFR;RAB11A;SYNE2;HDAC6;SDCBP;MYO1C;C1QBP;RAPGEF2;PLAA;WASHC1;TRIM32;FERMT2
1754	positive regulation of growth (GO:0045927)	8/76	0.0215656	0.214368	0	0	2.48969	9.5521	SDCBP;BRAT1;DNPH1;FXN;EXOSC2;TRIM32;EGFR;ZPR1
1755	regulation of RNA splicing (GO:0043484)	8/76	0.0215656	0.214368	0	0	2.48969	9.5521	SRPK2;TIA1;KHDRBS3;SON;CWC22;GRSF1;PQBP1;ZPR1
1756	positive regulation of protein targeting to membrane (GO:0090314)	4/24	0.0216403	0.214368	0	0	4.22436	16.1928	MYO1C;CHP1;ANK3;MFF
1757	purine ribonucleotide catabolic process (GO:0009154)	4/24	0.0216403	0.214368	0	0	4.22436	16.1928	HINT1;PNP;PDE2A;NUDT3
1758	regulation of monooxygenase activity (GO:0032768)	4/24	0.0216403	0.214368	0	0	4.22436	16.1928	SPR;ZDHHC21;CYGB;EGFR
1759	peptidyl-serine modification (GO:0018209)	14/169	0.0218862	0.215196	0	0	1.91549	7.32079	SRPK2;BRSK1;SMG1;CAMK2D;PRKCE;CSNK2A2;MAST1;CAMK2A;MAPK14;IKBKB;MAPK9;CDK1;PDK3;RICTOR
1760	peptidyl-lysine modification (GO:0018205)	10/106	0.0221121	0.215196	0	0	2.20608	8.40876	NUP214;HDAC4;NUP107;UBE2I;NUP62;NUP98;RAE1;EEF1AKMT2;HDAC6;SIRT3
1761	regulation of cell cycle process (GO:0010564)	10/106	0.0221121	0.215196	0	0	2.20608	8.40876	SH3GLB1;YTHDF2;CSNK2A2;BIRC6;PIK3C3;CDK13;CALM2;TTL;MAP9;RAB11A
1762	negative regulation of apoptotic process (GO:0043066)	32/485	0.0222104	0.215196	0	0	1.50484	5.72921	ARF4;TNFAIP8;RPL10;ARL6IP1;GLO1;ARAF;HIGD1A;FSTL1;EGFR;IKBKB;MYDGF;HMGN5;DNAJB6;NUP62;ERC1;TXNDC5;SEMA4D;BDNF;CSNK2A2;WDR73;THOC6;HIGD2A;GCLC;SFPQ;UFM1;SON;HAX1;PTRH2;CDK1;BIRC6;FXN;HSPA1B
1763	cellular response to heat (GO:0034605)	5/36	0.0222808	0.215196	0	0	3.40855	12.9662	CLPB;DHX36;HTRA2;HMOX1;HSPA1B
1764	negative regulation of cellular protein localization (GO:1903828)	5/36	0.0222808	0.215196	0	0	3.40855	12.9662	NEDD4L;GOPC;TAX1BP3;GPM6B;PICALM
1765	platelet aggregation (GO:0070527)	5/36	0.0222808	0.215196	0	0	3.40855	12.9662	RAP2B;STXBP3;CSRP1;ACTN1;CLIC1
1766	regulation of receptor internalization (GO:0002090)	5/36	0.0222808	0.215196	0	0	3.40855	12.9662	LRPAP1;SDCBP;DLG4;FLOT1;PICK1
1767	transferrin transport (GO:0033572)	5/36	0.0222808	0.215196	0	0	3.40855	12.9662	ATP6V1G2;ATP6AP1;ATP6V0A2;ATP6V1H;ATP6V1D
1768	positive regulation of actin filament polymerization (GO:0030838)	6/49	0.0227277	0.218011	0	0	2.95021	11.1641	CARMIL1;CTTN;CRACD;PRKCE;CDC42EP4;EVL
1769	regulation of cellular localization (GO:0060341)	6/49	0.0227277	0.218011	0	0	2.95021	11.1641	BRSK1;BRSK2;CAMK2D;GOSR1;TRIM46;TTL
1770	regulation of mRNA catabolic process (GO:0061013)	11/122	0.0228633	0.218011	0	0	2.09944	7.93216	NUP214;YTHDF1;FXR2;PSMA4;YTHDF2;PSMD13;DHX36;PSMB1;IGF2BP3;ZC3H14;EXOSC2
1771	aorta development (GO:0035904)	3/14	0.0232621	0.218011	0	0	5.75684	21.6511	ROBO2;PDE2A;ROBO1
1772	cellular copper ion homeostasis (GO:0006878)	3/14	0.0232621	0.218011	0	0	5.75684	21.6511	APP;ABCB6;CCDC22
1773	ether lipid metabolic process (GO:0046485)	3/14	0.0232621	0.218011	0	0	5.75684	21.6511	GNPAT;AGPS;FAR1
1774	microvillus organization (GO:0032528)	3/14	0.0232621	0.218011	0	0	5.75684	21.6511	RAP2C;RAP2B;RAPGEF2
1775	negative regulation of DNA-templated transcription, elongation (GO:0032785)	3/14	0.0232621	0.218011	0	0	5.75684	21.6511	NELFB;NELFA;SUPT5H
1776	positive regulation of sodium ion transmembrane transporter activity (GO:2000651)	3/14	0.0232621	0.218011	0	0	5.75684	21.6511	CHP1;GLRX;ANK3
1777	protein localization to vacuole (GO:0072665)	3/14	0.0232621	0.218011	0	0	5.75684	21.6511	SH3GLB1;LMBRD1;CD81
1778	ribonucleoside monophosphate biosynthetic process (GO:0009156)	3/14	0.0232621	0.218011	0	0	5.75684	21.6511	IMPDH1;RFK;LHPP
1779	regulation of lipid metabolic process (GO:0019216)	9/92	0.0236068	0.220648	0	0	2.29546	8.59931	LACTB;SQLE;SMARCD3;GGPS1;PMVK;PRKAG2;EDF1;TBL1X;CERS2
1780	nuclear-transcribed mRNA catabolic process (GO:0000956)	14/171	0.0239377	0.223141	0	0	1.89089	7.05735	SMG1;RPS7;RPL10;CNOT10;PPP2CA;RPS19;RPS18;THRAP3;RPL24;TUT1;RPL13;RNPS1;POLR2G;RPL19
1781	protein modification process (GO:0036211)	8/78	0.0248025	0.226961	0	0	2.41831	8.94002	ERO1A;UBE2I;PPP4R2;ARAF;WWP2;SEPHS1;FBXO22;RABGGTA
1782	phagosome maturation (GO:0090382)	5/37	0.0248302	0.226961	0	0	3.30186	12.2027	ATP6V1G2;ATP6V0A2;ATP6V1H;CORO1A;ATP6V1D
1783	tRNA transport (GO:0051031)	5/37	0.0248302	0.226961	0	0	3.30186	12.2027	NUP214;NUP107;NUP62;NUP98;RAE1
1784	outflow tract septum morphogenesis (GO:0003148)	4/25	0.0248622	0.226961	0	0	4.02299	14.8626	ROBO2;NRP2;SMAD4;ROBO1
1785	peroxisome organization (GO:0007031)	4/25	0.0248622	0.226961	0	0	4.02299	14.8626	PEX16;PEX19;MFF;PEX14
1786	regulation of myotube differentiation (GO:0010830)	4/25	0.0248622	0.226961	0	0	4.02299	14.8626	HDAC4;BDNF;MAPK14;FBXO22
1787	regulation of ryanodine-sensitive calcium-release channel activity (GO:0060314)	4/25	0.0248622	0.226961	0	0	4.02299	14.8626	CAMK2D;GSTO1;SRI;CALM2
1788	regulation of cellular component movement (GO:0051270)	6/50	0.0248697	0.226961	0	0	2.88301	10.6501	YTHDF1;RPS19;INPP5F;ACTN1;EGFR;HDAC6
1789	post-translational protein modification (GO:0043687)	24/345	0.0254827	0.231946	0	0	1.58948	5.83302	APP;FBXW11;PSMD13;PRKCSH;APLP2;DCAF8;COPS7B;APOA1;MIA3;FSTL1;FBXO22;RABGGTA;RAB11A;COPS3;PSMA4;GAN;COPS2;SENP8;PSMB1;UBXN7;NAE1;CCDC22;APOB;SCG2
1790	protein localization to cell periphery (GO:1990778)	12/140	0.025586	0.232278	0	0	1.98656	7.28215	IKBKB;GAK;RABEP1;CD81;BSG;TTC7B;FLOT1;FLOT2;RAPGEF2;ATP1B3;ANK3;RAB11A
1791	protein modification by small protein removal (GO:0070646)	20/276	0.0268996	0.232502	0	0	1.65912	5.99879	SMAD4;USP15;TOR1A;TRRAP;PSMD13;USP11;USP34;COPS7B;UBE2D1;USP28;UCHL5;COPS3;PSMA4;OTUD6B;COPS2;SENP8;PSMB1;CDK1;STAMBP;OGT
1792	mitotic metaphase plate congression (GO:0007080)	6/51	0.0271423	0.232502	0	0	2.81879	10.1664	NUP62;VPS4A;CHMP6;CHMP7;RAB11A;CHMP5
1793	negative regulation of transport (GO:0051051)	6/51	0.0271423	0.232502	0	0	2.81879	10.1664	LRSAM1;SYT11;ARL6IP5;ITGAV;WWP2;CTTNBP2NL
1794	activation of cysteine-type endopeptidase activity involved in apoptotic process by cytochrome c (GO:0008635)	2/6	0.0272824	0.232502	0	0	10.5464	37.9831	APAF1;CYCS
1795	ATP synthesis coupled electron transport (GO:0042773)	2/6	0.0272824	0.232502	0	0	10.5464	37.9831	NDUFB6;NDUFA12
1796	axo-dendritic transport (GO:0008088)	2/6	0.0272824	0.232502	0	0	10.5464	37.9831	APP;APBA1
1797	establishment of planar polarity (GO:0001736)	2/6	0.0272824	0.232502	0	0	10.5464	37.9831	BRSK1;BRSK2
1798	glycoside metabolic process (GO:0016137)	2/6	0.0272824	0.232502	0	0	10.5464	37.9831	FUCA1;NAGA
1799	glycosyl compound catabolic process (GO:1901658)	2/6	0.0272824	0.232502	0	0	10.5464	37.9831	FUCA1;NAGA
1800	membrane raft assembly (GO:0001765)	2/6	0.0272824	0.232502	0	0	10.5464	37.9831	FLOT1;FLOT2
1801	metaphase/anaphase transition of cell cycle (GO:0044784)	2/6	0.0272824	0.232502	0	0	10.5464	37.9831	ANAPC7;CDC16
1802	metaphase/anaphase transition of mitotic cell cycle (GO:0007091)	2/6	0.0272824	0.232502	0	0	10.5464	37.9831	ANAPC7;CDC16
1803	morphogenesis of an endothelium (GO:0003159)	2/6	0.0272824	0.232502	0	0	10.5464	37.9831	CSNK2B;CCM2
1804	negative regulation of Arp2/3 complex-mediated actin nucleation (GO:0034316)	2/6	0.0272824	0.232502	0	0	10.5464	37.9831	PICK1;CORO1B
1805	negative regulation of transporter activity (GO:0032410)	2/6	0.0272824	0.232502	0	0	10.5464	37.9831	WWP2;CTTNBP2NL
1806	positive regulation of toll-like receptor 3 signaling pathway (GO:0034141)	2/6	0.0272824	0.232502	0	0	10.5464	37.9831	FLOT1;WDFY1
1807	positive regulation of vascular endothelial growth factor signaling pathway (GO:1900748)	2/6	0.0272824	0.232502	0	0	10.5464	37.9831	MYO1C;ROBO1
1808	protein geranylgeranylation (GO:0018344)	2/6	0.0272824	0.232502	0	0	10.5464	37.9831	FNTA;RABGGTA
1809	purine deoxyribonucleotide catabolic process (GO:0009155)	2/6	0.0272824	0.232502	0	0	10.5464	37.9831	PNP;SAMHD1
1810	regulation of endoplasmic reticulum tubular network organization (GO:1903371)	2/6	0.0272824	0.232502	0	0	10.5464	37.9831	ARL6IP1;LNPK
1811	regulation of hematopoietic stem cell proliferation (GO:1902033)	2/6	0.0272824	0.232502	0	0	10.5464	37.9831	ACE;EIF2AK2
1812	response to DNA damage checkpoint signaling (GO:0072423)	2/6	0.0272824	0.232502	0	0	10.5464	37.9831	APAF1;SMC1A
1813	transcription-dependent tethering of RNA polymerase II gene DNA at nuclear periphery (GO:0000972)	2/6	0.0272824	0.232502	0	0	10.5464	37.9831	NUP107;RAE1
1814	vacuole organization (GO:0007033)	2/6	0.0272824	0.232502	0	0	10.5464	37.9831	VPS18;VPS4A
1815	vesicle localization (GO:0051648)	2/6	0.0272824	0.232502	0	0	10.5464	37.9831	SYT11;RAB11A
1816	tRNA modification (GO:0006400)	7/65	0.027391	0.232583	0	0	2.55259	9.18303	TRMT112;TYW1;TPRKB;WDR6;TRMT1;TRMT61A;OSGEP
1817	lysosome organization (GO:0007040)	5/38	0.0275595	0.232583	0	0	3.20164	11.4984	VPS18;VPS33A;TMEM106B;TPP1;CORO1A
1818	negative regulation of ubiquitin-dependent protein catabolic process (GO:2000059)	5/38	0.0275595	0.232583	0	0	3.20164	11.4984	SDCBP;RPS7;CSNK2A2;OGT;UCHL5
1819	sterol biosynthetic process (GO:0016126)	5/38	0.0275595	0.232583	0	0	3.20164	11.4984	SQLE;GGPS1;PMVK;PRKAG2;APOA1
1820	organonitrogen compound biosynthetic process (GO:1901566)	13/158	0.0278425	0.233888	0	0	1.90021	6.80501	PCYT1A;PPM1L;GSTO1;ELOVL2;CSNK2A2;LPCAT1;APOA1;NMRAL1;ALDH3A2;NFS1;CSNK2B;TYW1;CERS2
1821	acetyl-CoA metabolic process (GO:0006084)	3/15	0.0281177	0.233888	0	0	5.27683	18.8454	PMVK;DIP2A;ACSS1
1822	clathrin coat assembly (GO:0048268)	3/15	0.0281177	0.233888	0	0	5.27683	18.8454	SGIP1;CLTB;PICALM
1823	microvillus assembly (GO:0030033)	3/15	0.0281177	0.233888	0	0	5.27683	18.8454	RAP2C;RAP2B;RAPGEF2
1824	mRNA methylation (GO:0080009)	3/15	0.0281177	0.233888	0	0	5.27683	18.8454	TRMT10C;VIRMA;TRMT61A
1825	positive regulation of double-strand break repair via homologous recombination (GO:1905168)	3/15	0.0281177	0.233888	0	0	5.27683	18.8454	MMS19;ERCC6;ARID2
1826	lamellipodium assembly (GO:0030032)	4/26	0.0283579	0.234763	0	0	3.83993	13.6811	CARMIL1;PTPRO;SPATA13;ARFIP2
1827	positive regulation of histone methylation (GO:0031062)	4/26	0.0283579	0.234763	0	0	3.83993	13.6811	DNMT1;CHTOP;SMAD4;OGT
1828	monocarboxylic acid metabolic process (GO:0032787)	12/143	0.0295429	0.242839	0	0	1.94076	6.83517	MCCC2;GNPAT;GATM;PC;NPC1;PCCA;GLO1;BSG;PCCB;ACOT2;ACSL3;PTGR1
1829	neuron development (GO:0048666)	12/143	0.0295429	0.242839	0	0	1.94076	6.83517	APP;ATCAY;TOR1A;BLOC1S2;RAPGEF2;TBC1D23;ERCC6;CAMSAP1;GPM6B;RAB11A;PPP1R9B;PQBP1
1830	receptor-mediated endocytosis (GO:0006898)	12/143	0.0295429	0.242839	0	0	1.94076	6.83517	GAK;NLGN3;LMBRD1;INPP5F;CTTN;CD81;SGIP1;CLTB;APOA1;APOB;IGF2R;PICALM
1831	regulation of vesicle-mediated transport (GO:0060627)	9/96	0.0300924	0.246772	0	0	2.18946	7.67074	RAB4A;INPP5F;SNX17;ITGAV;CPLX2;ARFGAP1;BET1L;RAB11A;PICALM
1832	regulation of protein tyrosine kinase activity (GO:0061097)	5/39	0.030472	0.249297	0	0	3.10731	10.8475	RAP2C;APP;ACE;RAP2B;DLG4
1833	peptidyl-threonine modification (GO:0018210)	7/67	0.0316887	0.256236	0	0	2.46724	8.51641	CAMK2D;CSNK2A2;CSNK2B;CDK1;OXSR1;CDC42BPB;CDC42BPA
1834	regulation of gene silencing by miRNA (GO:0060964)	7/67	0.0316887	0.256236	0	0	2.46724	8.51641	NUP214;NUP107;NUP62;H3C1;POLR2G;NUP98;RAE1
1835	IRE1-mediated unfolded protein response (GO:0036498)	6/53	0.0320894	0.256236	0	0	2.69856	9.28097	MYDGF;GOSR2;LMNA;SRPRA;TPP1;ARFGAP1
1836	positive regulation of macroautophagy (GO:0016239)	6/53	0.0320894	0.256236	0	0	2.69856	9.28097	SH3GLB1;LRSAM1;SCOC;LARP1;PIP4K2A;SUPT5H
1837	dendritic spine organization (GO:0097061)	4/27	0.0321309	0.256236	0	0	3.67278	12.6268	DLG4;CTNND2;PICK1;DIP2A
1838	L-alpha-amino acid transmembrane transport (GO:1902475)	4/27	0.0321309	0.256236	0	0	3.67278	12.6268	PRAF2;SLC1A2;ARL6IP5;SLC25A13
1839	mitotic chromosome condensation (GO:0007076)	4/27	0.0321309	0.256236	0	0	3.67278	12.6268	CSNK2A2;CSNK2B;CDK1;NCAPD2
1840	negative regulation of cation channel activity (GO:2001258)	4/27	0.0321309	0.256236	0	0	3.67278	12.6268	GSTO1;SRI;GNB5;CALM2
1841	peroxisomal membrane transport (GO:0015919)	4/27	0.0321309	0.256236	0	0	3.67278	12.6268	PEX16;ALDH3A2;PEX19;PEX14
1842	positive regulation of mitotic cell cycle (GO:0045931)	4/27	0.0321309	0.256236	0	0	3.67278	12.6268	KLHL18;APP;DUSP3;TTL
1843	regulation of transcription elongation from RNA polymerase II promoter (GO:0034243)	4/27	0.0321309	0.256236	0	0	3.67278	12.6268	SUPT16H;NELFB;NELFA;CDK13
1844	positive regulation of cytoskeleton organization (GO:0051495)	8/82	0.0322648	0.256716	0	0	2.28711	7.85341	CARMIL1;HAX1;CTTN;CRACD;PRKCE;CDC42EP4;NUP62;EVL
1845	nuclear-transcribed mRNA catabolic process, nonsense-mediated decay (GO:0000184)	10/113	0.0326244	0.258984	0	0	2.0554	7.03499	PPP2CA;SMG1;RPS19;RPS7;RPL10;RPS18;RPL24;RPL13;RNPS1;RPL19
1846	DNA-dependent DNA replication (GO:0006261)	11/129	0.0327375	0.25929	0	0	1.97417	6.75015	SRPK2;PSMA4;PSMD13;PNKP;POLD1;RPA3;PSMB1;RPA1;MCMBP;DDX21;WRNIP1
1847	peptide biosynthetic process (GO:0043043)	13/162	0.0331893	0.260906	0	0	1.84881	6.29616	HARS1;RPS7;RPL10;MRPL28;MRPL23;MRPL13;MRPL10;RPS19;RPS18;RPL24;RPL13;IGF2BP3;RPL19
1848	dendritic spine morphogenesis (GO:0060997)	3/16	0.0334668	0.260906	0	0	4.87066	16.5466	DLG4;CTNND2;DIP2A
1849	filopodium assembly (GO:0046847)	3/16	0.0334668	0.260906	0	0	4.87066	16.5466	FGD3;SPATA13;PPP1R9B
1850	heme catabolic process (GO:0042167)	3/16	0.0334668	0.260906	0	0	4.87066	16.5466	ABCC1;HMOX1;BLVRA
1851	porphyrin-containing compound catabolic process (GO:0006787)	3/16	0.0334668	0.260906	0	0	4.87066	16.5466	ABCC1;HMOX1;BLVRA
1852	positive regulation of syncytium formation by plasma membrane fusion (GO:0060143)	3/16	0.0334668	0.260906	0	0	4.87066	16.5466	ADGRB1;FLOT1;MAPK14
1853	regulation of neurotransmitter transport (GO:0051588)	3/16	0.0334668	0.260906	0	0	4.87066	16.5466	CAMK2A;FLOT1;CPLX2
1854	protein stabilization (GO:0050821)	14/179	0.0335929	0.261303	0	0	1.79845	6.10292	COG7;PEX19;RPS7;MTMR9;APOA1;ATP1B3;TSC1;NAPG;PRKRA;FLOT1;CHP1;FLOT2;TBL1X;HSPA1B
1855	regulation of translational initiation (GO:0006446)	7/68	0.0339977	0.263861	0	0	2.42667	8.20569	EIF2B5;RBM4;YTHDF1;LARP1;YTHDF2;POLR2G;EIF4B
1856	regulation of primary metabolic process (GO:0080090)	11/130	0.0343615	0.264979	0	0	1.95748	6.5983	LACTB;SQLE;PSMA4;SMARCD3;GGPS1;PSMD13;PMVK;PSMB1;EDF1;TBL1X;CERS2
1857	histone modification (GO:0016570)	10/114	0.0343702	0.264979	0	0	2.03552	6.86087	NAA50;HDAC4;MORF4L1;UFL1;ENY2;TRRAP;MORF4L2;TBL1X;MTA2;HDAC6
1858	negative regulation of cell motility (GO:2000146)	10/114	0.0343702	0.264979	0	0	2.03552	6.86087	RAP2C;AFDN;CLIC4;DUSP3;RAP2B;MIA3;PTPRK;ARID2;ARPIN;ROBO1
1859	internal peptidyl-lysine acetylation (GO:0018393)	4/28	0.0361836	0.26846	0	0	3.51956	11.682	NAA50;MORF4L1;TRRAP;MORF4L2
1860	negative regulation of calcium ion transmembrane transporter activity (GO:1901020)	4/28	0.0361836	0.26846	0	0	3.51956	11.682	GSTO1;SRI;GNB5;CALM2
1861	phagosome acidification (GO:0090383)	4/28	0.0361836	0.26846	0	0	3.51956	11.682	ATP6V1G2;ATP6V0A2;ATP6V1H;ATP6V1D
1862	protein localization to Golgi apparatus (GO:0034067)	4/28	0.0361836	0.26846	0	0	3.51956	11.682	GAK;ARFRP1;RIPOR1;COG7
1863	protein localization to lysosome (GO:0061462)	4/28	0.0361836	0.26846	0	0	3.51956	11.682	AP3M1;LMBRD1;CD81;VPS4A
1864	regulation of protein transport (GO:0051223)	4/28	0.0361836	0.26846	0	0	3.51956	11.682	CHP1;ARFIP1;WWP2;NDEL1
1865	regulation of cytokinesis (GO:0032465)	8/84	0.0365158	0.26846	0	0	2.22668	7.37035	SH3GLB1;PRKCE;VPS4A;BIRC6;PIK3C3;CALM2;MAP9;RAB11A
1866	cellular response to histamine (GO:0071420)	2/7	0.0370609	0.26846	0	0	8.43669	27.8005	GABRB3;GABRG2
1867	Golgi disassembly (GO:0090166)	2/7	0.0370609	0.26846	0	0	8.43669	27.8005	GOLGA2;CDK1
1868	membrane biogenesis (GO:0044091)	2/7	0.0370609	0.26846	0	0	8.43669	27.8005	PEX16;ANK3
1869	monoacylglycerol catabolic process (GO:0052651)	2/7	0.0370609	0.26846	0	0	8.43669	27.8005	ABHD12;FAAH
1870	negative regulation of axon regeneration (GO:0048681)	2/7	0.0370609	0.26846	0	0	8.43669	27.8005	INPP5F;CERS2
1871	negative regulation of low-density lipoprotein receptor activity (GO:1905598)	2/7	0.0370609	0.26846	0	0	8.43669	27.8005	APP;ITGAV
1872	negative regulation of protein K63-linked ubiquitination (GO:1900045)	2/7	0.0370609	0.26846	0	0	8.43669	27.8005	PLAA;TRIP12
1873	positive regulation of helicase activity (GO:0051096)	2/7	0.0370609	0.26846	0	0	8.43669	27.8005	MSH6;CHTOP
1874	positive regulation of membrane depolarization (GO:1904181)	2/7	0.0370609	0.26846	0	0	8.43669	27.8005	MLLT11;ANK3
1875	positive regulation of microtubule nucleation (GO:0090063)	2/7	0.0370609	0.26846	0	0	8.43669	27.8005	MECP2;HSPA1B
1876	positive regulation of mitophagy in response to mitochondrial depolarization (GO:0098779)	2/7	0.0370609	0.26846	0	0	8.43669	27.8005	MFN2;HDAC6
1877	positive regulation of phospholipid biosynthetic process (GO:0071073)	2/7	0.0370609	0.26846	0	0	8.43669	27.8005	CHP1;ACSL3
1878	posttranslational protein targeting to membrane, translocation (GO:0031204)	2/7	0.0370609	0.26846	0	0	8.43669	27.8005	SEC61A2;SEC61G
1879	regulation of cGMP-mediated signaling (GO:0010752)	2/7	0.0370609	0.26846	0	0	8.43669	27.8005	PDE2A;RUNDC3A
1880	regulation of myosin-light-chain-phosphatase activity (GO:0035507)	2/7	0.0370609	0.26846	0	0	8.43669	27.8005	IKBKB;PPP1R12A
1881	regulation of relaxation of muscle (GO:1901077)	2/7	0.0370609	0.26846	0	0	8.43669	27.8005	CAMK2D;SRI
1882	regulation of vascular associated smooth muscle cell apoptotic process (GO:1905459)	2/7	0.0370609	0.26846	0	0	8.43669	27.8005	DNMT1;MFN2
1883	response to lead ion (GO:0010288)	2/7	0.0370609	0.26846	0	0	8.43669	27.8005	PPP2CA;PPP1CA
1884	rRNA-containing ribonucleoprotein complex export from nucleus (GO:0071428)	2/7	0.0370609	0.26846	0	0	8.43669	27.8005	EIF6;TSC1
1885	selenocysteine incorporation (GO:0001514)	2/7	0.0370609	0.26846	0	0	8.43669	27.8005	EEFSEC;SELENOT
1886	translational readthrough (GO:0006451)	2/7	0.0370609	0.26846	0	0	8.43669	27.8005	EEFSEC;SELENOT
1887	tRNA threonylcarbamoyladenosine metabolic process (GO:0070525)	2/7	0.0370609	0.26846	0	0	8.43669	27.8005	TPRKB;OSGEP
1888	protein sumoylation (GO:0016925)	6/55	0.0375883	0.271151	0	0	2.58814	8.49186	NUP214;NUP107;UBE2I;NUP62;NUP98;RAE1
1889	protein targeting to mitochondrion (GO:0006626)	6/55	0.0375883	0.271151	0	0	2.58814	8.49186	PITRM1;TOMM34;TIMM13;MFN2;PMPCA;MFF
1890	positive regulation of hydrolase activity (GO:0051345)	12/149	0.0387487	0.278896	0	0	1.85517	6.03053	AFDN;FNTA;SEMA4D;MTMR9;APOA1;RAPGEF2;RSU1;GNB5;CALM2;FERMT2;PICALM;NDEL1
1891	COPII-coated vesicle budding (GO:0090114)	7/70	0.0389445	0.278896	0	0	2.34938	7.6252	GOLGA2;PPP6C;MCFD2;TRAPPC6B;GOSR2;TRAPPC4;MIA3
1892	DNA biosynthetic process (GO:0071897)	3/17	0.0393037	0.278896	0	0	4.52252	14.6369	POLD1;WRNIP1;TYMS
1893	mitochondrial ATP synthesis coupled proton transport (GO:0042776)	3/17	0.0393037	0.278896	0	0	4.52252	14.6369	STOML2;ATP5MC2;ATP5MF
1894	regulation of cardiac muscle contraction by regulation of the release of sequestered calcium ion (GO:0010881)	3/17	0.0393037	0.278896	0	0	4.52252	14.6369	CAMK2D;GSTO1;CALM2
1895	regulation of establishment of endothelial barrier (GO:1903140)	3/17	0.0393037	0.278896	0	0	4.52252	14.6369	IKBKB;PPP1R12A;ZDHHC21
1896	regulation of leukocyte migration (GO:0002685)	3/17	0.0393037	0.278896	0	0	4.52252	14.6369	CD81;HMOX1;MIA3
1897	ruffle organization (GO:0031529)	3/17	0.0393037	0.278896	0	0	4.52252	14.6369	CARMIL1;ARFIP2;CORO1B
1898	regulation of cell motility (GO:2000145)	11/133	0.0395727	0.280232	0	0	1.90904	6.16547	INPP5F;SST;SPATA13;LMNA;PLXNA2;PLXNA1;PLXNB2;LDB2;TRIM32;PLXNA4;EGFR
1899	ATP-dependent chromatin remodeling (GO:0043044)	5/42	0.0403363	0.280497	0	0	2.85492	9.16572	MBD3;PBRM1;ERCC6;HNRNPC;MTA2
1900	regulation of DNA recombination (GO:0000018)	5/42	0.0403363	0.280497	0	0	2.85492	9.16572	MSH6;PPP4R2;THOC1;KPNA2;H1-1
1901	brain development (GO:0007420)	12/150	0.0404591	0.280497	0	0	1.84163	5.90697	ROBO2;UFM1;ABCB6;VPS51;FBXW11;MAST1;NDUFS4;PLXNB2;RAPGEF2;TBC1D23;IER3IP1;ADGRL3
1902	dicarboxylic acid transport (GO:0006835)	4/29	0.0405174	0.280497	0	0	3.3786	10.8319	PRAF2;SLC1A2;ARL6IP5;SLC25A13
1903	intrinsic apoptotic signaling pathway in response to endoplasmic reticulum stress (GO:0070059)	4/29	0.0405174	0.280497	0	0	3.3786	10.8319	ERO1A;BRSK2;DNAJC10;QRICH1
1904	mismatch repair (GO:0006298)	4/29	0.0405174	0.280497	0	0	3.3786	10.8319	MSH6;POLD1;RPA3;RPA1
1905	protein targeting to peroxisome (GO:0006625)	4/29	0.0405174	0.280497	0	0	3.3786	10.8319	PEX16;ALDH3A2;PEX19;PEX14
1906	regulation of fatty acid biosynthetic process (GO:0042304)	4/29	0.0405174	0.280497	0	0	3.3786	10.8319	EIF6;PRKAG2;APOA1;ERLIN2
1907	regulation of neuronal synaptic plasticity (GO:0048168)	4/29	0.0405174	0.280497	0	0	3.3786	10.8319	CAMK2B;APP;DLG4;CAMK2A
1908	regulation of protein targeting to membrane (GO:0090313)	4/29	0.0405174	0.280497	0	0	3.3786	10.8319	MYO1C;CHP1;ANK3;MFF
1909	Rho protein signal transduction (GO:0007266)	6/56	0.0405496	0.280497	0	0	2.53625	8.12926	GNA13;RIPOR1;CDC42EP4;TAX1BP3;MYO9B;ARHGAP5
1910	modification-dependent protein catabolic process (GO:0019941)	15/201	0.0406588	0.280497	0	0	1.70937	5.47433	UBE2I;ANAPC7;PSMD13;RNF14;NEDD4L;UBE2D1;UBE2G1;FBXO22;TRPC4AP;COPS3;TOLLIP;CDC16;TRIP12;BIRC6;TRIM32
1911	ncRNA processing (GO:0034470)	15/201	0.0406588	0.280497	0	0	1.70937	5.47433	RPL10;RPS7;TEX10;INTS2;SNU13;DICER1;RPS19;PRKRA;SBDS;RPL24;TUT1;RPL13;EXOSC2;RPL19;PELP1
1912	regulation of neuron death (GO:1901214)	8/86	0.0411284	0.283175	0	0	2.16936	6.92256	DCC;RILPL1;CHP1;RRAS2;HTRA2;TSC1;NAE1;PICALM
1913	phosphatidylinositol-mediated signaling (GO:0048015)	7/71	0.0415854	0.285756	0	0	2.31255	7.35393	PLCB3;INPP5F;C1QBP;PI4KA;PIK3C3;OGT;PLCD4
1914	regulation of cell death (GO:0010941)	9/102	0.0420017	0.287498	0	0	2.04756	6.49086	LRPAP1;DCC;RILPL1;CHP1;TMEM109;RRAS2;TSC1;FERMT2;HSPA1B
1915	regulation of protein binding (GO:0043393)	10/118	0.0420043	0.287498	0	0	1.95972	6.21228	GOLGA2;HDAC4;PPP2CA;APP;LRPAP1;FLOT1;RAPGEF2;PEX14;PSME3IP1;PPP1CA
1916	icosanoid metabolic process (GO:0006690)	6/57	0.0436543	0.29762	0	0	2.48639	7.78601	FAAH;ABCC1;PON2;EPHX1;PTGR1;FADS1
1917	positive regulation of gene expression, epigenetic (GO:0045815)	6/57	0.0436543	0.29762	0	0	2.48639	7.78601	MYO1C;POLR1C;DDX21;DEK;ERCC6;H1-1
1918	chromatin remodeling (GO:0006338)	9/103	0.0442557	0.299339	0	0	2.02567	6.31558	HDAC4;MBD3;DR1;PBRM1;SMARCD3;HNRNPC;ERCC6;NUDT5;MTA2
1919	negative regulation of supramolecular fiber organization (GO:1902904)	7/72	0.0443399	0.299339	0	0	2.27685	7.09438	ARFGEF1;SMAD4;TAOK1;KATNB1;CORO1A;ARPIN;CAMSAP1
1920	ion homeostasis (GO:0050801)	4/30	0.0451328	0.299339	0	0	3.24849	10.0643	SLC4A8;CAMK2D;NEDD4L;SLC4A11
1921	mRNA splice site selection (GO:0006376)	4/30	0.0451328	0.299339	0	0	3.24849	10.0643	CELF3;LUC7L3;CELF6;SNRPC
1922	negative regulation of cytoskeleton organization (GO:0051494)	4/30	0.0451328	0.299339	0	0	3.24849	10.0643	ARFGEF1;SMAD4;CORO1A;ARPIN
1923	positive regulation of phosphate metabolic process (GO:0045937)	4/30	0.0451328	0.299339	0	0	3.24849	10.0643	APP;SDCBP;GLMN;EGFR
1924	chromatin disassembly (GO:0031498)	3/18	0.0456195	0.299339	0	0	4.2208	13.0314	SUPT16H;SMARCD3;ARID2
1925	establishment of vesicle localization (GO:0051650)	3/18	0.0456195	0.299339	0	0	4.2208	13.0314	TOR1A;SYT11;RAB11A
1926	mitochondrial fusion (GO:0008053)	3/18	0.0456195	0.299339	0	0	4.2208	13.0314	STOML2;MFN2;MFF
1927	nucleosome disassembly (GO:0006337)	3/18	0.0456195	0.299339	0	0	4.2208	13.0314	SUPT16H;SMARCD3;ARID2
1928	positive regulation of mRNA splicing, via spliceosome (GO:0048026)	3/18	0.0456195	0.299339	0	0	4.2208	13.0314	THRAP3;CELF3;NUP98
1929	positive regulation of stress-activated protein kinase signaling cascade (GO:0070304)	3/18	0.0456195	0.299339	0	0	4.2208	13.0314	TAOK1;ARL6IP5;EIF2AK2
1930	regulation of spindle organization (GO:0090224)	3/18	0.0456195	0.299339	0	0	4.2208	13.0314	NUP62;RAE1;MAP9
1931	RNA destabilization (GO:0050779)	3/18	0.0456195	0.299339	0	0	4.2208	13.0314	FTO;YTHDF1;YTHDF2
1932	autophagosome assembly (GO:0000045)	6/58	0.0469038	0.299339	0	0	2.43844	7.4608	VMP1;GABARAPL1;RAB23;MFN2;PIK3C3;EMC6
1933	regulation of calcium ion transport (GO:0051924)	6/58	0.0469038	0.299339	0	0	2.43844	7.4608	CAMK2B;HOMER1;CACNA2D1;CAMK2A;SRI;CAMK2G
1934	regulation of neurotransmitter receptor activity (GO:0099601)	6/58	0.0469038	0.299339	0	0	2.43844	7.4608	CAMK2B;APP;DLG2;DAPK1;DLG4;CAMK2A
1935	proteasomal protein catabolic process (GO:0010498)	15/205	0.0469164	0.299339	0	0	1.67303	5.11845	BRSK2;FBXW11;PSMD13;NEDD4L;UBE2G1;WWP2;ARMC8;KCTD5;PSMA4;HECW1;ENC1;PSMB1;PLAA;TBL1X;UBXN6
1936	endoplasmic reticulum organization (GO:0007029)	7/73	0.047209	0.299339	0	0	2.24224	6.84594	ALDH3A2;GAK;APP;SEC61G;HMOX1;MIA3;LNPK
1937	negative regulation of cell adhesion (GO:0007162)	7/73	0.047209	0.299339	0	0	2.24224	6.84594	SEMA4D;PTPRO;PLXNA2;PLXNA1;PLXNB2;MIA3;PLXNA4
1938	negative regulation of epidermal growth factor receptor signaling pathway (GO:0042059)	5/44	0.047871	0.299339	0	0	2.70823	8.23096	DUSP3;CBLB;EPS15L1;CHMP6;EGFR
1939	positive regulation of mRNA catabolic process (GO:0061014)	5/44	0.047871	0.299339	0	0	2.70823	8.23096	FTO;YTHDF1;YTHDF2;DHX36;POLR2G
1940	autophagosome-lysosome fusion (GO:0061909)	2/8	0.0479528	0.299339	0	0	7.0302	21.3545	PIP4K2A;VPS39
1941	cardiac muscle hypertrophy (GO:0003300)	2/8	0.0479528	0.299339	0	0	7.0302	21.3545	HDAC4;INPP5F
1942	cellular response to potassium ion (GO:0035865)	2/8	0.0479528	0.299339	0	0	7.0302	21.3545	DLG2;DLG4
1943	endosomal vesicle fusion (GO:0034058)	2/8	0.0479528	0.299339	0	0	7.0302	21.3545	VPS4A;VPS39
1944	establishment of protein localization to peroxisome (GO:0072663)	2/8	0.0479528	0.299339	0	0	7.0302	21.3545	PEX16;PEX19
1945	forebrain neuron development (GO:0021884)	2/8	0.0479528	0.299339	0	0	7.0302	21.3545	ROBO2;RAPGEF2
1946	glycoside catabolic process (GO:0016139)	2/8	0.0479528	0.299339	0	0	7.0302	21.3545	FUCA1;NAGA
1947	immunological synapse formation (GO:0001771)	2/8	0.0479528	0.299339	0	0	7.0302	21.3545	CD81;CORO1A
1948	negative regulation of lipid kinase activity (GO:0090219)	2/8	0.0479528	0.299339	0	0	7.0302	21.3545	PIP4K2A;WASHC1
1949	negative regulation of mRNA polyadenylation (GO:1900364)	2/8	0.0479528	0.299339	0	0	7.0302	21.3545	SUPT5H;ZC3H14
1950	negative regulation of neuron projection regeneration (GO:0070571)	2/8	0.0479528	0.299339	0	0	7.0302	21.3545	INPP5F;CERS2
1951	negative regulation of sodium ion transport (GO:0010766)	2/8	0.0479528	0.299339	0	0	7.0302	21.3545	CAMK2D;NEDD4L
1952	peptidyl-tyrosine dephosphorylation involved in inactivation of protein kinase activity (GO:1990264)	2/8	0.0479528	0.299339	0	0	7.0302	21.3545	DUSP3;PTPRO
1953	positive regulation of homotypic cell-cell adhesion (GO:0034112)	2/8	0.0479528	0.299339	0	0	7.0302	21.3545	ANK3;JAK1
1954	positive regulation of ryanodine-sensitive calcium-release channel activity (GO:0060316)	2/8	0.0479528	0.299339	0	0	7.0302	21.3545	GSTO1;CALM2
1955	protein retention in ER lumen (GO:0006621)	2/8	0.0479528	0.299339	0	0	7.0302	21.3545	RER1;KDELR2
1956	regulation of acetyl-CoA biosynthetic process from pyruvate (GO:0010510)	2/8	0.0479528	0.299339	0	0	7.0302	21.3545	PDPR;PDK3
1957	regulation of acyl-CoA biosynthetic process (GO:0050812)	2/8	0.0479528	0.299339	0	0	7.0302	21.3545	PDPR;PDK3
1958	regulation of protein glycosylation (GO:0060049)	2/8	0.0479528	0.299339	0	0	7.0302	21.3545	GOLGA2;CHP1
1959	response to potassium ion (GO:0035864)	2/8	0.0479528	0.299339	0	0	7.0302	21.3545	DLG2;DLG4
1960	short-chain fatty acid catabolic process (GO:0019626)	2/8	0.0479528	0.299339	0	0	7.0302	21.3545	PCCA;PCCB
1961	somatic hypermutation of immunoglobulin genes (GO:0016446)	2/8	0.0479528	0.299339	0	0	7.0302	21.3545	MSH6;SAMHD1
1962	TORC1 signaling (GO:0038202)	2/8	0.0479528	0.299339	0	0	7.0302	21.3545	SMG1;LARP1
1963	translocation of molecules into host (GO:0044417)	2/8	0.0479528	0.299339	0	0	7.0302	21.3545	THOC1;THOC6
1964	viral mRNA export from host cell nucleus (GO:0046784)	2/8	0.0479528	0.299339	0	0	7.0302	21.3545	THOC1;THOC6
1965	DNA metabolic process (GO:0006259)	19/277	0.0485331	0.302419	0	0	1.56202	4.72591	SRPK2;EXD2;TOP2B;DNMT1;TRRAP;XRCC5;PNKP;RPA1;DDX21;TYMS;SMC1A;SAMHD1;FANCG;MSH6;RPA3;POLD1;CDK1;MMS19;KPNA2
1966	plasma membrane bounded cell projection assembly (GO:0120031)	19/278	0.0499849	0.309521	0	0	1.55591	4.66155	CARMIL1;ARF4;EXOC8;PTPRO;RAB11A;HDAC6;PPP1R9B;RAP2C;FGD3;SDCBP;RAP2B;KIF3B;RILPL1;RAB23;SPATA13;PDE6D;ARFIP2;RAPGEF2;ATP6V1D
1967	negative regulation of axon extension (GO:0030517)	4/31	0.050029	0.309521	0	0	3.12801	9.36886	SEMA7A;SEMA4D;TRIM46;SEMA4G
1968	positive regulation of RNA splicing (GO:0033120)	4/31	0.050029	0.309521	0	0	3.12801	9.36886	THRAP3;CELF3;NUP98;ZPR1
1969	regulation of cellular pH (GO:0030641)	4/31	0.050029	0.309521	0	0	3.12801	9.36886	SLC4A8;ATP6AP1;SLC9A7;CHP1
1970	cellular response to amino acid starvation (GO:0034198)	7/74	0.0501939	0.30999	0	0	2.20866	6.60799	SH3GLB1;ATP6V1G2;RRAGC;RRAGB;ATP6V1H;EIF2AK2;ATP6V1D
1971	chromosome condensation (GO:0030261)	5/45	0.0519295	0.31688	0	0	2.64038	7.80991	CSNK2A2;CSNK2B;CDK1;NCAPD2;H1-1
1972	ATP synthesis coupled proton transport (GO:0015986)	3/19	0.0524033	0.31688	0	0	3.95679	11.6677	STOML2;ATP5MC2;ATP5MF
1973	carbohydrate derivative catabolic process (GO:1901136)	3/19	0.0524033	0.31688	0	0	3.95679	11.6677	FUCA1;NAGA;SAMHD1
1974	establishment or maintenance of apical/basal cell polarity (GO:0035088)	3/19	0.0524033	0.31688	0	0	3.95679	11.6677	CLIC4;DLG2;SYNJ2BP
1975	fatty acid transmembrane transport (GO:1902001)	3/19	0.0524033	0.31688	0	0	3.95679	11.6677	SLC2A1;PRKAG2;SLC25A20
1976	histone deubiquitination (GO:0016578)	3/19	0.0524033	0.31688	0	0	3.95679	11.6677	ENY2;USP15;TRRAP
1977	mitochondrion localization (GO:0051646)	3/19	0.0524033	0.31688	0	0	3.95679	11.6677	ATCAY;BRAT1;MFN2
1978	negative regulation of protein localization to nucleus (GO:1900181)	3/19	0.0524033	0.31688	0	0	3.95679	11.6677	UFM1;RAB23;CHP1
1979	pore complex assembly (GO:0046931)	3/19	0.0524033	0.31688	0	0	3.95679	11.6677	AFDN;NUP107;NUP98
1980	positive regulation of oxidoreductase activity (GO:0051353)	3/19	0.0524033	0.31688	0	0	3.95679	11.6677	RFK;FXN;SIRT3
1981	postsynaptic membrane organization (GO:0001941)	3/19	0.0524033	0.31688	0	0	3.95679	11.6677	NLGN3;DLG4;DNAJA3
1982	regulation of exosomal secretion (GO:1903541)	3/19	0.0524033	0.31688	0	0	3.95679	11.6677	SDCBP;VPS4A;CHMP6
1983	positive regulation of supramolecular fiber organization (GO:1902905)	8/91	0.0543014	0.327788	0	0	2.03814	5.93752	APP;CARMIL1;CTTN;CRACD;PRKCE;CDC42EP4;KATNB1;EVL
1984	gene silencing by miRNA (GO:0035195)	4/32	0.0552048	0.330373	0	0	3.01614	8.73686	RBM4;EIF6;PRKRA;DICER1
1985	hematopoietic progenitor cell differentiation (GO:0002244)	4/32	0.0552048	0.330373	0	0	3.01614	8.73686	UFL1;ACE;ARMC6;SBDS
1986	regulation of cell morphogenesis (GO:0022604)	4/32	0.0552048	0.330373	0	0	3.01614	8.73686	FMNL2;LARP4;CAMSAP1;FERMT2
1987	regulation of dendrite morphogenesis (GO:0048814)	4/32	0.0552048	0.330373	0	0	3.01614	8.73686	SEMA4D;HECW1;NEDD4L;RAPGEF2
1988	regulation of intracellular estrogen receptor signaling pathway (GO:0033146)	4/32	0.0552048	0.330373	0	0	3.01614	8.73686	UFL1;VPS18;UFM1;UBA5
1989	regulation of small GTPase mediated signal transduction (GO:0051056)	11/141	0.0560873	0.333926	0	0	1.79081	5.15903	FGD3;GNA13;ABR;NUP62;CHN1;ITGAV;MYO9B;ARHGAP5;SOS1;NGEF;ARHGAP23
1990	positive regulation of organelle assembly (GO:1902117)	5/46	0.0561825	0.333926	0	0	2.57585	7.41625	SH3GLB1;SDCBP;LRSAM1;NUP62;PIP4K2A
1991	regulation of cellular protein localization (GO:1903827)	5/46	0.0561825	0.333926	0	0	2.57585	7.41625	TOR1A;BDNF;TRIM46;GPC2;NDEL1
1992	regulation of DNA metabolic process (GO:0051052)	5/46	0.0561825	0.333926	0	0	2.57585	7.41625	SMG1;XRCC5;THOC1;WRNIP1;KPNA2
1993	chloride transport (GO:0006821)	7/76	0.0565145	0.335326	0	0	2.14441	6.16145	GABRB3;CLCN6;SLC4A8;CLIC4;CLCN3;CLIC1;GABRG2
1994	neutrophil mediated immunity (GO:0002446)	30/488	0.0570973	0.338207	0	0	1.39183	3.9848	STXBP3;PSMD13;LPCAT1;APEH;SDCBP;PNP;COMMD9;PSMB1;ITGAV;ATP6V1D;TXNDC5;CTSA;ACE;APAF1;ANXA3;XRCC5;PTGES2;FUCA1;ATP6AP2;NDUFC2;ARMC8;MAPK14;IGF2R;RAP2C;RAP2B;IMPDH1;TOLLIP;CSNK2B;CDK13;HSPA1B
1995	response to light stimulus (GO:0009416)	6/61	0.0575309	0.33838	0	0	2.30508	6.58199	MSH6;BRSK1;COPS3;POLD1;ERCC6;TRIM32
1996	cellular response to oxidative stress (GO:0034599)	10/125	0.0579975	0.33838	0	0	1.83976	5.23844	ERO1A;MAPK9;DAPK1;HTRA2;HMOX1;SLC4A11;CYCS;PTPRK;EGFR;HSPA1B
1997	negative regulation of macromolecule metabolic process (GO:0010605)	14/194	0.0587678	0.33838	0	0	1.64727	4.66863	APP;LRPAP1;DNMT1;WWP2;DICER1;ROBO1;MECP2;SDCBP;PC;DLG4;PTRH2;FLOT2;DIP2A;PICALM
1998	modulation of chemical synaptic transmission (GO:0050804)	9/109	0.059477	0.33838	0	0	1.90353	5.37208	NLGN3;APP;ABR;SLC4A8;HOMER1;BDNF;DLG4;CAMK2A;CPLX2
1999	regulation of protein ubiquitination (GO:0031396)	9/109	0.059477	0.33838	0	0	1.90353	5.37208	IVNS1ABP;UFL1;NXN;ADGRB1;UBE2D1;CHP1;WASHC1;OGT;HSPA1B
[truncated: 2,885 more rows]
