# Supplementary material for: Abnormal accumulation of extracellular vesicles in hippocampal dystrophic axons and regulation by the primary cilia in Alzheimer’s disease
Source: Acta Neuropathol Commun. 2023 Sep 4;11:142. doi: 10.1186/s40478-023-01637-3 (PMC10478284; doi:10.1186/s40478-023-01637-3)
Supplement: Supplementary file 10 — Additional file 10. Supplementary Table 4. Differentially expressed proteins between APP-immunoprecipitated synaptic proteins of 5xFAD (6 months old, n = 4, one female and three male mice) and WT (6 months old, n = 4, two female and two male mice) control mouse brain and gene-set enrichment analysis utilizing the biological process in Gene Ontology [file 40478_2023_1637_MOESM10_ESM.xlsx]

## Sheet: Differentially Expressed Protei
Gene Symbol	Entrez Gene ID	Accession	Abundance Ratio (log2): (Sample) / (Control)	Abundance Ratio P-Value: (Sample) / (Control)	Abundance Ratio Adj. P-Value: (Sample) / (Control)
		Q9DB22
		Q3UK30	-0.15	0.499239	0.87729
		Q9D6E6	0.02	0.648683	0.964963
		P05067	6.64	1e-17	1.3384e-16
		Q3TY51	-6.64	1e-17	1.3384e-16
		Q61782	-6.64	1e-17	1.3384e-16
2310061I04Rik		Q3UM69	0.75	0.583239	0.92604
2410002F23Rik	668661	Q9CWW9	-0.89	0.0460731	0.216067
Aak1	269774	Q3UHJ0	0.21	0.895093	0.994287
Aars		Q6XMP4	6.64	1e-17	1.3384e-16
Abat	268860	P61922	0.42	0.879401	0.994287
Abcf1		Q3U6P1	1.6	0.0712071	0.297926
Abhd12		D6RFU2	0.82	0.355311	0.775439
Abi1	11308	Q8CBW3	0.02	0.647641	0.964963
Abi2	329165	P62484	0.3	0.995382	0.999509
Ablim1	226251	E9Q030	0.41	0.826135	0.994287
Ablim2	231148	E9Q4K0	0.5	0.712379	0.983917
Abr	109934	Q5SSL4	-0.47	0.193526	0.568805
Acat1		Q3TQP7	0.67	0.532913	0.900266
Acat2		A0A3B2WAL8	2.96	0.00179065	0.012519
Aco2	11429	Q99KI0	0.21	0.895272	0.994287
Acot13	66834	Q9CQR4	0.96	0.281418	0.705365
Acot7	70025	E9PYH2	0.56	0.670571	0.975944
Acsf2	264895	Q8VCW8	2.04	0.0378276	0.186163
Acsl6	216739	Q5F2D0	0.31	0.980308	0.998443
Actb	11461	B2RRX1	1.38	0.0567972	0.254793
Actbl2	238880	Q8BFZ3	1.84	0.0360591	0.178636
Actc1		Q3UIJ3	0.57	0.617367	0.946584
Actg1	11465	P63260	0.21	0.895963	0.994287
Actl6b		F8WI57	-0.98	0.057763	0.258413
Actn1	109711	Q7TPR4	0.56	0.634128	0.959889
Actn2	11472	Q9JI91	-0.49	0.181059	0.552182
Actn4		A0A1L1SV25	-0.06	0.549833	0.911372
Actr1a	54130	P61164	1.47	0.0396372	0.190897
Actr1b	226977	Q8R5C5	1.38	0.058214	0.259234
Actr2	66713	Q5SW83	0.43	0.834391	0.994287
Actr3		Q3TGW0	0.28	0.998817	0.999509
Actr3b	242894	Q641P0	0.13	0.792493	0.994287
Adam22	11496	Q9R1V6	0.05	0.689859	0.979483
Adam23	23792	Q9R1V7
Add1		Q8K232	0.45	0.776967	0.994287
Add1	11518	E9Q1K3	0.59	0.696466	0.982351
Add2	11519	Q8C0Y2	0.31	0.963465	0.995483
Add3	27360	Q3UNK1	0.34	0.915523	0.994287
Adgrb3	210933	Q8BJ13	-0.18	0.457613	0.850128
Adgrl1	330814	Q80TR1	-0.17	0.429049	0.827463
Adipoq		E9PWU4	0.43	0.854843	0.994287
Afdn		E9Q852	0.19	0.854506	0.994287
Agap1	347722	Q8BXK8	0.38	0.945325	0.994287
Agap2	216439	Q3UHD9	-0.25	0.35771	0.775439
Agap3		A0A0G2JER6	-0.71	0.256875	0.656066
Agfg2		Q3TBU7	0.29	0.96706	0.995483
Agrn		A2ASQ1	-1.3	0.0322544	0.16194
Ahcyl1	229709	Q80SW1	3.45	6.2217e-07	6.83541e-06
Ahnak		A0PJF4	1.09	0.287677	0.708591
Ahsg		A0A338P7H5	-6.64	1e-17	1.3384e-16
Ajm1	381353	A2AJA9	0.5	0.706508	0.983917
Ak1		A0A0A6YXW8	0.45	0.85842	0.994287
Ak5	229949	Q920P5	-2.18	1.90531e-05	0.0001789
Akap6	238161	Q3UHR2	-2.11	3.45281e-05	0.000313862
Akirin1	68050	Q99LF1
Akna	100182	Q80VW7	-3.18	9.95665e-05	0.000838956
Akr1a1	58810	Q80XJ7	1.92	0.0551972	0.251818
Alb	11657	Q546G4	0.02	0.785271	0.994287
Aldh6a1	104776	Q8K0L1	0.08	0.745896	0.992658
Aldoa		Q6NY00	0.9	0.288402	0.708591
Alg2	56737	Q9DBE8	0.42	0.835036	0.994287
Ank1	11733	G5E8J2	-0.97	0.158821	0.520626
Ank2	109676	Q8C8R3	0.57	0.711906	0.983917
Ank2		S4R2F3	0.39	0.849097	0.994287
Ank3		W6PPA1	0.39	0.850757	0.994287
Ankrd63	383787	A2ARS0	-1.7	0.00246665	0.016785
Anks1b		S4R2Q2	0.46	0.850873	0.994287
Aoc3	11754	O70423	4.16	1.79821e-11	2.36748e-10
Ap1b1	11764	Q8CC13	0.99	0.217885	0.608552
Ap2a1	11771	P17426	0.22	0.916234	0.994287
Ap2a2	11772	Q6PEE6	0.33	0.931706	0.994287
Ap2b1	71770	Q5SWR1	0.18	0.859702	0.994287
Ap2m1	11773	Q5FWI9	0.26	0.971265	0.996497
Ap2s1	232910	P62743	0.17	0.841126	0.994287
Ap3b1	11774	Q9Z1T1	1.36	0.197178	0.57598
Ap3b2	11775	Q9JME5	-0.04	0.57927	0.92604
Ap3d1	11776	O54774	0.1	0.754748	0.994287
Ap3m2	64933	Q8R2R9	-0.9	0.178873	0.549853
Apoa1	11806	Q00623	0.44	0.822424	0.994287
Apoe		Q4FK40	0.02	0.800271	0.994287
Apoo	68316	Q9DCZ4	0.63	0.657066	0.970207
Aqp4		A0A5F8MQ17	0.53	0.67366	0.976171
Arf3	11842	P61205	0.22	0.91892	0.994287
Arf5	11844	P84084	-0.18	0.56346	0.917326
Arf6	11845	P62331	-6.64	1e-17	1.3384e-16
Arfgap3	66251	A0A0R4J0T8	-1.25	0.0232466	0.122158
Arhgap12	75415	S4R248	-6.64	1e-17	1.3384e-16
Arhgap30	226652	Q640N3	-0.63	0.113817	0.416498
Arhgap39	223666	G3X932	-0.29	0.324803	0.752952
Arhgap44	216831	Q5SSM3	-6.64	1e-17	1.3384e-16
Arhgef11	213498	Q68FM7	-0.47	0.366828	0.776783
Arhgef2		H3BJU7	-0.71	0.0951948	0.367212
Arhgef7	54126	Q9ES28	-0.72	0.0831106	0.336963
Arl8b	67166	Q9CQW2	0.69	0.605788	0.941927
Armc6	76813	Q8BNU0	-6.64	1e-17	1.3384e-16
Arpc1a	56443	Q9R0Q6	-0.12	0.487691	0.875698
Arpc2	76709	Q9CVB6	0.18	0.860975	0.994287
Arpc3	56378	Q9JM76	-0.3	0.311822	0.735417
Arpc4	68089	P59999	0.33	0.991475	0.999509
Arpc5l	74192	Q9D898	0.12	0.772725	0.994287
Arvcf	11877	P98203	-0.39	0.256276	0.65592
Asap2		Q6A074	-1.48	0.00223553	0.0152337
Ass1	11898	P16460
Atad3	108888	Q925I1	0.6	0.581708	0.92604
Atp1a1		Q3TXF9	0.15	0.831188	0.994287
Atp1a2		Q6ZQ49	-0.29	0.374266	0.784647
Atp1a3	232975	A0A0G2JGX4	0.37	0.887909	0.994287
Atp1b1	11931	Q3TV47	-0.73	0.0796494	0.326482
Atp2a2	11938	O55143	1.46	0.0408054	0.194397
Atp2b1		Q3TSK3
Atp5c1	11949	Q8C2Q8	0.53	0.790608	0.994287
Atp5f1a	11946	Q03265	0.34	0.92297	0.994287
Atp5f1b	11947	P56480	-0.04	0.576934	0.92604
Atp5mc1	11951	Q9CR84	2.62	0.00505615	0.0321906
Atp5pb		Q3TJD4	0.66	0.513025	0.89026
Atp5pd	71679	Q9DCX2	0.8	0.37251	0.784647
Atp5po	28080	Q9DB20	0.84	0.336303	0.758487
Atp6ap1		Q3THZ3	-0.21	0.397785	0.797709
Atp6v0a1		Q6NXX6	0.56	0.634379	0.959889
Atp6v0c	11984	A3KML5	0.37	0.883177	0.994287
Atp6v0d1		Q921S5	0.04	0.673133	0.976171
Atp6v1a	11964	P50516	0.64	0.53636	0.903826
Atp6v1b2	11966	P62814	0.53	0.666906	0.972403
Atp6v1c1		Q3TG21	0.54	0.653217	0.967864
Atp6v1d	73834	P57746	0.39	0.854161	0.994287
Atp6v1e1	11973	P50518	0.23	0.922669	0.994287
Atp6v1f	66144	Q9D1K2	3.33	2.02789e-06	2.18822e-05
Atp6v1g2	66237	G5E923	0.56	0.636327	0.961335
Atp6v1h		A0A0A6YW86	1.14	0.226662	0.615774
Baiap2	108100	B1AZ46	0.13	0.788042	0.994287
Banf1	23825	O54962	-0.1	0.50389	0.880082
Basp1	70350	Q91XV3	0.64	0.537818	0.903826
Bcan		A0A0A6YW95	0.42	0.859945	0.994287
Bcas1	76960	Q80YN3	1.03	0.192901	0.568495
Bcr	110279	A2RRK7	-0.49	0.187543	0.558823
Bdh1	71911	Q80XN0	-0.2	0.462604	0.854243
Begain		A0A1B0GT88	0.87	0.446549	0.841801
Bsn	12217	O88737	0.21	0.893384	0.994287
Btbd17	72014	Q9DB72	-0.96	0.0780952	0.321198
Bud31	231889	Q6PGH1	0.32	0.995301	0.999509
C1qa		Q3TXB1	1.64	0.0184845	0.101539
C1qb		Q3U6I5	2.34	0.000365297	0.00280042
C1qtnf4	67445	Q8R066	1.89	0.030766	0.155597
C2cd2l	71764	Q80X80	0.41	0.822982	0.994287
C3	12266	P01027	0.75	0.45001	0.843288
C4b		B2RXW7	0.94	0.254347	0.651672
Ca2	12349	P00920	0.04	0.692389	0.980101
Cab39	12283	Q06138	3.68	3.97741e-06	4.24462e-05
Cacna1a	12286	Q3UHN4	-0.02	0.619677	0.946584
Cacna1e	12290	A0A087WS83	2.14	0.00848481	0.051322
Cacna2d1		E9Q1X8	0.78	0.390841	0.794305
Cacna2d2	56808	A0A411ACX9	0.92	0.301043	0.723848
Cacna2d3		A0A286YCT5	1.25	0.0939942	0.364613
Cacnb4	12298	Q8R0S4	-0.71	0.0869581	0.344303
Calm2	12313; 12314; 12315	P0DP27	-0.71	0.0864772	0.344303
Calml3	70405	Q9D6P8
Camk2a	12322	P11798	0.24	0.946597	0.994287
Camk2b	12323	P28652	-0.6	0.169619	0.536325
Camk2d	108058	E9Q1W0	-0.68	0.0965438	0.36944
Camk2g	12325	Q923T9	-0.16	0.446421	0.841801
Camk4	12326	Q8BGR3	-6.64	1e-17	1.3384e-16
Camkk1	55984	Q8VBY2	-1.18	0.0378473	0.186163
Camkv		A0A0A6YW88	-0.76	0.0699835	0.295615
Camsap3	69697	Q80VC9	0.67	0.603444	0.940214
Cand1		Q3UMI9	-0.27	0.429808	0.828
Cap1		Q3UNQ0	1.96	0.00363205	0.0238446
Capns1	12336	O88456	0.81	0.537741	0.903826
Capza2		Q3UBZ3	0.16	0.831298	0.994287
Capzb		Q3TRH8	0.28	0.997106	0.999509
Cask		B7ZP42
Caskin1		B7ZNJ3	-1.01	0.0801546	0.327444
Ccdc124	234388	Q9D8X2	1.03	0.236205	0.628392
Ccdc177	380768	Q3UHB8	0.47	0.743999	0.992431
Ccdc47	67163	Q0VBU4	1.59	0.117871	0.428419
Cct2		A0A1W2P7B7	0.55	0.645373	0.964963
Cct4	12464	P80315	1.6	0.0472509	0.220337
Cct5	12465	P80316	1.13	0.142545	0.481275
Cct6a	12466	Q52KG9	1.01	0.210008	0.596418
Cct7		Q3TET0	0.24	0.968156	0.995483
Cd47		A0A2R8VI94	-6.64	1e-17	1.3384e-16
Cd81		Q3UWG5	3.52	2.07436e-08	2.47544e-07
Cdc42ep4		A2A6Q2	0.84	0.428399	0.827463
Cdh2	12558	Q3UIC2	0.47	0.74756	0.992853
Cdk5	12568	P49615	-0.23	0.423685	0.825802
Cenpv	73139	Q9CXS4	-1.22	0.0291754	0.148482
Cep162		B9EKT8	-2.22	1.40901e-05	0.000138472
Cep170		A0A0A6YVZ3	0.48	0.762923	0.994287
Cep170b	217882	B9EIX2	-0.59	0.177398	0.549454
Cfl1		Q9CX22	0.77	0.395783	0.797709
Chaf1b	110749	Q9D0N7	0.71	0.58661	0.92668
Chm		Q9QXG2	3.27	0.000388581	0.00296484
Ciita	12265	Q8HW99	6.64	1e-17	1.3384e-16
Cit	12704	P49025	-0.37	0.386815	0.792178
Ckb	12709	Q04447	1	0.211142	0.597864
Ckmt1	12716	Q545N7	0.49	0.716105	0.983917
Clasp1		A0A087WNW8	0.48	0.761723	0.994287
Clasp2	76499	A2RRR3	0.16	0.826931	0.994287
Clcn3		Q8K4W7	0.14	0.800218	0.994287
Cldn11	18417	Q60771	-0.26	0.563044	0.916957
Cltc	67300	Q68FD5	0.34	0.916698	0.994287
Clu		Q9JK98	6.64	1e-17	1.3384e-16
Cmas	12764	A0A0R4J0B4	-0.2	0.603522	0.940214
Cmpk1	66588	Q9DBP5	0.84	0.510157	0.88719
Cmtr2	234728	Q8BWQ4	-2.82	7.336e-08	8.58525e-07
Cnksr2	245684	A2AI78	-0.1	0.503153	0.880026
Cnp	12799	Q3TYL9	-0.05	0.561257	0.916511
Cnrip1		F7C0H6	0.13	0.782114	0.994287
Cntfr		Q3UVR2	-2.55	4.0261e-05	0.000363927
Cntn1	12805	P12960	0.45	0.777549	0.994287
Cntn2		Q3UH39	1.07	0.311136	0.735417
Cntnap1	53321	O54991	0.59	0.590776	0.929926
Coil	12812	E9Q284	-6.64	1e-17	1.3384e-16
Col4a1	12826	P02463	-6.64	1e-17	1.3384e-16
Col4a2	12827	B2RQQ8	-2.11	3.40649e-05	0.000313773
Col6a3		A0A087WS16	5.5	2.10693e-09	2.6041e-08
Coro1c		Q3TF74	0.71	0.608485	0.942189
Coro2a		Q3U4G8	-0.01	0.615307	0.946584
Coro2b	235431	Q8BH44	0.8	0.370565	0.783328
Cotl1	72042	Q544F6	1.11	0.183319	0.553728
COX2		A0A023J6F3	0.23	0.926931	0.994287
Cox4i1	12857	P19783	0.12	0.775471	0.994287
Cox5a	12858	P12787	-0.33	0.28996	0.708591
Cox5b		P19536	-6.64	1e-17	1.3384e-16
Cox6a1	12861	P43024	0.59	0.593223	0.932539
Cox6b1	110323	P56391	0.69	0.475114	0.865387
Cox6c	12864	Q9CPQ1	0.69	0.484451	0.8743
Cox7a2	12866	P48771	-0.45	0.207154	0.593347
Cox7c	12867	P17665	-0.52	0.17132	0.537198
Cox8a	12868	Q64445	2.6	0.00221487	0.0152337
Cpeb2		Q812E0	-0.26	0.543281	0.905156
Cpne2	234577	P59108	0.03	0.665547	0.972403
Cpne4		Q9D6C8	0.81	0.362324	0.775439
Cpne5	240058	Q8JZW4	-0.71	0.0863316	0.344303
Cpne6	12891	Q9Z140	1.96	0.00358188	0.0236756
Cpne7	102278	Q0VE82	1.15	0.133415	0.456818
Cpne8		Q05D94	1	0.361258	0.775439
Cracdl	72097	E9Q3M9	0.21	0.903198	0.994287
Crmp1	12933	Q6P1J1	0.84	0.340925	0.758487
Crocc	230872	Q8CJ40	0.46	0.752479	0.994287
Cryab		A0A1L1SRG5	1.01	0.209511	0.596418
Crym	12971	Q3UPX0	6.64	1e-17	1.3384e-16
Cryzl2	226527	Q3UNZ8	1.63	0.0922244	0.359456
Cs		Q0QEL9	-0.08	0.524379	0.898164
Csnk1a1		Q3U844	-0.16	0.438775	0.836102
Csnk1e	27373	Q3TYE1	0.4	0.832337	0.994287
Csnk2a1	12995	Q60737	0.42	0.810261	0.994287
Csnk2a2	13000	Q545V8	0.21	0.884916	0.994287
Csrp1	13007	P97315	0.2	0.889648	0.994287
Cstf2		B3V097
Ctbp1		A0A0J9YTW3	0.33	0.929962	0.994287
Ctcf		Q05CK6
Ctnna2		E0CXB9	0.09	0.744374	0.992431
Ctnnb1	12387	Q02248	-0.4	0.23871	0.629756
Ctnnd2		B7ZNF6	-0.2	0.404928	0.807636
Cttn	13043	Q8BNA5	-0.28	0.390421	0.794305
Cul3		E9Q4T8	6.64	1e-17	1.3384e-16
Cul9		Q80TT8	-6.64	1e-17	1.3384e-16
Cyc1	66445	Q9D0M3	0.89	0.290961	0.708591
Cycs	13063	P62897	0.41	0.821246	0.994287
Cyfip1	20430	A0A0R4J119	-0.18	0.420269	0.82266
Cyfip2	76884	Q5SQX6	0.12	0.776557	0.994287
Cyld		Q3V028	-2.23	1.11251e-05	0.000110453
Cyth2	19158	Q99KH2	-0.32	0.293674	0.708591
D630045J12Rik		D3YTS3	-6.64	1e-17	1.3384e-16
Dbn1	56320	Q9QXS6	1.13	0.140638	0.476497
Dbnl	13169	Q62418	-0.8	0.151138	0.502237
Dcaf7		Q3U3H9	1.08	0.34684	0.763489
Dcakd	68087	Q8BHC4	6.64	1e-17	1.3384e-16
Dclk1	13175	Q9JLM8	0.44	0.786141	0.994287
Dclk2		A0A0A6YWI6	-0.17	0.440523	0.836102
Ddhd2	72108	Q80Y98	-0.61	0.199105	0.57903
Ddn	13199	Q80TS7	0.08	0.72845	0.990764
Ddx1	104721	Q91VR5	0.5	0.746184	0.992658
Ddx3x		B9EKE9	0.24	0.939441	0.994287
Ddx5		Q3UXW3	-1.07	0.0969571	0.36944
DEPDC1		A0A2X0SSJ1	-0.33	0.288009	0.708591
Dgka		R4I4W1	-6.64	1e-17	1.3384e-16
Dgkb	217480	Q6NS52	-0.41	0.227671	0.615774
Dgkg	110197	Q8C413	-0.41	0.283431	0.705394
Dgki		D3Z519	-0.87	0.0461568	0.216067
Dhx15		A0A0G2JG10	-1.78	0.000357	0.00274986
Dhx9	13211	E9QNN1	-2.31	7.05393e-06	7.36558e-05
Dkc1		Q3TI79	-6.64	1e-17	1.3384e-16
Dlat		Q99LL2	-0.15	0.658419	0.970207
Dld	13382	O08749	0.05	0.691602	0.979483
Dlg1	13383	Q3UP61	0.76	0.408555	0.80893
Dlg2	23859	Q91XM9	0.52	0.681993	0.976171
Dlg3	53310	A2BEE9	0.68	0.49632	0.87729
Dlg4	13385	Q62108	0.08	0.830654	0.994287
Dlgap1	224997	Q9D415	0.09	0.733037	0.990993
Dlgap3	242667	B1AS06	-0.16	0.500745	0.877436
Dlgap4	228836	B1AZP2	0.19	0.870909	0.994287
Dlst	78920	Q9D2G2	0.61	0.575958	0.92604
Dmtn		Q3UEW2	0.13	0.792641	0.994287
Dmxl2	235380	Q8BPN8	0.09	0.840651	0.994287
Dnaja1	15502	P63037	0.38	0.884825	0.994287
Dnaja2		Q3TFF0	1.15	0.130821	0.451296
Dnaja3	83945	Q3TJA9	0.86	0.320891	0.745667
Dnajc11	230935	Q5U458	-0.59	0.216246	0.608552
Dnajc19	67713	G3X8S1	1	0.405235	0.807636
Dnajc8	68598	A2ALF2	1.06	0.177487	0.549454
Dnm1	13429	A0A0J9YUN4	0.76	0.412607	0.812492
Dnm1l	74006	E9PUD2	0.12	0.780368	0.994287
Dock9	105445	A0A5F8MPL9	0.57	0.666934	0.972403
Dpysl2	12934	O08553	0.14	0.802248	0.994287
Drg1	13494	P32233	0.47	0.739159	0.990993
Dsp	109620	E9Q557	-1.86	0.000201786	0.00164082
Dst		E9Q9X1	0.48	0.738357	0.990993
Dstn	56431	Q4FK36	-0.35	0.274806	0.690936
Dtd1	66044	Q9DD18	0.62	0.651717	0.967393
Dusp3		B1AQF4	1.4	0.102538	0.384941
Dync1h1	13424	Q9JHU4	0.52	0.676586	0.976171
Dync1i1	13426	D6Q0F3	1.33	0.131228	0.451296
Dynll2	68097	Q9D0M5	-0.88	0.043087	0.204263
Dzank1	241688	B2RUH8	1.17	0.289206	0.708591
Echs1	93747	Q8BH95	-0.18	0.512327	0.89026
Edf1	59022	Q9JMG1	6.64	1e-17	1.3384e-16
Eef1a1	13627	P10126	0.3	0.972204	0.996497
Eef1a2	13628	P62631	0.91	0.279409	0.701781
Eef1g	67160	Q9D8N0
Eef2		Q3UMI7	0.99	0.218928	0.608552
Efhd2		Q9D8Y0	0.15	0.86464	0.994287
Eftud2		G3UZ34	-6.64	1e-17	1.3384e-16
Eif1	20918	P48024
Eif1a	13664	A0A494BB95
Eif1ax	66235	Q8BMJ3	0.84	0.336167	0.758487
Eif2s3x		Q9CRE9	0.86	0.43478	0.832941
Eif4a2	13682	E9Q561	-0.54	0.178275	0.549454
Eif5a2	208691	Q8BGY2	0.54	0.66024	0.970577
Eif5b	226982	Q05D44	-0.18	0.422958	0.825802
Elavl4	15572	Q9CXQ0	-0.63	0.187092	0.558166
Elfn2	207393	Q68FM6	0.17	0.82366	0.994287
Elmo2	140579	Q8BHL5	-0.57	0.141175	0.477981
Elob	67673	P62869	2.22	0.00575274	0.0358714
Eno1	13806; 433182	P17182	2.02	0.00470244	0.0300968
Enpp6		D3YU63	0.9	0.281884	0.705394
Epb41l1		Q8C8P2	-0.57	0.207702	0.593347
Epb41l2		Q811B2	0.26	0.922417	0.994287
Epb41l3	13823	Q9WV92	0.24	0.94671	0.994287
Epha4	13838	Q03137	1.25	0.201633	0.584978
Epm2aip1	77781	Q8VEH5	-0.5	0.323432	0.751211
Erc2	238988	Q3UHT7	0.05	0.68323	0.976171
Exoc6	107371	A0A5F8MP92	0.2	0.87707	0.994287
Exog	208194	Q8C163	1.91	0.0500687	0.230811
Fabp5	16592	Q497I3	-6.64	1e-17	1.3384e-16
Fam171a2	217219	A2A699	-0.84	0.171517	0.537198
Fam81a		D3YYF8	-0.56	0.267787	0.67633
Farp1	223254	F8VPU2	0.73	0.437169	0.836102
Farsa		E9PWY9	0.68	0.494757	0.87729
Farsb		A0A087WS80	0.17	0.884241	0.994287
Fau		A0A494BBA8	-4.29	3.13756e-10	3.98989e-09
Fbl		Q3UJS2	5.02	2.03416e-08	2.44554e-07
Fbll1	237730	Q80WS3	1.77	0.0368489	0.182288
Fbxo41	330369	Q6NS60	-0.37	0.259507	0.660699
Fcgbp		E9Q0B5	-0.71	0.0868657	0.344303
Fech		Q3UC49
Fh	14194	P97807	0.86	0.315998	0.738192
Fibcd1	98970	A2AV25	1.16	0.301644	0.724934
Fip1l1		D3Z3F1	0.01	0.648874	0.964963
Fis1	66437	Q9CQ92	0.29	0.984856	0.998846
Fkbp3	30795	Q62446	0.87	0.311861	0.735417
Flii	14248	Q9JJ28	0.47	0.743286	0.992389
Flot1		G3UYU4	0.3	0.982581	0.998846
Flot2	14252	Q60634	0.16	0.818884	0.994287
Fmr1	14265	Q6AXB7	-2.51	0.000401651	0.00301705
Frem1		E9Q5Z7	1.33	0.0695612	0.294344
Frmd4b		Q8K0I1	6.64	1e-17	1.3384e-16
Fscn1	14086	Q61553	0.94	0.393261	0.797551
Fxr1	14359	Q61584	-0.12	0.653156	0.967864
Gabarap		A0A1S6GWH0	0.59	0.692861	0.980101
Gabrb3		F6ZYH6	-0.2	0.559433	0.914149
Gabrg2		Q8C8H5	-0.27	0.387668	0.792178
Gapdh	14433	A0A0A0MQF6	0.48	0.736931	0.990993
Gar1		D3YZ09	-0.78	0.129108	0.451296
Gda		Q71RH5	-0.23	0.426977	0.827463
Gdi1	14567	P50396	1.73	0.0122436	0.0703678
Gfap	14580	P03995	1.35	0.0770831	0.317305
Gfra2	14586	O08842	6.64	1e-17	1.3384e-16
Git1	216963	Q68FF6	-1.03	0.0227666	0.120026
Gja1	14609	P23242	0.5	0.707394	0.983917
Gk	14933	Q3TEN9	-0.57	0.262081	0.664807
Glrx3		A0A1B0GT04	0.68	0.514208	0.890717
Gls		D3Z7P4	0.17	0.835597	0.994287
Glud1	14661	P26443	-1.21	0.0337337	0.168148
Glul	14645	P15105	-0.62	0.118939	0.431979
Glyr1	74022	D3YYT1	-1.32	0.0141322	0.0805535
Gm5478		A0A2R8VHP3	-6.64	1e-17	1.3384e-16
Gm9392		C5H0E8	0.35	0.904439	0.994287
Gna14	14675	Q8C3M7	-0.39	0.245744	0.640814
Gnai1	14677	B2RSH2	-0.41	0.361566	0.775439
Gnai2	14678	P08752	0.02	0.757831	0.994287
Gnal	14680	Q3TY78
Gnao1	14681	P18872	-0.32	0.29246	0.708591
Gnaq	14682	P21279	-0.11	0.496856	0.87729
Gnaz	14687	O70443	-0.04	0.579245	0.92604
Gnb1	14688	Q3TQ70	0.69	0.485007	0.8743
Gnb2		E9QKR0	0.38	0.867534	0.994287
Gnl1	14670	Q52KE3	-0.19	0.469642	0.859946
Gnpda2	67980	Q9CRC9	1.44	0.183052	0.553267
Golga2	99412	A0A6I8MX07	1.02	0.364821	0.775439
Got1	14718	P05201	0.03	0.67678	0.976171
Got2	14719	P05202	0.48	0.735292	0.990993
Gpd1l	333433	Q3ULJ0	2.96	0.000149191	0.00125057
Gpd2	14571	Q64521	0.35	0.90582	0.994287
Gphn	268566	Q8BUV3	0.06	0.695698	0.98184
Gpi	14751	P06745	1.99	0.00307297	0.0204513
Gpm6b	14758	Q3US81	-0.02	0.71343	0.983917
Gpx4	625249	O70325	-6.64	1e-17	1.3384e-16
Grhpr		B1AXQ0	1.86	0.0677408	0.289422
Gria2		E9QKC0	-0.04	0.579701	0.92604
Gria3		C9K0Y5	-0.2	0.500119	0.87729
Grik2		P39087	-0.7	0.163672	0.526792
Grin1	14810	A2AI16	0.19	0.868032	0.994287
Grin2a	14811	P35436	0.48	0.725995	0.989916
Grin2b	14812	G3X9V4	0.62	0.555345	0.913503
Grm3	108069	Q9QYS2	-6.64	1e-17	1.3384e-16
Grm5	108071	Q4VA56	0.71	0.595333	0.933459
Gsdma3	450219	Q5Y4Y6	0.82	0.356278	0.775439
Gsk3b	56637	E9QAQ5	-0.06	0.596446	0.933995
Gsn		Q3UCW8	2.68	3.34099e-05	0.000308325
Gstm4	14865	Q8R5I6	-0.49	0.227108	0.615774
Gtpbp1	14904	O08582	-0.73	0.227194	0.615774
Gucy1b1	54195	O54865	-0.98	0.15062	0.501205
H1-1	80838	P43275	-0.61	0.205128	0.593347
H1-2	50708	P15864	-0.05	0.559283	0.914149
H1-4	50709	P43274	-0.31	0.305955	0.727632
H1f0		Q3U4Y0	-1.28	0.00693758	0.0424401
H1f3		Q3U292	-0.54	0.152594	0.506037
H2ac20	319176	Q149V4	-0.69	0.092368	0.359456
H2ac25	319162	Q8BFU2	-1.79	0.000329751	0.00261053
H2ax	15270	P27661	-1.6	0.00110624	0.00795211
H2az2	77605	Q3THW5	-0.58	0.206989	0.593347
H2bc21	319190	Q64524	-2.23	1.31455e-05	0.000129714
H2bc3	319178	Q64475	-1.78	0.000355806	0.00274986
H3-3a; H3-3b	15078; 15081	P84244	-0.66	0.10273	0.384941
H4c1; H4c11; H4c12; H4c14; H4c16; H4c2; H4c3; H4c4; H4c6; H4c8; H4c9; Hist1h4m	100041230; 319155; 319156; 319157; 319158; 319159; 319160; 319161; 320332; 326619; 326620; 69386; 97122	P62806	-2.42	2.73469e-06	2.93782e-05
Hacd3	57874	Q8K2C9	1.55	0.0927924	0.360818
Hadha	97212	Q8BMS1	1.48	0.161752	0.525526
Hadhb	231086	Q99JY0	0.09	0.736519	0.990993
Hapln1	12950	Q9QUP5	1.15	0.16525	0.527427
Hapln2	73940	Q9ESM3	3.07	2.46777e-06	2.65697e-05
Hba-a1	110257; 15122	Q91VB8	-0.74	0.0760574	0.314955
Hbbt1		D4N6R6	-0.59	0.131244	0.451296
Hc		Q8BNV3	-0.07	0.545342	0.907655
Hdgfl3	29877	Q9JMG7	-0.23	0.373823	0.784647
Hdlbp	110611	Q8VDJ3	-0.55	0.2318	0.620824
Hectd4	269700	Q80W01	0.94	0.440744	0.836102
Hepacam	72927	B2RSY3	0.4	0.907642	0.994287
Higd1a		A0A1L1ST61	0.27	0.998878	0.999509
Hist1h3i		A1L0V4	-3.03	9.63258e-09	1.16675e-07
Hist2h2bb	319189	Q64525	0.23	0.930212	0.994287
Hist2h3b	15077; 260423; 319148; 319149; 319150; 319151; 319154; 97114	B9EI85	-1.49	0.00216505	0.0150067
Hk1		Q3UE51	-0.12	0.488143	0.875698
Hmgb1		Q8BNM0	0.25	0.952077	0.994287
Hnrnpa0	77134	Q9CX86	-1.66	0.00524261	0.0333339
Hnrnpa1		Q3TFB1	-1.08	0.0177948	0.0986152
Hnrnpa2b1	53379	O88569	-1.82	0.000272734	0.00220232
Hnrnpa3	229279	Q0VG47	-1.97	9.74525e-05	0.000824009
Hnrnpab		Q9D6G1	-0.64	0.185643	0.557348
Hnrnpc		Q3U6P5	-6.64	1e-17	1.3384e-16
Hnrnpd	11991	Q60668	-0.8	0.0601892	0.265636
Hnrnph2	56258	P70333	-1.57	0.00133526	0.00951371
Hnrnpk	15387	Q3U9Q3	0.06	0.711458	0.983917
Hnrnpl	15388	Q8R081	-2.31	6.84842e-06	7.18194e-05
Hnrnpm		Q3TW40	-0.56	0.146249	0.488674
Hnrnpr	74326	Q3UZI0	-1.13	0.039115	0.189512
Hnrnpu		Q3ULH5	-0.74	0.0767823	0.316335
Hnrnpul2	68693	Q00PI9	-0.71	0.109109	0.405703
Homer1	26556	Q9Z2Y3	0.16	0.831335	0.994287
Homer2	26557	Q9QWW1	0.54	0.650886	0.966704
Hp1bp3	15441	Q3TEA8	-0.57	0.137604	0.46884
Hpx	15458	Q91X72	0.12	0.774385	0.994287
Hsp90aa1		Q3TKB9	1.84	0.00688566	0.0422827
Hsp90ab1	15516	Q71LX8	0.87	0.484939	0.8743
Hsp90b1		Q3TUD6	1.67	0.113333	0.416498
Hspa12a	73442	Q8K0U4	0.74	0.423895	0.825802
Hspa4		Q571M2	4.76	4.5941e-13	6.06497e-12
Hspa4l	18415	P48722	1.27	0.0855155	0.344303
Hspa8		Q3TRH3	-6.64	1e-17	1.3384e-16
Hspa8		Q3TEK2	0.33	0.931518	0.994287
Hspa9	15526	P38647
Hspd1	15510	P63038	0.89	0.290601	0.708591
Hspe1-rs1		Q9JI95	-0.04	0.578986	0.92604
Hspg2		B1B0C7	-1.48	0.00221699	0.0152337
Icam5	15898	Q60625	0.22	0.908755	0.994287
Idh3b	170718	Q91VA7	0.55	0.649084	0.964963
Idh3g	15929	Q3TGZ3	1.37	0.0597072	0.26491
IGHG3		A0A4E9FT70	1.57	0.0259871	0.13466
Ighv1-18		A0A0A6YXN4	0.9	0.385533	0.792178
Ighv7-3		X5J5G7	0.16	0.834413	0.994287
Igkv8-26		A0A075B5N5	-0.04	0.579555	0.92604
Igkv8-28		A0A075B5N3	0.4	0.840549	0.994287
Igl		Q99M11	1.03	0.195048	0.572344
Iglv1		Q9D8W4	0.92	0.267498	0.67633
Igsf9b	235086	A0A1L1SR84	-0.96	0.0508955	0.233071
Ildr2	100039795	B5TVM2	-0.17	0.489451	0.875698
Immt	76614	Q3U7N2	1.55	0.027707	0.141753
Ina	226180	P46660	0.04	0.673617	0.976171
Inpp1	16329	P49442	1.58	0.143554	0.483337
Ipo7	233726	Q9EPL8	0.02	0.745086	0.992658
Ipo9		E0CY46	-0.02	0.742611	0.992389
Iqsec1	232227	E9PUA3	0.68	0.486531	0.875698
Iqsec2	245666	Q5DU25	0.61	0.567944	0.921838
Iqsec3	243621	Q3TES0	-0.14	0.460114	0.851185
Irak1		B1AUW8	-6.64	1e-17	1.3384e-16
Itih1		Q91WU7	0.5	0.726551	0.989916
Itih2	16425	Q61703	0.36	0.966338	0.995483
Itm2c	64294	Q91VK4	6.64	1e-17	1.3384e-16
Itpka	228550	Q8R071	-1.13	0.0145208	0.082381
Jcad	240185	B7ZN02	-1.8	0.000867669	0.00635024
Jup	16480	Q02257	-2.05	5.38661e-05	0.000472792
Kalrn		B1B1A7	-0.61	0.164696	0.527427
Kbtbd11	74901	Q8BNW9	-0.14	0.465224	0.856043
Kcnab2	16498	A0A571BF54	-0.01	0.608024	0.942189
Kcnb1		Q80X33	-1.64	0.00648907	0.0402555
Kcnd3	56543	Q3UH54	-0.2	0.49692	0.87729
Kcnj4	16520	Q9QYK8	-0.43	0.365713	0.775439
Kcnq2	16536	B7ZBV7	-0.1	0.557906	0.913503
Kctd12	239217	A0A0R4J2B2	0.26	0.966825	0.995483
Kctd16	383348	Q5DTY9	0.34	0.923444	0.994287
Kctd4	67516	Q9D7X1	0.66	0.6202	0.946584
Kif2a	16563	P28740	-0.28	0.332131	0.758487
Kif3b		Q80U27	-0.2	0.479965	0.871928
Kifap3	16579	P70188	0.04	0.734585	0.990993
Kpnb1		Q3TFE8	0.64	0.615441	0.946584
Kras		Q3U2W7	0.21	0.893747	0.994287
Krt1	16678	P04104	-1.21	0.00960884	0.0571927
Krt10	16661	A2A513	-0.25	0.360275	0.775439
Krt14	16664	Q61781	-1.97	9.34517e-05	0.00080452
Krt15	16665	Q61414	0.02	0.743524	0.992389
Krt16	16666	Q9Z2K1	-1.18	0.0110997	0.0652314
Krt17	16667	Q9QWL7	-2.49	1.59112e-06	1.72075e-05
Krt2	16681	Q3TTY5	-0.77	0.0669125	0.286641
Krt42	68239	Q6IFX2	-2.38	4.08739e-06	4.3524e-05
Krt5	110308	Q32P04	-6.64	1e-17	1.3384e-16
Krt6a	16687	P50446	-2.06	4.73584e-05	0.000421786
Krt77	406220	Q6IFZ6
Krt78		Q0VDM9	-1.56	0.0013665	0.00966527
Krt79	223917	Q8VED5	-2.22	1.42975e-05	0.000140225
Ksr1	16706	Q61097	-0.2	0.40697	0.80893
Lactb		Q80UJ8	-0.81	0.0684779	0.292056
Lama2	16773	Q60675	-6.64	1e-17	1.3384e-16
Lama5	16776	Q61001	-6.64	1e-17	1.3384e-16
Lamb2	16779	Q3USI2	-2.4	3.27312e-06	3.50072e-05
Lamc1	226519	F8VQJ3	-1.43	0.0137264	0.0784252
Lancl1	14768	O89112	-0.53	0.2293	0.617885
Lancl2		F6RJV6	-6.64	1e-17	1.3384e-16
Lcp1		Q3TJX0	1.05	0.374155	0.784647
Ldha		A0A1B0GQX5	0.23	0.925814	0.994287
Ldhb	16832	A0A6I8MX27	0.32	0.953649	0.994287
Lgi1		A0A0G2JGB7	-0.25	0.355849	0.775439
Lgi3	213469	Q3V1R3	0.31	0.957644	0.994287
Lmnb2		A0A0R4J0Q5	1.47	0.100395	0.380011
LOC110307790		Q9QZQ8	-0.92	0.0379115	0.186289
Lrrc32	434215	G3XA59	0.92	0.446967	0.841801
Lrrc59		Q3TF84	1.06	0.177478	0.549454
Lrrc7	242274	A0A0G2JDT9	0.33	0.929189	0.994287
Lrrc73	224813	B2RWC4	0.32	0.964822	0.995483
Lsamp	268890	Q3TYE5	1.17	0.123803	0.442968
Luc7l2	192196	E9Q715	-0.06	0.555718	0.913503
Lum	17022	P51885	-2.48	9.90755e-05	0.000836273
Ly6h	23934	Q8K356	-0.52	0.3621	0.775439
Macf1		B1ARU4	0.05	0.682793	0.976171
Macroh2a2		Q9CTR1	-1.18	0.0235412	0.123305
Madd		A2AGQ2	0.21	0.950068	0.994287
Mag		Q3T1F6	1.01	0.206095	0.593347
Magi2		A0A140LHB5	-0.27	0.378516	0.788779
Map1a	17754	Q9QYR6	0.67	0.504949	0.880745
Map1b	17755	P14873	0.3	0.976462	0.998443
Map1lc3a	66734	Q91VR7	0.16	0.831363	0.994287
Map1lc3b		Q2TBF9	-0.49	0.180482	0.552182
Map1s		B2RWW1	0.64	0.532638	0.900266
Map2		A0A668KLC6	0.79	0.3781	0.788779
Map2k1		Q3TMW4	0.7	0.465567	0.856043
Map4	17758	A0A0G2JDN7	0.95	0.249751	0.647774
Map6	17760	Q7TSJ2	0.17	0.850477	0.994287
Map6d1	208158	Q14BB9	-0.5	0.341422	0.758487
Map7d1	245877	A2AJI1	0.36	0.952954	0.994287
Map9		A0A0R4J2D7	-0.04	0.624852	0.948139
Mapk1		Q3UF82	-1.13	0.109507	0.406248
Mapk15		Q7TS65	-2.33	0.000151856	0.00125984
Mapk3		A0A0U1RPZ0
Mapt		A0A0A0MQC7	1.24	0.23696	0.628392
Mark3	17169	Q03141	0.26	0.959605	0.994287
Matk		Q2M2N5	-0.78	0.224267	0.615774
Matn4	17183	O89029	0.22	0.91442	0.994287
Matr3		Q6ZQ61	-1.7	0.000586773	0.00434033
Mbp		A0A411P8U6	0.08	0.829608	0.994287
Mcat	223722	Q8R3F5
Mccc2	78038	Q3ULD5
Mcu	215999	Q3UMR5	0.63	0.541401	0.905156
Mdh1	17449	P14152	1.52	0.0482028	0.2237
Mdh2		A0A0G2JGY4	-0.07	0.54649	0.908629
Mecp2	17257	Q9Z2D6	-0.04	0.579583	0.92604
Mgst3	66447	Q9CPU4	0.09	0.732859	0.990993
Micos13	224904	Q8R404	0.24	0.917459	0.994287
Mif	17319	P34884	6.64	1e-17	1.3384e-16
Mink1		F7AMS7	-0.46	0.331098	0.758487
mKIAA1087		Q6ZPY3	-0.29	0.319836	0.74393
mKIAA1608		Q5DTW3	0	0.663671	0.972403
Mlf1	17349	Q3V042	4.05	3.60819e-07	4.14258e-06
Mlf2		Q3URS8	1.07	0.171748	0.537198
Mlip		V9GXA0	0.48	0.831588	0.994287
Mn1	433938	D3YWE6	0.81	0.534466	0.902261
Mobp	17433	Q9D2P8	-0.2	0.406145	0.80812
Mog	17441	Q61885	-0.15	0.448316	0.841801
Mpc2	70456	Q9D023	0.24	0.924227	0.994287
Mpp2	50997	Q9WV34	-6.64	1e-17	1.3384e-16
Mprip	26936	P97434	0.75	0.420873	0.82266
Mras		D3Z2V6	0.49	0.732382	0.990993
Mroh7	381538	A2AVR2
Mrpl13		Q7TMH5	0.43	0.866557	0.994287
Mrpl45		Q9CSZ8	1.12	0.195361	0.572344
Mrpl46	67308	Q9EQI8	0.94	0.424027	0.825802
Mrpl48		A2VCS1	0.07	0.693859	0.980101
Mrpl58		A2A6T4	-0.71	0.210323	0.596454
Mrps28	66230	Q9CY16	0.46	0.821487	0.994287
Mrrf	67871	Q9D6S7	0.79	0.453469	0.844048
Mrs2	380836	Q5NCE8	0.27	0.99977	0.999796
Mtch1		A0A3Q4EIA3	0.22	0.956561	0.994287
Mtch2	56428	Q791V5	0.28	0.998817	0.999509
Mtdh	67154	Q80WJ7	1.23	0.101844	0.383994
Mtfr1l	76824	Q9CWE0	0.45	0.768901	0.994287
Mtmr1		Q8CIU7	-6.64	1e-17	1.3384e-16
Mtx2		Q2M4G1
Musk	18198	Q497X0	-6.64	1e-17	1.3384e-16
Myadm	50918	Q0VE46	3.17	0.000514076	0.00382596
Myd88		Q3U6W5	0.15	0.894215	0.994287
Myef2		A2ATP6	-6.64	1e-17	1.3384e-16
Myh10	77579	Q5SV64	0.09	0.809875	0.994287
Myh14	71960	Q6URW6	0.31	0.957829	0.994287
Myh9	17886	Q8VDD5	0.7	0.470411	0.860748
Myl6		A0A1W2P6F6	0.33	0.936454	0.994287
Myl6b	216459	Q8CI43	0.63	0.596241	0.933995
Myo18a	360013	E9QAX2	0.45	0.767324	0.994287
Myo1c	17913	Q9WTI7	-0.12	0.541345	0.905156
Myo1d	338367	Q5SYD0	0.07	0.709105	0.983917
Myo5a	17918	Q99104	0.16	0.834052	0.994287
Myo6	17920	E9Q175	0.22	0.90679	0.994287
Naca	17938	P70670	0.85	0.326836	0.755863
Ncald	52589	Q91X97	-0.34	0.283269	0.705394
Ncam1	17967	E9QB01	0.19	0.871685	0.994287
Ncan	13004	A0A0R4IZX5	1.05	0.181858	0.552182
Ncdn	26562	Q9Z0E0	0.74	0.587809	0.926785
Nceh1	320024	Q8BLF1	2.35	0.00545405	0.0343233
Nckap1	50884	P28660	0.31	0.964853	0.995483
Nckipsd	80987	Q9ESJ4	-0.12	0.531539	0.900139
Ncoa7		A0A1L1SSS4	-0.89	0.100797	0.380345
ND2		K7X735	1.74	0.0115401	0.0670407
ND4		A0A023J654	0.36	0.8991	0.994287
Nd5		B9V1K9	-0.56	0.340438	0.758487
Ndel1	83431	Q9ERR1	0.18	0.860521	0.994287
Ndufa10	67273	Q99LC3	0.1	0.750747	0.994089
Ndufa11		Q9D8B4	0.29	0.957137	0.994287
Ndufa13	67184	Q9ERS2	0.58	0.601994	0.940214
Ndufa4	17992	Q62425	0.47	0.749789	0.994089
Ndufa8	68375	Q9DCJ5	0.14	0.790923	0.994287
Ndufa9		A0A0R3P9C8	0.86	0.316586	0.738528
Ndufb4	100042503; 68194	Q9CQC7	1.02	0.373057	0.784647
Ndufb9	66218	Q9CQJ8	0.08	0.740794	0.992389
Ndufs1		Q3TIU7	4.98	2.40763e-11	3.12734e-10
Ndufs2	226646	Q91WD5	1.59	0.036909	0.182288
Ndufs3	68349	Q9DCT2	0.01	0.640436	0.964837
Ndufs4	17993	Q9CXZ1
Ndufs5		B1ARW4	0.66	0.516125	0.891643
Ndufs7	75406	Q9DC70
Necab2	117148	Q91ZP9	0.4	0.876425	0.994287
Nedd4l		Q641N8	-0.19	0.412692	0.812492
Nefh	380684	P19246	0.46	0.760103	0.994287
Nefl	18039	P08551	0.13	0.811233	0.994287
Nefm	18040	P08553	0.49	0.715427	0.983917
Negr1	320840	A0A4W9	-0.06	0.72881	0.990764
Neil3	234258	Q8K203	2.3	0.00553002	0.0347059
Nfasc		A0A087WPX3	-1.44	0.00295064	0.0196642
Ngef	53972	Q8CHT1	-0.83	0.209255	0.596418
Nid2	18074	Q8C6Z2	-6.64	1e-17	1.3384e-16
Nipsnap1	18082	Q5SVF7	-6.64	1e-17	1.3384e-16
Nmt1	18107	O70310	0.54	0.653912	0.968573
Nop56		F7CHQ7	-0.95	0.0323988	0.161994
Nptn		H3BIX4	0.5	0.703695	0.983917
Nsf	18195	P46460	-1.1	0.0168107	0.0951496
Nt5c	50773	A2A9X5	0.75	0.574776	0.92604
Ntm		D3Z396	2.13	0.0119307	0.068733
Ntng1		F8WJ51	-0.76	0.233539	0.623415
Ntrk2		A0A286YCV8	-0.68	0.253596	0.650781
Nuak1	77976	Q641K5	-6.64	1e-17	1.3384e-16
Nwd2	319807	Q6P5U7	0.33	0.94248	0.994287
Ociad2	433904	Q9D8W7	0.46	0.761195	0.994287
Ogdh	18293	Q60597	0.24	0.939924	0.994287
Ola1		Q3TJF2	0.06	0.749324	0.994089
Opa1	74143	H7BX01	1.42	0.131887	0.451904
Opalin	226115	Q7M750	0.76	0.502214	0.879373
Opcml	330908	Q6DFY2	1.19	0.114847	0.418106
Oxct1		Q9CRF4	-6.64	1e-17	1.3384e-16
Pacs1		Q3TP27	-6.64	1e-17	1.3384e-16
Pafah1b2		A0A1L1SQV7	1.58	0.0250106	0.129739
Pak1		O88643	-0.16	0.484317	0.8743
Pak5	241656	Q8C015	-0.01	0.643434	0.964963
Pakap		Q69ZV5	1.18	0.230339	0.617936
Pals2	56524	Q3UN60
Parp1		Q3TX36	0.23	0.923279	0.994287
Pcbp1	23983	P60335	-6.64	1e-17	1.3384e-16
Pcbp2	18521	Q61990
Pcdh1		F7BJK1	-0.32	0.361826	0.775439
Pcdhgc5	93708	Q91XW9
Pclo	26875	Q9QYX7	-0.19	0.41726	0.819135
Pdcd6	18570	P12815	-0.26	0.346456	0.763489
Pde4b	18578	B1AWC8	1.41	0.092004	0.359456
Pde4d	238871	A2RSH1	0.06	0.700451	0.982822
Pdha1	18597	Q3UFJ3	0.98	0.399727	0.801232
Pdhb	68263	Q9D051	-0.06	0.547808	0.910196
Pfkl		Q8CD98	-0.12	0.575738	0.92604
Pfkm	18642	P47857	0.97	0.417935	0.819565
Pfkp	56421	Q8C605	2.2	0.00140676	0.0099066
Pfn1	18643	Q3U7V7	0.97	0.309385	0.73407
Pgam1	18648	Q3U7Z6	2.24	0.000685976	0.00504279
Pgk1	18655	P09411	1.38	0.0579808	0.25891
Pgls	66171	D3Z4X1	1.03	0.304845	0.727632
Pgrmc1		Q3TFP8	0.72	0.5825	0.92604
Phactr1	218194	Q2M3X8	-0.52	0.365703	0.775439
Phb		Q3TV00	1.28	0.185898	0.557348
Phyhip	105653	Q8K0S0	-0.06	0.552139	0.912386
Pi4k2a	84095	Q2TBE6	1.65	0.0993956	0.376817
Pi4ka	224020	E9Q3L2	0.02	0.656475	0.970207
Pin1		Q3UTI7	4.13	2.03828e-11	2.66905e-10
Pip4k2a		Q9CZS7	5.91	1e-17	1.3384e-16
Pip4k2c	117150	Q91XU3	0.18	0.846787	0.994287
Pip5k1c	18717	O70161	-1.17	0.0392368	0.189534
Pisd	320951	Q8BSF4	0.71	0.505995	0.8809
Pkm	18746	P52480	0.32	0.943114	0.994287
Pkp4	227937	A2AS47	0.19	0.878491	0.994287
Plcb1	18795	Q9Z1B3	1.75	0.0111344	0.0652314
Plcb3	18797	Q8CI86
Plcb4	18798	Q91UZ1	0.02	0.723124	0.988914
Plch1		A0A0A0MQM2	-3.2	1.05693e-05	0.000106242
Plec	18810	Q6S388	0.19	0.866055	0.994287
Plg	18815	Q3V1T9	-0.84	0.108734	0.404621
Plp1	18823	Q3UYM8	-0.14	0.462949	0.854471
Plpp3	67916	Q99JY8	0.24	0.983026	0.998846
Pnma8b		Q3UPU9	-0.48	0.236815	0.628392
Pof1b	69693	Q8K4L4	-6.64	1e-17	1.3384e-16
Polr2h		A0A338P6M3	-0.56	0.199097	0.57903
Pop5	117109	Q9DB28	2.51	0.00931617	0.0562803
Ppfia2	327814	Q8BSS9	-3	0.00020252	0.00164082
Ppfia3		C7G3P1	-0.11	0.495573	0.87729
Ppia		Q3TE63	1.37	0.0604193	0.265636
Ppib	19035	P24369	0.63	0.54601	0.908455
Ppid	67738	Q9CR16	1.9	0.0226752	0.119936
Ppil4		D6RJ77	0.62	0.684025	0.976171
Ppm1e	320472	B2KGP3	0.84	0.336029	0.758487
Ppp1ca		Q3U8W0	0.44	0.781618	0.994287
Ppp1cc	19047	P63087	-0.03	0.593784	0.932539
Ppp1r26	241289	Q6A025	4.34	2.34897e-09	2.89586e-08
Ppp1r9a		H3BKQ7	0.07	0.717883	0.983917
Ppp1r9b	217124	Q6R891	0.79	0.378897	0.789232
Ppp2cb	19053	P62715	-0.38	0.304949	0.727632
Ppp2r1a		Q7TMX2	0.56	0.629269	0.953945
Ppp2r2a		Q3TPC5	-0.08	0.537653	0.903826
Ppp2r2c	269643	Q8BG02	-0.89	0.189807	0.562798
Ppp2r5d	21770	Q91V89	6.64	1e-17	1.3384e-16
Ppp2r5e		A0A1W2P838	4.9	1.55588e-07	1.7991e-06
Ppp3ca	19055	P63328	0.45	0.775902	0.994287
Ppp3cb		E9Q6P2
Ppp3r1	19058	Q63810	-6.64	1e-17	1.3384e-16
Ppp6c	67857	Q9CQR6	0.06	0.814516	0.994287
Prdx1	18477	P35700	-0.72	0.0827034	0.33581
Prdx2		D3Z4A4	0.79	0.37806	0.788779
Prdx5	54683	P99029	1.06	0.178972	0.549853
Prdx6	11758	Q6GT24	1.84	0.024923	0.129739
Prg4	96875	A0A0R4J207	0.64	0.673416	0.976171
Prickle2	243548	Q80Y24	0.71	0.524532	0.898164
Prkar1a		Q8C3Z4	0.68	0.495517	0.87729
Prkar1b	19085	P12849	0.99	0.326995	0.755863
Prkar2a		A0A0A6YX73	1	0.211258	0.597864
Prkar2b	19088	P31324	-0.02	0.604501	0.941435
Prkca	18750	Q4VA93	-0.45	0.20358	0.589919
Prkcb	18751	P68404	-0.59	0.131702	0.451904
Prkce	18754	P16054	-6.64	1e-17	1.3384e-16
Prkcg	18752	Q3UN66	0.15	0.817055	0.994287
Prl7c1	67505	Q9CRB5	0.28	0.994879	0.999509
Prnp	19122	Q3UG89	-6.64	1e-17	1.3384e-16
Prnp		Q3UBH0	1.04	0.188896	0.561127
Prpf8	192159	Q99PV0	-6.64	1e-17	1.3384e-16
Prps1l3	328099	G3UXL2	0.81	0.390218	0.794305
Prr36	73072	E9PV26
Prr7	432763	Q3V0I2	-0.28	0.330546	0.758487
Psd	73728	Q5DTT2	0.7	0.499954	0.87729
Psd3	234353	E9PUC5	0.26	0.972845	0.996497
Psip1	101739	Q99JF8	-0.08	0.527842	0.898164
Psmd2		Q3TI61	1.85	0.00949844	0.0566748
Psmd7	17463	P26516	1.46	0.150517	0.501205
Ptk2b	19229	Q9QVP9	0.34	0.920684	0.994287
Ptn		Q9CSX6	3.4	6.82071e-08	8.00154e-07
Ptprs	19280	B0V2N1	0.76	0.403903	0.807306
Ptrh2	217057	Q8R2Y8	0.5	0.795287	0.994287
Puf60	67959	Q3UEB3	0.78	0.540613	0.905156
Pura	19290	P42669	0.35	0.912203	0.994287
Purb		Q3UTJ8	0.71	0.46896	0.859672
Pygb		Q3UYH9	1.65	0.0178912	0.0986152
Pym1	78428	Q8CHP5	0.64	0.608797	0.942371
Pzp		Q61838	6.64	1e-17	1.3384e-16
Rab10	19325	Q4FJL0	0.27	0.988437	0.999509
Rab11fip2	74998	G3UW57	-0.48	0.289996	0.708591
Rab11fip5	52055	Q6ZQ33	0.25	0.950023	0.994287
Rab1a		Q5SW87	-0.96	0.163305	0.526792
Rab21	216344	P35282	0.44	0.866053	0.994287
Rab2a		Q6PDZ3	0.92	0.26788	0.67633
Rab3a	19339	Q0PD63	0.52	0.676186	0.976171
Rab3b	69908	Q9CZT8	-0.13	0.512819	0.89026
Rab3c		Q3TU26	1.59	0.0689772	0.29341
Rab4b		S4R232	6.64	1e-17	1.3384e-16
Rab6b	270192	Q0PD53	1.28	0.0843541	0.340296
Rabl6	227624	Q5U3K5	-0.06	0.551534	0.912386
Rac1		Q9D859	0.14	0.799852	0.994287
Ralb	64143	Q9JIW9	1.34	0.0656102	0.28181
Ran		Q3ULW0	-6.64	1e-17	1.3384e-16
Rapgef2	76089	Q6NXI4	0.13	0.797017	0.994287
Rapgef4	56508	Q571A8	0.13	0.793571	0.994287
Rapgefl1	268480	Q68EF8	-6.64	1e-17	1.3384e-16
Rasal2	226525	E9PW37	-0.31	0.315438	0.737238
Rasgrf1	19417	P27671	0.61	0.575586	0.92604
Rasgrf2		A0A1L1SS23	-0.81	0.206399	0.593347
Rbbp4	19646	Q60972	-6.64	1e-17	1.3384e-16
Rbm25	67039	B2RY56	-6.64	1e-17	1.3384e-16
Rbpms	19663	T1ECW4	1.62	0.119672	0.432695
Rcc1	100088	Q8VE37	-6.64	1e-17	1.3384e-16
Rdh14		Q569U9	-2.05	0.00546198	0.0343233
Rdx	19684	P26043	-2.76	1.86433e-05	0.000175392
Reep2		Q3TYE9	1.06	0.305787	0.727632
Reps1		F6R6F1	-0.82	0.0558463	0.253203
Reps2	194590	B9EI38	0.33	0.972299	0.996497
Rhoa	11848	Q9QUI0	0.14	0.857191	0.994287
Rimbp2	231760	Q80U40	0.53	0.709953	0.983917
Rims1		F6VBV0	0.39	0.847594	0.994287
Rims2		A0A2I3BRM1	-0.47	0.39359	0.797551
Rin1		A0A2C9F2A2	-0.28	0.413191	0.812492
Rnf14	56736	G3XA54	-1.3	0.0619327	0.271225
Robo2		E9Q6A0	0.24	0.901329	0.994287
Rock2		Q3UMT5	-0.34	0.452538	0.843288
Rpl10l	238217	P86048	2.35	0.000336836	0.0026493
Rpl12		Q3TIQ2	0.03	0.660773	0.970577
Rpl14	67115	Q9CR57	0	0.648284	0.964963
Rpl15	66480	Q5M8Q0	0.42	0.815573	0.994287
Rpl17		Q80V08	-6.64	1e-17	1.3384e-16
Rpl18		A0A1B0GSS8	0.35	0.952928	0.994287
Rpl18a		Q3THJ0	-0.27	0.338144	0.758487
Rpl19	19921	Q5I0T8	-6.64	1e-17	1.3384e-16
Rpl22	19934	Q4VAG4	0.8	0.368658	0.779636
Rpl22l1	68028	Q9D7S7	0.15	0.813736	0.994287
Rpl23	65019	P62830
Rpl23a		Q4V9X9	1.43	0.0474094	0.22044
Rpl24		Q3UW40	-0.04	0.588016	0.926785
Rpl26		B1ARA5	0.37	0.873048	0.994287
Rpl27	108167922; 19942	P61358	-0.33	0.373316	0.784647
Rpl27a	26451	P14115	0.72	0.453424	0.844048
Rpl3		Q3UB67	0.32	0.942545	0.994287
Rpl30	19946	Q497D7	0.23	0.921147	0.994287
Rpl31	114641	P62900	0.96	0.238537	0.629756
Rpl32	19951	P62911	0.35	0.942621	0.994287
Rpl35	66489	Q6ZWV7	0.46	0.764694	0.994287
Rpl36	54217	Q6ZWZ4	-6.64	1e-17	1.3384e-16
Rpl37a		Q5M9N6	-0.06	0.602977	0.940214
Rpl38	67671	Q9JJI8	0.38	0.872305	0.994287
Rpl39	67248	Q505A8	0.16	0.832922	0.994287
Rpl6		Q3UFI4	0.14	0.80775	0.994287
Rpl7	19989	P14148	-0.22	0.386465	0.792178
Rpl7a	27176	Q58ET1	-0.44	0.218562	0.608552
Rpl9-ps6		A0A140T8T4	0.42	0.810779	0.994287
Rplp0		Q5FWB6	6.64	1e-17	1.3384e-16
Rpn1	103963	Q91YQ5	0.28	0.998329	0.999509
Rps10		A0A338P731	1.42	0.0485694	0.224113
Rps11		Q9CW75	0.63	0.657779	0.970207
Rps12		P63323	-1.13	0.120886	0.436107
Rps13		Q921R2	0.64	0.531897	0.900139
Rps15	20054	P62843	0.81	0.360184	0.775439
Rps15a		D3Z712	-0.04	0.575025	0.92604
Rps16		Q641N3	0.27	0.98016	0.998443
Rps17		Q8BT90
Rps18	20084	Q561N5	0.03	0.659216	0.970495
Rps19		D3YUT3	0.57	0.622351	0.946584
Rps2		Q3TXS9	-0.32	0.428807	0.827463
Rps24		Q3TIF8	0.68	0.493544	0.87729
Rps25		A0A1L1SQA8	0.45	0.774504	0.994287
Rps26	27370	Q497N1	0.78	0.392352	0.797041
Rps3a	20091	P97351	0.15	0.818436	0.994287
Rps4x	20102	P62702	0.6	0.587797	0.926785
Rps5		D3Z1S8	0.67	0.504997	0.880745
Rps6	105244208; 20104	Q5BLK1	2.48	0.000164873	0.00136083
Rps7	20115	Q4FZE6	0.47	0.740968	0.992389
Rps8	20116	P62242
Rrp12	107094	Q6P5B0	-6.64	1e-17	1.3384e-16
Rsph9		Q3TMP7	2.25	0.0188049	0.103065
Rspo2	239405	Q8BFU0	-0.72	0.280683	0.704617
Rtcb	28088	Q99LF4	-0.74	0.1243	0.443143
Rtn1		A3QM89	0.05	0.69809	0.982639
Rtn3	20168	Q9ES97	0.66	0.51362	0.890717
Rufy3	52822	Q9D394	-1.05	0.02048	0.109641
Rundc3b	242819	D3YUQ5	0.89	0.489402	0.875698
S100a13	20196	P97352
Sacs		E9QNY8	-0.42	0.230114	0.617936
Sars		Q3U8N1	0.13	0.788012	0.994287
Sbf1	77980	Q6ZPE2	-0.31	0.303627	0.727632
Sdha	66945	Q8K2B3	0.68	0.49212	0.87729
Sdhb	67680	Q9CQA3	0.05	0.717017	0.983917
Sec14l1	74136	A8Y5H7	-6.64	1e-17	1.3384e-16
Septin11	52398	Q8C1B7	1.94	0.00413973	0.0267783
Septin2	18000	P42208	1.33	0.0706939	0.297926
Septin3		A0A2R8W6V9	0.72	0.451407	0.843288
Septin4		Q5ND13	0.47	0.74295	0.992389
Septin5		A0A338P769	0.92	0.270494	0.68166
Septin6	56526	Q9R1T4	0.09	0.733926	0.990993
Septin7	235072	E9Q1G8	1.01	0.207226	0.593347
Septin8	20362	B7ZC46	0.37	0.8974	0.994287
Septin9		A2A6U5
Serpinb6c	97848	W4VSP4	3.9	3.4867e-10	4.3878e-09
Serpinc1	11905	Q543J5	0.76	0.407752	0.80893
Serpinf1	20317	P97298	-0.18	0.418167	0.819586
Sf3b1	81898	Q3US00	-6.64	1e-17	1.3384e-16
Sf3b3	101943	B2RSV4	-6.64	1e-17	1.3384e-16
Sfmbt1		Q05D50	0.76	0.459752	0.851164
Sfxn3	94280	Q91V61	0.19	0.886781	0.994287
Sfxn5	94282	Q925N0	1.49	0.153776	0.50787
Sgip1		F7CPX0	0.95	0.431883	0.831336
Sh3kbp1	58194	Q8R550	-1.13	0.0719829	0.299877
Shank1	243961	D3YZU5	0.22	0.916593	0.994287
Shank2		A0A6I8MWY3	2.18	0.000995325	0.00716545
Shank3	58234	Q4ACU6	0.13	0.794152	0.994287
Sharpin	106025	Q91WA6	-6.64	1e-17	1.3384e-16
Shisa6		F6VQZ6
Siae		A0A1N9M4K1	6.64	1e-17	1.3384e-16
Sik3	70661	Q6P4S6	-2.09	0.000179057	0.00147039
Sipa1	20469	Q3V403	2.75	0.00412024	0.0267595
Sipa1l1	217692	Q8C0T5	0.17	0.851925	0.994287
Sipa1l3	74206	G3X9J0	0.99	0.223219	0.615774
Sirpa	19261	Q6P6I8	-0.18	0.462649	0.854243
Sirt2		Q3UJK6	0.04	0.699194	0.982822
Sirt3		D3YWD6	0.5	0.708438	0.983917
Skt	208618	A2AQ25	-0.02	0.599585	0.937699
Slc12a5		A0A076FR46	-0.25	0.353695	0.775058
Slc17a6	140919	Q8BLE7	6.64	1e-17	1.3384e-16
Slc17a7		A0A1B0GRU0	0.61	0.570614	0.925243
Slc1a2	20511	A2APL8	0.53	0.768166	0.994287
Slc1a3	20512	Q543U3	0.26	0.971594	0.996497
Slc24a2	76376	Q8BUN9	-0.14	0.641392	0.964963
Slc25a1	13358	Q8JZU2	0.99	0.217209	0.608552
Slc25a11	67863	Q5SX53	0.88	0.40246	0.804753
Slc25a12	78830	Q8BH59	0.15	0.823751	0.994287
Slc25a18	71803	Q9DB41	1.56	0.0273818	0.140983
Slc25a22	68267	Q9D6M3	0.4	0.835159	0.994287
Slc25a23	66972	Q6GQS1	0.84	0.38207	0.790713
Slc25a29	214663	Q8BL03
Slc25a3		Q3THU8	-0.88	0.0971449	0.36944
Slc25a4	11739	P48962	0.29	0.992702	0.999509
Slc25a42	73095	Q8R0Y8	0.81	0.49546	0.87729
Slc25a46		A0A3Q4L2U5	0.89	0.434202	0.832941
Slc25a5	11740	P51881	0.36	0.898753	0.994287
Slc25a51	230125	Q5HZI9	0.73	0.499571	0.87729
Slc2a1	20525	P17809	-0.68	0.171117	0.537198
Slc2a3	20527	Q3TPL8	-0.12	0.621537	0.946584
Slc38a7		A0A1D5RLX9
Slc39a7	14977	A0A068BIT0
Slc4a10	94229	Q8C943	-6.64	1e-17	1.3384e-16
Slc4a4	54403	A7E1Z5	0.26	0.966865	0.995483
Slc8a1		Q91ZJ7	0.49	0.793754	0.994287
Smg6		B1ARG9	0.77	0.562305	0.916613
Snap47		B2FDF6	-0.7	0.0883292	0.348214
Snap91		E9QLK9	-0.16	0.448613	0.841801
Snd1	56463	Q78PY7	1.57	0.0261648	0.135147
Snrnp200	320632	Q6P4T2	-6.64	1e-17	1.3384e-16
Snrpb2	20639	Q9CQI7	-6.64	1e-17	1.3384e-16
Snrpd1	20641	P62315	-1.09	0.0170295	0.0962755
Snrpg		Q3V424	-1.26	0.0264854	0.136512
Snrpn		O70499	-1.9	0.0004724	0.00352119
Sntb2	20650	Q542S9	-0.78	0.192468	0.568495
Soga1	320706	A2ACV6
Sorbs1		A0A1L7NR63	0.32	0.949264	0.994287
Sorbs2	234214	Q3UTJ2	0.49	0.723785	0.988914
Speg		A0A087WSE3	-0.81	0.181701	0.552182
Sphk2	56632	Q58E38	-0.94	0.0815949	0.332767
Spire1		Q6ZPX2	0.5	0.790987	0.994287
Spock2	94214	Q9ER58	6.64	1e-17	1.3384e-16
Spon1	233744	Q8VCC9
Spta1	20739	P08032
Sptan1	20740	B9EKJ1	0.39	0.851073	0.994287
Sptb		Q3UGY4	0.32	0.942488	0.994287
Sptbn1	20742	Q62261	0.4	0.924143	0.994287
Sptbn2	20743	Q68FG2	0.5	0.707912	0.983917
Sptbn4	80297	E9PX29	-0.19	0.413205	0.812492
Sqstm1		D3YZJ1	3.49	1.21964e-05	0.000120595
Src	20779	P05480	1.02	0.305283	0.727632
Srcin1		B1AQX6	0.2	0.879661	0.994287
Srgap3	259302	E9QN14	-6.64	1e-17	1.3384e-16
Srsf11		D3Z4B0	-0.76	0.182465	0.552182
Ssb	20823	P32067	-6.64	1e-17	1.3384e-16
Stk39	53416	Q9Z1W9	-2.03	0.000955674	0.00692114
Stt3b	68292	A0A0R4J0D3	0.39	0.909776	0.994287
Stx1a	20907	Q5D0A4	0.81	0.493651	0.87729
Stxbp1	20910	O08599	0.54	0.661324	0.970577
Suclg1	56451	Q9WUM5	1.03	0.193622	0.568805
Sun1	77053	Q9D666	-1.54	0.0286977	0.146358
Sv2a	64051	Q9JIS5	3.35	1.10189e-07	1.28333e-06
Syn1	20964	O88935	-0.41	0.228774	0.617154
Syn2	20965	Q64332	0.27	0.987279	0.99945
Syne1	64009	A0A1L1STC6	1.48	0.0386213	0.18901
Syngap1		A0A2R8VHH2	0.35	0.911153	0.994287
Syngap1		A0A2S1B6F9	-0.11	0.544187	0.906355
Syngr1	20972	O55100	-2.17	0.00319164	0.0211829
Syngr3	20974	Q8R191
Synj1		Q8CHC4	0.39	0.922074	0.994287
Synpo	104027	Q3U336	0.21	0.904137	0.994287
Syp	20977	Q62277	-1.37	0.0111318	0.0652314
Syt1		Q3TPT3	0.64	0.576132	0.92604
Syt17		A0A140LJ89	1.02	0.337425	0.758487
Syt3	20981	G3X9Y1	1.82	0.0421828	0.200368
Syt5		Q9R0N5	0.27	0.978733	0.998443
Syt7	54525	A0A2C9F2C1	0.02	0.651054	0.966704
Tamm41	68971	G5E881	1.01	0.341593	0.758487
Tanc2	77097	A2A690	-0.9	0.039586	0.190897
Tardbp	230908	Q8R0B4
Tbc1d10b	68449	Q8BHL3	-0.09	0.516153	0.891643
Tbc1d24	224617	Q3UUG6
Tbk1		A0A1W2P6W7	-6.64	1e-17	1.3384e-16
Tceal3		A2AEC2	0.49	0.807263	0.994287
Tcp1	21454	P11983	0.57	0.622281	0.946584
Tfam		A0A0R4J1N9	0.16	0.824051	0.994287
Thbs1	21825	Q3TR40	0.07	0.71335	0.983917
Thy1		A0A1L1SUX8	0.77	0.40105	0.802266
Ticrr		Q8BRB3	2.59	6.153e-05	0.000532344
Tinagl1		Q4FJX7	-0.93	0.122238	0.439043
Tjp2		A0A3B2WBH9	0.95	0.39554	0.797709
Tkt		A0A286YE28	-0.56	0.335734	0.758487
Tmc5	74424	Q32NZ6	-1.19	0.0104816	0.0622347
Tmem121b	94047	Q99MX7	-6.64	1e-17	1.3384e-16
Tmem201	230917	Q8C397	-6.64	1e-17	1.3384e-16
Tmod1	21916	P49813	-0.1	0.503229	0.880026
Tmod2	50876	Q9JKK7	0.34	0.918303	0.994287
Tnr	21960	Q8BYI9	0.35	0.904715	0.994287
Tom1l2	216810	Q5SRX1	1.62	0.107947	0.402929
Tomm22	223696	Q9CPQ3	0.16	0.821163	0.994287
Tomm6	66119	Q9CQN3
Tomm70	28185	Q9CZW5	2.53	0.007708	0.0469752
Top1	21969	Q04750	1.66	0.0568485	0.254793
Top2b		F6XX57	-0.66	0.189795	0.562798
Tpd52l2		F6VQ81	-6.64	1e-17	1.3384e-16
Tpi1	21991	P17751	0.77	0.40003	0.801232
Tpm1	22003	E9Q453	0.61	0.572459	0.92604
Tpm3	59069	D3Z6I8	0.75	0.584428	0.92604
Tppp	72948	Q3URG1	0.98	0.228088	0.615991
Trappc10	216131	Q3TLI0	1.01	0.352798	0.774143
Trappc6b	78232	Q9D289	1.1	0.247428	0.642716
Trf		F7CJN9	0.5	0.706634	0.983917
Trim2		Q3URK9	0.67	0.638325	0.962427
Trim3	55992	Q3TDT0	0.51	0.697449	0.982639
Trim46	360213	D3YXA6	-0.31	0.38582	0.792178
Trio		A0A2I3BQT2
Ttc7b	104718	A0A1Y7VL44	-6.64	1e-17	1.3384e-16
Tuba1a	22142	P68369	-0.4	0.396738	0.797709
Tuba4a		A0A0A0MQA5	-0.54	0.153095	0.506311
Tubb2a	22151	Q7TMM9	-0.44	0.42328	0.825802
Tubb3	22152	Q9ERD7	-0.57	0.141518	0.47881
Tubb4a	22153	Q9D6F9	-0.51	0.193711	0.568805
Tubb5	22154	P99024	-0.75	0.0728446	0.303206
Tufm	233870	Q8BFR5	-0.57	0.139094	0.473252
Twf1	19230	Q91YR1	0.27	0.937836	0.994287
Uba1	22201	A0A1S6GWH5	1.84	0.0213565	0.113581
Ubap2l	74383	A0A0G2JDV6	0.28	0.984216	0.998846
Ubc		E9Q5F6	2.02	0.0193893	0.104148
Ube3b		A0A0G2JG76	0.44	0.788268	0.994287
Ube3c	100763	Q80U95	-6.64	1e-17	1.3384e-16
Ubxn6	66530	Q99PL6	-0.3	0.357251	0.775439
Uchl1	22223	Q9R0P9	0.91	0.396429	0.797709
Unc13b	22249	A0A140LHX5	0.98	0.227881	0.615774
Upf3b	68134	Q3ULL6	0.43	0.881424	0.994287
Uqcr10	66152	Q5NCJ9	-0.63	0.331234	0.758487
Uqcrc2	67003	Q9DB77	-0.09	0.522947	0.898164
Uqcrfs1	66694	Q9CR68	1.05	0.184485	0.556555
Uqcrq	22272	Q9CQ69	1.37	0.0595024	0.264728
Usp31	76179	E9Q6Y8	0.27	0.988174	0.999509
Usp5	22225	P56399	-0.17	0.429188	0.827463
Usp7		G3UWR8	0.55	0.727511	0.99011
Vapa	30960	Q9WV55	0.73	0.573682	0.92604
Vcan	13003	Q8BS97	-0.02	0.679934	0.976171
Vcl	22330	Q64727	0.48	0.816228	0.994287
Vcpip1		Q05DM9	-6.64	1e-17	1.3384e-16
Vdac1		Q3THL7	0.46	0.759323	0.994287
Vdac2		G3UX26	0.1	0.753548	0.994287
Vdac3		J3QMG3	-0.36	0.312381	0.735417
Vim		A0A0A6YWC8	0.64	0.530985	0.900139
Vps13c	320528	A1ILG8	0.59	0.713895	0.983917
Vps29	56433	Q9QZ88	1.09	0.305351	0.727632
Vps33a	77573	Q9D2N9	-0.26	0.479641	0.871928
Vps35	65114	Q3TRJ1	0.81	0.536654	0.903826
Vps45		Q3THX4	-0.07	0.66156	0.970577
Vps52	224705	Q8C754	0.31	0.959594	0.994287
Vtn	22370	P29788	6.64	1e-17	1.3384e-16
Vwa1	246228	Q8R2Z5	-6.64	1e-17	1.3384e-16
Wasf1	83767	Q8R5H6	-0.7	0.0898547	0.353652
Wbp11		Q3U6Q1	-0.13	0.528517	0.898164
Wdr26	226757	E0CYH4	-6.64	1e-17	1.3384e-16
Wdr37	207615	Q8CBE3	-1.37	0.00569361	0.0356402
Wdr47	99512	Q8CGF6	1.05	0.240829	0.632763
Wdr7		Q05CF1	0.49	0.715231	0.983917
Ylpm1		Q9R0I7	-6.64	1e-17	1.3384e-16
Ywhab	54401	Q9CQV8	2.64	0.00123962	0.00887141
Ywhae		F6WA09	-0.14	0.464324	0.856043
Ywhag	22628	A8IP69	0.75	0.420924	0.82266
Ywhah	22629	P68510	1.17	0.21686	0.608552
Zc2hc1a	67306	Q8BJH1	-0.15	0.549585	0.911372
Zc3h15	69082	Q3TIV5	0.59	0.595032	0.933459
Zfp324		E0CXY6	-0.47	0.417987	0.819565

## Sheet: GO-BP pathway
	Term	Overlap	P.value	Adjusted.P.value	Old.P.value	Old.Adjusted.P.value	Odds.Ratio	Combined.Score	Genes
1	Postsynaptic Density (GO:0014069) CC	17/111	1.16422e-12	8.26597e-11	0	0	12.2224	335.859	CAMK2B;HSPA8;SNAP47;HNRNPA3;MAGI2;AGAP3;KALRN;DYNLL2;ARHGAP44;HNRNPM;RPL18A;PCBP1;HNRNPA2B1;HNRNPD;MAPK1;HNRNPH2;PIP5K1C
2	Postsynapse (GO:0098794) CC	16/141	5.51492e-10	1.95779e-08	0	0	8.60723	183.492	HSPA8;NTRK2;HNRNPA3;DBNL;ARHGAP39;DYNLL2;CYTH2;CAMKV;CTTN;CAMK4;ARHGEF2;WASF1;CPEB2;NGEF;GIT1;ARF6
3	Synapse (GO:0045202) CC	19/235	4.35168e-09	1.0299e-07	0	0	5.9488	114.531	TUFM;HNRNPL;HNRNPM;VCPIP1;RPL7A;PPP3R1;RPL18A;HNRNPUL2;RPL36;HNRNPD;RPL27;RPS2;AGRN;HNRNPA1;RPL17;RPS12;RPL19;PPFIA2;HNRNPA0
4	Postsynaptic Density, Intracellular Component (GO:0099092) CC	8/42	2.11e-07	3.74524e-06	0	0	15.4704	237.802	BCR;ABR;PRR7;ACTN2;CTNNB1;ARHGEF2;FAM81A;TANC2
5	Presynaptic Cytosol (GO:0099523) CC	7/34	7.06927e-07	1.00384e-05	0	0	16.9953	240.693	NSF;PRKCB;FMR1;PRKCE;PRKCA;HNRNPAB;PPFIA2
6	Regulation Of Synaptic Vesicle Exocytosis (GO:2000300) BP	6/35	1.38973e-05	0.000164451	0	0	13.5163	151.164	CACNB4;PRKCB;PRKCA;SYP;GIT1;PPFIA2
7	Synaptic Cleft (GO:0043083) CC	4/14	4.82616e-05	0.00048951	0	0	25.9842	258.253	LAMA5;LAMA2;LAMB2;LAMC1
8	Presynapse (GO:0098793) CC	8/110	0.000297362	0.00263909	0	0	5.13896	41.7312	HSPA8;RAB1A;CACNB4;DBNL;CASKIN1;KALRN;CPEB2;ARF6
9	Modification Of Postsynaptic Actin Cytoskeleton (GO:0098885) BP	3/10	0.000396752	0.00312993	0	0	27.7528	217.366	CTTN;ITPKA;WASF1
10	Postsynaptic Ribosome CC	6/70	0.000716259	0.00508544	0	0	6.11368	44.272	RPL7A;RPL36;RPL27;RPS2;RPL17;RPS12
11	Presynaptic Active Zone (GO:0048786) CC	3/13	0.000913807	0.00589821	0	0	19.424	135.927	ARHGAP44;SNAP47;ARFGAP3
12	Translation At Presynapse (GO:0140236) BP	5/51	0.00108721	0.00602469	0	0	7.07134	48.2558	RPL7A;RPL36;RPL27;RPL17;RPS12
13	Translation At Postsynapse (GO:0140242) BP	5/52	0.00118797	0.00602469	0	0	6.92053	46.6133	RPL7A;RPL36;RPL27;RPL17;RPS12
14	Presynaptic Ribosome CC	5/52	0.00118797	0.00602469	0	0	6.92053	46.6133	RPL7A;RPL36;RPL27;RPL17;RPS12
15	Postsynaptic Actin Cytoskeleton (GO:0098871) CC	3/17	0.0020761	0.0098269	0	0	13.8715	85.6877	CTTN;ACTN2;ITPKA
16	Synaptic Vesicle Cycle (GO:0099504) BP	2/5	0.0022778	0.0101077	0	0	43.0383	261.868	NSF;SYN1
17	Modulation Of Chemical Synaptic Transmission (GO:0050804) BP	6/90	0.00263613	0.0110097	0	0	4.6533	27.6334	ARHGAP44;BCR;NTNG1;ABR;CAMKV;DGKB
18	Modification Of Postsynaptic Structure (GO:0099010) BP	2/6	0.00338209	0.0133405	0	0	32.277	183.633	ARHGAP44;CTTN
19	Postsynaptic Actin Cytoskeleton Organization (GO:0098974) BP	3/22	0.00444284	0.0158466	0	0	10.2185	55.3481	DBNL;ROCK2;ARHGEF7
20	Extrinsic Component Of Postsynaptic Density Membrane (GO:0099147) CC	2/7	0.00468704	0.0158466	0	0	25.8203	138.473	DGKB;DGKI
21	Postsynaptic Membrane (GO:0045211) CC	2/7	0.00468704	0.0158466	0	0	25.8203	138.473	NTRK2;CTNNB1
22	Presynaptic Active Zone Cytoplasmic Component (GO:0098831) CC	3/23	0.00505184	0.0163037	0	0	9.70707	51.331	RIMS2;GUCY1B1;CTNNB1
23	Regulation Of Synaptic Vesicle Cycle (GO:0098693) BP	3/24	0.00570869	0.0176225	0	0	9.24436	47.7542	PPP3R1;SYNGR1;SYN1
24	Presynaptic Membrane (GO:0042734) CC	2/9	0.00787349	0.0232924	0	0	18.4412	89.3339	CTNNB1;PPFIA2
25	Postsynaptic Modulation Of Chemical Synaptic Transmission (GO:0099170) BP	3/28	0.00883262	0.0250846	0	0	7.76368	36.7168	GRM3;PPP3R1;CAMK4
26	Structural Constituent Of Postsynaptic Density (GO:0098919) BP	2/11	0.0117879	0.03219	0	0	14.3417	63.687	MPP2;MAGI2
27	Postsynapse To Nucleus Signaling Pathway (GO:0099527) BP	2/14	0.0189221	0.049758	0	0	10.7546	42.6683	PRR7;CAMK4
28	Regulation Of Synapse Maturation (GO:0090128) BP	2/15	0.0216145	0.0548083	0	0	9.92686	38.0634	CAMK2B;ROCK2
29	Synaptic Vesicle (GO:0008021) CC	2/18	0.0305612	0.0748222	0	0	8.06434	28.1286	DGKI;PPFIA2
30	Postsynapse Organization (GO:0099173) BP	2/19	0.0338164	0.0800321	0	0	7.58959	25.7045	LAMA5;ARHGAP39
31	Regulation Of Neurotransmitter Receptor Localization To Postsynaptic Specialization Membrane (GO:0098696) BP	2/22	0.0443337	0.101539	0	0	6.45016	20.0988	MAGI2;KALRN
32	Regulation Of Postsynapse Organization (GO:0099175) BP	3/53	0.0478083	0.106075	0	0	3.87691	11.788	HSPA8;HNRNPM;DGKB
33	Postsynaptic Cytosol (GO:0099524) CC	2/26	0.0599434	0.128969	0	0	5.37404	15.1245	FMR1;HNRNPA2B1
34	Regulation Of Synapse Organization (GO:0050807) BP	2/29	0.0726938	0.135513	0	0	4.7762	12.5208	TUBA1A;AGRN
35	Presynaptic Actin Cytoskeleton Organization (GO:0099140) BP	1/5	0.0744366	0.135513	0	0	16.0858	41.7878	ARHGEF7
36	Postsynaptic Density Membrane (GO:0098839) CC	1/5	0.0744366	0.135513	0	0	16.0858	41.7878	ACTN2
37	Anchored Component Of Presynaptic Active Zone Membrane (GO:0099029) CC	1/5	0.0744366	0.135513	0	0	16.0858	41.7878	NTNG1
38	Synaptic Vesicle Docking (GO:0016081) BP	1/5	0.0744366	0.135513	0	0	16.0858	41.7878	RIMS2
39	Exocytic Insertion Of Neurotransmitter Receptor To Postsynaptic Membrane (GO:0098967) BP	1/5	0.0744366	0.135513	0	0	16.0858	41.7878	SNAP47
40	Regulation Of Postsynaptic Neurotransmitter Receptor Endocytosis (GO:0099149) BP	2/30	0.0771217	0.136891	0	0	4.60539	11.8007	PPP3R1;PIP5K1C
41	Synapse Adhesion Between Pre- And Post-Synapse (GO:0099560) BP	2/31	0.0816324	0.141363	0	0	4.44635	11.1405	NTNG1;IGSF9B
42	Presynaptic Endocytic Zone Membrane (GO:0098835) CC	1/6	0.0886475	0.149857	0	0	12.868	31.1802	PIP5K1C
43	Anchored Component Of Postsynaptic Density Membrane (GO:0099031) CC	1/7	0.102641	0.155053	0	0	10.7228	24.4106	MPP2
44	Maintenance Of Postsynaptic Specialization Structure (GO:0098880) BP	1/7	0.102641	0.155053	0	0	10.7228	24.4106	HSPA8
45	Regulation Of Calcium-Dependent Activation Of Synaptic Vesicle Fusion (GO:0150037) BP	1/7	0.102641	0.155053	0	0	10.7228	24.4106	RIMS2
46	Extrinsic Component Of Postsynaptic Membrane (GO:0098890) CC	1/7	0.102641	0.155053	0	0	10.7228	24.4106	MAGI2
47	Regulation Of Synaptic Membrane Adhesion (GO:0099179) BP	1/7	0.102641	0.155053	0	0	10.7228	24.4106	MAGI2
48	Regulation Of Synapse Disassembly (GO:1905806) BP	1/8	0.11642	0.168691	0	0	9.19048	19.7646	NGEF
49	Structural Constituent Of Active Zone (GO:0098882) BP	1/8	0.11642	0.168691	0	0	9.19048	19.7646	RIMS2
50	Integral Component Of Postsynaptic Specialization Membrane (GO:0099060) CC	2/40	0.125392	0.174136	0	0	3.39172	7.04227	KCNB1;GABRG2
51	Voltage-Gated Calcium Channel Activity Involved In Regulation Of Presynaptic Cytosolic Calcium Levels (GO:0099626) BP	1/9	0.129989	0.174136	0	0	8.04126	16.4066	CACNB4
52	Regulation Of Modification Of Postsynaptic Structure (GO:0099159) BP	1/9	0.129989	0.174136	0	0	8.04126	16.4066	CAMKV
53	Regulation Of Presynaptic Dense Core Vesicle Exocytosis (GO:0099161) BP	1/9	0.129989	0.174136	0	0	8.04126	16.4066	PRKCE
54	Transmitter-Gated Ion Channel Activity Involved In Regulation Of Postsynaptic Membrane Potential (GO:1904315) BP	2/42	0.135752	0.178489	0	0	3.2218	6.4337	GRIK2;GABRG2
55	Synaptic Vesicle Clustering (GO:0097091) BP	1/10	0.143349	0.178558	0	0	7.14742	13.8837	CTNNB1
56	Postsynaptic Specialization (GO:0099572) CC	1/10	0.143349	0.178558	0	0	7.14742	13.8837	PPFIA2
57	Regulation Of Modification Of Postsynaptic Actin Cytoskeleton (GO:1905274) BP	1/10	0.143349	0.178558	0	0	7.14742	13.8837	KALRN
58	Synaptic Vesicle Priming (GO:0016082) BP	1/11	0.156505	0.188929	0	0	6.43235	11.9299	RIMS2
59	Presynaptic Modulation Of Chemical Synaptic Transmission (GO:0099171) BP	2/46	0.156998	0.188929	0	0	2.92832	5.42185	PRKCE;DGKI
60	Regulation Of Synapse Assembly (GO:0051963) BP	1/12	0.16946	0.200528	0	0	5.8473	10.3798	CTNNB1
61	Integral Component Of Synaptic Vesicle Membrane (GO:0030285) CC	2/52	0.189886	0.221015	0	0	2.57613	4.27981	SYNGR1;SYP
62	Regulation Of Synaptic Vesicle Endocytosis (GO:1900242) BP	1/16	0.219326	0.251164	0	0	4.28715	6.50444	PIP5K1C
63	Presynapse Assembly (GO:0099054) BP	1/17	0.231319	0.260693	0	0	4.019	5.88364	PPFIA2
64	Neurotransmitter Receptor Localization To Postsynaptic Specialization Membrane (GO:0099645) BP	1/23	0.299516	0.327164	0	0	2.92201	3.52274	GIT1
65	Extrinsic Component Of Synaptic Vesicle Membrane (GO:0098850) CC	1/23	0.299516	0.327164	0	0	2.92201	3.52274	SYN1
66	Ligand-Gated Ion Channel Activity Involved In Regulation Of Presynaptic Membrane Potential (GO:0099507) BP	1/24	0.310281	0.333787	0	0	2.79483	3.27072	GRIK2
67	Synaptic Vesicle Endocytosis (GO:0048488) BP	1/30	0.371494	0.393673	0	0	2.21591	2.19425	ARF6
68	Regulation Of Presynapse Assembly (GO:1905606) BP	1/31	0.381156	0.397972	0	0	2.14194	2.066	ARF6
69	Regulation Of Postsynaptic Membrane Neurotransmitter Receptor Levels (GO:0099072) BP	1/34	0.409263	0.421125	0	0	1.94692	1.73937	AGAP3
70	Integral Component Of Postsynaptic Membrane (GO:0099055) CC	2/97	0.440128	0.446416	0	0	1.35275	1.11019	GRM3;GRIK2
71	Integral Component Of Presynaptic Membrane (GO:0099056) CC	1/117	0.837191	0.837191	0	0	0.551527	0.0980078	GRM3
72	Synapse (GO:0045202) CC	45/235	2.81268e-26	2.70017e-24	0	0	9.68092	569.558	RTN3;RPL3;RPL32;RPL31;NCAN;RPLP0;CLU;HAPLN1;RPS15;RPS4X;RAB21;PPP3CA;RPS16;RPS19;PPP2R1A;PRKAR2A;FLOT1;RPL35;RPL38;RPL15;RPS11;RPL18;RPS10;RPS13;AP2M1;YWHAG;BCAS1;YWHAH;RPS7;EIF1AX;RPS5;RPL22;AKR1A1;RPL23A;EEF2;RPS26;RPS25;ACTC1;PRKAR1B;ACTBL2;PRKAR1A;RPL27A;EEF1A2;RPL26;RPS24
73	Postsynaptic Ribosome CC	22/70	2.06886e-18	9.93054e-17	0	0	17.9954	732.763	RPL32;RPS7;RPL31;RPS5;RPLP0;RPL22;RPS6;RPL23A;RPS15;RPS26;RPS16;RPS19;RPL27A;RPL35;RPL38;RPL26;RPL15;RPS11;RPL18;RPS10;RPS13;RPS24
74	Translation At Postsynapse (GO:0140242) BP	18/52	3.75046e-16	9.00111e-15	0	0	20.6343	732.921	RPL32;RPS5;RPLP0;RPL22;RPL23A;EEF2;RPS26;RPS16;RPL27A;RPL35;RPL38;RPL26;RPL15;RPS11;RPL18;RPS10;RPS13;RPS24
75	Presynaptic Ribosome CC	18/52	3.75046e-16	9.00111e-15	0	0	20.6343	732.921	RPL32;RPS5;RPLP0;RPL22;RPS6;RPL23A;RPS26;RPS16;RPL27A;RPL35;RPL38;RPL26;RPL15;RPS11;RPL18;RPS10;RPS13;RPS24
76	Translation At Presynapse (GO:0140236) BP	17/51	5.19441e-15	9.97327e-14	0	0	19.449	639.701	RPL32;RPS5;RPLP0;RPL22;RPL23A;RPS26;RPS16;RPL27A;RPL35;RPL38;RPL26;RPL15;RPS11;RPL18;RPS10;RPS13;RPS24
77	Presynapse (GO:0098793) CC	21/110	6.8455e-13	1.09528e-11	0	0	9.22603	258.421	UNC13B;RTN3;HSPA8;SGIP1;SEPTIN5;SEPTIN3;PTN;ADD3;ADD1;ADD2;PPP1CA;SEPTIN8;SYNJ1;FLOT1;PTK2B;VPS35;PFN1;RAB6B;YWHAG;SPTBN2;YWHAH
78	Postsynapse (GO:0098794) CC	23/141	1.74655e-12	2.39527e-11	0	0	7.64076	206.861	ACTR3;NCKAP1;HSPA8;ACTR2;RPLP0;ATP1A3;PTN;ADD3;SPTB;SEPTIN11;ADD1;ADD2;BEGAIN;PPP1CA;PURA;PRKAR1B;MAP2;TRIM3;PTK2B;VPS35;PFN1;SPTAN1;SPTBN1
79	Extrinsic Component Of Synaptic Vesicle Membrane (GO:0098850) CC	10/23	1.0335e-10	1.2402e-09	0	0	29.5403	679.217	ATP6V1A;ATP6V1G2;CLTC;ATP6V1B2;ATP6V1H;SYN2;ATP6V1D;GAPDH;ATP6V1C1;ATP6V1F
80	Synaptic Vesicle Proton Loading (GO:0097401) BP	8/17	3.74092e-09	3.99032e-08	0	0	34.0083	659.895	ATP6V1A;ATP6V1G2;ATP6V1B2;ATP6V1H;ATP6V1D;ATP6V1C1;ATP6V0A1;ATP6V1F
81	Modulation Of Chemical Synaptic Transmission (GO:0050804) BP	14/90	7.46157e-08	7.16311e-07	0	0	7.1073	116.637	PTPRS;IQSEC2;NCAN;PTN;DNM1;GRM5;SYNGAP1;CDH2;PRKAR1B;PRKAR2A;CFL1;TNR;VPS35;PFN1
82	Postsynaptic Density, Intracellular Component (GO:0099092) CC	9/42	1.00278e-06	8.45578e-06	0	0	10.442	144.233	PSD;DLG1;SYNGAP1;IQSEC2;DLG3;IQSEC1;PTK2B;GAPDH;ANKS1B
83	Postsynaptic Density (GO:0014069) CC	14/111	1.05697e-06	8.45578e-06	0	0	5.56258	76.5417	HSPA8;MAP2K1;HOMER2;RPLP0;PPP1R9B;RPS25;PURA;RPS19;CAPZB;RPL38;RPS13;DBN1;SHANK2;ANKS1B
84	Anchored Component Of Synaptic Vesicle Membrane (GO:0098993) CC	5/18	7.33859e-05	0.000541927	0	0	14.6259	139.235	RAB2A;RAB10;RAB3C;RAB3A;RAB4B
85	Presynaptic Dense Core Vesicle Exocytosis (GO:0099525) BP	4/10	8.18838e-05	0.000561489	0	0	25.3112	238.184	RAB10;RIMS1;STXBP1;DNM1
86	Structural Constituent Of Postsynaptic Density (GO:0098919) BP	4/11	0.000126047	0.000806703	0	0	21.6942	194.789	DLG1;DLG2;DLG3;SHANK2
87	Perisynaptic Extracellular Matrix (GO:0098966) CC	3/5	0.0001652	0.000932893	0	0	56.8512	495.08	BCAN;NCAN;TNR
88	Structural Constituent Of Postsynapse (GO:0099186) BP	3/5	0.0001652	0.000932893	0	0	56.8512	495.08	ACTN1;SEPTIN7;SPTBN2
89	Postsynaptic Actin Cytoskeleton Organization (GO:0098974) BP	5/22	0.000207068	0.00110436	0	0	11.1822	94.8527	ACTR3;FARP1;ABI2;CPNE6;DBN1
90	Presynaptic Active Zone Cytoplasmic Component (GO:0098831) CC	5/23	0.000258999	0.00130863	0	0	10.5604	87.2153	RIMS1;IQSEC2;CTBP1;STXBP1;RIMBP2
91	Regulation Protein Catabolic Process At Postsynapse (GO:0140252) BP	3/7	0.000556196	0.00266974	0	0	28.4227	213.011	CUL3;TRIM3;PIN1
92	Postsynaptic Modulation Of Chemical Synaptic Transmission (GO:0099170) BP	5/28	0.000680037	0.00310874	0	0	8.26257	60.2619	PPP3CA;IQSEC1;PTK2B;PLCB1;NEFH
93	Postsynaptic Actin Cytoskeleton (GO:0098871) CC	4/17	0.000803538	0.00350635	0	0	11.6779	83.2225	ABI2;ACTB;DBN1;SYNE1
94	Integral Component Of Presynaptic Membrane (GO:0099056) CC	10/117	0.000920917	0.00384383	0	0	3.57168	24.9665	EPHA4;GRIN2A;PTPRS;CDH2;VAPA;SLC1A2;ATP1A3;CACNA1E;GRIN2B;STX1A
95	Postsynapse Organization (GO:0099173) BP	4/19	0.00125607	0.00502426	0	0	10.1198	67.5981	ACTR3;ABI2;SEPTIN7;SPTBN2
96	Synaptic Vesicle Clustering (GO:0097091) BP	3/10	0.00179948	0.00664422	0	0	16.239	102.635	ABI2;CTBP1;SYN2
97	Modification Of Postsynaptic Actin Cytoskeleton (GO:0098885) BP	3/10	0.00179948	0.00664422	0	0	16.239	102.635	CFL1;PFN1;SPTB
98	Integral Component Of Synaptic Vesicle Membrane (GO:0030285) CC	6/52	0.00215401	0.0076587	0	0	4.96137	30.4649	SYT1;SV2A;SLC17A6;ATP6V0C;STX1A;ATP6V0A1
99	Synaptic Vesicle Priming (GO:0016082) BP	3/11	0.00242702	0.0083212	0	0	14.2084	85.5502	RIMS1;SV2A;STXBP1
100	Presynaptic Active Zone (GO:0048786) CC	3/13	0.00404795	0.0134001	0	0	11.3656	62.6191	APP;CNTNAP1;FLOT1
101	Synaptic Vesicle Endocytosis (GO:0048488) BP	4/30	0.00709805	0.0227138	0	0	5.83506	28.8715	CTBP1;CLTC;AP2M1;DNM1
102	Regulation Of Synaptic Vesicle Endocytosis (GO:1900242) BP	3/16	0.00748278	0.0231725	0	0	8.74139	42.7904	VPS29;VPS35;ACTB
103	Presynaptic Endocytic Zone Membrane (GO:0098835) CC	2/6	0.0093369	0.0271619	0	0	18.9117	88.3889	CLTC;DNM1
104	Synaptic Vesicle Neurotransmitter Loading (GO:0098700) BP	2/6	0.0093369	0.0271619	0	0	18.9117	88.3889	SLC17A6;SLC17A7
105	Maintenance Of Postsynaptic Specialization Structure (GO:0098880) BP	2/7	0.0128492	0.0342645	0	0	15.1285	65.8769	HSPA8;SYNGAP1
106	Regulation Of Postsynapse Assembly (GO:0150052) BP	2/7	0.0128492	0.0342645	0	0	15.1285	65.8769	PSD;VPS35
107	Regulation Of Calcium-Dependent Activation Of Synaptic Vesicle Fusion (GO:0150037) BP	2/7	0.0128492	0.0342645	0	0	15.1285	65.8769	RIMS1;RIMBP2
108	Structural Constituent Of Active Zone (GO:0098882) BP	2/8	0.0168413	0.0436964	0	0	12.6065	51.4838	RIMS1;RIMBP2
109	Integral Component Of Postsynaptic Density Membrane (GO:0099061) CC	6/82	0.0194462	0.0491271	0	0	2.9983	11.8136	GRIN2A;LRRC7;NPTN;VDAC1;GRIN2B;STX1A
110	Voltage-Gated Calcium Channel Activity Involved In Regulation Of Presynaptic Cytosolic Calcium Levels (GO:0099626) BP	2/9	0.0212862	0.0510869	0	0	10.805	41.5959	RIMBP2;CACNA1E
111	Regulation Of Presynaptic Dense Core Vesicle Exocytosis (GO:0099161) BP	2/9	0.0212862	0.0510869	0	0	10.805	41.5959	UNC13B;RAB3A
112	Synaptic Vesicle Exocytosis (GO:0016079) BP	2/10	0.0261579	0.0612478	0	0	9.45388	34.4462	UNC13B;STX1A
113	Postsynaptic Cytosol (GO:0099524) CC	3/26	0.0287265	0.0656607	0	0	4.93825	17.5305	PIN1;PLCB1;DBN1
114	Extrinsic Component Of Presynaptic Endocytic Zone Membrane (GO:0098894) CC	2/11	0.0314315	0.0701726	0	0	8.40302	29.074	CTBP1;AP2M1
115	Regulation Of Postsynaptic Neurotransmitter Receptor Endocytosis (GO:0099149) BP	3/30	0.0416046	0.0907737	0	0	4.20579	13.3725	SYNJ1;IQSEC1;SYNE1
116	Regulation Of Postsynaptic Density Assembly (GO:0099151) BP	2/14	0.0494285	0.105448	0	0	6.30129	18.9494	PTPRS;PTK2B
117	Regulation Of Synapse Maturation (GO:0090128) BP	2/15	0.0560795	0.11622	0	0	5.81628	16.7566	CNTNAP1;VPS35
118	Presynaptic Cytosol (GO:0099523) CC	3/34	0.0568993	0.11622	0	0	3.66236	10.498	GDI1;STXBP1;ANKS1B
119	Regulation Of Postsynaptic Neurotransmitter Receptor Activity (GO:0098962) BP	2/18	0.077704	0.155408	0	0	4.725	12.0717	SRC;BEGAIN
120	Integral Component Of Postsynaptic Membrane (GO:0099055) CC	5/97	0.106686	0.187047	0	0	2.05832	4.60624	EPHA4;GRM5;CDH2;CACNA1E;SLC8A1
121	Regulation Of Neurotransmitter Receptor Localization To Postsynaptic Specialization Membrane (GO:0098696) BP	2/22	0.109762	0.187047	0	0	3.77922	8.34996	MAP2K1;IQSEC2
122	Integral Component Of Presynaptic Active Zone Membrane (GO:0099059) CC	3/45	0.110091	0.187047	0	0	2.70164	5.96104	NPTN;GRIN2B;STX1A
123	Neurotransmitter Receptor Localization To Postsynaptic Specialization Membrane (GO:0099645) BP	2/23	0.118244	0.187047	0	0	3.59908	7.68406	DLG1;DLG2
124	Presynaptic Actin Cytoskeleton Organization (GO:0099140) BP	1/5	0.12275	0.187047	0	0	9.4375	19.7962	ABI2
125	Postsynaptic Density Membrane (GO:0098839) CC	1/5	0.12275	0.187047	0	0	9.4375	19.7962	IQSEC2
126	Presynaptic Endocytic Zone (GO:0098833) CC	1/5	0.12275	0.187047	0	0	9.4375	19.7962	VPS35
127	Synaptic Membrane (GO:0097060) CC	1/5	0.12275	0.187047	0	0	9.4375	19.7962	NPTN
128	Regulation Of Neurotransmitter Uptake (GO:0051580) BP	1/5	0.12275	0.187047	0	0	9.4375	19.7962	FLOT1
129	Anchored Component Of Presynaptic Active Zone Membrane (GO:0099029) CC	1/5	0.12275	0.187047	0	0	9.4375	19.7962	CACNA2D1
130	Synaptic Vesicle Docking (GO:0016081) BP	1/5	0.12275	0.187047	0	0	9.4375	19.7962	RIMS1
131	Extrinsic Component Of Presynaptic Membrane (GO:0098888) CC	1/5	0.12275	0.187047	0	0	9.4375	19.7962	STXBP1
132	Trans-Synaptic Signaling (GO:0099537) BP	1/5	0.12275	0.187047	0	0	9.4375	19.7962	PTPRS
133	Synaptic Vesicle Cycle (GO:0099504) BP	1/5	0.12275	0.187047	0	0	9.4375	19.7962	SYN2
134	Neurotransmitter Reuptake (GO:0098810) BP	1/5	0.12275	0.187047	0	0	9.4375	19.7962	SLC1A2
135	Ligand-Gated Ion Channel Activity Involved In Regulation Of Presynaptic Membrane Potential (GO:0099507) BP	2/24	0.126882	0.190323	0	0	3.4353	7.09219	GRIN2A;GRIN2B
136	Neuronal Dense Core Vesicle (GO:0098992) CC	2/26	0.144574	0.20838	0	0	3.14871	6.08947	APP;CACNA2D1
137	Postsynaptic Endocytic Zone (GO:0098843) CC	1/6	0.145432	0.20838	0	0	7.54961	14.556	SYNE1
138	Calcium-Dependent Activation Of Synaptic Vesicle Fusion (GO:0099502) BP	1/6	0.145432	0.20838	0	0	7.54961	14.556	SYT1
139	Regulation Of Postsynapse Organization (GO:0099175) BP	3/53	0.157104	0.211616	0	0	2.26844	4.19854	HSPA8;NCAN;SHANK2
140	Anchored Component Of Postsynaptic Density Membrane (GO:0099031) CC	1/7	0.167529	0.211616	0	0	6.29102	11.2395	DLG2
141	Regulation Of Postsynaptic Specialization Assembly (GO:0099150) BP	1/7	0.167529	0.211616	0	0	6.29102	11.2395	SPTBN2
142	Synapse Organization (GO:0050808) BP	1/7	0.167529	0.211616	0	0	6.29102	11.2395	PTPRS
143	Retrograde Trans-Synaptic Signaling By Trans-Synaptic Protein Complex (GO:0098942) BP	1/7	0.167529	0.211616	0	0	6.29102	11.2395	FARP1
144	Regulation Of Synaptic Vesicle Fusion To Presynaptic Active Zone Membrane (GO:0031630) BP	1/7	0.167529	0.211616	0	0	6.29102	11.2395	RAB3A
145	Extrinsic Component Of Postsynaptic Membrane (GO:0098890) CC	1/7	0.167529	0.211616	0	0	6.29102	11.2395	FARP1
146	Postsynaptic Membrane (GO:0045211) CC	1/7	0.167529	0.211616	0	0	6.29102	11.2395	DBN1
147	Neurotransmitter Receptor Transport, Endosome To Postsynaptic Membrane (GO:0098887) BP	1/7	0.167529	0.211616	0	0	6.29102	11.2395	VPS35
148	Regulation Of Synapse Organization (GO:0050807) BP	2/29	0.171966	0.214399	0	0	2.79842	4.9265	NCKAP1;SEPTIN11
149	Regulation Of Synapse Disassembly (GO:1905806) BP	1/8	0.189056	0.22597	0	0	5.39203	8.98156	EPHA4
150	Postsynaptic Neurotransmitter Receptor Endocytosis (GO:0098884) BP	1/8	0.189056	0.22597	0	0	5.39203	8.98156	AP2M1
151	Anchored Component Of Presynaptic Membrane (GO:0099026) CC	1/8	0.189056	0.22597	0	0	5.39203	8.98156	CNTN1
152	Regulation Of Presynapse Assembly (GO:1905606) BP	2/31	0.190662	0.22597	0	0	2.60516	4.3174	APP;FARP1
153	Synapse Assembly (GO:0007416) BP	1/9	0.210027	0.237207	0	0	4.71778	7.36218	ADD2
154	Postsynaptic Specialization, Intracellular Component (GO:0099091) CC	1/9	0.210027	0.237207	0	0	4.71778	7.36218	SRC
155	Synaptic Vesicle Membrane (GO:0030672) CC	1/9	0.210027	0.237207	0	0	4.71778	7.36218	SLC17A7
156	Presynaptic Membrane (GO:0042734) CC	1/9	0.210027	0.237207	0	0	4.71778	7.36218	SEPTIN7
157	Regulation Of Postsynaptic Membrane Neurotransmitter Receptor Levels (GO:0099072) BP	2/34	0.219153	0.244636	0	0	2.36056	3.58329	HSP90AA1;DLG3
158	Integral Component Of Synaptic Membrane (GO:0099699) CC	1/10	0.230457	0.254298	0	0	4.19337	6.15456	SYT3
159	Transmitter-Gated Ion Channel Activity Involved In Regulation Of Postsynaptic Membrane Potential (GO:1904315) BP	2/42	0.296149	0.323071	0	0	1.88767	2.29709	GRIN2A;GRIN2B
160	Postsynapse To Nucleus Signaling Pathway (GO:0099527) BP	1/14	0.307038	0.331187	0	0	2.9025	3.42723	ANKS1B
161	Presynapse Assembly (GO:0099054) BP	1/17	0.359438	0.379187	0	0	2.35792	2.41266	PTPRS
162	Voltage-Gated Ion Channel Activity Involved In Regulation Of Presynaptic Membrane Potential (GO:0099508) BP	1/17	0.359438	0.379187	0	0	2.35792	2.41266	RIMBP2
163	Synaptic Vesicle (GO:0008021) CC	1/18	0.376011	0.392359	0	0	2.21911	2.17059	WDR7
164	Regulation Of Synaptic Vesicle Cycle (GO:0098693) BP	1/24	0.466835	0.481894	0	0	1.6397	1.24909	PRKAR1B
165	Synapse Adhesion Between Pre- And Post-Synapse (GO:0099560) BP	1/31	0.556255	0.56809	0	0	1.25665	0.737063	PTPRS
166	Regulation Of Synaptic Vesicle Exocytosis (GO:2000300) BP	1/35	0.600459	0.606779	0	0	1.10858	0.565446	CACNA1E
167	Presynaptic Modulation Of Chemical Synaptic Transmission (GO:0099171) BP	1/46	0.700641	0.700641	0	0	0.837123	0.297815	YWHAH
