# Supplementary material for: Abnormal accumulation of extracellular vesicles in hippocampal dystrophic axons and regulation by the primary cilia in Alzheimer’s disease
Source: Acta Neuropathol Commun. 2023 Sep 4;11:142. doi: 10.1186/s40478-023-01637-3 (PMC10478284; doi:10.1186/s40478-023-01637-3)
Supplement: Supplementary file 13 — Additional file 13. Supplementary Table 5. Differentially expressed proteins between CD63-immunoprecipitated synaptic proteins of 5xFAD (6 months old, n = 10, four female and six male mice) and WT (6 months old, n =11, one female and ten male mice) control mouse brain and gene-set enrichment analysis utilizing the biological process in Gene Ontology [file 40478_2023_1637_MOESM13_ESM.xlsx]

## Sheet: Differentially Expressed Protei
Gene Symbol	Entrez Gene ID	Accession	Abundance Ratio (log2): (Sample) / (Control)	Abundance Ratio P-Value: (Sample) / (Control)	Abundance Ratio Adj. P-Value: (Sample) / (Control)
Camk2a	12322	P11798	0.22	0.497056	0.870321
Actb		Q3UBP6	-0.19	0.948319	0.990517
Ap2a1	11771	P17426	-0.65	0.532475	0.884434
Slc25a5	11740	P51881	0.41	0.33283	0.756667
Atp1a3	232975	A0A0G2JGX4	-0.16	0.908991	0.988813
Sptbn1	20742	Q62261	0.25	0.463844	0.857033
Slc25a4	11739	P48962	-0.32	0.893129	0.98638
Atp1a1		Q3TXF9	-0.91	0.309409	0.730516
Slc4a4	54403	A7E1Z5	-0.31	0.906517	0.988813
Ap2a2		Q3U7X9	-0.03	0.761807	0.949436
Stxbp1	20910	O08599	0.32	0.403728	0.819294
Syt1		Q3TPT3	0.41	0.328659	0.75107
Sptan1	20740	B9EKJ1	0.24	0.471965	0.862979
Ap2b1	71770	Q5SWR1	-0.93	0.293576	0.712133
Camk2b	12323	P28652	0.28	0.443393	0.851956
Pfkm	18642	P47857	-0.27	0.955373	0.990517
Gapdh	14433	A0A0A0MQF6	0.03	0.688554	0.931986
Syp	20977	Q62277	-0.68	0.500093	0.871391
Hsp90aa1	15519	P07901	0.39	0.347978	0.768467
Hsp90ab1	15516	Q71LX8	0.38	0.353919	0.777726
Hadha	97212	Q8BMS1	0.35	0.381059	0.807268
Atp6v0c	11984	A3KML5	-0.65	0.534337	0.885952
Cnp	12799	Q3TYL9	0.02	0.704417	0.937271
Dnm1	13429	A0A0J9YUN4	0.23	0.487268	0.866216
Actc1		Q3UIJ3	0.79	0.121423	0.462514
Ap1b1	11764	Q8CC13	-0.46	0.728616	0.937271
Actbl2	238880	Q8BFZ3	0.03	0.68785	0.931958
Grin2b	14812	G3X9V4	-0.44	0.75007	0.94701
Tcp1	21454	P11983	0.75	0.140022	0.495195
Lonp1	74142	Q8CGK3	-0.7	0.477048	0.86496
Dnm1	13429	P39053	-0.78	0.406004	0.821484
Uqcrc2	67003	Q9DB77	-0.43	0.763226	0.949561
Ap2m1	11773	Q5FWI9	0.14	0.57522	0.901504
Camk2d	108058	E9Q1W0	-0.58	0.604781	0.907736
Dync1h1	13424	Q9JHU4	0.76	0.133847	0.479926
Atp5c1		Q9ERA8	-0.69	0.492631	0.866216
Hspa8		Q3UDS0	0.28	0.435191	0.848616
Ckap5	75786	A2AGT5	-0.42	0.773567	0.954605
Slc1a2	20511	A2APL8	-0.31	0.913524	0.988813
Myo5a	17918	Q99104	-0.77	0.418979	0.837262
Atp5f1a	11946	Q03265	1.15	0.0368307	0.191848
Atp5c1	11949	A2AKU9	-0.15	0.924524	0.988813
Add1		Q8K232	0.26	0.453042	0.854274
Micu3	78506	Q9CTY5	-0.34	0.869221	0.97944
Slc1a3	20512	Q543U3	0.58	0.220796	0.632976
Slc25a3		Q3THU8	-0.65	0.528943	0.880613
Plec	18810	Q6S390	0.25	0.464354	0.857033
Plcb1	18795	Q9Z1B3	-0.09	0.827034	0.975801
Cyfip2	76884	Q5SQX6	-0.12	0.859427	0.978184
Hspd1	15510	P63038	0.84	0.10731	0.43011
Nckap1	50884	P28660	-0.66	0.518759	0.876684
Atp1a2		Q6ZQ49	-0.76	0.423073	0.843132
Psmd2		Q3TWL6	0.69	0.163499	0.550676
Map1b	17755	P14873	-0.35	0.865134	0.979291
Tln1	21894	Q80TM2	-0.59	0.594169	0.907261
Suclg1	56451	Q9WUM5	-0.34	0.87403	0.979553
Tomm70	28185	Q9CZW5	-1.24	0.129203	0.473096
Dlg4	13385	Q62108	-0.14	0.885137	0.98638
Tln2	70549	Q71LX4	-0.22	0.989804	0.997769
Rapgef2		A0A0A6YWG7	0.18	0.531839	0.883606
Rala	56044	P63321	0.42	0.323525	0.743299
Atp6v1a	11964	P50516	-0.06	0.79112	0.958223
Actr1a	54130	P61164	-0.07	0.804038	0.965356
Prkcg	18752	Q3UN66	0.16	0.554679	0.892237
Eef1a1	13627	P10126	0.37	0.360526	0.7833
Hnrnpu		Q8C290	2.21	0.000234928	0.00207881
Ahcyl1	229709	Q80SW1	-0.43	0.767937	0.951674
Camk2g	12325	Q923T9	-0.49	0.699158	0.93679
Nsf	18195	P46460	0.39	0.346124	0.768467
Synj1		Q8CHC4	-0.06	0.799556	0.964579
Ndufa10	67273	Q99LC3	0.47	0.287127	0.704727
Atp2b1		Q8K314	-0.12	0.870129	0.97944
Coro1c		Q3TF74	-0.27	0.958887	0.990517
Sv2a	64051	Q9JIS5	0.04	0.680901	0.929592
Ryr2	20191	E9Q401	-0.55	0.637717	0.916796
Ctnna2		E0CXB9	-0.17	0.92145	0.988813
Slc25a11	67863	Q5SX53	0.14	0.574326	0.901504
Pip4k2c	117150	Q91XU3	-0.7	0.478128	0.86496
Atp1b1	11931	Q3TV47	1.25	0.0250181	0.141549
Clasp2	76499	A2RRR3	-0.91	0.305107	0.724977
Myh10	77579	Q5SV64	-0.44	0.756206	0.94902
Pfkp	56421	Q9WUA3	-1.01	0.240801	0.65946
Crat		H7BX88	-0.36	0.853268	0.97652
Plxnc1	54712	Q9QZC2	-0.59	0.585807	0.905919
Actr1b	226977	Q8R5C5	-0.36	0.845781	0.976288
Grin1	14810	A2AI16	0.12	0.596938	0.907736
Auh	11992	A0A0R4J023	-0.97	0.264835	0.68917
Sccpdh	109232	Q8R127	-0.11	0.856998	0.976629
Tubb2b	73710	Q9CWF2	-0.11	0.850236	0.97652
Pygb		Q3UYH9	0.47	0.290289	0.707091
Hectd4	269700	E9Q2E4	-0.47	0.721045	0.937271
Stk39	53416	Q9Z1W9	0.1	0.61044	0.91105
Iqsec1	232227	A0A1D5RM83	-0.88	0.330757	0.754793
Ap3b2		A0A571BEW4	-0.18	0.933693	0.989857
Cct6a	12466	Q52KG9	0.56	0.232053	0.643724
Eef1a2	13628	P62631	-0.55	0.682575	0.92987
Mtch2	56428	Q791V5	-0.24	0.991158	0.997769
Sfxn5	94282	Q925N0	-0.04	0.767392	0.951674
Mink1	50932	G3X9G2	-0.55	0.628331	0.915942
Uqcrq	22272	Q9CQ69	-0.52	0.66099	0.925563
Ndufs2	226646	Q91WD5	1.29	0.0220696	0.128135
Ppp1r9b	217124	Q6R891	0.39	0.350183	0.771747
Coro1b	23789	Q9WUM3	-0.06	0.788383	0.956738
Calm2	12313; 12314; 12315	P0DP27	1.3	0.0207687	0.121459
Hspa8		Q3TRH3	0.06	0.919156	0.988813
Tubb5	22154	P99024	1.51	0.0378513	0.196845
Gphn	268566	Q8BUV3	-0.38	0.825642	0.974918
Vars		Q3U3D3	-0.1	0.845851	0.976288
Dip2a	64451	Q8BWT5	-0.57	0.616195	0.91105
Msn	17698	P26041	0.34	0.389043	0.810113
Atp6v1e1	11973	P50518	-0.71	0.472958	0.863132
Dock9	105445	A0A5F8MPL9	0.08	0.636368	0.916796
Pip5k1c	18717	O70161	0.22	0.492778	0.866216
Atp5mc1	11951	Q9CR84	0.84	0.106238	0.427947
Scn2a		A0A0R5RP28	-0.48	0.711064	0.937271
Slc17a7		A0A1B0GRU0	-0.01	0.739815	0.93889
Ccdc47	67163	Q0VBU4	-0.68	0.4982	0.871391
Tnik		E0CZD7	-1.06	0.214193	0.622984
Ppp3ca	19055	P63328	0.39	0.350715	0.772451
Myo18a	360013	E9Q405	-0.58	0.602705	0.907736
Prkacb	18749	P68181	-0.52	0.666424	0.925563
Atp6v0a1		Q6NXX6	-0.39	0.813118	0.968613
Prkaca	18747	P05132	-2.14	0.0298425	0.163524
Stt3b	68292	A0A0R4J0D3	0.38	0.355992	0.778151
H2ac20	319176	Q149V4	1.37	0.0158532	0.097779
Prdx1	18477	P35700	-1.06	0.210363	0.619803
Arhgap44	216831	Q5SSM3	-0.01	0.735817	0.937271
Plcb3	18797	Q8CI86	0.14	0.575693	0.901504
Ppp2r1a		Q7TMX2	-0.51	0.680818	0.929592
Rdx	19684	P26043	0.13	0.583124	0.905919
Lgi1	56839	Q9JIA1	0.2	0.516007	0.876605
Capzb		Q3TRH8	-0.75	0.439344	0.850526
Slc25a12	78830	Q8BH59	-0.05	0.784279	0.955617
Dnaja1	15502	P63037	0	0.723096	0.937271
Tubb4a	22153	Q9D6F9	0.23	0.553882	0.892237
Eef1g	67160	Q9D8N0	0.62	0.200364	0.605113
Cpne4		Q9D6C8	-0.24	0.994097	0.998678
Acadl	11363	A0A0R4J083	-0.37	0.833031	0.975801
Syt12	171180	Q14AG7	-1.39	0.0804599	0.347848
Dctn1	13191	E9Q3M3	-0.81	0.381846	0.807268
Hnrnpu		Q3TS50	-0.43	0.762349	0.949504
Cyc1	66445	Q9D0M3	-0.7	0.482714	0.866216
Ank3		W6PPA1	-0.16	0.906319	0.988813
Cpne2	234577	P59108	-0.53	0.654308	0.924075
Map1a	17754	Q9QYR6	-1.3	0.108405	0.432114
Prkcb	18751	P68404	0.17	0.542745	0.886189
Sowaha	237761	Q8BLS7	-1.68	0.0293497	0.16165
Comtd1	69156	Q8BIG7	-0.17	0.927772	0.988813
H2aw	319162	Q8BFU2	1.92	0.00114223	0.00890664
Tenm2		Q9WTS5	0.03	0.695991	0.934135
Gnao1	14681	P18872	0.18	0.536659	0.885952
Ndufs1		Q3TIU7	-0.03	0.760812	0.949436
Dlg1		Q3TPP5	6.64	1e-17	9.88172e-17
Abr	109934	Q5SSL4	0.83	0.108026	0.43166
Atp6v1b2	11966	P62814	0.6	0.207636	0.61624
Slc25a22	68267	Q9D6M3	-1.37	0.086385	0.366808
Ank2		S4R2F3	-0.18	0.940397	0.990517
Slc25a46		A0A3Q4L2U5	-0.87	0.338055	0.763403
Atad3	108888	Q925I1	-0.58	0.604567	0.907736
Amph		A0A668KM31	2.9	0.000336548	0.00291388
Arhgef7	54126	Q9ES28	-1.06	0.212905	0.622984
Itsn1	16443	E9Q0N0	-0.23	0.992249	0.997769
Add2	11519	Q8C0Y2	0.36	0.374265	0.802281
Ezr		Q3UXR4	-0.54	0.641173	0.916796
Agap2	216439	Q3UHD9	-0.66	0.522434	0.877198
Fxr1	14359	Q61584	0.27	0.447688	0.854143
Epha4	13838	Q03137	0.13	0.582995	0.905919
Cyfip1	20430	A0A0R4J119	0.62	0.201683	0.606558
Hadhb	231086	Q99JY0	0.2	0.511922	0.87399
Dip2c		E9PWR4	-0.89	0.34091	0.764404
Syn2	20965	Q64332	0.66	0.176023	0.578291
Tomm20	67952	Q9DCC8	-0.02	0.745819	0.943531
Ghitm	66092	Q91VC9	-1.21	0.141752	0.499667
Grin2a	14811	P35436	-0.49	0.700726	0.937271
Vps13c	320528	A1ILG8	-0.98	0.262717	0.688121
Fyn	14360	P39688	-0.92	0.300639	0.720378
Pals2	56524	Q3UN60	-0.16	0.906567	0.988813
Ndufa11	69875	G5E814	-0.5	0.689739	0.931986
Rtcb	28088	Q99LF4	-0.59	0.587259	0.905919
Prkca	18750	P20444	0.45	0.300783	0.720378
Actn1	109711	A1BN54	-0.38	0.820651	0.972564
Atp6v1c1		Q3TG21	0.11	0.602378	0.907736
Cox7c	12867	P17665	-0.84	0.356588	0.779188
Atp6v1d	73834	P57746	-0.18	0.932272	0.989857
Oxsr1	108737	Q6P9R2	-0.07	0.809618	0.967182
Hspa5	14828	P20029	-0.4	0.802204	0.964579
Map1a	17754	A2ARP8	-0.56	0.619773	0.911567
Hspa2	15512	P17156	-0.13	0.937013	0.990517
Rpn2		Q3U505	0.19	0.528137	0.880613
Epb41l3	13823	Q9WV92	-1.52	0.0520421	0.254641
Septin7	235072	E9Q1G8	0.14	0.573851	0.901504
Aifm3	72168	Q3TY86	0.05	0.667411	0.925563
Ppp2r5d	21770	Q91V89	-0.24	0.992341	0.997769
Ldhb	16832	A0A6I8MX27	-0.11	0.851224	0.97652
Mycbp2	105689	Q7TPH6	0.37	0.368794	0.793728
Cpne5	240058	Q8JZW4	-1.3	0.108617	0.432118
Pacs1		Q3TP27	0.56	0.230399	0.642634
Git1	216963	Q68FF6	0.47	0.287779	0.704983
Tnr	21960	Q8BYI9	-0.06	0.788624	0.956849
Slc4a3	20536	Q68EG4	0.54	0.249002	0.671156
Cfl1	12631	P18760	0.09	0.621893	0.913596
Actr2	66713	Q5SW83	-0.04	0.769932	0.953412
Hnrnpl	15388	Q8R081	1.55	0.00710167	0.048344
Abi2	329165	P62484	-0.23	0.997838	0.999493
Ncdn	26562	Q9Z0E0	0.48	0.40836	0.823505
Inpp5f	101490	Q8CDA1	-0.58	0.595804	0.907736
Adam23	23792	Q9R1V7	-0.59	0.592019	0.90656
Arpc2	76709	Q9CVB6	1.35	0.0173125	0.105465
Lrrc47	72946	B1AX98	0.77	0.131728	0.476608
Dnm3		E9QLL2	-0.27	0.965197	0.991713
Coro1a		Q3U232	1.35	0.060209	0.28712
Sfxn3	94280	Q91V61	0.31	0.411763	0.828291
Slc17a6	140919	Q8BLE7	0.07	0.645523	0.920356
Shoc2		Q8R378	-0.57	0.609658	0.910917
Sv2b	64176	Q8BG39	-0.61	0.568596	0.901346
Pclo	26875	Q9QYX7	-0.05	0.783476	0.955617
Hk1		Q3UE51	-1.01	0.240543	0.65946
Hspa12a	73442	Q8K0U4	-0.03	0.763605	0.949561
Pfkl	18641	P12382	-0.89	0.324155	0.744318
Aars		Q6XMP4	-0.42	0.776517	0.955507
Atp2b4	381290	Q6Q477	0.04	0.659728	0.925563
Atp2b3	320707	Q0VF55	-0.22	0.98244	0.996635
Wdr13	73447	S4R225	-0.3	0.913804	0.988813
Myh9	17886	Q8VDD5	-1.07	0.248364	0.671156
Ptk2b	19229	Q9QVP9	0.21	0.505194	0.873424
Ndufa4	17992	Q62425	-0.84	0.357192	0.779322
Dgkb	217480	Q6NS52	-1.71	0.0261087	0.146432
Eif3b	27979	Q8JZQ9	-0.73	0.457981	0.854274
Kcnma1		E3VRZ6	-0.46	0.736209	0.937271
Stxbp3	20912	Q60770	-0.84	0.358858	0.78123
Cldn11	18417	Q60771	0.01	0.715544	0.937271
Syt13	80976	Q9EQT6	0.13	0.580991	0.905919
Add3	27360	Q3UNK1	0.27	0.537	0.885952
Galc	14420	P54818	-0.48	0.706078	0.937271
Vps45		Q3THX4	0.07	0.646208	0.920925
Ptpn5	19259	P54830	-1.22	0.137092	0.487783
Dip2b	239667	B2RQC7	-0.73	0.452186	0.854274
Pdhb	68263	Q9D051	0.44	0.312585	0.73356
Pip4k2b	108083	Q80XI4	-0.67	0.513247	0.875091
Myh14	71960	Q6URW6	-0.35	0.899351	0.988303
Rasgrf1	19417	P27671	-0.67	0.509844	0.873424
Sbf1	77980	Q6ZPE2	-0.56	0.618065	0.911567
Daam2	76441	Q80U19	0.53	0.255839	0.680457
Dock10		A0A0R4J2B7	-0.1	0.846227	0.976288
H3-3a; H3-3b	15078; 15081	P84244	1.64	0.0193687	0.115864
Atp5pb		Q3TJD4	1.83	0.00189014	0.0143897
Mtarc2	67247	Q922Q1	-0.85	0.352034	0.7745
Tenm4	23966	Q3UHK6	-0.57	0.608068	0.909909
Ap3d1	11776	O54774	-0.72	0.460454	0.856345
Tbc1d10b	68449	Q8BHL3	-0.8	0.395031	0.81142
Lars2		Q3V377	0.03	0.701305	0.937271
Macf1		B1ARU4	-0.32	0.891172	0.98638
Cdc42bpb	217866	Q7TT50	-1.15	0.167213	0.562005
Rpl3		Q3UB67	-0.31	0.908897	0.988813
Sptbn2	20743	Q68FG2	0.36	0.372256	0.798773
Puf60	67959	Q3UEB3	0.8	0.118634	0.461131
Cntnap1		Q3U428	-0.26	0.972428	0.995326
Nipsnap2		Q3TD78	-0.31	0.910372	0.988813
Ndufs4	17993	Q9CXZ1	0.36	0.368168	0.792924
Enpp6		D3YU63	0.64	0.187685	0.591561
Echs1	93747	Q8BH95	0.6	0.202062	0.607131
Sdha	66945	Q8K2B3	-1.15	0.168579	0.566303
Snrnp200	320632	Q6P4T2	1.68	0.00388244	0.0276586
Maoa	17161	Q3TPD9	-0.93	0.293567	0.712133
Cox6a1	12861	P43024	-1.09	0.196579	0.605113
Ppp2cb	19053	P62715	-0.27	0.95296	0.990517
Ralgapb	228850	E9Q0J2	-1.01	0.243435	0.663285
Mpc2	70456	Q9D023	-0.48	0.710359	0.937271
Mccc2	78038	Q3ULD5	-0.19	0.944847	0.990517
Acat1		Q3TQP7	0.12	0.593077	0.90705
Eftud2		G3UZ34	1.98	0.000849364	0.00697824
Sec31a	69162	Q3UPL0	0.74	0.140926	0.49812
Atp5f1b	11947	P56480	0.46	0.305182	0.724977
Gad2	14417	Q548L4	-1.7	0.0517792	0.254641
Plcl2	224860	Q8K394	0.57	0.228841	0.641193
Slc25a18	71803	Q9DB41	-0.39	0.81826	0.970835
Ddx3x		B9EKE9	-0.16	0.918085	0.988813
Aimp2	231872	Q8R3V2	-0.66	0.517376	0.876605
Eef2		Q3UMI7	1.96	0.000940855	0.00757512
Llgl1	16897	Q80Y17	-0.71	0.472287	0.862979
C2cd2l	71764	Q80X80	-0.49	0.693931	0.933475
Clasp1		A0A087WNW8	-1.27	0.127106	0.468848
Ap2m1		A0A338P6T4	-0.43	0.767032	0.951674
Lars		Q6ZPT2	0.27	0.459204	0.854274
Arf1	11840	P84078	1.73	0.00387292	0.0276214
Hspa9	15526	P38647	-0.06	0.789139	0.957294
Slc25a23	66972	Q6GQS1	-1.22	0.138012	0.489975
Dst		E9Q9X1	-2.52	0.000560855	0.00477878
Gna14	14675	Q8CBT5	0	0.723733	0.937271
Slk	20874	A2RRK3	0.49	0.276058	0.696985
Agap1	347722	Q8BXK8	-0.73	0.453783	0.854274
Arf3	11842	P61205	0.85	0.105327	0.426353
Pdk2	18604	Q9JK42	1.29	0.0218198	0.127029
Ak5	229949	Q920P5	0.09	0.622512	0.913671
Gnb1	14688	Q3TQ70	0.86	0.317265	0.737875
Galnt16		Q69ZR3	1.17	0.034949	0.183682
Bckdk		Q8C6H9	-0.88	0.385497	0.809287
Eprs		B9EIU1	0.51	0.265219	0.68917
		Q8C8R9	0.2	0.509499	0.873424
Gnal	14680	Q66L47	2.45	0.000820557	0.00679362
Glrx3		A0A1B0GT04	0.18	0.530277	0.881445
Mark1	226778	Q8VHJ5	-1.11	0.186539	0.59137
Septin8	20362	Q8CHH9	0.01	0.711797	0.937271
Plp1	18823	Q3UYM8	-0.76	0.431011	0.848616
Dock11	75974	A2AF47	-0.74	0.447718	0.854143
Ahi1		A0A1L1SQE2	0.01	0.785852	0.955617
Hars		Q3U890	-0.48	0.710041	0.937271
Srpra	67398	Q9DBG7	-0.88	0.329133	0.751887
Cand1		Q3UMI9	-0.22	0.982625	0.996635
Fasn		Q3UHT6	0.33	0.576098	0.901504
Parp1		Q3TX36	0.13	0.588936	0.905919
Pitpnm2		E9PYJ7	0.4	0.336129	0.760844
Ctnnb1		Q80VE7	-0.37	0.836169	0.975801
Src	20779	P05480	0.23	0.484188	0.866216
Ndufv1		D3Z1U9	-0.27	0.957323	0.990517
Fam98c	73833	E9PYD1	-0.53	0.649109	0.922626
Ass1	11898	P16460	-0.82	0.378949	0.807053
Cap1		Q3UNQ0	1.84	0.00177684	0.0135753
Gaa	14387	P70699	-0.81	0.385316	0.809287
Ctnnd2	18163	O35927	-0.8	0.390674	0.810113
Actl6b		F8WI57	-0.07	0.805215	0.966269
Tmem38a		A0A1D5RMM9	0.28	0.440665	0.850825
Dcaf7	71833	P61963	-0.74	0.441688	0.850825
Arhgap35	232906	B2RTN5	0.1	0.611569	0.91105
Prkar2b	19088	P31324	-0.36	0.849862	0.97652
Unc13a	382018	Q4KUS2	-0.51	0.695598	0.934135
Ndufs7	75406	Q9DC70	0.4	0.342612	0.765804
Inpp4a	269180	D3YUL8	0.64	0.200646	0.605113
Poglut1	224143	Q8BV60	-1.29	0.110555	0.437123
Gnb2		E9QKR0	0.74	0.141579	0.499331
Csnk1e	27373	Q3TYE1	-0.37	0.844822	0.976288
Inf2	70435	Q0GNC1	-0.95	0.279473	0.699209
Ppp3cb		Q3UXV4	-0.74	0.459073	0.854274
Elmo1		Q571D6	-0.53	0.683611	0.92987
Ehd3	57440	Q9QXY6	0.55	0.241615	0.661409
Ahcyl2	74340	Q68FL4	6.64	1e-17	9.88172e-17
Atp6v0c		Q3UK60	6.64	1e-17	9.88172e-17
Myo1b	17912	P46735	-0.17	0.922751	0.988813
Wdr7	104082	Q920I9	-0.91	0.43111	0.848616
Eml2	72205	Q7TNG5	-0.74	0.445264	0.852968
Rftn1	76438	Q6A0D4	-0.2	0.95526	0.990517
Nefl	18039	P08551	1.08	0.122215	0.462514
Sh3gl2	20404	Q62420	-0.18	0.939409	0.990517
Cltc	67300	Q68FD5	-0.08	0.886955	0.98638
Ldha		Q3TI99	-0.95	0.281334	0.699209
Ralgapa1	56784	Q6GYP7	-1.17	0.157441	0.53515
Tubb6		Q3U9U3	-1.35	0.196205	0.605113
Rock2		Q3UMT5	-0.15	0.897667	0.987169
Ugt8	22239	Q64676	0.12	0.597557	0.907736
Dsp	109620	E9Q557	0.86	0.180799	0.585051
Rhoa	11848	Q9QUI0	-0.05	0.824509	0.974194
Heatr5b	320473	Q8C547	-0.61	0.628273	0.915942
		Q8BNF3	-1.05	0.218759	0.631633
Map1s		B2RWW1	-0.14	0.893568	0.98638
Flii	14248	Q9JJ28	-0.94	0.283908	0.701517
Septin5	18951	Q9Z2Q6	-0.32	0.893125	0.98638
Rpl15	66480	Q5M8Q0	0.42	0.321626	0.74075
Phb		Q3TV00	0.63	0.19383	0.603891
Ran		Q3ULW0	0.53	0.256462	0.680457
Hsd17b12	56348	O70503	0.07	0.651707	0.923521
Tuba1a	22142	P68369	0.12	0.598199	0.907736
Rps15	20054	P62843	-0.4	0.823964	0.97401
Madd	228355	A0A0R4J1F4	0.6	0.206979	0.615294
Ppp4r4	74521	Q8C0Y0	-0.4	0.822209	0.97289
Wasf3		Q3V386	0.16	0.606493	0.909033
Fmr1	14265	Q6AXB7	1.15	0.0397918	0.204131
Ubxn6		Q6KAM0	-0.44	0.781273	0.955617
Jak1	16451	B1ASP2	0.59	0.214408	0.622984
Wdr11	207425	G5E8J3	-1.21	0.139944	0.495193
Atp5d	66043	Q4FK74	-0.3	0.925341	0.988813
Cask		B7ZP42	-0.46	0.728623	0.937271
Exog		A0A1L1SS05	-0.42	0.782001	0.955617
Robo2		E9Q6A0	1.32	0.0194698	0.115864
Mgst3	66447	Q9CPU4	0.1	0.614541	0.91105
Ajm1	381353	A2AJA9	-0.79	0.398793	0.811672
Iqgap2	544963	Q3UQ44	-0.56	0.635852	0.916796
Ctnna1		Q6NV50	0.67	0.20854	0.617651
Tuba4a		A0A0A0MQA5	0.12	0.661871	0.925563
Mpv17l	93734	Q99MS3	0.11	0.601617	0.907736
Stt3a		Q3TUR1	1.4	0.0138441	0.0873985
Strn		F8WH41	-2.49	0.00067453	0.00567223
Psmd14		Q9CSU2	1.06	0.0520525	0.254641
Dlg2	23859	Q91XM9	-1.65	0.0328908	0.175445
Pgam1	18648	Q3U7Z6	1	0.0631293	0.296255
Spg20		D3Z3F8	0.86	0.105677	0.426753
Trappc6b	78232	Q9D289	3.34	7.1638e-08	6.90925e-07
Dnajc6		B1B0B7	2.11	0.000423619	0.00364811
Macroh2a1	26914	Q9QZQ8	1.23	0.0385298	0.199456
Mtx1		P47802	-0.82	0.377467	0.805387
Tubb3	22152	Q9ERD7	-0.48	0.754597	0.94811
Rab3c		A0A286YDR2	0.29	0.554529	0.892237
Nwd2	319807	Q6P5U7	-0.75	0.510584	0.873424
Eif2s1	13665	Q6ZWX6	-1.66	0.0316493	0.172835
Gabarapl2	93739	P60521	-0.64	0.537808	0.885952
C1qb		Q3US82	0.77	0.132081	0.477078
Wfs1	22393	Q3UN10	-0.54	0.694628	0.933475
Uqcr10	66152	Q5NCJ9	-0.61	0.570206	0.901504
Mbp		A0A411P8U6	-0.17	0.929611	0.988813
Dip2c		A0A1Y7VMZ0	-0.49	0.614619	0.91105
Fam171b	241520	Q14CH0	-0.64	0.537589	0.885952
Eif3h		Q8BTX5	0.49	0.276714	0.696985
Arhgef9		A0A0G2JE35	-0.02	0.752775	0.947668
Ttc39c	72747	A0A3Q4EGC9	0.02	0.764896	0.950101
Polr2h		A0A338P6M3	0.25	0.463964	0.857033
Dnaja3	83945	Q3TJA9	-0.05	0.841707	0.976288
Abi3	66610	Q8BYZ1	-0.55	0.633688	0.916071
Gsn		Q3U9Q8	-0.53	0.659515	0.925563
Lancl2		F6RJV6	-0.55	0.666824	0.925563
Ndufaf3	66706	Q9JKL4	-1.16	0.161213	0.545258
Tars1	110960	Q9D0R2	0.09	0.621283	0.912909
Dnajc19	67713	G3X8S1	-0.25	0.979557	0.996635
Ogdhl	239017	B2RXT3	0.04	0.685664	0.92992
Rhob	11852	P62746	1.05	0.171338	0.571614
Prdx2		D3Z4A4	-0.23	0.998587	0.999493
Cnksr2	245684	A2AI78	-0.47	0.7179	0.937271
Kcnj10	16513	Q8C7Z5	-0.84	0.47274	0.862979
Prkar1a		Q8C3Z4	2.01	0.000715313	0.00597611
Pgd	110208	Q9DCD0	-0.7	0.544395	0.886189
Ptrh2	217057	Q8R2Y8	1.02	0.0632337	0.296255
Aak1	269774	Q3UHJ0	-0.78	0.410287	0.826659
Ptk2		K7Q751	-1.12	0.259214	0.683665
Plek		Q8C6F4	0.24	0.55332	0.892237
Agk	69923	Q9ESW4	-0.03	0.75307	0.947668
Fkbp8	14232	O35465	-0.97	0.268968	0.689352
Gstm1		F6WHQ7	0.22	0.546618	0.886189
Vps16		A2BI90	-0.81	0.397148	0.81142
Mcf2l		G3UX72	-0.34	0.873137	0.97944
Rab3a	19339	Q0PD63	6.64	1e-17	9.88172e-17
Ywhae	22627	P62259	2.78	8.9244e-06	8.18982e-05
Fis1	66437	Q9CQ92	0.03	0.687567	0.931771
Cpne8		Q05D94	-1.12	0.219014	0.6318
Mblac2	72852	Q8BL86	-0.8	0.410867	0.827522
Mrps28	66230	Q9CY16	-0.42	0.775953	0.955507
Chid1	68038	Q922Q9	-0.75	0.433483	0.848616
Pam16	66449	Q9CQV1	-1.25	0.123925	0.465399
Abhd12	76192	Q99LR1	-0.88	0.326882	0.748072
Cdc23	52563	Q8BGZ4	-0.62	0.60613	0.909033
Ttc7b	104718	A0A1Y7VL44	-0.52	0.703157	0.937271
Gabra1	14394	Q3URD4	-0.03	0.760259	0.949436
Eefsec		A0A0N4SUV6	-0.46	0.76387	0.949561
Opa1	74143	H7BX01	1.44	0.0351959	0.184077
Uchl1	22223	Q9R0P9	0.97	0.0687626	0.315289
Inpp5e	64436	A2AIX0	2.47	0.0010147	0.00809875
Tnfaip8	106869	D3Z325	-0.64	0.542264	0.886189
Sh3kbp1	58194	Q8R550	-1.05	0.219461	0.632523
Vps52	224705	Q8C754	0.62	0.199831	0.605113
Gnaz	14687	O70443	-2.89	0.000936794	0.00757512
Luc7l3	67684	Q5SUF2	0.02	0.704384	0.937271
Abi1	11308	Q8CBW3	0.48	0.282814	0.699209
Ipo9	226432	E9QKZ2	-0.12	0.861547	0.978347
Hnrnpm		Q3TW40	0.61	0.204106	0.609515
H2bc3	319178	Q64475	2.6	0.000266852	0.00232925
Gnb5		Q3TSE8	0.95	0.0752136	0.330724
Trio	223435	Q0KL02	0.11	0.668537	0.925563
Adgrb3	210933	Q8BJ13
Klc2		D3YXZ3	0.79	0.289867	0.707091
Capn2		Q3U3A8	0.19	0.546545	0.886189
Ubr4	69116	A2AN08	-0.47	0.750932	0.947233
Aldh4a1	212647	Q8CHT0	-1.37	0.0862472	0.366465
Ncl		Q8CD23	0.39	0.588784	0.905919
Tnfaip8l3	244882	Q3TBL6	0.2	0.512211	0.874054
Mogs	57377	Q80UM7	-0.44	0.758331	0.949436
2410002F23Rik	668661	Q9CWW9	-0.22	0.941689	0.990517
Dclk1	13175	Q9JLM8	2.31	0.00888259	0.0586069
Tjp2		A0A3B2WBH9	-1.8	0.0184998	0.111746
Agpat3	28169	Q9D517	0.68	0.355658	0.778151
Ppp2r5e	26932	Q61151	-0.66	0.5228	0.877198
Rab1a		Q5SW87	0.62	0.19899	0.605113
Actl6a	56456	Q505L1	1.08	0.0784586	0.34057
Nmt1	18107	O70310	2.3	0.000134396	0.00121599
Acadm	11364	P45952	0.92	0.0958229	0.40113
Mrpl28	68611	Q9D1B9	-0.05	0.777296	0.955507
Ctnna3		Q14DP5	-0.67	0.507711	0.873424
Ttbk1	106763	Q6PCN3	0.32	0.400487	0.81375
Sorl1	20660	O88307	-0.46	0.766388	0.951674
Ubxn4		Q9CRQ1	-0.64	0.541569	0.886189
Ddx1	104721	Q91VR5	0.42	0.388281	0.810113
Plcl1	227120	Q3USB7	0.35	0.382061	0.807268
Nono		Q3TMM5	-0.3	0.917484	0.988813
Acly		Q3TED3	0.2	0.625702	0.913974
Sdhd	66925	Q9CXV1	0.66	0.178377	0.58038
Septin8	20362	B7ZC46	-0.24	0.991932	0.997769
Chmp5	76959	Q9D7S9	0.12	0.590527	0.905919
Septin3		A0A2R8W6V9	1	0.0628602	0.295599
Wdr20	69641	Q3UWE6	-0.76	0.498156	0.871391
Slc32a1	22348	Q49S98	0.47	0.286938	0.704531
Dock1	330662	Q8BUR4	-0.08	0.822412	0.97289
Impdh2		Q3U9N8	-0.46	0.733531	0.937271
Aida	108909	Q8C4Q6	0.03	0.780453	0.955617
Septin2	18000	P42208	-6.64	1e-17	9.88172e-17
Adgrb3	210933	Q80ZF8	-1.78	0.0194059	0.115864
Eci1		A0A452J8A5	-0.95	0.276599	0.696985
Mras		D3Z2V6	2.36	0.000752419	0.00626983
Shank2		A0A6I8MWY3	6.64	1e-17	9.88172e-17
Lancl1	14768	O89112	-0.32	0.908221	0.988813
Actr3		Q3TGW0	0.39	0.343915	0.765804
Sars		Q3U8N1	-0.09	0.834156	0.975801
Fmn2		Q3USM5	-1.76	0.0403724	0.206616
Pitpnm1	18739	O35954	-1.09	0.269679	0.690898
Dock3		Q8CIQ7	0.38	0.530401	0.881445
Acsf2	264895	Q8VCW8	6.64	1e-17	9.88172e-17
Tspo	12257	P50637	-1.11	0.186754	0.59137
Dbn1	56320	Q3TRK3	-0.12	0.864024	0.97874
Fech		Q3UC49	-0.38	0.828536	0.975801
Camkv		A0A0A6YW88	1.49	0.010914	0.0712791
Gnai1	14677	B2RSH2	-0.99	0.334395	0.759324
Pde1b	18574	Q6PDS5	-1.12	0.181485	0.586089
Usp54	78787	Q8BL06	-1.16	0.162328	0.54874
Cacna1e		E9QK20	0.42	0.321725	0.74075
Kif21a	16564	Q3UHE7	1.78	0.0114248	0.0743129
Eif4g1		Q8R2V4	-1.18	0.172883	0.57298
Mrm3	67390	Q5ND52	4.99	1.87739e-12	1.84104e-11
Tjp1	21872	P39447	-0.15	0.959314	0.990517
H2az2	77605	Q3THW5	0.57	0.222108	0.633262
Atp2b2		D5L240	-1.18	0.263883	0.688121
Naca	17938	P70670	-0.67	0.507818	0.873424
Nt5c	50773	A2A9X5	0.68	0.28228	0.699209
Tmod2	50876	Q9JKK7	-0.49	0.720902	0.937271
Rab2a		Q6PDZ3	1.12	0.0420715	0.213443
Rac1		Q9D859	-0.46	0.733398	0.937271
Hist1h3i		A1L0V4	6.64	1e-17	9.88172e-17
Arl3	56350	Q543P7	-0.55	0.63066	0.915943
Ctcf		Q05CK6	0.85	0.130769	0.476082
Gabarap		A0A1S6GWH0	3.54	1.28822e-08	1.25373e-07
Dlg3	53310	A2BEF2	-1.24	0.129434	0.473096
Farp1		Q99KU3	1.84	0.00222854	0.0166506
Nptn	20320	P97300	6.64	1e-17	9.88172e-17
Cadps		A0A286YDH6	-0.71	0.47803	0.86496
Kiaa1109	229227	A2AAE1	0.16	0.625612	0.913974
Exoc7	53413	O35250	-0.77	0.425062	0.844898
Adap2		Q3V340	-1.3	0.213841	0.622984
Qrsl1	76563	Q9CZN8	-0.73	0.454225	0.854274
Usp9x	22284	Q4FE56	0.13	0.581243	0.905919
Cryab		A0A1L1SRG5	0.4	0.342898	0.765804
Igsf9b	235086	A0A1L1SR84	-1.35	0.0929986	0.391276
Elmo2	140579	Q8BHL5	0.25	0.623854	0.913694
Eif2s3x		Q9CRE9	-1.53	0.0846933	0.361534
Slc24a2	76376	Q8BUN9	-0.94	0.353084	0.776278
Dock2	94176	Q8C3J5	-0.17	0.926581	0.988813
Gfod1	328232	Q3UHD2	-0.39	0.80776	0.966933
Jag2		Q3MI13	0.03	0.682125	0.92987
Zswim8		B7ZWK9	0.87	0.198473	0.605113
Gabbr1		Q8CAF8	-0.31	0.901829	0.988813
Cryzl2	226527	Q3UNZ8	0.44	0.31377	0.73356
Slc25a27		Q9CX10	-0.21	0.96714	0.992599
Rasgrf2	19418	P70392	-0.12	0.867079	0.97944
Idh2	269951	P54071	1.91	0.00126563	0.00983309
Copb2	50797	O55029	0.22	0.494907	0.869006
Septin11	52398	Q8C1B7	-0.1	0.869717	0.97944
Dpysl2	12934	O08553	1.12	0.115676	0.452899
Pafah1b1		Q3UGR6	1.24	0.0258818	0.145413
Gmpr		F6VY18	2.13	0.0016006	0.0123609
Vps35	65114	Q3TRJ1	0.77	0.126819	0.468848
Cpne9	211232	Q8BRJ6	-1.24	0.176642	0.578291
Washc5	223593	Q8C2E7	-2	0.0476273	0.238619
Arhgap5		B9EKC3	-0.57	0.652617	0.923521
Plch2		H3BK11	0.77	0.210615	0.619803
Syngr3	20974	Q8R191	-0.23	0.929877	0.988907
Vwa8	219189	Q8CC88	-0.69	0.549801	0.890674
Slc25a29	214663	Q8BL03	-0.24	0.993282	0.998403
Dld	13382	O08749	2.05	0.0152675	0.0947113
Kifap3	16579	P70188	-0.28	0.946424	0.990517
Nefh	380684	P19246	6.64	1e-17	9.88172e-17
Cdh11	12552	P55288	-0.36	0.844615	0.976288
Uba1	22201	A0A1S6GWH5	1.38	0.0227893	0.131351
Nefm	18040	P08553	6.64	1e-17	9.88172e-17
Tmem201	230917	Q8C397	1.58	0.0482773	0.241499
Eif4b		Q3TLQ9	0.72	0.22837	0.641193
Grik2		P39087	0.04	0.651353	0.923349
Iqsec2	245666	Q5DU25	-0.09	0.848785	0.97652
Hsp90b1		Q3TUD6	0.68	0.170136	0.570046
Ube3c	100763	Q80U95	-0.42	0.802019	0.964579
Syngap1		A0A2R8VHH2	-1.23	0.257168	0.680457
Rab18		A0A3Q4EIF7	-0.62	0.633366	0.916071
Ascc3	77987	E9PZJ8	-0.76	0.485363	0.866216
Cyth2	19158	Q99KH2	-0.76	0.438993	0.850526
Dgkz	104418	A2AHJ7	0.09	0.616016	0.91105
Vapa	30960	Q9WV55	6.64	1e-17	9.88172e-17
Arf5	11844	P84084	1.8	0.0766052	0.336613
Atp6v0d1		Q921S5	-2.01	0.00898507	0.0591617
Gcdh	270076	A0A0A0MQ68	-0.72	0.464559	0.857033
Gpi1		B2RXT5	4.14	8.09474e-08	7.74902e-07
Acsl3	74205	Q9CZW4	-0.37	0.836145	0.975801
Slc25a53	67062	A2AF28	-0.66	0.582481	0.905919
Tkt		A0A286YE28	-0.45	0.760692	0.949436
Sirt2		Q3UJK6	-0.22	0.980963	0.996635
Camk4	12326	Q8BGR3	1.18	0.0801748	0.34755
Ndufa9		A0A0R3P9C8	0.21	0.501044	0.871977
Lrp1	16971	A0A0R4J0I9	0.19	0.528437	0.880613
Kcnab2	16498	A0A571BF54	0.12	0.598685	0.907736
Slc27a4		Q9CV67	0.8	0.126489	0.468848
Ehbp1	216565	Q69ZW3	-0.63	0.548762	0.889216
Wdr61	66317	D6RDC7	0.21	0.623923	0.913694
Irgq	210146	Q8VIM9	2.01	0.0166066	0.102132
Nap1l1		Q8BSH9	-0.77	0.41769	0.837262
Lactb		Q80UJ8	-0.53	0.655254	0.924396
Jakmip3	74004	Q5DTN8	-1.25	0.195022	0.604667
Cpne3	70568	Q8BT60	0.14	0.803388	0.965154
Ywhaz	22631	P63101	1.6	0.0197939	0.117467
Rab35	77407	Q3U0T9	1.51	0.00868496	0.0575983
Abl2		A0A087WQB7	-0.97	0.264054	0.688121
Dzank1	241688	B2RUH8	-0.39	0.817232	0.969794
Eif3e		Q9CT23	1.26	0.0651171	0.302453
Pkm	18746	P52480	1.53	0.00928419	0.0609441
Serpinh1		Q8BVU9	-0.54	0.653054	0.923521
Scyl1		R4H4V1	1.02	0.0579705	0.279553
Elp3		A0A286YDB8	-0.3	0.929417	0.988813
Fibp	58249	Q9JI19	-0.56	0.639048	0.916796
Wdr48	67561	Q8BH57	0.12	0.686056	0.92992
Rab14		Q50HX0	1.56	0.00790506	0.0530274
Xrn1	24127	F8VQ87	-0.68	0.499906	0.871391
Atp6v1f	66144	Q9D1K2	4.08	4.31991e-08	4.19788e-07
Sh3rf1	59009	E9QQ33	-0.28	0.881336	0.983628
Dlgap3	242667	B1AS06	-1.51	0.0610312	0.289966
Myo1c		Q5ND45	0.49	0.389501	0.810113
Mpc1	55951	P63030	0.87	0.129731	0.473538
Pi4ka	224020	E9Q3L2	-0.48	0.722237	0.937271
Ilvbl		A0A1W2P8E1	-1.39	0.0803967	0.347848
Clcn4		A0A1B0GST3	-0.63	0.544844	0.886189
Usp30	100756	Q3UN04	-0.25	0.983141	0.996635
Pak1ip1	68083	Q9DCE5	-0.27	0.961495	0.990517
Immt	76614	Q3U7N2	2.09	0.0205745	0.120542
Actn2	11472	Q9JI91	-6.64	1e-17	9.88172e-17
Hip1		A0A0J9YUA3	-1.33	0.160232	0.542228
		Q3V388	-1.15	0.294885	0.713424
Pde1c	18575	Q5D0E7	-1.38	0.15304	0.527602
Shank1	243961	D3YZU4	-0.08	0.845588	0.976288
Atxn10	54138	P28658	-0.72	0.464687	0.857033
Emc3	66087	Q99KI3	1.58	0.0332447	0.177039
Rars1	104458	Q9D0I9	-0.32	0.895925	0.986729
Tcp-1		Q62289
Ptcd3	69956	Q14C51	1.23	0.105196	0.426353
Dgkh	380921	D3YXJ0	1.21	0.0561622	0.272673
Fcsk	234730	Q7TMC8	-0.59	0.587856	0.905919
Ufl1	67490	Q8CCJ3	-1.46	0.112728	0.445441
ND2		K7X735	-0.97	0.268402	0.689291
Prickle2	243548	Q80Y24	1.27	0.0604505	0.287845
Ppp6c	67857	Q9CQR6	0.36	0.609733	0.910917
Nceh1	320024	Q8BLF1	1.46	0.0106386	0.0696215
Tomm7	66169	Q9D173	-0.51	0.674439	0.925563
Shisa7	232813	Q8C3Q5	-0.83	0.371863	0.798555
Coq5	52064	Q9CXI0
Csnk1a1		Q3U844	0.69	0.28108	0.699209
Dbt	13171	P53395	0.91	0.0986907	0.407538
Tubg1	103733	P83887	-0.28	0.949896	0.990517
Pkp2		Q3TIY5	6.64	1e-17	9.88172e-17
Dnaja4	58233	Q9JMC3	-0.11	0.854028	0.97652
Ampd2	109674	A2AE27	-0.99	0.385584	0.809287
Arhgap12	75415	S4R248	-0.81	0.458436	0.854274
Frmd4a	209630	H3BIZ7	0.78	0.199866	0.605113
Hspa1a	193740	Q61696	-0.46	0.749044	0.946135
Ndufb4	100042503; 68194	Q9CQC7	-0.43	0.761225	0.949436
Grm5	108071	Q4VA56	3.68	1.46996e-06	1.36651e-05
Spire1	68166	A0A286YDN9	-1.01	0.243901	0.663711
Nipsnap1	18082	Q5SVF7	0.77	0.210191	0.619803
Hp1bp3	15441	Q3TEA8	1.96	0.000957071	0.00766729
Kcnd2	16508	Q9Z0V2	-0.97	0.268157	0.689291
Lmf2	105847	Q8C3X8	-0.74	0.499476	0.871391
Fam210a	108654	Q8BGY7	-1.63	0.0777934	0.339055
Vgf	381677	Q0VGU4
Raf1		F6TUC4	0.69	0.252893	0.677295
Gda		A0A494B982	0.2	0.51543	0.876489
Psen2	19165	A0A0R4J1F2	0.04	0.68593	0.92992
Gsk3b	56637	E9QAQ5	1.38	0.031341	0.171297
Anks1b	77531	Q8BZM2	-0.28	0.959825	0.990517
Cd2ap	12488	Q9JLQ0	2.69	0.0049702	0.0351742
Grk3		Q8BX71	-0.27	0.969987	0.993378
Cpne6		Q3UN71	1	0.318848	0.738088
Stx1a	20907	Q5D0A4	-0.28	0.947341	0.990517
Eif2b5	224045	Q8CHW4	-1.3	0.228166	0.641193
Scai	320271	Q8C8N2	-0.27	0.956068	0.990517
Oxsm		Q148P2	-1.61	0.0850303	0.362076
Pak4	70584	Q8BTW9	0.05	0.722097	0.937271
Gmppb	331026	Q8BTZ7	-1.32	0.101036	0.413725
Galk1		Q80UL3	-0.78	0.521437	0.877197
Myo1f		Q811E7	-0.25	0.990691	0.997769
Ubxn1	225896	Q922Y1	-0.52	0.67805	0.927471
Slc7a14	241919	Q8BXR1	-0.89	0.345063	0.767031
Cct5		E0CZA1	0.53	0.252631	0.677295
Man2c1		E9PZ88
Atp5mg	27425	Q9CPQ8	-0.28	0.939917	0.990517
Gas2l1	78926	Q8JZP9	0.94	0.178286	0.58038
Epb41l2		Q811B2	-0.2	0.95762	0.990517
Slc27a1		Q3TN26	0.2	0.517006	0.876605
Rapgef4	56508	Q571A8	0.77	0.211333	0.620211
Mctp1	78771	E9PV86	-0.27	0.957772	0.990517
Nmt2	18108	O70311	0.98	0.0675186	0.31136
Vps13a	271564	Q5H8C4	0	0.795064	0.961219
Dnaja2		Q3TFF0	2.49	4.03681e-05	0.00036783
Drg1	13494	P32233	-1.23	0.133283	0.478732
Mical3		A0A0N4SWA5	0.72	0.267658	0.689291
Cpt1c	78070	Q8BGD5	0.37	0.364074	0.786992
Pcdh1		F7BJK1	1.37	0.0350395	0.183708
Celf2	14007	Q9Z0H4	-0.66	0.558116	0.892237
Nars2		D3YV21	-6.64	1e-17	9.88172e-17
B3galt6	117592	Q91Z92	-0.76	0.492842	0.866216
Coro2b	235431	Q8BH44	-0.08	0.872116	0.97944
U2af2	22185	P26369	-0.09	0.831323	0.975801
Ptp4a2		Q3UXF9	0.4	0.396294	0.81142
Scn8a	20273	Q9WTU3	-0.94	0.285564	0.70223
Tmem69	230657	Q3KQJ0	-6.64	1e-17	9.88172e-17
Armc10		D3Z5T2	0.33	0.515317	0.876489
Ufsp2	192169	Q99K23	0.06	0.696416	0.93451
Slc3a2		Q3TN39	-0.66	0.520545	0.876684
Acsl4	50790	Q9QUJ7	-0.52	0.689753	0.931986
Drg2	13495	Q9QXB9	-0.89	0.333014	0.756722
Tomm22		A0A2R8VHM4	-1.64	0.0339519	0.18006
Apex1	11792	P28352	0.37	0.472733	0.862979
H4c1; H4c11; H4c12; H4c14; H4c2; H4c3; H4c4; H4c6; H4c8; H4c9; H4f16; Hist1h4m	100041230; 319155; 319156; 319157; 319158; 319159; 319160; 319161; 320332; 326619; 326620; 69386; 97122	P62806	0.55	0.578563	0.903592
Srp54c	100101806	E9PXC0	-0.56	0.61743	0.911567
Vwa5b1	75718	A9Z1V5	-1.19	0.268069	0.689291
Acot1		Q99L15	-0.08	0.815929	0.969355
Slc4a8	59033	Q8JZR6
Znf622	52521	Q91VY9	0.25	0.622917	0.913671
Wdr54	75659	Q9R0D8	1.38	0.0151139	0.0939399
Kif3a		Q8CGJ1	-0.51	0.675491	0.925563
Rnf214	235315	Q8BFU3	0.73	0.327285	0.74873
Smg6	103677	P61406	0.87	0.0945888	0.39748
Serpinb1a		Q8BK60	-1.03	0.276609	0.696985
Tenm3	23965	G3X907	6.64	1e-17	9.88172e-17
Epb41		A2A842	-6.64	1e-17	9.88172e-17
Gak	231580	Q99KY4	1.12	0.152048	0.527602
Micos10	433771	Q7TNS2	-0.81	0.388174	0.810113
Tom1l2	216810	Q5SRX1	1.32	0.0568862	0.275564
Mars1	216443	E9QB02	6.64	1e-17	9.88172e-17
Lrrc7	242274	A0A0G2JDT9	-0.27	0.952186	0.990517
Anapc7		D3YU58	0.19	0.606963	0.909129
Pacsin1	23969	Q61644	-0.17	0.959388	0.990517
Vps26a	30930	P40336	-0.19	0.9106	0.988813
Pld1	18805	Q3UWT7	-0.7	0.485615	0.866216
Grin2d		C9K0Z4	0.86	0.177446	0.579741
Kif1b		A0A5F8MPF0	-0.08	0.85628	0.97652
Stk10	20868	A1A553	-0.09	0.945564	0.990517
Spata13	219140	E9Q3I3	6.64	1e-17	9.88172e-17
Map1b		Q3UPV4	-0.71	0.52652	0.879538
Cbln4	228942	Q8BME9	-1.33	0.156439	0.534168
Ctbp1		A0A0J9YTW3	1.89	0.0146756	0.0913923
Dhx9	13211	E9QNN1	0.03	0.785879	0.955617
Actr3b	242894	Q641P0	-0.81	0.401674	0.815904
Calml3	70405	Q9D6P8	1.59	0.00585532	0.0405025
Msi1		F8WJA5	-6.64	1e-17	9.88172e-17
Tmem147	69804	Q9CQG6	-1.18	0.227916	0.641193
Ptprs	19280	B0V2N1	-1.29	0.229032	0.641193
Ssr2	66256	Q9CPW5	-1.07	0.282125	0.699209
Gmpr2		A0A2I3BQX8	-0.86	0.426547	0.84534
Atp5o		Q3THG0	0.24	0.633561	0.916071
Cdipt		A0A0U1RP13	-0.5	0.715074	0.937271
ATP8		A0A023J6C2	-6.64	1e-17	9.88172e-17
Sf3b3	101943	B2RSV4	0.46	0.627114	0.915413
Cyld		Q3V028	1.82	0.0292856	0.161435
Prrt3	210673	A0A0N4SVB5	-0.74	0.514779	0.876489
Edc4	234699	A0A0R4J1Q0	0.25	0.574355	0.901504
Septin6	56526	Q9R1T4	0.41	0.335026	0.759835
Psmb2	26445	Q9R1P3	-0.55	0.675648	0.925563
Nckap1l		Q8BVQ3	-0.21	0.959656	0.990517
Ube2o	217342	Q6ZPJ3	0.14	0.572356	0.901504
Ccnh		Q3UUW5	1.11	0.105379	0.426353
Shank3	58234	Q4ACU6	-0.14	0.994331	0.998678
Slc25a15	18408	Q543E2	1.27	0.065899	0.305424
mKIAA1031		Q6ZPZ8	6.64	1e-17	9.88172e-17
Micu1	216001	Q8VCX5	-0.31	0.925958	0.988813
Cisd1	52637	Q91WS0	-0.82	0.42229	0.842615
Map2		A0A668KLC6	0.04	0.758131	0.949436
Aldh7a1		G3UYR8	-3.22	0.00102144	0.0081323
Mrpl48		A2VCS1	-2.11	0.00723649	0.0490541
Sfxn4	94281	Q925N1	-0.64	0.590286	0.905919
Kras		Q3U2W7	-0.8	0.45903	0.854274
Bcr	110279	A2RRK7	-0.78	0.45874	0.854274
Ppp1r9a		H3BKQ7	0.55	0.566132	0.899241
Tbc1d9b	76795	Q5SVR0	-0.31	0.908985	0.988813
Snph	241727	Q80U23	-0.76	0.423816	0.844088
Crym	12971	Q3UPX0	2.51	0.00292906	0.0216334
Ppp1r13b	21981	Q62415	-0.58	0.644422	0.919399
Prkag2		Q8BM63	-1.45	0.0994417	0.409021
Dcaf8	98193	Q8N7N5	0.28	0.438059	0.850526
Septin4		Q5ND13	0.28	0.782988	0.955617
Ankrd28	105522	Q505D1	-0.14	0.989741	0.997769
Adam11	11488	Q3TZE2	-0.25	0.833834	0.975801
Pomgnt2	215494	Q8BW41	0.31	0.498315	0.871391
Eml1	68519	D3Z4J9	6.64	1e-17	9.88172e-17
Mrs2	380836	Q5NCE8	-0.72	0.463908	0.857033
Csnk1g2	103236	Q8BVP5	0.44	0.469742	0.861416
Prpf8	192159	Q99PV0	1.28	0.0730863	0.323433
Glud1	14661	P26443	0.21	0.689237	0.931986
Lrp1b		Q9JI18	1.05	0.302103	0.721928
Npepps		F6QYF8	0.31	0.475102	0.864762
Epb41l1		Q8C8P2	-0.05	0.777032	0.955507
Mrpl1	94061	Q99N96	-1.1	0.204182	0.609515
Stard10		E9PVP0	0.17	0.604476	0.907736
Fam91a1	210998	B6YY24	-0.87	0.338772	0.763403
Rsu1	20163	A2AUR7	-0.69	0.486395	0.866216
Sacs		E9QNY8	-0.73	0.509973	0.873424
Efnb3	13643	O35393	-1.16	0.244626	0.664279
Fam98b		Q8CAB7	-0.04	0.811642	0.968117
Apoo	68316	Q9DCZ4	-1.49	0.058252	0.280491
Crtac1	72832	Q8R555	6.64	1e-17	9.88172e-17
Ptpmt1	66461	Q3U926	1.58	0.00616534	0.0421932
Apba2	11784	A0A0U1RPM0	0.81	0.222714	0.633262
Bcas2		D6RGA5	0.18	0.535345	0.885952
Tanc1		B9EJ77	0.26	0.577485	0.902127
Bzw2	66912	Q91VK1	0.52	0.452202	0.854274
Eif3a	13669	P23116	-0.72	0.538347	0.885952
Cdc42	12540	P60766	-0.77	0.508619	0.873424
Agpat1	55979	O35083	0.21	0.561533	0.895696
Pde1a	18573	Q61481	0.07	0.808259	0.966933
Mpst	246221	Q99J99	0.03	0.764775	0.950101
Pdk3		Q3V250	1.52	0.00835737	0.0554829
Gpam	14732	Q61586	-1.5	0.109533	0.434148
Fscn1	14086	Q61553	1.23	0.0672509	0.31136
Diaph1	13367	E9PV41	-0.36	0.84503	0.976288
Esyt2	52635	Q3TZZ7	-0.83	0.484593	0.866216
Cbln1		Q3TSS3	-2.07	0.00555076	0.0387289
Phb2	12034	O35129	1.53	0.0257736	0.145413
Eif4e	13684	Q8C470	1.23	0.122215	0.462514
Romo1	67067	P60603	-0.66	0.529556	0.881405
Arhgef17	207212	Q80U35	-0.12	0.916054	0.988813
Mms19	72199	Q9D071	-0.52	0.69395	0.933475
Camkk1		B1AUD3	-0.17	0.92331	0.988813
Ctsb	13030	P10605	-0.56	0.65472	0.924086
Dynll2	68097	Q9D0M5	-0.23	0.998587	0.999493
Ptp4a1	19243	Q63739	0.96	0.121344	0.462514
Ralgps1	241308	A2AR50	-0.11	0.919466	0.988813
Dnajb4	67035	Q9D832	1	0.0676172	0.311591
Csnk2a1	12995	Q60737	-2.62	0.00338027	0.0242693
Idh3a		A0A1L1STE6	0.28	0.526908	0.87973
Fxr2		Q9WVR4	0.7	0.197779	0.605113
Mta1		M1VMF6	2.42	0.0145559	0.0909989
Rps7	20115	Q4FZE6	0.9	0.153145	0.527683
Hars2	70791	Q99KK9	1.76	0.0280777	0.15571
Jup	16480	Q02257	0.14	0.657864	0.925563
Agl	77559	F8VPN4	-1.29	0.121953	0.462514
Kpna1	16646	Q60960	1.44	0.0283751	0.157224
Rnf14	56736	Q9JI90	6.64	1e-17	9.88172e-17
Hmox2		Q3U6W4
Usp5	22225	P56399	0.21	0.501255	0.871977
Ptbp3	230257	G3UXA6	1.43	0.0965879	0.40113
Acadvl		Q3UJR6	-0.11	0.946468	0.990517
Snrpd1	20641	P62315	0.22	0.872497	0.97944
Sgsm1	52850	Q8BPQ7	0.04	0.745789	0.943531
Efhc1	71877	B2CKC6	-0.29	0.943873	0.990517
Hsd17b4	15488	P51660	1.08	0.17596	0.578291
Cbs	12411	Q91WT9	1.62	0.0348538	0.183482
Mindy4	330323	Q3UQI9	-0.92	0.39896	0.811672
Arhgap39	223666	G3X932	-0.33	0.904194	0.988813
Emc1		A1L2Z3
Hax1	23897	Q3UXX9	-0.62	0.557379	0.892237
Reps2	194590	B9EI38	0.69	0.225064	0.638376
Pdhx	27402	Q8BKZ9	-0.55	0.670312	0.925563
Sfxn1	14057	Q99JR1	1.24	0.209959	0.619803
Tacc1	320165	Q6Y685	-0.7	0.545555	0.886189
Rab10	19325	Q4FJL0	0.74	0.226557	0.641193
Hsph1		E9Q0U7	-1	0.380089	0.807268
Ina	226180	P46660	0.26	0.841936	0.976288
Kalrn		F6QYT9	-0.9	0.426061	0.844898
Atad1	67979	Q9D5T0	0.88	0.183837	0.590532
Asl	109900	Q91YI0	0.2	0.671686	0.925563
Gfap	14580	P03995	1.7	0.100122	0.410245
Pigt	78928	Q3U5R2	-0.21	0.995992	0.998837
Slc4a10	94229	Q8C943	0	0.770877	0.953481
Pex6		Q8BJH7	-1.41	0.157475	0.53515
Dnajb6	23950	O54946	-0.3	0.92283	0.988813
Rab39b	67790	Q0PD14	-0.31	0.921365	0.988813
Sugp2		Q80U25	2.47	0.00406835	0.028919
Oxct1		Q9CRF4	-0.87	0.335447	0.759835
Higd1a	56295	Q1XG81	-0.66	0.55808	0.892237
Serp1	28146	Q9Z1W5	0.75	0.510956	0.873424
Gars1	353172	Q9CZD3	-0.44	0.785385	0.955617
C2cd5	74741	Q7TPS5	1.19	0.102616	0.418034
Camsap1		V9GXD7	0.33	0.504137	0.873424
Clybl	69634	Q8R4N0	0.66	0.347908	0.768467
Sipa1l1	217692	Q8C0T5	-1.67	0.115178	0.452896
Gtf2i	14886	Q3UHU8	1.3	0.0278982	0.154848
Brsk2	75770	Q69Z98	0.99	0.17176	0.571614
Actr10	56444	Q9QZB7	-2.19	0.00317475	0.0233141
Gabra3	14396	P26049	0.31	0.643436	0.918603
Gsk3a	606496	Q2NL51	1.05	0.0571395	0.276375
Ablim1	226251	E9Q030	-0.54	0.673632	0.925563
Cox15	226139	Q8BJ03	-0.85	0.448206	0.854274
Sec63		Q8K2U5	-0.31	0.895025	0.98638
Itpr1	16438	Q8C7X9	6.64	1e-17	9.88172e-17
Cpt1a	12894	Q3UGT1	0.31	0.709783	0.937271
S100a3	20197	P62818	6.64	1e-17	9.88172e-17
Dnajc10	66861	Q9DC23	6.64	1e-17	9.88172e-17
Eif3c	56347	Q8R1B4	-0.77	0.486945	0.866216
Mtor	56717	Q9JLN9	0.1	0.68496	0.92992
Sec61a1	53421	P61620	-0.79	0.411349	0.827716
Cpne7		Q8BIJ1	-1.11	0.253677	0.6777
Pcdh9	211712	A0A0A6YWY8	-0.26	0.962337	0.990517
Gk	14933	Q3TEN9	-0.68	0.608528	0.910174
Tbc1d10a		Q5SPX8	-0.27	0.790174	0.958008
Dnm1l	74006	E9PUD2	0.03	0.73919	0.938466
Atl1	73991	Q8BH66	-0.74	0.484155	0.866216
Eno1	13806; 433182	P17182	6.64	1e-17	9.88172e-17
Tmem126a	66271	Q9D8Y1	0.22	0.587966	0.905919
Strn3	94186	Q9ERG2	-0.65	0.588811	0.905919
Pip4k2a		Q9CZS7	-0.77	0.416762	0.836514
Hsd17b10		O08756	2.82	0.00607449	0.0417046
Oxnad1	218885	Q8VE38	-1.06	0.35281	0.775941
Strap	20901	B2RUC7	0.14	0.598125	0.907736
Tnc	21923	Q80YX1	0.17	0.730053	0.937271
Naa25	231713	Q8BWZ3	-0.63	0.632941	0.916071
Wasf1	83767	Q8R5H6	-0.39	0.8261	0.97528
Fkbp5		B8JJC2	6.64	1e-17	9.88172e-17
Igsf8		G3UYZ1	-1.23	0.250562	0.673857
Ppp1cc	19047	P63087	-0.83	0.396627	0.81142
Ptpn9	56294	O35239	0.3	0.640362	0.916796
Myadm	50918	Q0VE46	-1.06	0.323052	0.74283
Pfn2	18645	Q9JJV2	0.57	0.445706	0.852968
Capn1		Q3UDG8	-0.99	0.310353	0.730516
Bpnt1	23827	Q9Z0S1	1.11	0.0923225	0.38945
Ola1		Q3TJF2	-1.07	0.307146	0.728297
Nlrx1	270151	Q3TL44	0.94	0.354579	0.777726
Actn4		A0A1L1SV25	-0.28	0.754098	0.947668
Abcd3		Q3U645	-0.82	0.483892	0.866216
Glyr1	74022	D3YYT1	0.19	0.586775	0.905919
Tcf25	66855	Q8R3L2	-0.76	0.477197	0.86496
Gfm1	28030	Q8K0D5
Ckmt1		B0R0E9	0.29	0.427168	0.845531
Parvg	64099	Q9ERD8	-0.28	0.9427	0.990517
Dmxl1		F8WGX5	-0.22	0.92962	0.988813
Zadh2	225791	Q14AZ9	-0.53	0.718339	0.937271
Epb41l3		A0A5F8MPE1	-0.13	0.927157	0.988813
Vdac2		A0A286YCR8	0.23	0.562484	0.89588
Gspt1	14852	Q8CCV1	-0.8	0.390811	0.810113
Nbea	26422	Q9EPN1	0.97	0.217548	0.629833
S100a16	67860	Q9D708	-0.08	0.798749	0.964405
Plaat3	225845	Q8R3U1	-1.28	0.203978	0.609515
Irak1		B1AUW8	-0.9	0.313927	0.73356
Serpinb6a		E9Q0P9	-0.26	0.922883	0.988813
Lgi2	246316	Q50DZ7	-2.22	0.0135184	0.0861884
Osbpl1a	64291	Q3V156	0.63	0.192048	0.600023
Enpp2	18606	Q9R1E6	-1.68	0.0678725	0.312097
Gabrb1	14400	Q53WT3	-0.02	0.746547	0.94371
Hyou1	12282	Q9JKR6	2.2	0.00242769	0.0180131
Map4k4	26921	A0A0A6YW53
Myo1d		B2RWZ2	1.93	0.0510628	0.252488
Ptprg	19270	Q3UND4	1.57	0.0445299	0.224323
Rab3gap2	98732	A0A0A6YWM5	-2.82	0.00113121	0.00890664
Rab4b	19342	Q4V9W8	0.55	0.440561	0.850825
Iqsec3	243621	Q3TES0	-0.51	0.720555	0.937271
Pkn1	320795	P70268	-1.01	0.332872	0.756667
Slc25a13	50799	Q8C140	-1.28	0.184371	0.590532
Trip12		A0A087WNZ7	-0.2	0.944416	0.990517
Vta1		Q3V4B3	-0.35	0.879208	0.98313
Cct7		Q3TET0	0.26	0.633528	0.916071
Gpcpd1	74182	Q8C0L9	6.64	1e-17	9.88172e-17
Ugt1a7	394432	Q6ZQM8	0.19	0.828729	0.975801
Chmp3	66700	Q9CQ10	-6.64	1e-17	9.88172e-17
Zwint	52696	Q9CQU5	-6.64	1e-17	9.88172e-17
Usp24		E9PV45	0.49	0.422997	0.843132
Hapln1	12950	Q9QUP5	-2.17	0.00355416	0.0254893
Arxes2	76219; 76976	C0HK80	0.93	0.234103	0.648852
Eml5		B2RY88	0.2	0.678588	0.927615
Tamm41	68971	G5E881	-1.28	0.116265	0.454117
Dynlt4	242646	Q8CDY7	-0.03	0.79394	0.960285
Snd1	56463	Q78PY7	-0.13	0.891589	0.98638
Afg3l2		Q3UDQ7	1.34	0.0248911	0.141328
Arl2	56327	Q9D0J4	-0.68	0.595816	0.907736
Map4k3	225028	Q99JP0	-0.98	0.272668	0.695143
ND4		A0A023J654	-1.85	0.0729912	0.323433
Rcc2	108911	Q8BK67	-0.01	0.800673	0.964579
Mri1		F6YY88	0.35	0.520586	0.876684
Naga	17939	Q9QWR8	-0.94	0.312805	0.73356
Mest	17294	D3Z383	0.12	0.729244	0.937271
		Q9QWU1
Rps2		Q3TXS9	-0.53	0.667264	0.925563
Ppib	19035	P24369	1.57	0.0360242	0.187951
Arhgap23		D6RDB5	6.64	1e-17	9.88172e-17
Rap1gds1	229877	E9Q912	-2.34	0.0131839	0.084474
Tmx3	67988	Q8BXZ1	0.46	0.481715	0.866216
Stk11		D6RGT4	-0.07	0.800901	0.964579
Prpsap1	67763	Q9D0M1	-1.46	0.113297	0.446321
Anln	68743	Q8K298	2.41	0.00038815	0.00335164
Pip5k1a		D3YUY3	-0.51	0.732289	0.937271
Wdr6	83669	Q99ME2	-0.43	0.814675	0.969355
C2cd4c	237397	Q5HZI2	-1.51	0.0539698	0.263821
Osbpl8	237542	B9EJ86	-0.26	0.984324	0.996635
Opalin	226115	Q7M750	-1.18	0.154015	0.530394
Hist2h3b	15077; 260423; 319148; 319149; 319150; 319151; 319154; 97114	B9EI85	6.64	1e-17	9.88172e-17
Adgrb1	107831	Q3UHD1	-0.25	0.777417	0.955507
mKIAA0743		Q6ZQ56	-1.2	0.195475	0.604667
Mapk10	26414	A0A5F8MP75	1.87	0.00333546	0.0242452
Tufm	233870	Q8BFR5	0.19	0.619317	0.911567
Slc25a42	73095	Q8R0Y8	-1.14	0.266747	0.689291
Arhgap32	330914	Q811P8	-1.27	0.193301	0.603645
Rhbdd3	279766	Q8BP97	-1.07	0.327748	0.749521
Xpo7		E9PUW7	0.06	0.753841	0.947668
C1qa		Q3TXB1	1.74	0.00298109	0.021942
Mtrex		Q91YT4	-1.04	0.342884	0.765804
Ppil4		D6RJ77	-1.35	0.123063	0.463503
Mapk1		Q3UF82	-0.27	0.932371	0.989857
		Q3TY51	0.15	0.659624	0.925563
Ggct	110175	Q9D7X8	2.05	0.0178602	0.108289
Wdr77	70465	Q99J09	2.3	0.0015001	0.0116127
Copb1	70349	Q9JIF7	-0.36	0.867096	0.97944
Pcx	18563	G5E8R3	-0.61	0.649983	0.922626
Lmtk3	381983	A0A0R4J0W7	-1.12	0.292412	0.711187
Cox20	66359	Q9D7J4	0.55	0.402889	0.818114
Rab6a	19346	Q0PD54
Dmxl2	235380	Q8BPN8	0.97	0.133233	0.478732
Cox8a	12868	Q64445	-1.22	0.244987	0.664376
Kcna1	16485	P16388	-0.98	0.3924	0.810113
Gas7	14457	F6QB26	0.01	0.716717	0.937271
Tacc2	57752	E9Q8T1	1.6	0.0711226	0.323344
Abca3	27410	Q8R420	6.64	1e-17	9.88172e-17
Mdh1	17449	P14152	-0.17	0.926062	0.988813
Adgrl1	330814	Q80TR1	0.81	0.195509	0.604667
Oxr1	170719	B1H3M0	-2.02	0.0295917	0.162565
Cfap20		A0A1D5RLW3	-0.01	0.877957	0.982243
Mtx2		Q2M4G1	6.64	1e-17	9.88172e-17
Ipo7	233726	Q9EPL8	1.11	0.043019	0.217222
Prodh	19125	Q9WU79	-0.7	0.544809	0.886189
Fmnl3	22379	Q6ZPF4	1.98	0.0162953	0.100314
Syngr1	20972	O55100	-0.18	0.93876	0.990517
Caskin1		B7ZNJ3	0.13	0.773282	0.954605
Nub1	53312	Q3UYM1	0.77	0.28772	0.704983
Ddx42	72047	Q810A7	-0.06	0.932906	0.989857
Tmx2	66958	Q9D710	-0.74	0.449252	0.854274
Chd3	216848	B1AR17	0.65	0.398535	0.811672
Nsun2		A0A1S6GWH4	0.47	0.489752	0.866216
Ywhag	22628	A8IP69	0.21	0.62615	0.91442
Arhgef10		F7BQE4	0.79	0.199732	0.605113
Ndufa1	54405	Q545K0	-3.3	5.48142e-05	0.000498051
Acsl1		D3Z041	-0.34	0.895371	0.98638
S100a13	20196	P97352
Mios	252875	Q8VE19	-0.2	0.981545	0.996635
Exoc2	66482	Q9D4H1	-0.05	0.981488	0.996635
Dusp3		Q3V2Y9	0.64	0.553625	0.892237
Hsdl1	72552	A0A1D5RLG0	-0.78	0.510584	0.873424
Oplah		Q3TYS9	1.89	0.0296313	0.162643
Cit	12704	P49025	-6.64	1e-17	9.88172e-17
Isoc2a	664994	P85094	-0.75	0.520162	0.876684
Caskin1	268932	Q6P9K8	-0.75	0.546203	0.886189
Sqor		Q3UDS4	1.99	0.0467456	0.234567
Rars2	109093	Q3U186
Wars2		Q8BZQ9	0.04	0.742028	0.940518
S1pr1		K7XUH1	1.39	0.118228	0.460108
Smu1	74255	Q3UKJ7	0.31	0.415078	0.833916
Vps26b	69091	Q8C0E2	1.35	0.0804332	0.347848
Herc1	235439	E9PZP8	-0.35	0.873624	0.97944
Ube-1c		Q9R1R5	-0.76	0.424936	0.844898
Exoc6b		Q8C1X1	0.88	0.136034	0.485363
Ndufc2		A0A0U1RPJ5	1.16	0.245021	0.664376
Tmem231	234740	Q3U284
Cdc27		Q3UYS3	0.97	0.259416	0.683665
Daam1		Q6ZQ74	-1.25	0.207776	0.61624
Ntrk2		A0A286YCV8	0.34	0.4818	0.866216
Prkar2a		A0A0A6YX73	-0.34	0.881336	0.983628
Dcakd	68087	Q8BHC4	1.22	0.0950582	0.398897
Myef2		A2ATP6	-0.15	0.928229	0.988813
Aldh1a1	11668	P24549	-0.38	0.84077	0.976288
Vps51	68505	Q3UVL4	-0.13	0.902318	0.988813
Ndufa8		A0A1S6GWI0	0.73	0.145484	0.51226
		Q9D015	2.4	0.003249	0.023805
Fhip1b		F8WHJ1	1.58	0.101981	0.416534
Mtmr1	53332	Q9Z2C4	6.64	1e-17	9.88172e-17
Rbx1		A0A2R8W6R3	1.52	0.0781571	0.339949
Stk26		A2AD84	-1.42	0.149498	0.522673
Usp31	76179	E9Q6Y8	-0.86	0.453743	0.854274
Mast4		E9Q1M8	-1.2	0.262147	0.687761
Arf6	11845	P62331	0.61	0.260705	0.686497
Ppp2r5c	26931	Q60996
Cpsf1	94230	A0A2R8VK76	2.48	0.00257091	0.0190318
Wdfy3	72145	A0A1D5RLV7	0.71	0.47533	0.864762
Tomm6	66119	Q9CQN3	-3.35	0.000555197	0.00475577
Psmd1		Q05CG9	1.86	0.0634141	0.296255
Xkr6	219149	E9Q6C8	-2.42	0.00582737	0.0403525
Adam22	11496	Q9R1V6	-0.59	0.668129	0.925563
Mybbp1a		A0JLT5	-0.24	0.922381	0.988813
Cdh8		E9PZC1	-1.26	0.120426	0.462514
Elavl1		Q3TT05	1.67	0.0491928	0.244746
Exoc1	69940	Q6P1Y9	-0.39	0.834673	0.975801
Necab2	117148	Q91ZP9	-0.53	0.699571	0.93679
Aqp1	11826	Q02013	-1.92	0.0652826	0.302785
S1pr5	94226	Q91X56
Snu13	20826	Q9D0T1	-0.88	0.433725	0.848616
Hnrnpll	72692	Q921F4	0.44	0.379376	0.807053
Krit1	79264	Q6S5J6	-1.24	0.136928	0.487739
Vps33b	233405	Q8C076	-0.13	0.97478	0.995517
Arhgef1	16801	Q61210	-1.05	0.313384	0.73356
Gpr37	14763	Q9QY42	-0.5	0.744636	0.94259
Rab2b		G3UXQ7	0.92	0.284511	0.701517
Alg2	56737	Q9DBE8	0.68	0.39967	0.812859
		Q8BN57	-1.48	0.158146	0.536876
Dnajc11	230935	Q5U458	0.81	0.188761	0.593499
Inpp1	16329	P49442	0.43	0.392274	0.810113
Cyp46a1	13116	Q9WVK8	-2.17	0.0220015	0.127971
Pnpla6	50767	Q3TRM4	-0.98	0.307641	0.728397
Tcea1	21399	E9PYD5	-0.39	0.851073	0.97652
Apc	11789	B2RUG9	-1.07	0.217228	0.629188
Mrps6	121022	P58064	-0.46	0.749054	0.946135
Map4	17758	P27546	-6.64	1e-17	9.88172e-17
Hecw2	329152	Q6I6G8
TIAM2		A0A2X0SSQ6	-0.64	0.600435	0.907736
Vps18		Q69ZI9	-0.24	0.97654	0.996188
Map3k5	26408	O35099	0.44	0.603212	0.907736
Wdr37	207615	Q8CBE3	0.4	0.48021	0.866216
Slc37a4	14385	A0A1L1SUI3	-0.97	0.343265	0.765804
Sipa1l3	74206	G3X9J0	-0.14	0.910256	0.988813
Get1	71446	Q8K0D7	-1.05	0.320762	0.740565
Gdi1	14567	P50396	0.46	0.528876	0.880613
Tlcd3b	68952	Q7TNV1	-0.82	0.467599	0.86043
Erlin2		A0A1B0GRG7	-6.64	1e-17	9.88172e-17
Cacybp		A0A0A6YY29	4.1	8.04862e-08	7.73943e-07
Ncoa7		A0A1L1SSS4	-0.74	0.441747	0.850825
Aifm1	26926	Q9Z0X1	-1.25	0.226662	0.641193
Sec14l1	74136	A8Y5H7	-0.61	0.653312	0.923682
Adgrl3		D3YWR3	-1.72	0.0323968	0.174109
Farsa		Q9CT72	-6.64	1e-17	9.88172e-17
Rmdn3		A3KGH6	-1.39	0.108549	0.432114
Osbpl3	71720	F8WH20	-0.73	0.500241	0.871391
Cdk18		Q0VDL5	0.17	0.816109	0.969355
Cdk5r2		Q496T6	-1.75	0.0555211	0.270786
Eml6	237711	Q5SQM0	0.37	0.723434	0.937271
Cops9		D3Z159	6.64	1e-17	9.88172e-17
Cnot2	72068	A0A1S6GWJ6	-0.36	0.8337	0.975801
Bmerb1	67254	Q8R1Y2	6.64	1e-17	9.88172e-17
Grhpr		B1AXQ0	-0.37	0.842506	0.976288
		Q811R6	-0.22	0.961829	0.990517
Birc6	12211	A0A1S6GWH6	-0.96	0.389279	0.810113
Med27	68975	Q9DB40	0.23	0.671965	0.925563
Dpy30	66310	Q99LT0	0.91	0.0842791	0.361534
Syt17		A0A140LJ89	2.32	0.0203454	0.120407
Pex16		Q3TRJ6	-1.26	0.256202	0.680457
Arpc4	68089	P59999	-0.13	0.873485	0.97944
Slc39a10	227059	Q6P5F6
Ddost	13200	O54734	0.72	0.381115	0.807268
Afg1l		F6VT60
Ppp1r7	66385	Q3UM45	0.06	0.833716	0.975801
Paqr9	75552	Q6TCG2	0.92	0.358648	0.781216
Mep		A2JY28	-6.64	1e-17	9.88172e-17
Olfml3	99543	A0A0R4J086	1.41	0.0987646	0.407538
Tbcb	66411	Q9D1E6	0	0.943231	0.990517
Cdk13	69562	Q69ZA1	0.33	0.641962	0.917313
Cdk5rap3	80280	Q99LM2	0.74	0.391224	0.810113
Eci2	23986	Q9WUR2	0.93	0.134138	0.479926
Itgb1bp1	16413	O35671	-0.35	0.885618	0.98638
Celf6	76183	Q7TN33	0.06	0.711138	0.937271
Nipa1	233280	Q8BHK1	6.64	1e-17	9.88172e-17
Gnl1	14670	Q52KE3	-0.65	0.593467	0.90705
Btk		A2BDW0	-0.43	0.793815	0.960285
Rhbdf1	13650	Q6PIX5	-0.26	0.968197	0.993079
Sptb		Q3UGY4	0.28	0.761999	0.949436
Gabra5	110886	Q8BHJ7	0.1	0.713103	0.937271
Parp12	243771	Q8BZ20	0.3	0.685201	0.92992
Tmem14c	66154	Q9CQN6	-0.32	0.908376	0.988813
Slc25a25	227731	A2ASZ8	-6.64	1e-17	9.88172e-17
Dgkg	110197	Q8C413	-1.09	0.301339	0.720904
Slc20a1	20515	Q61609	-0.63	0.556696	0.892237
Ppp2r5b	225849	Q6PD28	-0.99	0.349521	0.770552
Eif3l	223691	Q8QZY1	0.16	0.886004	0.98638
Mcu	215999	Q3UMR5	-0.68	0.573152	0.901504
Prune1	229589	Q8BIW1	-1.12	0.299746	0.719502
Fmnl1	57778	Q3TY82	-0.21	0.910942	0.988813
Abcc5		Q8CFP9	0.76	0.265791	0.68917
Vcan	13003	Q8BS97	-1.15	0.273795	0.695143
Lpin2		F6VTY5	-0.89	0.441076	0.850825
Sptbn4	80297	E9PX29	-0.42	0.661346	0.925563
Ywhah	22629	P68510	1.17	0.062656	0.295503
Ubash3b	72828	Q8BGG7	6.64	1e-17	9.88172e-17
Osbpl10	74486	S4R1M9	0.84	0.23972	0.65946
Gpd2	14571	Q64521	6.64	1e-17	9.88172e-17
Kpnb1		Q3TFE8	-0.22	0.856751	0.97652
Slc25a35		A0A0A0MQ70	-0.58	0.6649	0.925563
Cox7a2	12866	P48771	-6.64	1e-17	9.88172e-17
Dgki		S4R2G0	0.65	0.516527	0.876605
Rasgef1a	70727	Q3TYC0	-0.36	0.858608	0.977598
Vrk2	69922	Q8BN21	0.06	0.791312	0.958223
Slc4a7		D3Y273	-0.42	0.714103	0.937271
Arpc1a	56443	Q9R0Q6	1.24	0.0913344	0.387058
Nkiras1	69721	Q8CEC5	0.18	0.74271	0.940893
Hapln2	73940	Q9ESM3	-0.03	0.860877	0.978347
Strada	72149	Q3UUJ4	0.88	0.151515	0.527602
Bbs1		Q3TQ82	-1.03	0.360912	0.7833
Bag5	70369	Q8CI32	1.8	0.0256429	0.144957
Eif4a1		Q3U8I0	-0.29	0.92809	0.988813
Fermt2		Q3UMA4	0.72	0.152904	0.527602
Mprip	26936	P97434	-1.75	0.0419009	0.213082
Syt5		Q9R0N5	1.61	0.00578841	0.0401259
Dstn	56431	Q4FK36	0.46	0.388547	0.810113
Sdhc		Q5XK33	-2.06	0.0346997	0.18282
Chm		Q9QXG2	0.75	0.279464	0.699209
Hhatl		A0A1L1SRJ1	0.6	0.512503	0.874054
Fundc2	67391	Q9D6K8	-0.6	0.585376	0.905919
Baiap3		E9Q350
		Q3TMV8	-6.64	1e-17	9.88172e-17
Snrpg		Q3V424
Ak7	78801	F8WIC0	0.91	0.263116	0.688121
Higd2a	67044	Q9CQJ1	-0.39	0.815412	0.969355
Usp53	99526	P15975	-0.38	0.854095	0.97652
Snx27	76742	Q3UHD6	-1.2	0.268409	0.689291
Dap3	65111	G3X9M0
Neto2	74513	Q8BNJ6	-1.46	0.147132	0.517496
Hgh1	59053	Q8C3I8	-0.85	0.483291	0.866216
Eif5		Q3TKY2	0.21	0.691804	0.933475
		Q3TVY3	-0.15	0.92709	0.988813
Thoc6		D3Z132	6.64	1e-17	9.88172e-17
Tbk1		Q3THP3	-0.07	0.948407	0.990517
Gcat	26912	O88986	-0.15	0.946947	0.990517
Dhx30	72831	A0A0G2JGL8
Ddhd2	72108	Q80Y98	1.26	0.0984469	0.407272
Mrps31	57312	Q61733	6.64	1e-17	9.88172e-17
Wnk2	75607	E9QM73	6.64	1e-17	9.88172e-17
Reep2	225362	C1IE02	-1.09	0.268695	0.689352
Sco2	100126824	Q8VCL2	-0.21	0.983409	0.996635
Sharpin	106025	Q91WA6	-0.52	0.703261	0.937271
Vps33a		A0A0G2JEL2	0.6	0.355012	0.777726
Kidins220		B2RXL7	0.32	0.491557	0.866216
Asap1		H3BJY2	1.65	0.0965594	0.40113
Ldah	68832	Q8BVA5	-0.89	0.433444	0.848616
Rtca		Q3TIJ4	-0.72	0.537856	0.885952
Adcy9	11515	P51830	0.69	0.251321	0.674769
Adap1	231821	E9PY16
Sun1	77053	Q9D666	1.55	0.0595085	0.284411
Lsamp	268890	Q3TYE5	0.32	0.761341	0.949436
Otud4	73945	B2RRE7
Tppp	72948	Q3URG1	1.91	0.0605966	0.288327
Aamp	227290	J3QN89	-0.46	0.738622	0.938466
Anapc1	17222	P53995	6.64	1e-17	9.88172e-17
Serpine2		Q4FJU1	-6.64	1e-17	9.88172e-17
Nfasc		A0A087WPX3	0.7	0.184788	0.590532
Pcdhgb2	93700	Q91XX7	6.64	1e-17	9.88172e-17
Kcnj2	16518	Q543W5	-1.75	0.0851016	0.362076
Ecsit	26940	Q9QZH6	-1.17	0.237782	0.655544
Ccdc92b		B9EKG1	0.4	0.541333	0.886189
Slc25a16		D3YVC9	-0.84	0.441117	0.850825
Appl1	72993	Q8K3H0	-0.13	0.978195	0.996188
Dolk	227697	Q8R2Y3	-1.06	0.333367	0.757256
Uggt1	320011	Q6P5E4	0.74	0.229147	0.641193
Kcnc3	16504	A0A140LHI4	-2.09	0.0344449	0.181924
Adgra1		Q52KJ6	6.64	1e-17	9.88172e-17
Ercc1	13870	P07903	-2.07	0.0406698	0.207642
Eif3i	54709	Q9QZD9	1.84	0.00177114	0.0135753
Exd2	97827	Q8VEG4	0.55	0.572217	0.901504
Nlk	18099	O54949	-0.8	0.454314	0.854274
Agtpbp1	67269	Q641K1	-0.22	0.99096	0.997769
Hsdl1	72552	Q8BTX9	0.41	0.317198	0.737875
Krt83	100126226	E9Q1Y9	6.08	1.55431e-15	1.52888e-14
Nrbp1	192292	D3YUV1	6.64	1e-17	9.88172e-17
Tecpr2	104859	Q3UH45	-0.58	0.672595	0.925563
Mical1	171580	Q8VDP3	0.07	0.743251	0.941208
Atp2c1		H3BIX7	-0.66	0.619945	0.911567
Rab8a		Q3UHW5	0.87	0.155037	0.531315
Abca2	11305	A2AJ26
Mon2	67074	Q80TL7	0.15	0.666829	0.925563
Rtn4	68585	Q99P72	0.57	0.580665	0.905919
Smad2		E9Q3M0	-6.64	1e-17	9.88172e-17
Trmt1l	98685	A0A0R4J0U8	0.11	0.729908	0.937271
Ksr2	333050	A0A075EIS2	6.64	1e-17	9.88172e-17
Tbc1d12	209478	Q6A039	-6.64	1e-17	9.88172e-17
Nrxn1	18189	Q9CS84	0.25	0.722241	0.937271
Sv2c	75209	Q69ZS6	-2.62	0.00956712	0.0627373
Gstp2	14869	P46425	0.07	0.640257	0.916796
Rtn1		A3QM89	6.64	1e-17	9.88172e-17
Pdcd10	56426	Q8VE70
Krtcap2	66059	Q5RL79	0.12	0.77577	0.955507
Dhx36		A0JLR3	-0.76	0.53963	0.886189
Arcn1		Q8C0G7	-0.55	0.666139	0.925563
Timm29	69773	Q8BGX2	-0.96	0.374456	0.802423
Rpl7a	27176	Q58ET1	6.64	1e-17	9.88172e-17
Neurl1a	18011	Q499W5	-0.56	0.660734	0.925563
Cds2	110911	Q8BX08	-0.45	0.767912	0.951674
Dnah10	56087	D3YYQ8	-0.55	0.682211	0.92987
COX2		A0A023J6F3	1.55	0.0423782	0.214155
Ap2s1		Q7TT10	-0.07	0.837311	0.975801
Adgrb2		H7BX74	-1.63	0.100119	0.410245
Exoc5		E9PZ92	3.34	3.96454e-05	0.000362271
Map3k9		Q8K2L2	-0.52	0.719411	0.937271
Hspb8	80888	Q9JK92	-0.41	0.807576	0.966933
Ppp3r1	19058	Q63810	-0.03	0.891039	0.98638
Tmem132b		V9GX71	-0.55	0.637467	0.916796
Snrpa1	68981	P57784
Slc25a20	57279	Q9Z2Z6	0.02	0.780952	0.955617
Dock7		A2A9M4	-1.05	0.332358	0.756667
Clip3	76686	B9EHT4	-0.35	0.886638	0.98638
Dhrs7		A0A1Y7VN19	0.13	0.655846	0.92478
Ptprd		E9PVW8	1.57	0.124507	0.465399
Rhot2		Q8R581
Ly6h	23934	Q8K356	1.32	0.187068	0.59137
Nf1	18015	Q04690	-6.64	1e-17	9.88172e-17
Tbc1d9	71310	Q3UYK3	-0.86	0.463468	0.857033
Pbxip1	229534	Q3TVI8	2.93	0.00409885	0.0291037
Myo6	17920	E9Q175	0.06	0.785109	0.955617
Cnr1		Q99NU3	6.64	1e-17	9.88172e-17
Ercc4		F7A043	-1.21	0.227646	0.641193
Rabgap1	227800	A2AWA9	-6.64	1e-17	9.88172e-17
Timm44	21856	O35857	-0.08	0.965159	0.991713
Spata2l	78779	Q8BNN1	-1.83	0.0843748	0.361534
Mlec	109154	Q6ZQI3
Denr	68184	Q9CQJ6	6.64	1e-17	9.88172e-17
Mob4	19070	Q6PEB6	6.64	1e-17	9.88172e-17
Strip1	229707	Q3UGC1	-0.66	0.611983	0.91105
Tmem14c	66154	Q8C297	0.04	0.843778	0.976288
Arhgap45	70719	D3Z7R7	0.81	0.363618	0.786992
Oprm1	18390	A0A0R4J0Z2	-1.88	0.0777119	0.338929
Cul3		E9Q4T8	1.21	0.0589752	0.283125
Speg	11790	E9QQ25	6.64	1e-17	9.88172e-17
		O54736	-0.71	0.519845	0.876684
Bin1	30948	Q6P1B9	0.73	0.183586	0.590532
Lipe		Q9CTW2	6.64	1e-17	9.88172e-17
Pnma8b	434128	G3X9N3	-0.68	0.59265	0.90705
Ggt7	207182	Q99JP7	1.54	0.128901	0.473096
Spns1		D3YTR6	-0.18	0.946791	0.990517
Dnai2	432611	Q3UU98	-0.28	0.950147	0.990517
Psmc4		A0A140LIZ5	0.88	0.383938	0.809
Eef1b2		A0A087WS46	0.79	0.211092	0.620211
Map3k10		D3YXM8	0.64	0.40633	0.821484
C1qc	12262	Q02105	0.04	0.675409	0.925563
Braf	109880	P28028	5.14	1.44331e-11	1.41107e-10
Ankrd50		F7BE84	0.19	0.639433	0.916796
Ecpas		A2ALV6	-0.36	0.881278	0.983628
Blvrb	233016	Q923D2	0.25	0.871466	0.97944
Thoc3	73666	Q8VE80	1.89	0.0332923	0.177074
Fbxo45	268882	Q8K3B1	-0.63	0.602871	0.907736
Slc25a33	70556	Q3TZX3	-0.81	0.477971	0.86496
Mid2		B1AVF6
Cct2		Q9JJD8	6.64	1e-17	9.88172e-17
Ndufs3	68349	Q9DCT2	1.14	0.173316	0.574121
Myd88		Q3U6W5	0.19	0.668811	0.925563
Glrb	14658	P48168	6.64	1e-17	9.88172e-17
Slc25a40	319653	Q8BGP6	-1.28	0.242065	0.662357
Vcpip1		Q05DM9
Elp1	230233	Q7TT37
Glg1		F8WHM5	-0.92	0.419086	0.837262
Ssr3	67437	Q4FK79	-0.47	0.752468	0.947668
Chd5	269610	E9PYU4	0.03	0.965708	0.991762
		Q922M7	0.38	0.46844	0.861416
Trappc10	216131	Q3TLI0	-1.47	0.170629	0.570728
Tulp4	68842	Q9JIL5
Ablim2	231148	E9Q4K0	-0.16	0.974747	0.995517
Parl		A0A338P6U4	-0.47	0.692244	0.933475
Ipo4		D6RES6	0.46	0.522527	0.877198
Prmt1		A0A140LI33	-0.67	0.576525	0.901504
Bin2		S4R2J8	-0.41	0.739134	0.938466
Coq7		Q8K359	-6.64	1e-17	9.88172e-17
Map2k7	26400	Q8CE90	-6.64	1e-17	9.88172e-17
Odr4	226499	Q4PJX1	6.64	1e-17	9.88172e-17
Slc25a1	13358	Q8JZU2	2.24	0.0278734	0.154848
Pik3cb		S4R1S1
Ptpn11	19247	P35235	-0.52	0.639876	0.916796
Sanbr	71675	Q68FF0	-0.38	0.80372	0.965154
Dhx29	218629	Q6PGC1	-0.93	0.362556	0.786354
Pitpnm3	327958	Q3UHE1	-0.66	0.59146	0.905919
Acadsb		E9Q5L3	6.64	1e-17	9.88172e-17
Sacm1l	83493	Q9EP69	-0.49	0.721061	0.937271
Celf1	13046	P28659	6.64	1e-17	9.88172e-17
Clint1	216705	Q5SUH7	-0.4	0.791543	0.958223
Kazn	71529	Q69ZS8	-1.26	0.249036	0.671156
Pcbp2		A0A2R8VI25	6.64	1e-17	9.88172e-17
Pdzd8	107368	B9EJ80	-0.48	0.708623	0.937271
Gpd1l	333433	Q3ULJ0	6.64	1e-17	9.88172e-17
Ctnnd1		D3Z2H7	-0.64	0.511455	0.873424
Exoc4	20336	O35382	6.64	1e-17	9.88172e-17
Gnb4	14696	P29387	1.59	0.0175213	0.106334
Afdn		E9Q852	0.17	0.669983	0.925563
Hint3	66847	Q9CPS6	1.34	0.102803	0.418034
Ttll12	223723	Q3UDE2	0.06	0.849734	0.97652
Plcg1		Q2M4I9	0.31	0.767862	0.951674
Cct4	12464	P80315
Arvcf	11877	P98203	-0.18	0.966371	0.992127
Syne1	64009	A0A1L1STC6	-0.11	0.920455	0.988813
Nck2	17974	O55033	0.5	0.629686	0.915943
Aldh3b1	67689	Q3TX25	0.79	0.25334	0.677362
Dennd4b		B9EKY0	-0.21	0.862484	0.97872
Rhot1		A0A494BBK2	-0.42	0.781164	0.955617
Ptprt	19281	B1AQN2	-6.64	1e-17	9.88172e-17
Miga1	215708	Q4QQM5	6.64	1e-17	9.88172e-17
Gmip	78816	Q6PGG2	-0.26	0.962748	0.99062
Nsmf		A0A0A6YWK2	6.64	1e-17	9.88172e-17
Sgpl1		Q69ZN1
Ric1		Q69ZJ7	1.03	0.296452	0.714796
Rock1	19877	P70335	-6.64	1e-17	9.88172e-17
Ppme1	72590	Q8BVQ5	2.64	0.00813118	0.0540929
Arfgef2	99371	A2A5R2	-1.52	0.152944	0.527602
Acaca	107476	Q5SWU9
Rpn1	103963	Q91YQ5	1.55	0.00734642	0.0495902
Smarcc2	68094	Q3UID0	-0.54	0.677326	0.926678
Mmut	17850	P16332	-0.29	0.873794	0.979459
Hhip	15245	Q7TN16	6.64	1e-17	9.88172e-17
Mdp1	67881	Q9D967	0.7	0.264103	0.688121
Lrch2		F6VQ19	0.91	0.265144	0.68917
Ttyh3	78339	Q6P5F7	-2.09	0.0450168	0.226599
Nd5		B9V1K9	0.68	0.490301	0.866216
Map2k4	26398	Q543X6	-1.43	0.158234	0.536876
Syt7	54525	A0A2C9F2C1	0.89	0.376253	0.804399
Faf1	14084	P54731	6.64	1e-17	9.88172e-17
Kcnc1	16502	P15388
Brsk1		D3Z5P0	0.31	0.54535	0.886189
Rufy3	52822	Q9D394	-0.18	0.969015	0.993098
Cdkl5	382253	Q3UTQ8
Map4k5		E9PX30	-0.95	0.388018	0.810113
2310061I04Rik		Q3UM69	-1.4	0.186881	0.59137
Capns1	12336	O88456	-0.74	0.4471	0.854143
Ylpm1		Q9R0I7	0.27	0.673063	0.925563
Ganab	14376	A1A4T2	1.19	0.24854	0.671156
Gcn1	231659	Q8BIX2	1.36	0.176484	0.578291
Stat2		Q8CD97	-0.49	0.702856	0.937271
Ddhd1	114874	Q80YA3	0.88	0.221774	0.633232
Picalm		A0A1L1SUR7	0.09	0.624602	0.913974
Map7d1	245877	A2AJI1	-0.62	0.624232	0.913694
Gls		D3Z7P4	6.64	1e-17	9.88172e-17
Idh3b	170718	Q91VA7	-0.03	0.978224	0.996188
Ddx6	13209	P54823	0.42	0.674512	0.925563
Slc25a17	20524	O70579
Ppm1k	243382	Q8BXN7	0.23	0.805249	0.966269
Eif5a		J3QPS8	-0.49	0.728287	0.937271
Slc26a6		A0A087WS07	-0.86	0.420888	0.840339
Rasgrp2	19395	Q9QUG9	-2.21	0.0321325	0.174109
Pak5	241656	Q8C015	-6.64	1e-17	9.88172e-17
Ppfibp2	19024	G3X957	0.39	0.690189	0.932182
Padi2		A3KME9	6.64	1e-17	9.88172e-17
Kcnb1		Q80X33	-0.64	0.556469	0.892237
Ksr1	16706	Q3UV75	0.98	0.133005	0.478732
Rabggtb		A0A0G2JDK3	6.64	1e-17	9.88172e-17
Scaf4	224432	Q8BXA9	-1.3	0.217967	0.630477
Phyhip	105653	Q8K0S0	-0.39	0.817122	0.969794
Pdxdc1	94184	A0A0R4J034	0.08	0.782014	0.955617
Ube2z	268470	Q3UE37	6.64	1e-17	9.88172e-17
Cpne1		F6R587	-0.02	0.861229	0.978347
Xrn2	24128	Q9DBR1	1.01	0.248343	0.671156
Ppp1r21	73825	Q3TDD9	0.97	0.338286	0.763403
Mboat7	77582	Q8CHK3	-0.68	0.571951	0.901504
Ptbp2	56195	Q91Z31	2.41	0.00777952	0.052349
Cox7b	66142	Q5FW98	0.14	0.829252	0.975801
Dynlt1a		A0A338P7B7	-0.05	0.995451	0.998837
Prdx5		G3UZJ4	3.9	1.2299e-07	1.16352e-06
Syt6	54524	Q6P1H9	-6.64	1e-17	9.88172e-17
Prkg2	19092	Q8C4R2	-1.56	0.115685	0.452899
		Q8CA33	1.81	0.0731533	0.323433
Gipc1	67903	Q9Z0G0	-0.07	0.86816	0.97944
Cnnm3	94218	Q32NY4	0.82	0.319049	0.738288
Cblb	208650	Q3TTA7	0.26	0.648614	0.922311
Arhgef2		H3BJU7	6.64	1e-17	9.88172e-17
Gpm6a	234267	P35802
Tenm1	23963	A2ANL9	-6.64	1e-17	9.88172e-17
Cacnb4	12298	Q8R0S4	1.36	0.194225	0.603891
Ltn1		Q14B86
Tecr		Q14C44	0.14	0.572573	0.901504
Gemin5		B2RQ83	6.64	1e-17	9.88172e-17
Birc2	11797	Q62210	-0.43	0.726251	0.937271
Trim37	68729	Q6PCX9	0.71	0.332572	0.756667
Syt10	54526	Q059J3	-6.64	1e-17	9.88172e-17
Pex1	71382	Q5BL07
Yars1	107271	Q91WQ3	0.75	0.341365	0.764624
Smarcal1	54380	Q8BJL0	-0.3	0.881237	0.983628
Prmt5	27374	A0A0R4J049	-1.49	0.134108	0.479926
Ncam1	17967	E9QB01	0.88	0.236979	0.654285
Gpd1	14555	P13707
Eif4a2	13682	E9Q561	-0.13	0.876231	0.980995
Tmco1		A0A0A6YVS2	-0.82	0.508044	0.873424
Klc1	16593	Q7M6Z7	0.58	0.553936	0.892237
Vdac1		F2Z471	-0.96	0.357497	0.779322
Fundc1	72018	Q9DB70	0.73	0.355144	0.777726
Cox11	69802	Q6P8I6
Hnrnpf		Q8R582	2.13	0.0158524	0.097779
Mast3	546071	A0A1D5RM97	0.38	0.710291	0.937271
Rbm25	67039	B2RY56	0.23	0.807931	0.966933
Zfyve1	217695	Q810J8	1.57	0.0915495	0.387204
Prkar1b	19085	P12849	1.76	0.0171948	0.105147
Dnajb11	67838	Q99KV1	-0.05	0.769904	0.953412
Skt	208618	A2AQ25	-0.64	0.637455	0.916796
Map6		D3Z6W1	0.03	0.916156	0.988813
Gatm	67092	Q9D964	-0.58	0.641128	0.916796
Alb	11657	Q546G4	-0.03	0.970061	0.993378
Aco2	11429	Q99KI0	2.12	0.0330257	0.176019
Acaa1a		Q3UPU8	-0.02	0.816014	0.969355
Mrrf	67871	Q9D6S7	0.18	0.610832	0.91105
Stk32c	57740	E9PXK4	0.38	0.697355	0.935186
Hsd17b11	114664	Q9EQ06	-1.1	0.294552	0.713424
Tsfm		Q9CX33	1.3	0.122297	0.462514
Fer	14158	P70451
Mtfr1l		D6RCX5	0	0.845555	0.976288
Kif3c	16570	Q571A6	0.42	0.648383	0.922311
Tdrd3	219249	Q91W18	-0.64	0.60189	0.907736
Rdh14		Q569U9	-0.73	0.490594	0.866216
Gdap1l1	228858	Q3USC7	0.25	0.590689	0.905919
Cenpv	73139	Q9CXS4	2.15	0.00534158	0.037678
Pi4k2a	84095	Q2TBE6	1.36	0.176563	0.578291
Tnks1bp1		Z4YJL4
Cacna1a	12286	Q3UHN4	6.64	1e-17	9.88172e-17
Ppia		Q3TE63
Trappc2	66050; 66226	Q9CQP2	2.06	0.0453449	0.227893
Bsg		K3W4Q8	0.86	0.151294	0.52752
Eif4a3	192170	Q91VC3	-0.44	0.77205	0.954605
Kif16b	16558	B1AVY7	-0.75	0.495089	0.869006
Mpp2	50997	Q9WV34	0.65	0.231203	0.643588
Mtdh	67154	Q80WJ7	6.64	1e-17	9.88172e-17
Urod	22275	P70697	0.44	0.539854	0.886189
Gprasp1	67298	Q5U4C1	-0.39	0.832928	0.975801
Banf1	23825	O54962	0.45	0.4182	0.837262
Serpinb1b	282663	Q8VHP7	-6.64	1e-17	9.88172e-17
Spin1		Q3TQU6	-6.64	1e-17	9.88172e-17
Huwe1		F6XP90
Ppil6	73075	B2RWF7	6.64	1e-17	9.88172e-17
Mospd1	70380	Q3UT40	6.64	1e-17	9.88172e-17
Baiap2	108100	B1AZ46	-0.35	0.837224	0.975801
Astn1		Q3TPU9	0.03	0.974197	0.995517
Ints1	68510	Q6P4S8	2.08	0.00572082	0.0397001
Dhx15		A0A0G2JG10	0.76	0.445144	0.852968
Pnpla8		F7B2N8	-0.22	0.934107	0.989857
Sec61b	66212	Q9CQS8
Nelfa		Q3UK41
Ppp1r36	210762	D3Z0R2	-0.23	0.845828	0.976288
Grb10		Q5SUW3	1.32	0.174546	0.577007
Yjefn3		A0A0A0MQP0	6.64	1e-17	9.88172e-17
Hectd1		Q69ZR2	-0.23	0.985805	0.996635
Gm9392		C5H0E8	-0.09	0.912542	0.988813
Mertk		Q8CE52	-1.69	0.108099	0.43166
Canx		Q3TXE5
Diaph2	54004	K4PWM5	-0.34	0.898012	0.987169
Trim3	55992	Q3TDT0	-0.15	0.999646	0.999646
Rgs20	58175	Q9QZB1	0.94	0.348647	0.768887
Dcc	13176	Q3TZP5	6.64	1e-17	9.88172e-17
Pcdhgc5	93708	Q91XW9	-6.64	1e-17	9.88172e-17
Smg7	226517	Q5RJH6	-1.29	0.194206	0.603891
Rab3b	69908	Q9CZT8	6.64	1e-17	9.88172e-17
		Q8C5F7	-0.92	0.404955	0.820238
Katnal2		D3Z0U5	0.06	0.934463	0.989857
Cln8		Q8BNW2	-1.31	0.235172	0.650973
Ppp2r5a	226849	Q6PD03	-1.65	0.109277	0.433936
Upf1	19704	Q9EPU0
Ccdc127		E0CYX9	-0.74	0.560794	0.895627
Dad1	13135	P61804	1.16	0.2659	0.689175
Rims1		F6VBV0	1.66	0.106722	0.428018
Hk2	15277	O08528
Prps1l3	328099	G3UXL2	6.64	1e-17	9.88172e-17
Rps24		Q3TIF8	0.04	0.978107	0.996188
Map2k1		Q3TMW4
Cyth3		Q8CBE4
Nup85	445007	Q8R480	6.64	1e-17	9.88172e-17
Oscp1	230751	A2A8Y5	0.35	0.619301	0.911567
Ppp2r2d	52432	F6RV17	0.9	0.355193	0.777726
Gabrb3		F6ZYH6	3.07	0.00217573	0.0163701
Cep170b	217882	B9EIX2	-0.69	0.488511	0.866216
Zmym3		B0R077
Usp7	252870	E9PXY8
Sos1	20662	Q3USK4	6.64	1e-17	9.88172e-17
Raph1		F2Z4B7	6.64	1e-17	9.88172e-17
Mgat4b	103534	Q812F8	1.78	0.0781265	0.339949
Mtch1		A0A3Q4EC24	6.64	1e-17	9.88172e-17
COXII		K7XKA7	6.64	1e-17	9.88172e-17
Fryl		A0A0J9YUH4	-0.83	0.412052	0.828353
Rhbdd2		D6RCZ4
Ap1g1		Q8CC03	-0.97	0.398846	0.811672
Elob	67673	P62869	0.16	0.822258	0.97289
Arhgef25	52666	A0A0R4J211	-0.76	0.434947	0.848616
Rpl9-ps6		A0A140T8T4	6.64	1e-17	9.88172e-17
Adck1	72113	Q9D0L4	6.64	1e-17	9.88172e-17
Naa15		A0A0A6YX86	1	0.324663	0.744318
AW551984	244810	Q8BGF0
Armcx4	100503043	E9PWM3	-0.5	0.64513	0.92
Ccar2	219158	Q8VDP4
Micu2	68514	Q8CD10
Ptdss1	19210	Q99LH2	-0.38	0.624863	0.913974
Adck5		E0CXE8	-1.26	0.244461	0.664112
Krt86		Q3TUZ8	6.64	1e-17	9.88172e-17
Pxdn	69675	Q3UQ28	0.13	0.78747	0.95581
Soat1	20652	Q61263	0.88	0.363978	0.786992
Rgs12		D3Z0G7	0.75	0.467361	0.860239
Cdk8		E0CYC4	-0.34	0.894449	0.98638
Rps10		A0A338P731	-0.21	0.855834	0.97652
Tmem33	67878	A0A0R4J1Z3	0.27	0.785301	0.955617
Trappc9	76510	Q3U0M1	1.07	0.255485	0.680457
Yes1	22612	Q3TJI7	-0.85	0.478534	0.864965
Dnah11		H3BLD7	1.26	0.209861	0.619803
Pde7b		E9PW23	-6.64	1e-17	9.88172e-17
GRK6		Q792R0	-0.86	0.446307	0.852968
Naprt		A0A2R8VHP2	-0.46	0.68456	0.92992
Kif5b	16573	Q61768	2.36	0.00797148	0.0531404
Kpna3	16648	O35344	-0.63	0.517406	0.876605
Srm	20810	Q64674	0.57	0.452753	0.854274
Hspa4l		A0A0N4SVU2	0.29	0.819291	0.971521
Tanc2		Q8BUK5	0.69	0.481061	0.866216
Pdxp		Q5U5Y4	0.28	0.57644	0.901504
Mpdz	17475	Q8VBX6	-0.39	0.772777	0.954605
Trmt11	73681	E9QKG3
Dnah6	330355	E9Q0B6	0.36	0.613951	0.91105
Selenof	93684	Q9ERR7	6.64	1e-17	9.88172e-17
Derl1		Q3UGB8	-1.28	0.223455	0.634372
Rasal1	19415	Q9Z268	6.64	1e-17	9.88172e-17
Ankrd17	81702	E9Q804
Slc50a1		D3YXA7
Vwa5a	67776	Q99KC8
Sgsm2	97761	Q80U12
Serp2	72661	Q6TAW2
Slc13a3	114644	Q91Y63	-0.96	0.350863	0.772451
Stag2	20843	O35638	-0.05	0.785204	0.955617
Pigs		Q3V397	1.3	0.186072	0.59137
Oxa1l		Q3TC56
Eml3	225898	Q8VC03	-0.78	0.492961	0.866216
Dennd1b	329260	Q3U1T9
Icmt	57295	Q9EQK7	0.12	0.861139	0.978347
Epb41l5	226352	Q8BGS1	-0.91	0.377835	0.805906
Prkcz	18762	Q3V341	-6.64	1e-17	9.88172e-17
Manba	110173	A0A0R4J092	-0.49	0.611524	0.91105
Wdr43		A0A3Q4EHN7
Mag		Q3T1F6	3.47	0.000640337	0.00541299
Styxl1	76571	Q9DAR2	-0.88	0.381372	0.807268
Mtpap		A0A3Q4L2Q3	6.64	1e-17	9.88172e-17
Snx25		Q7TQF4	2.03	0.0143889	0.0905715
Slc35d3	76157	B9EI54	0.01	0.983879	0.996635
Edc3		D6RCX6	6.64	1e-17	9.88172e-17
Slc23a2	54338	Q9EPR4
Eif3f		Q8VH52
Clmn		Q05D14	-0.07	0.955471	0.990517
Kcnq3	110862	Q8K3F6	-6.64	1e-17	9.88172e-17
Fermt3	108101	Q3TEE6	0.63	0.505383	0.873424
Pik3cd	18707	Q3UDT3
Tars3	272396	Q8BLY2	-0.22	0.802892	0.964881
Snap47		B2FDF6	0.99	0.127823	0.469877
Phaf1		D6RI91	-0.38	0.810984	0.968117
Gprin1	26913	Q3UNH4
Top3b	21976	Q3UJF5	-0.14	0.875921	0.980989
Gtf3c5	70239	Q3UI98	-1.05	0.325679	0.746116
Pnkd	56695	Q69ZP3	-0.65	0.528755	0.880613
Cog4	102339	Q8R1U1	0.51	0.597483	0.907736
App	11820	A0A2I3BQZ9	6.64	1e-17	9.88172e-17
Fat4	329628	Q2PZL6	6.64	1e-17	9.88172e-17
Necab1	69352	Q8BG18	-1.12	0.26093	0.686808
Hacd3	57874	Q8K2C9	-0.94	0.365104	0.788953
Rps4x	20102	Q545F8	-0.04	0.960245	0.990517
Usp39	28035	Q3TIX9	-0.74	0.568226	0.901346
Pip5k1b	18719	P70181
Cdc16	69957	Q8R349	1.21	0.103069	0.41885
Atg2a		F6V3Y9	-1.12	0.29969	0.719502
Gpr158	241263	Q8C419	-1.62	0.0809588	0.349301
Ak8	68870	Q32M07
Gtf2f1	98053	Q3THK3	6.64	1e-17	9.88172e-17
Slc16a2	20502	Q05BA2	-0.73	0.546305	0.886189
Sms	20603	P97355	0.5	0.547796	0.887874
Prnp		Q3UBH0	0.75	0.290152	0.707091
Stk24	223255	Q99KH8	-1.42	0.149498	0.522673
Atp6v1g2	66237	G5E923	0.06	0.806683	0.966933
Dnajc28	246738	E9Q1L7	-0.48	0.613482	0.91105
Pym1	78428	Q8CHP5	2.06	0.026447	0.147557
Alg10b		Q3UPY7	-0.78	0.397511	0.811549
Psmb1	19170	Q6RI64	6.64	1e-17	9.88172e-17
Kars		Q8CFK5	0.3	0.808759	0.966933
Gdi2		Q3UUX9
Rpl22	19934	Q4VAG4
Gdap1	14545	O88741	6.64	1e-17	9.88172e-17
Rundc3b	242819	D3YUQ5	0.81	0.378611	0.807026
Ube3b		A0A0G2JG76	-0.27	0.848554	0.97652
Map4k2		Q3U4B8	-2.65	0.00540899	0.0379042
Inpp5j		A0A075B6D7	2.2	0.0129961	0.0834372
Dpysl4		D3Z360	1.21	0.213299	0.622984
Cpeb1		F6X7Z3	-0.08	0.999317	0.999628
Ep400	75560	Q8CHI8	0.55	0.555735	0.892237
Mrtfa	223701	Q8K4J6	-0.53	0.582295	0.905919
Anp32a		F6UFG6	0.61	0.496964	0.870321
Ilf2		Q3UXI9	0.4	0.537769	0.885952
Dock4		Q8BMP2	-1.01	0.304057	0.724977
Pptc7	320717	Q6NVE9	-1.7	0.0268116	0.149332
Rdh13	108841	Q8CEE7	6.64	1e-17	9.88172e-17
Plekhb1	27276	Q9QYE9	0	0.85378	0.97652
Dhrs7b	216820	I7DM66	-0.44	0.717031	0.937271
Kctd3	226823	Q8BFX3	0.52	0.499074	0.871391
Nlgn2	216856	Q69ZK9
Gpr62	436090	Q80UC6	6.64	1e-17	9.88172e-17
Pik3ca	18706	P42337	1.02	0.343617	0.765804
Th		D3Z0B1	0.06	0.968706	0.993098
Khnyn	219094	Q80U38	-0.47	0.670447	0.925563
Gria2		E9QKC0	1.53	0.131672	0.476608
Itfg1	71927	Q99KW9
Cfap43		A0A494BB99	-0.56	0.604605	0.907736
Tex10	269536	Q3URQ0	0.12	0.856295	0.97652
Prkci	18759	Q62074	-0.4	0.839158	0.976288
Phgdh	236539	Q61753	-0.95	0.355903	0.778151
Hmgcl	15356	P38060	-1	0.363425	0.786992
Nagk	56174	Q3U2G9	0.18	0.612209	0.91105
Dipk2a	68861	Q3USZ8	-2.48	0.013239	0.0847425
Pgk1	18655	P09411	1.73	0.0592829	0.283544
Ckb	12709	Q04447	6.64	1e-17	9.88172e-17
Mtmr2	77116	Q6P572	1.98	0.050674	0.250951
Slc12a2	20496	E9QM38
Snx9		Q9CZK0	2.58	0.011818	0.0765933
Erh	13877	G3UW85
Eif5b		Q8BYY7	-1.2	0.267279	0.689291
Abcb8		F6ZFC5	-0.1	0.968225	0.993079
Mapk8ip1	19099	Q3UI81
Cntnap2	66797	E9QNF7	1.38	0.177166	0.579415
Rbm8a		A0A0G2JFX7	6.64	1e-17	9.88172e-17
Hibch	227095	Q8QZS1	-1.11	0.251308	0.674769
S100a6	20200	P14069	6.64	1e-17	9.88172e-17
Pak1		O88643	6.64	1e-17	9.88172e-17
Sik3	70661	Q6P4S6	0.49	0.607405	0.909129
Slit1		E9QAW9	-0.71	0.556787	0.892237
Nfia		Q6DI81
Endod1	71946	Q3UQH3	0.02	0.942546	0.990517
Smyd5	232187	Q3TYX3	0.98	0.332622	0.756667
Hs2st1	23908	Q8R3H7	-0.3	0.935076	0.990343
Abcc4	239273	E9Q467	-0.47	0.734821	0.937271
Atl2	56298	Q8BYP9	0.62	0.569441	0.901504
Ppfia2	327814	Q8BSS9	-0.12	0.89498	0.98638
Aplp2		Q7TT34	6.64	1e-17	9.88172e-17
Abracl	73112	E9QMV2	1.19	0.120265	0.462514
Ywhaq	22630	P68254
Pam	18484	E9Q704	6.64	1e-17	9.88172e-17
Hmgcs1		Q3UJQ2	0.74	0.492301	0.866216
Ddx5		B1ARC0	6.64	1e-17	9.88172e-17
Sec24c		Q8CGF4	-0.52	0.67073	0.925563
Chn2		A0A0N4SWG3	-0.99	0.338802	0.763403
Ankib1		B2RX15	-0.04	0.918434	0.988813
Ttc39b	69863	Q8BYY4	0.77	0.459034	0.854274
Wipi2		D3YWK1	-0.46	0.735062	0.937271
Dnah5	110082	Q8VHE6	6.64	1e-17	9.88172e-17
Dctn3	53598	E9Q919	0.16	0.671309	0.925563
Maz	17188	A0A0U1RNL9	0.86	0.391929	0.810113
Cdk5	12568	P49615
Adh5	11532	P28474	6.64	1e-17	9.88172e-17
Stk25		D3Z359	-0.56	0.663778	0.925563
Kpna4		Q3UGH8	-1	0.371906	0.798555
Rasa1	218397	E9PYG6	6.64	1e-17	9.88172e-17
Itsn2		Q9Z0R6	-0.66	0.58554	0.905919
Coro6	216961	Q920M5
Dynlt3		Q9D6M5	-0.78	0.470919	0.862838
Clpx	270166	Q6P8N8
Abcb9	56325	Q9JJ59	0.22	0.807941	0.966933
Snrnp70		A0A1B0GRR8	0.11	0.707021	0.937271
Cluh	74148	A0A0R4J140	0.05	0.957031	0.990517
Fbxo27	233040	Q6DIA9	6.64	1e-17	9.88172e-17
Smdt1	69029	Q9DB10	-0.33	0.813225	0.968613
Ttbk2	140810	Q3UVR3	1.16	0.243267	0.663285
Myo5c	208943	E9Q1F5
Ptpa		Q8C0E1	6.64	1e-17	9.88172e-17
Psma4		Q3TL95	1.22	0.230761	0.642634
Myl6		Q3TIG9	0.12	0.929635	0.988813
Fam120b	67544	Q6RI63
Slc48a1	67739	Q9D8M3	0.35	0.521817	0.877198
ATP6		A0A023J5Z7
Psd	73728	Q5DTT2
Vps4b	20479	Q3TN07
Ate1	11907	J3QNU1	0.8	0.434621	0.848616
Ak1		A0A0A6YXW8	0.95	0.34043	0.764404
Dnajc16	214063	Q80TN4	1.4	0.170397	0.570623
Psmd3		Q3ULJ5
Syncrip		G3UZI2	-0.99	0.396467	0.81142
Fndc3a		F6TLV3	2.26	0.0263283	0.147022
		Q3UE31	-6.64	1e-17	9.88172e-17
Fermt1	241639	P59113
Pla2g6		G3UY97	-0.47	0.613286	0.91105
Akap5	238276	H3BIV5
Pcbp2	18521	Q61990	6.64	1e-17	9.88172e-17
Rph3a		Q768S5	-0.45	0.640631	0.916796
P4hb	18453	P09103	-0.25	0.786717	0.955617
Slc1a4		Q9ESU8
Clptm1l	218335	Q8BXA5	6.64	1e-17	9.88172e-17
Fry	320365	E9Q8I9	0.06	0.953501	0.990517
Clpb	20480	Q3URM1	-1.38	0.190653	0.597404
Stag1	20842	F8WHU7	1.04	0.299721	0.719502
Tmem214	68796	Q8BM55	0.51	0.56208	0.89588
Ncan	13004	A0A0R4IZX5	-6.64	1e-17	9.88172e-17
Mrpl45		Q9CSZ8	0.96	0.382113	0.807268
Wdr47	99512	Q8CGF6
Ube2k	53323	A0A0J9YU07	1.38	0.0704966	0.322091
Syk		E9PWE9
Gmps	229363	B2RRH9	6.64	1e-17	9.88172e-17
Prkaa2	108079	Q8BRK8	-2.89	0.00171143	0.0131852
Ppp1cb	19046	P62141
Ddrgk1	77006	Q80WW9	6.64	1e-17	9.88172e-17
Katna1		G3UWK1	0.29	0.842657	0.976288
Oas1f		Q8K465	-0.31	0.779514	0.955617
Elmod1		Q3TPW1
Neo1		P97798	0.28	0.802492	0.964579
Dctn4	67665	Q3TQY2
Hnrnpul1	232989	Q8VDM6
Rnaseh2a		Q05C51	0.44	0.586925	0.905919
Ccdc124	234388	Q9D8X2	6.64	1e-17	9.88172e-17
Gbp7	229900	Q91Z40	6.64	1e-17	9.88172e-17
Atp6v0e2	76252	A0A0N4SVQ2	-1.69	0.115623	0.452899
Polg2	50776	Q9QZM2	0.6	0.540946	0.886189
Polrmt	216151	Q3V3C0	-1.8	0.0643571	0.299572
Gcsh	68133	Q91WK5	2.11	0.0333064	0.177074
Pgap1	241062	Q3UUQ7	-2.8	0.00128295	0.00995566
Phka2	110094	Q8BWJ3
		C6EQH2
Fut8	53618	Q9WTS2	1.04	0.304532	0.724977
Nt5dc2		A0A2I3BQR1	0.72	0.477038	0.86496
Cyrib	223601	Q921M7	0.12	0.992748	0.998023
B3gat3		Q3UJY2
Plppr1	272031	Q8BFZ2	-6.64	1e-17	9.88172e-17
Flot1		G3UWW8	6.64	1e-17	9.88172e-17
Cntn1	12805	P12960
Sphkap		Q6NSW3	0.23	0.588745	0.905919
Magee1	107528	Q6PCZ4	0.79	0.425911	0.844898
Myof	226101	A0A286YDF5
Prorp		V9GWT5	-6.64	1e-17	9.88172e-17
Dync1i1	13426	D6Q0F3	0.23	0.910024	0.988813
Ttc30b	72421	Q9CY00	-0.33	0.899982	0.988393
Tctn3	67590	Q8R2Q6	-0.81	0.456478	0.854274
Plekhg5	269608	B1AS67
Rabgef1	56715	Q9JM13	-0.44	0.773084	0.954605
Ipo5		Q3TT04
Eif2s2	67204	Q99L45	-0.39	0.673772	0.925563
Rpl22l1	68028	Q9D7S7
Guf1	231279	Q8C3X4	0.83	0.311384	0.732407
Stk38l	232533	Q7TSE6	-0.72	0.546194	0.886189
Cnot1		A0A1D5RM03	-2.27	0.0229093	0.131351
Astn2	56079	Q80Z10	1.43	0.155356	0.531315
Acot7	70025	E9PYH2
ATP6		A0A0F6PZ10	-6.64	1e-17	9.88172e-17
Necab3	56846	Q9D6J4	-1.43	0.130018	0.474152
Rims2		A0A2I3BRM1
Ing4	28019	Q8C0D7	-0.27	0.830238	0.975801
Fgf12	14167	A0A7U3JW65	-0.47	0.564007	0.897638
Mipep		Q8BLL4	6.64	1e-17	9.88172e-17
Smchd1	74355	Q6P5D8	6.64	1e-17	9.88172e-17
Krt6a		Q9CV13	6.64	1e-17	9.88172e-17
Eloc	67923	P83940	-0.06	0.824726	0.974194
Rab26		Q8BNU1	0.68	0.558072	0.892237
Myo9a	270163	D3Z3A8	-1.01	0.303314	0.724014
Slc12a5		A0A076FR46	-0.43	0.760329	0.949436
Psmd7	17463	P26516
Rbbp4	19646	Q60972	1.93	0.0138043	0.0873985
Matk	17179	A0A0R4J1N6	-0.64	0.557143	0.892237
Vmp1	75909	Q99KU0	0.69	0.49857	0.871391
Cops6	26893	Q3UIT2
Nudt10	102954; 58242	P0C027
Clip2	269713	Q9Z0H8	6.64	1e-17	9.88172e-17
Ptpn2	19255	Q06180	6.64	1e-17	9.88172e-17
Mthfd1		Q3UZH3
Sh3gl1		Q3TJB4
B4gat1	108902	Q8BWP8	6.64	1e-17	9.88172e-17
Mrpl38	60441	Q8K2M0
Atg16l1	77040	Q8C0J2
Spg11	214585	Q3UHA3	0.61	0.597334	0.907736
Ctsf	56464	Q9R013	1.81	0.0735905	0.324697
Sh3rf2	269016	Q8BZT2
Ahcyl2		Q3TMT7	-6.64	1e-17	9.88172e-17
Eif1	20918	P48024	-0.76	0.381361	0.807268
Dnpep	13437	Q8CAJ7
Amotl2		B8JK87	-1.79	0.0674544	0.31136
Rgs17		Q8C5F3	-0.13	0.889657	0.98638
Psmd5	66998	Q8BJY1
Vamp7	20955	P70280	6.64	1e-17	9.88172e-17
Clca3b	229927	E9PUL3
Prpsap2	212627	Q5SWZ0
Cldn10	58187	Q9Z0S6	1.6	0.120155	0.462514
Traf3		Q3UHM2	1.29	0.198374	0.605113
Surf1	20930	I6L9E0	-0.41	0.676104	0.925597
Sgip1		F7CPX0	6.64	1e-17	9.88172e-17
Cdh20	23836	Q9Z0M3	-0.72	0.516571	0.876605
Dapk1	69635	Q80YE7
Lrrfip1		A0A087WSF5
Krt79	223917	Q8VED5
Eif2a	229317	Q8BJW6	-0.48	0.773545	0.954605
		Q9JJU1	1.59	0.0900164	0.381724
Cfap298		F7C0A6	-0.16	0.85221	0.97652
Nop56		A2APD7	6.64	1e-17	9.88172e-17
Rbm39	170791	Q8VH51
Fkbp3	30795	Q62446	-0.08	0.852473	0.97652
Ica1		D3Z118	0.56	0.568718	0.901346
Fbxo7	69754	Q3UD93
Pik3c2a		Q3UQN0	6.64	1e-17	9.88172e-17
Stub1	56424	Q9WUD1	-0.49	0.742122	0.940518
Spta1	20739	P08032
Mfn2	170731	Q80U63
Card6		Q8BWE0	0.89	0.380925	0.807268
Sco1	52892	Q5SUC9	-0.45	0.746506	0.94371
Klhdc9		B2RUK8	-0.62	0.57525	0.901504
Tap2		Q61231	-0.1	0.950672	0.990517
Cherp		Q9CYM4
Pigb	55981	Q9JJQ0	-1.29	0.178479	0.58038
Cryzl1	66609	D3Z6I4	0.01	0.911678	0.988813
Rassf2		A2APB1	0.12	0.923565	0.988813
Kcnb2	98741	A6H8H5
Tecpr1	70381	Q80VP0
Fam89b	17826	Q7TMI7	-0.27	0.811755	0.968117
Psmd11	69077	Q5BKQ9	6.64	1e-17	9.88172e-17
Clcn3		Q8K4W7	0	0.983829	0.996635
Gps1		Q99LD4	1.18	0.274852	0.695289
Kansl3		A0A087WQ64
Klhl11	217194	Q14DU1	0.35	0.743868	0.941804
Urgcp		Q6ZPP3
Aprt	11821	P08030	0.89	0.162546	0.549191
Gnai2		A0A0A6YWA9
Arhgef12		Q8R4H2	1.72	0.0969342	0.402049
Fancd2		F7CAP1	0.94	0.222867	0.633262
		I6L9E2	-0.23	0.989261	0.997769
Slc6a11		Q8BKG0	-0.7	0.474128	0.864762
Tbc1d8b		B9EKQ1	0.39	0.702558	0.937271
Macroh2a2		Q9CTR1	1.4	0.0831988	0.357766
Glo1	109801	A5GZX3	-1.22	0.210394	0.619803
Tmem101	76547	Q91VP7	-0.56	0.656747	0.925083
Serpine1	18787	G5E899	-0.64	0.629577	0.915943
Rplp0		Q5FWB6	6.64	1e-17	9.88172e-17
Maged1		Q8K2H5	-0.64	0.591428	0.905919
Elavl2	15569	B1AXZ5
Kif3b		Q80U27	-0.18	0.80911	0.966933
Eef1d		Q9CVV2	6.64	1e-17	9.88172e-17
Ccdc88b		A0A494BB08	1.59	0.127534	0.46935
Mrpl3		Q05DC5
Lgals8	56048	A8DIL0
Ttc28	209683	Q80XJ3
Btf3	218490	Q3UJR8	0.26	0.79725	0.963138
Rhobtb3		Q8BV11
Kif9	16578	Q3V3Y6	1.22	0.182838	0.590163
Ndufa5	68202	D3YTQ8	-0.08	0.991324	0.997769
Smg8	74133	Q8VE18
Vps29	56433	Q9QZ88	3.39	0.000473412	0.00406061
Krt82	114566	Q99M74	-6.64	1e-17	9.88172e-17
4930579F01Rik	67741	A0A5F8MPV9	-6.64	1e-17	9.88172e-17
Rps13		Q921R2	6.64	1e-17	9.88172e-17
Hecw1	94253	Q8K4P8
Pgbd5	209966	A0A510C1L5	-0.38	0.731212	0.937271
Grip1		Q6NWW3
Supv3l1	338359	Q80YD1
Krtap7-1	71363	Q9D3I6
Nicn1	66257	Q9CQM0
Pik3r6	104709	Q3U6Q4	-0.49	0.616132	0.91105
Gria1		C9K0Y3	6.64	1e-17	9.88172e-17
Slc6a7	240332	Q6PGE7	1.15	0.259991	0.684898
Prnp	19122	Q3UG89
Gm45783		A0A1B0GT48
Myo9b	17925	E9QKV6
Nudt16l2	73532	E9Q9G1	-0.05	0.900201	0.988393
Tctn1	654470	Q8BZ64	-0.89	0.452363	0.854274
Cacng8		Q8VHW2	-0.5	0.523372	0.877316
Kif15		A0A1L1SVE8	1.99	0.00540452	0.0379042
AU040320	100317	Z4YK56	-0.82	0.46254	0.857033
Myorg	329828	Q69ZQ1
Sbds	66711	P70122	-0.54	0.59683	0.907736
Napb	17957	P28663
Mroh1	223658	E0CZ22
Wnt2	22413	P21552	-0.31	0.705942	0.937271
Mrgpra5	404235	Q91ZC7	6.64	1e-17	9.88172e-17
Csnk2b		N0E4C0
Cdc25c	12532	Q3UR74	-0.17	0.928453	0.988813
Mapt	17762	Q8C5K4	-0.91	0.390186	0.810113
Pdia3	14827	P27773	1.08	0.326351	0.747122
Cfap91		Q8K1N3
Wnk3		V9GWU7	0.55	0.601634	0.907736
Fnbp1		Q3UF06	6.64	1e-17	9.88172e-17
Cyb5d1	327951	Q5NCY3	0.99	0.325871	0.74629
Trappc2l	59005	Q9JME7	3.09	0.00167725	0.0129373
Kdm3a	104263	Q6PCM1
Opa3	403187	Q505D7
Grip2	243547	G3XA20
Kdm6a	22289	O70546	-0.68	0.507088	0.873424
Dnah12		E9QPU2
Rps6kb2		Q99JU0
Crybg2		I7HM00
Pdha1	18597	Q3UFJ3	-0.29	0.712825	0.937271
Scfd1		A0A1W2P6R7

## Sheet: GO-BP pathway
	Term	Overlap	P.value	Adjusted.P.value	Old.P.value	Old.Adjusted.P.value	Odds.Ratio	Combined.Score	Genes
1	actomyosin structure organization (GO:0031032)	4/76	0.000109345	0.0694017	0	0	18.0902	165	ROCK1;ACTN2;EPB41;CIT
2	protein phosphorylation (GO:0006468)	8/496	0.00019746	0.0694017	0	0	5.59304	47.7085	SMAD2;MAP4K2;PRKAA2;CSNK2A1;ROCK1;PRKCZ;PAK5;CIT
3	positive regulation of intracellular transport (GO:0032388)	3/39	0.000275403	0.0694017	0	0	26.746	219.244	TENM1;PGAP1;ACTN2
4	macroautophagy (GO:0016236)	4/120	0.000629155	0.11891	0	0	11.2035	82.5825	PRKAA2;CSNK2A1;CHMP3;TOMM6
5	peptidyl-threonine phosphorylation (GO:0018107)	3/60	0.000982285	0.129438	0	0	16.8744	116.866	CSNK2A1;ROCK1;CIT
6	retrograde axonal transport (GO:0008090)	2/16	0.00121189	0.129438	0	0	45.1723	303.358	DST;ACTR10
7	peptidyl-threonine modification (GO:0018210)	3/67	0.00135305	0.129438	0	0	15.0234	99.2358	CSNK2A1;ROCK1;CIT
8	cellular response to calcium ion (GO:0071277)	3/69	0.00147301	0.129438	0	0	14.5667	94.9815	PRKAA2;SYT10;SYT6
9	cytoskeleton-dependent cytokinesis (GO:0061640)	3/72	0.00166515	0.129438	0	0	13.9313	89.1301	ROCK1;SEPTIN2;CIT
10	regulation of hydrolase activity (GO:0051336)	3/73	0.00173251	0.129438	0	0	13.7316	87.3078	RABGAP1;NF1;RAB3GAP2
11	phosphorylation (GO:0016310)	6/400	0.00188336	0.129438	0	0	5.04371	31.6477	MAP4K2;PRKAA2;CSNK2A1;ROCK1;PRKCZ;PAK5
12	regulation of dopamine secretion (GO:0014059)	2/25	0.00297318	0.15746	0	0	27.4838	159.904	SYT10;SYT6
13	nervous system development (GO:0007399)	6/447	0.00327201	0.15746	0	0	4.49533	25.7239	TENM1;NCAN;NF1;MSI1;HAPLN1;CBLN1
14	regulation of GTPase activity (GO:0043087)	4/189	0.00333767	0.15746	0	0	7.00044	39.9199	RABGAP1;RAP1GDS1;NF1;RAB3GAP2
15	calcium-ion regulated exocytosis (GO:0017156)	2/27	0.0034641	0.15746	0	0	25.2825	143.233	SYT10;SYT6
16	modulation of excitatory postsynaptic potential (GO:0098815)	2/27	0.0034641	0.15746	0	0	25.2825	143.233	PRKCZ;CBLN1
17	regulation of fatty acid biosynthetic process (GO:0042304)	2/29	0.0039902	0.15746	0	0	23.4074	129.301	PRKAA2;ERLIN2
18	regulation of catecholamine secretion (GO:0050433)	2/30	0.00426629	0.15746	0	0	22.5703	123.166	SYT10;SYT6
19	mitotic sister chromatid segregation (GO:0000070)	3/102	0.00447364	0.15746	0	0	9.69501	52.4457	CSNK2A1;CHMP3;ZWINT
20	regulation of calcium ion-dependent exocytosis (GO:0017158)	2/31	0.004551	0.15746	0	0	21.7909	117.506	SYT10;SYT6
21	response to calcium ion (GO:0051592)	3/107	0.00511241	0.15746	0	0	9.22658	48.6802	PRKAA2;SYT10;SYT6
22	positive regulation of GTPase activity (GO:0043547)	4/214	0.00518448	0.15746	0	0	6.15925	32.4105	RABGAP1;RAP1GDS1;NF1;TBC1D12
23	cell-substrate junction assembly (GO:0007044)	2/34	0.00545628	0.15746	0	0	19.745	102.891	DST;ACTN2
24	regulation of regulated secretory pathway (GO:1903305)	2/35	0.0057749	0.15746	0	0	19.1457	98.6816	SYT10;SYT6
25	regulation of autophagosome assembly (GO:2000785)	2/35	0.0057749	0.15746	0	0	19.1457	98.6816	RAB3GAP2;TBC1D12
26	regulation of microtubule-based process (GO:0032886)	2/36	0.00610186	0.15746	0	0	18.5817	94.7511	PRKAA2;ROCK1
27	regulation of microtubule cytoskeleton organization (GO:0070507)	2/37	0.00643709	0.15746	0	0	18.0499	91.0739	PRKAA2;ROCK1
28	protein transport (GO:0015031)	5/369	0.00695123	0.15746	0	0	4.48054	22.2631	RABGAP1;CHMP3;RAB3GAP2;TBC1D12;ATP6V0D1
29	JNK cascade (GO:0007254)	2/41	0.00785974	0.15746	0	0	16.1954	78.4828	MAP4K2;MAP2K7
30	anterograde trans-synaptic signaling (GO:0098916)	4/244	0.00818048	0.15746	0	0	5.38115	25.8618	SYT10;KCNQ3;PDE7B;CBLN1
31	heterophilic cell-cell adhesion via plasma membrane cell adhesion molecules (GO:0007157)	2/42	0.00823555	0.15746	0	0	15.7897	75.7794	TENM1;CBLN1
32	negative regulation of proteolysis (GO:0045861)	2/43	0.00861931	0.15746	0	0	15.4038	73.2258	ROCK1;SERPINE2
33	tRNA aminoacylation for protein translation (GO:0006418)	2/43	0.00861931	0.15746	0	0	15.4038	73.2258	NARS2;FARSA
34	cellular response to metal ion (GO:0071248)	3/131	0.00892541	0.15746	0	0	7.48753	35.3325	PRKAA2;SYT10;SYT6
35	mitotic cytokinesis (GO:0000281)	2/49	0.0110858	0.15746	0	0	13.4333	60.4779	ROCK1;CIT
36	negative regulation of signal transduction (GO:0009968)	4/267	0.0111228	0.15746	0	0	4.90482	22.0656	PTPRT;CSNK2A1;PRKCZ;CBLN1
37	neuron development (GO:0048666)	3/143	0.0113171	0.15746	0	0	6.84159	30.6602	TENM1;ROCK1;MAP4
38	positive regulation of MAPK cascade (GO:0043410)	4/274	0.0121376	0.15746	0	0	4.77596	21.0689	TENM1;ROCK1;MAP2K7;PRKCZ
39	regulation of exocytosis (GO:0017157)	2/52	0.0124221	0.15746	0	0	12.6254	55.4037	SEPTIN2;CHMP3
40	positive regulation of macroautophagy (GO:0016239)	2/53	0.0128825	0.15746	0	0	12.3772	53.8643	PRKAA2;RAB3GAP2
41	peptidyl-serine phosphorylation (GO:0018105)	3/156	0.0142877	0.15746	0	0	6.25617	26.5784	CSNK2A1;ROCK1;PRKCZ
42	negative regulation of cholesterol biosynthetic process (GO:0045541)	1/5	0.0161462	0.15746	0	0	77.8555	321.237	ERLIN2
43	negative regulation of cholesterol metabolic process (GO:0090206)	1/5	0.0161462	0.15746	0	0	77.8555	321.237	ERLIN2
44	regulation of synaptic vesicle recycling (GO:1903421)	1/5	0.0161462	0.15746	0	0	77.8555	321.237	ROCK1
45	glomerular visceral epithelial cell migration (GO:0090521)	1/5	0.0161462	0.15746	0	0	77.8555	321.237	ROCK1
46	cardiac muscle cell proliferation (GO:0060038)	1/5	0.0161462	0.15746	0	0	77.8555	321.237	DIPK2A
47	regulation of chromosome separation (GO:1905818)	1/5	0.0161462	0.15746	0	0	77.8555	321.237	CSNK2A1
48	negative regulation of myosin-light-chain-phosphatase activity (GO:0035509)	1/5	0.0161462	0.15746	0	0	77.8555	321.237	ROCK1
49	positive regulation of long-term synaptic depression (GO:1900454)	1/5	0.0161462	0.15746	0	0	77.8555	321.237	CBLN1
50	negative regulation of plasminogen activation (GO:0010757)	1/5	0.0161462	0.15746	0	0	77.8555	321.237	SERPINE2
51	Schwann cell differentiation (GO:0014037)	1/5	0.0161462	0.15746	0	0	77.8555	321.237	NF1
52	negative regulation of smooth muscle cell apoptotic process (GO:0034392)	1/5	0.0161462	0.15746	0	0	77.8555	321.237	DIPK2A
53	negative regulation of sterol biosynthetic process (GO:0106119)	1/5	0.0161462	0.15746	0	0	77.8555	321.237	ERLIN2
54	negative regulation of tubulin deacetylation (GO:1904428)	1/5	0.0161462	0.15746	0	0	77.8555	321.237	PRKAA2
55	striated muscle cell proliferation (GO:0014855)	1/5	0.0161462	0.15746	0	0	77.8555	321.237	DIPK2A
56	positive regulation of protein kinase C activity (GO:1900020)	1/5	0.0161462	0.15746	0	0	77.8555	321.237	DIPK2A
57	positive regulation of protein localization to cell cortex (GO:1904778)	1/5	0.0161462	0.15746	0	0	77.8555	321.237	EPB41
58	cerebellar granule cell differentiation (GO:0021707)	1/5	0.0161462	0.15746	0	0	77.8555	321.237	CBLN1
59	mitochondrial tRNA methylation (GO:0070901)	1/5	0.0161462	0.15746	0	0	77.8555	321.237	PRORP
60	regulation of nodal signaling pathway involved in determination of lateral mesoderm left/right asymmetry (GO:1900175)	1/5	0.0161462	0.15746	0	0	77.8555	321.237	SMAD2
61	dorsal/ventral axis specification (GO:0009950)	1/5	0.0161462	0.15746	0	0	77.8555	321.237	SMAD2
62	regulation of protein kinase C activity (GO:1900019)	1/5	0.0161462	0.15746	0	0	77.8555	321.237	DIPK2A
63	extracellular matrix organization (GO:0030198)	4/300	0.0164214	0.15746	0	0	4.35069	17.8777	DST;NCAN;NF1;HAPLN1
64	regulation of MAPK cascade (GO:0043408)	3/166	0.0168464	0.15746	0	0	5.86938	23.9683	ROCK1;NF1;PAK5
65	stress-activated MAPK cascade (GO:0051403)	2/62	0.0173512	0.15746	0	0	10.5159	42.6324	MAP4K2;MAP2K7
66	cellular protein-containing complex assembly (GO:0034622)	3/168	0.017387	0.15746	0	0	5.79765	23.4923	SMAD2;CHMP3;COX7A2
67	chemical synaptic transmission (GO:0007268)	4/306	0.0175288	0.15746	0	0	4.26295	17.239	SYT10;KCNQ3;PDE7B;CBLN1
68	cellular protein modification process (GO:0006464)	8/1025	0.0175753	0.15746	0	0	2.61077	10.5508	PTPRT;MAP4K2;PGAP1;PRKAA2;CSNK2A1;ROCK1;PRKCZ;PAK5
69	peptidyl-serine modification (GO:0018209)	3/169	0.0176609	0.15746	0	0	5.76244	23.2595	CSNK2A1;ROCK1;PRKCZ
70	cell-cell adhesion via plasma-membrane adhesion molecules (GO:0098742)	3/170	0.0179372	0.15746	0	0	5.72764	23.0301	PTPRT;TENM1;CBLN1
71	regulation of cell-matrix adhesion (GO:0001952)	2/65	0.018967	0.15746	0	0	10.0136	39.7045	ROCK1;NF1
72	positive regulation of activin receptor signaling pathway (GO:0032927)	1/6	0.0193445	0.15746	0	0	62.2812	245.721	SMAD2
73	negative regulation of endoplasmic reticulum calcium ion concentration (GO:0032471)	1/6	0.0193445	0.15746	0	0	62.2812	245.721	RAP1GDS1
74	negative regulation of excitatory postsynaptic potential (GO:0090394)	1/6	0.0193445	0.15746	0	0	62.2812	245.721	CBLN1
75	astrocyte development (GO:0014002)	1/6	0.0193445	0.15746	0	0	62.2812	245.721	NF1
76	attachment of GPI anchor to protein (GO:0016255)	1/6	0.0193445	0.15746	0	0	62.2812	245.721	PGAP1
77	response to angiotensin (GO:1990776)	1/6	0.0193445	0.15746	0	0	62.2812	245.721	ROCK1
78	regulation of digestive system process (GO:0044058)	1/6	0.0193445	0.15746	0	0	62.2812	245.721	EPB41
79	regulation of endoplasmic reticulum tubular network organization (GO:1903371)	1/6	0.0193445	0.15746	0	0	62.2812	245.721	RAB3GAP2
80	choline catabolic process (GO:0042426)	1/6	0.0193445	0.15746	0	0	62.2812	245.721	ALDH7A1
81	positive regulation of T-helper 2 cell differentiation (GO:0045630)	1/6	0.0193445	0.15746	0	0	62.2812	245.721	PRKCZ
82	regulation of non-motile cilium assembly (GO:1902855)	1/6	0.0193445	0.15746	0	0	62.2812	245.721	MAP4
83	regulation of protein lipidation (GO:1903059)	1/6	0.0193445	0.15746	0	0	62.2812	245.721	RAB3GAP2
84	regulated exocytosis (GO:0045055)	3/180	0.0208335	0.15746	0	0	5.40131	20.9095	ACTN2;SYT10;SYT6
85	wound healing (GO:0042060)	2/70	0.021795	0.15746	0	0	9.27498	35.4868	DST;NF1
86	cellular protein localization (GO:0034613)	4/329	0.0222021	0.15746	0	0	3.95662	15.0651	RABGAP1;SEPTIN2;RAB3GAP2;TBC1D12
87	positive regulation of adenylate cyclase activity (GO:0045762)	1/7	0.0225326	0.15746	0	0	51.8984	196.84	NF1
88	positive regulation of amyloid-beta clearance (GO:1900223)	1/7	0.0225326	0.15746	0	0	51.8984	196.84	ROCK1
89	angiotensin-activated signaling pathway (GO:0038166)	1/7	0.0225326	0.15746	0	0	51.8984	196.84	ACTN2
90	regulation of tubulin deacetylation (GO:0090043)	1/7	0.0225326	0.15746	0	0	51.8984	196.84	PRKAA2
91	response to increased oxygen levels (GO:0036296)	1/7	0.0225326	0.15746	0	0	51.8984	196.84	ATP6V0D1
92	negative regulation of membrane protein ectodomain proteolysis (GO:0051045)	1/7	0.0225326	0.15746	0	0	51.8984	196.84	ROCK1
93	positive regulation of interleukin-5 production (GO:0032754)	1/7	0.0225326	0.15746	0	0	51.8984	196.84	PRKCZ
94	negative regulation of oligodendrocyte differentiation (GO:0048715)	1/7	0.0225326	0.15746	0	0	51.8984	196.84	NF1
95	SMAD protein complex assembly (GO:0007183)	1/7	0.0225326	0.15746	0	0	51.8984	196.84	SMAD2
96	regulation of glial cell differentiation (GO:0045685)	1/7	0.0225326	0.15746	0	0	51.8984	196.84	NF1
97	neuron projection arborization (GO:0140058)	1/7	0.0225326	0.15746	0	0	51.8984	196.84	ROCK1
98	maintenance of synapse structure (GO:0099558)	1/7	0.0225326	0.15746	0	0	51.8984	196.84	CBLN1
99	nodal signaling pathway (GO:0038092)	1/7	0.0225326	0.15746	0	0	51.8984	196.84	SMAD2
100	regulation of myosin-light-chain-phosphatase activity (GO:0035507)	1/7	0.0225326	0.15746	0	0	51.8984	196.84	ROCK1
101	endosome to lysosome transport via multivesicular body sorting pathway (GO:0032510)	1/7	0.0225326	0.15746	0	0	51.8984	196.84	CHMP3
102	positive regulation of astrocyte differentiation (GO:0048711)	1/8	0.0257104	0.15746	0	0	44.4821	162.843	SERPINE2
103	regulation of T-helper 2 cell differentiation (GO:0045628)	1/8	0.0257104	0.15746	0	0	44.4821	162.843	PRKCZ
104	positive regulation of endocytic recycling (GO:2001137)	1/8	0.0257104	0.15746	0	0	44.4821	162.843	ACTN2
105	negative regulation of muscle cell apoptotic process (GO:0010656)	1/8	0.0257104	0.15746	0	0	44.4821	162.843	DIPK2A
106	negative regulation of neural precursor cell proliferation (GO:2000178)	1/8	0.0257104	0.15746	0	0	44.4821	162.843	NF1
107	negative regulation of potassium ion transmembrane transporter activity (GO:1901017)	1/8	0.0257104	0.15746	0	0	44.4821	162.843	ACTN2
108	SREBP signaling pathway (GO:0032933)	1/8	0.0257104	0.15746	0	0	44.4821	162.843	ERLIN2
109	positive regulation of T-helper 2 cell cytokine production (GO:2000553)	1/8	0.0257104	0.15746	0	0	44.4821	162.843	PRKCZ
110	mitochondrial tRNA processing (GO:0090646)	1/8	0.0257104	0.15746	0	0	44.4821	162.843	PRORP
111	peptidyl-tyrosine dephosphorylation involved in inactivation of protein kinase activity (GO:1990264)	1/8	0.0257104	0.15746	0	0	44.4821	162.843	PTPRT
112	myoblast migration (GO:0051451)	1/8	0.0257104	0.15746	0	0	44.4821	162.843	ROCK1
113	regulation of protein localization to cell cortex (GO:1904776)	1/8	0.0257104	0.15746	0	0	44.4821	162.843	EPB41
114	regulation of organelle assembly (GO:1902115)	2/77	0.0260272	0.15746	0	0	8.40635	30.6715	RABGAP1;TBC1D12
115	negative regulation of intracellular signal transduction (GO:1902532)	3/198	0.0266581	0.15746	0	0	4.89826	17.7545	PRKAA2;NF1;CIT
116	regulation of ion transport (GO:0043269)	2/79	0.027293	0.15746	0	0	8.18718	29.4831	SYT10;SYT6
117	negative regulation of biomineralization (GO:0110150)	1/9	0.0288781	0.15746	0	0	38.9199	137.958	ROCK1
118	positive regulation of autophagosome assembly (GO:2000786)	1/9	0.0288781	0.15746	0	0	38.9199	137.958	RAB3GAP2
119	regulation of smooth muscle cell apoptotic process (GO:0034391)	1/9	0.0288781	0.15746	0	0	38.9199	137.958	DIPK2A
120	negative regulation of glial cell differentiation (GO:0045686)	1/9	0.0288781	0.15746	0	0	38.9199	137.958	NF1
121	negative regulation of platelet aggregation (GO:0090331)	1/9	0.0288781	0.15746	0	0	38.9199	137.958	SERPINE2
122	regulation of endothelial cell development (GO:1901550)	1/9	0.0288781	0.15746	0	0	38.9199	137.958	ROCK1
123	positive regulation of mitochondrial calcium ion concentration (GO:0051561)	1/9	0.0288781	0.15746	0	0	38.9199	137.958	RAP1GDS1
124	Schwann cell development (GO:0014044)	1/9	0.0288781	0.15746	0	0	38.9199	137.958	NF1
125	regulation of ER to Golgi vesicle-mediated transport (GO:0060628)	1/9	0.0288781	0.15746	0	0	38.9199	137.958	PGAP1
126	cellular response to sterol depletion (GO:0071501)	1/9	0.0288781	0.15746	0	0	38.9199	137.958	ERLIN2
127	mitochondrial respirasome assembly (GO:0097250)	1/9	0.0288781	0.15746	0	0	38.9199	137.958	COX7A2
128	mitochondrial tRNA modification (GO:0070900)	1/9	0.0288781	0.15746	0	0	38.9199	137.958	PRORP
129	peripheral nervous system axon ensheathment (GO:0032292)	1/9	0.0288781	0.15746	0	0	38.9199	137.958	NF1
130	adrenal gland development (GO:0030325)	1/10	0.0320357	0.15746	0	0	34.5938	119.034	NF1
131	cellular biogenic amine catabolic process (GO:0042402)	1/10	0.0320357	0.15746	0	0	34.5938	119.034	ALDH7A1
132	smooth muscle tissue development (GO:0048745)	1/10	0.0320357	0.15746	0	0	34.5938	119.034	NF1
133	cellular response to oxygen levels (GO:0071453)	1/10	0.0320357	0.15746	0	0	34.5938	119.034	ATP6V0D1
134	regulation of long-term synaptic depression (GO:1900452)	1/10	0.0320357	0.15746	0	0	34.5938	119.034	CBLN1
135	positive regulation of tissue remodeling (GO:0034105)	1/10	0.0320357	0.15746	0	0	34.5938	119.034	ROCK1
136	primary miRNA processing (GO:0031053)	1/10	0.0320357	0.15746	0	0	34.5938	119.034	SMAD2
137	regulation of peptidyl-lysine acetylation (GO:2000756)	1/10	0.0320357	0.15746	0	0	34.5938	119.034	PRKAA2
138	muscle cell migration (GO:0014812)	1/10	0.0320357	0.15746	0	0	34.5938	119.034	ROCK1
139	extracellular structure organization (GO:0043062)	3/216	0.0332674	0.15746	0	0	4.48024	15.247	NCAN;NF1;HAPLN1
140	external encapsulating structure organization (GO:0045229)	3/217	0.0336574	0.15746	0	0	4.45907	15.1231	NCAN;NF1;HAPLN1
141	collagen fibril organization (GO:0030199)	2/89	0.0339816	0.15746	0	0	7.24247	24.4936	DST;NF1
142	transforming growth factor beta receptor signaling pathway (GO:0007179)	2/89	0.0339816	0.15746	0	0	7.24247	24.4936	SMAD2;PRKCZ
143	positive regulation of autophagy (GO:0010508)	2/90	0.0346824	0.15746	0	0	7.15981	24.0679	PRKAA2;ROCK1
144	negative regulation of protein kinase activity (GO:0006469)	2/90	0.0346824	0.15746	0	0	7.15981	24.0679	PTPRT;NF1
145	fatty acid homeostasis (GO:0055089)	1/11	0.0351831	0.15746	0	0	31.1328	104.207	PRKAA2
146	regulation of T-helper 2 cell cytokine production (GO:2000551)	1/11	0.0351831	0.15746	0	0	31.1328	104.207	PRKCZ
147	axonal transport of mitochondrion (GO:0019896)	1/11	0.0351831	0.15746	0	0	31.1328	104.207	ACTR10
148	negative regulation of homotypic cell-cell adhesion (GO:0034111)	1/11	0.0351831	0.15746	0	0	31.1328	104.207	SERPINE2
149	camera-type eye morphogenesis (GO:0048593)	1/11	0.0351831	0.15746	0	0	31.1328	104.207	NF1
150	positive regulation of interleukin-13 production (GO:0032736)	1/11	0.0351831	0.15746	0	0	31.1328	104.207	PRKCZ
151	carnitine shuttle (GO:0006853)	1/11	0.0351831	0.15746	0	0	31.1328	104.207	PRKAA2
152	response to sterol (GO:0036314)	1/11	0.0351831	0.15746	0	0	31.1328	104.207	SMAD2
153	regulation of cytoplasmic transport (GO:1903649)	1/11	0.0351831	0.15746	0	0	31.1328	104.207	CHMP3
154	inhibitory synapse assembly (GO:1904862)	1/11	0.0351831	0.15746	0	0	31.1328	104.207	LGI2
155	negative regulation of potassium ion transmembrane transport (GO:1901380)	1/11	0.0351831	0.15746	0	0	31.1328	104.207	ACTN2
156	regulation of endocytic recycling (GO:2001135)	1/11	0.0351831	0.15746	0	0	31.1328	104.207	ACTN2
157	negative regulation of protein localization to cell surface (GO:2000009)	1/11	0.0351831	0.15746	0	0	31.1328	104.207	ACTN2
158	negative regulation of protein maturation (GO:1903318)	1/11	0.0351831	0.15746	0	0	31.1328	104.207	SERPINE2
159	negative regulation of receptor signaling pathway via STAT (GO:1904893)	1/11	0.0351831	0.15746	0	0	31.1328	104.207	PTPRT
160	cellular response to increased oxygen levels (GO:0036295)	1/11	0.0351831	0.15746	0	0	31.1328	104.207	ATP6V0D1
161	positive regulation of vacuole organization (GO:0044090)	1/11	0.0351831	0.15746	0	0	31.1328	104.207	RAB3GAP2
162	positive regulation of viral release from host cell (GO:1902188)	1/11	0.0351831	0.15746	0	0	31.1328	104.207	CHMP3
163	negative regulation of cilium assembly (GO:1902018)	1/12	0.0383205	0.15746	0	0	28.3011	92.3118	MAP4
164	regulation of amyloid precursor protein catabolic process (GO:1902991)	1/12	0.0383205	0.15746	0	0	28.3011	92.3118	ROCK1
165	negative regulation of fatty acid biosynthetic process (GO:0045717)	1/12	0.0383205	0.15746	0	0	28.3011	92.3118	ERLIN2
166	regulation of astrocyte differentiation (GO:0048710)	1/12	0.0383205	0.15746	0	0	28.3011	92.3118	SERPINE2
167	negative regulation of hemostasis (GO:1900047)	1/12	0.0383205	0.15746	0	0	28.3011	92.3118	SERPINE2
168	hemidesmosome assembly (GO:0031581)	1/12	0.0383205	0.15746	0	0	28.3011	92.3118	DST
169	cell cycle checkpoint signaling (GO:0000075)	1/12	0.0383205	0.15746	0	0	28.3011	92.3118	ZWINT
170	cell differentiation in hindbrain (GO:0021533)	1/12	0.0383205	0.15746	0	0	28.3011	92.3118	CBLN1
171	lysine catabolic process (GO:0006554)	1/12	0.0383205	0.15746	0	0	28.3011	92.3118	ALDH7A1
172	lysine metabolic process (GO:0006553)	1/12	0.0383205	0.15746	0	0	28.3011	92.3118	ALDH7A1
173	mesoderm morphogenesis (GO:0048332)	1/12	0.0383205	0.15746	0	0	28.3011	92.3118	SMAD2
174	dermatan sulfate biosynthetic process (GO:0030208)	1/12	0.0383205	0.15746	0	0	28.3011	92.3118	NCAN
175	regulation of plasminogen activation (GO:0010755)	1/12	0.0383205	0.15746	0	0	28.3011	92.3118	SERPINE2
176	positive regulation of actin filament depolymerization (GO:0030836)	1/12	0.0383205	0.15746	0	0	28.3011	92.3118	ACTN2
177	regulation of vesicle-mediated transport (GO:0060627)	2/96	0.039004	0.15746	0	0	6.70078	21.7379	SEPTIN2;CHMP3
178	regulation of autophagy (GO:0010506)	3/231	0.0393684	0.15746	0	0	4.1823	13.5289	PRKAA2;ROCK1;ATP6V0D1
179	regulation of MAP kinase activity (GO:0043405)	2/97	0.0397433	0.15746	0	0	6.62991	21.3835	TENM1;NF1
180	regulation of receptor signaling pathway via STAT (GO:1904892)	1/13	0.0414478	0.15746	0	0	25.9414	82.5798	PTPRT
181	positive regulation of calcium ion-dependent exocytosis (GO:0045956)	1/13	0.0414478	0.15746	0	0	25.9414	82.5798	SYT10
182	regulation of actomyosin structure organization (GO:0110020)	1/13	0.0414478	0.15746	0	0	25.9414	82.5798	ROCK1
183	regulation of tube diameter (GO:0035296)	1/13	0.0414478	0.15746	0	0	25.9414	82.5798	ROCK1
184	negative regulation of hippo signaling (GO:0035331)	1/13	0.0414478	0.15746	0	0	25.9414	82.5798	CIT
185	response to interleukin-6 (GO:0070741)	1/13	0.0414478	0.15746	0	0	25.9414	82.5798	PTPRT
186	positive regulation of insulin receptor signaling pathway (GO:0046628)	1/13	0.0414478	0.15746	0	0	25.9414	82.5798	PRKCZ
187	negative regulation of potassium ion transport (GO:0043267)	1/13	0.0414478	0.15746	0	0	25.9414	82.5798	ACTN2
188	spinal cord development (GO:0021510)	1/13	0.0414478	0.15746	0	0	25.9414	82.5798	NF1
189	positive regulation of protein acetylation (GO:1901985)	1/13	0.0414478	0.15746	0	0	25.9414	82.5798	PRKAA2
190	negative regulation of viral release from host cell (GO:1902187)	1/13	0.0414478	0.15746	0	0	25.9414	82.5798	CHMP3
191	regulation of interleukin-5 production (GO:0032674)	1/13	0.0414478	0.15746	0	0	25.9414	82.5798	PRKCZ
192	chondroitin sulfate catabolic process (GO:0030207)	1/13	0.0414478	0.15746	0	0	25.9414	82.5798	NCAN
193	tRNA 5'-leader removal (GO:0001682)	1/13	0.0414478	0.15746	0	0	25.9414	82.5798	PRORP
194	dermatan sulfate metabolic process (GO:0030205)	1/13	0.0414478	0.15746	0	0	25.9414	82.5798	NCAN
195	vascular process in circulatory system (GO:0003018)	1/13	0.0414478	0.15746	0	0	25.9414	82.5798	ROCK1
196	muscle tissue development (GO:0060537)	1/13	0.0414478	0.15746	0	0	25.9414	82.5798	NF1
197	protein heterotetramerization (GO:0051290)	1/13	0.0414478	0.15746	0	0	25.9414	82.5798	FARSA
198	myelination in peripheral nervous system (GO:0022011)	1/13	0.0414478	0.15746	0	0	25.9414	82.5798	NF1
199	negative regulation of alcohol biosynthetic process (GO:1902931)	1/13	0.0414478	0.15746	0	0	25.9414	82.5798	ERLIN2
200	regulation of cell migration (GO:0030334)	4/408	0.0436746	0.159674	0	0	3.1701	9.92555	PTPRT;SERPINE2;ROCK1;NF1
201	quinone biosynthetic process (GO:1901663)	1/14	0.0445652	0.159674	0	0	23.9447	74.4873	COQ7
202	negative regulation of coagulation (GO:0050819)	1/14	0.0445652	0.159674	0	0	23.9447	74.4873	SERPINE2
203	positive regulation of cellular response to insulin stimulus (GO:1900078)	1/14	0.0445652	0.159674	0	0	23.9447	74.4873	PRKCZ
204	positive regulation of cyclase activity (GO:0031281)	1/14	0.0445652	0.159674	0	0	23.9447	74.4873	NF1
205	cell junction maintenance (GO:0034331)	1/14	0.0445652	0.159674	0	0	23.9447	74.4873	CBLN1
206	secondary palate development (GO:0062009)	1/14	0.0445652	0.159674	0	0	23.9447	74.4873	SMAD2
207	smooth muscle contraction (GO:0006939)	1/14	0.0445652	0.159674	0	0	23.9447	74.4873	ROCK1
208	positive regulation of potassium ion transmembrane transporter activity (GO:1901018)	1/14	0.0445652	0.159674	0	0	23.9447	74.4873	ACTN2
209	positive regulation of T-helper cell differentiation (GO:0045624)	1/14	0.0445652	0.159674	0	0	23.9447	74.4873	PRKCZ
210	positive regulation of type 2 immune response (GO:0002830)	1/14	0.0445652	0.159674	0	0	23.9447	74.4873	PRKCZ
211	ncRNA transcription (GO:0098781)	1/14	0.0445652	0.159674	0	0	23.9447	74.4873	SPIN1
212	activation of GTPase activity (GO:0090630)	2/105	0.0458466	0.162344	0	0	6.1125	18.8415	RABGAP1;TBC1D12
213	positive regulation of protein serine/threonine kinase activity (GO:0071902)	2/106	0.0466325	0.162344	0	0	6.05342	18.5565	TENM1;DIPK2A
214	establishment of spindle localization (GO:0051293)	1/15	0.0476725	0.162344	0	0	22.2333	67.6647	MAP4
215	regulation of aerobic respiration (GO:1903715)	1/15	0.0476725	0.162344	0	0	22.2333	67.6647	COX7A2
216	positive regulation of lyase activity (GO:0051349)	1/15	0.0476725	0.162344	0	0	22.2333	67.6647	NF1
217	negative regulation of protein processing (GO:0010955)	1/15	0.0476725	0.162344	0	0	22.2333	67.6647	SERPINE2
218	tRNA 5'-end processing (GO:0099116)	1/15	0.0476725	0.162344	0	0	22.2333	67.6647	PRORP
219	dermatan sulfate proteoglycan biosynthetic process (GO:0050651)	1/15	0.0476725	0.162344	0	0	22.2333	67.6647	NCAN
220	ubiquinone biosynthetic process (GO:0006744)	1/15	0.0476725	0.162344	0	0	22.2333	67.6647	COQ7
221	ubiquinone metabolic process (GO:0006743)	1/15	0.0476725	0.162344	0	0	22.2333	67.6647	COQ7
222	engulfment of apoptotic cell (GO:0043652)	1/15	0.0476725	0.162344	0	0	22.2333	67.6647	XKR6
223	positive regulation of signal transduction (GO:0009967)	3/252	0.0487983	0.163041	0	0	3.8255	11.5532	CSNK2A1;SPIN1;PRKCZ
224	regulation of Wnt signaling pathway (GO:0030111)	2/111	0.0506357	0.163041	0	0	5.77428	17.2253	CSNK2A1;SPIN1
225	regulation of amyloid-beta clearance (GO:1900221)	1/16	0.0507699	0.163041	0	0	20.75	61.8444	ROCK1
226	negative regulation of platelet activation (GO:0010544)	1/16	0.0507699	0.163041	0	0	20.75	61.8444	SERPINE2
227	regulation of establishment of cell polarity (GO:2000114)	1/16	0.0507699	0.163041	0	0	20.75	61.8444	ROCK1
228	sympathetic nervous system development (GO:0048485)	1/16	0.0507699	0.163041	0	0	20.75	61.8444	NF1
229	regulation of interleukin-13 production (GO:0032656)	1/16	0.0507699	0.163041	0	0	20.75	61.8444	PRKCZ
230	regulation of oxidative phosphorylation (GO:0002082)	1/16	0.0507699	0.163041	0	0	20.75	61.8444	COX7A2
231	regulation of cytoskeleton organization (GO:0051493)	2/112	0.0514508	0.163041	0	0	5.7215	16.9764	PRKAA2;ROCK1
232	regulation of macroautophagy (GO:0016241)	2/112	0.0514508	0.163041	0	0	5.7215	16.9764	PRKAA2;ATP6V0D1
233	negative regulation of cell motility (GO:2000146)	2/114	0.0530953	0.163041	0	0	5.61876	16.4948	PTPRT;NF1
234	cellular response to transforming growth factor beta stimulus (GO:0071560)	2/114	0.0530953	0.163041	0	0	5.61876	16.4948	SMAD2;PRKCZ
235	regulation of intracellular signal transduction (GO:1902531)	4/437	0.0537217	0.163041	0	0	2.95339	8.63554	PRKAA2;CSNK2A1;DIPK2A;PAK5
236	establishment of protein localization to endoplasmic reticulum (GO:0072599)	1/17	0.0538573	0.163041	0	0	19.4521	56.8278	RAB3GAP2
237	negative regulation of fatty acid metabolic process (GO:0045922)	1/17	0.0538573	0.163041	0	0	19.4521	56.8278	ERLIN2
238	regulation of cholesterol biosynthetic process (GO:0045540)	1/17	0.0538573	0.163041	0	0	19.4521	56.8278	ERLIN2
239	regulation of establishment of endothelial barrier (GO:1903140)	1/17	0.0538573	0.163041	0	0	19.4521	56.8278	ROCK1
240	positive regulation of muscle hypertrophy (GO:0014742)	1/17	0.0538573	0.163041	0	0	19.4521	56.8278	ROCK1
241	positive regulation of regulated secretory pathway (GO:1903307)	1/17	0.0538573	0.163041	0	0	19.4521	56.8278	SYT10
242	mesenchyme morphogenesis (GO:0072132)	1/17	0.0538573	0.163041	0	0	19.4521	56.8278	SMAD2
243	regulation of metal ion transport (GO:0010959)	1/17	0.0538573	0.163041	0	0	19.4521	56.8278	EPB41
244	positive regulation of telomere capping (GO:1904355)	1/17	0.0538573	0.163041	0	0	19.4521	56.8278	MAP2K7
245	midbody abscission (GO:0061952)	1/17	0.0538573	0.163041	0	0	19.4521	56.8278	CHMP3
246	regulation of neuroblast proliferation (GO:1902692)	1/17	0.0538573	0.163041	0	0	19.4521	56.8278	NF1
247	protein heterooligomerization (GO:0051291)	1/17	0.0538573	0.163041	0	0	19.4521	56.8278	FARSA
248	negative regulation of amyloid-beta formation (GO:1902430)	1/17	0.0538573	0.163041	0	0	19.4521	56.8278	ROCK1
249	regulation of protein binding (GO:0043393)	2/118	0.0564398	0.163041	0	0	5.42392	15.5915	ROCK1;EPB41
250	central nervous system development (GO:0007417)	3/268	0.0566604	0.163041	0	0	3.5916	10.3103	NCAN;NF1;HAPLN1
251	positive regulation of cardiac muscle hypertrophy (GO:0010613)	1/18	0.0569349	0.163041	0	0	18.307	52.465	ROCK1
252	negative regulation of fibroblast proliferation (GO:0048147)	1/18	0.0569349	0.163041	0	0	18.307	52.465	NF1
253	positive regulation of excitatory postsynaptic potential (GO:2000463)	1/18	0.0569349	0.163041	0	0	18.307	52.465	PRKCZ
254	positive regulation of glial cell differentiation (GO:0045687)	1/18	0.0569349	0.163041	0	0	18.307	52.465	SERPINE2
255	positive regulation of interleukin-4 production (GO:0032753)	1/18	0.0569349	0.163041	0	0	18.307	52.465	PRKCZ
256	regulation of chromosome segregation (GO:0051983)	1/18	0.0569349	0.163041	0	0	18.307	52.465	CSNK2A1
257	RNA destabilization (GO:0050779)	1/18	0.0569349	0.163041	0	0	18.307	52.465	ROCK1
258	regulation of early endosome to late endosome transport (GO:2000641)	1/18	0.0569349	0.163041	0	0	18.307	52.465	CHMP3
259	rRNA transcription (GO:0009303)	1/18	0.0569349	0.163041	0	0	18.307	52.465	SPIN1
260	regulation of establishment or maintenance of cell polarity (GO:0032878)	1/18	0.0569349	0.163041	0	0	18.307	52.465	ROCK1
261	regulation of fatty acid metabolic process (GO:0019217)	1/18	0.0569349	0.163041	0	0	18.307	52.465	PRKAA2
262	leukocyte tethering or rolling (GO:0050901)	1/18	0.0569349	0.163041	0	0	18.307	52.465	ROCK1
263	embryonic axis specification (GO:0000578)	1/18	0.0569349	0.163041	0	0	18.307	52.465	SMAD2
264	regulation of platelet aggregation (GO:0090330)	1/18	0.0569349	0.163041	0	0	18.307	52.465	SERPINE2
265	cytoskeleton organization (GO:0007010)	2/120	0.0581393	0.163863	0	0	5.33145	15.1675	DST;PAK5
266	activin receptor signaling pathway (GO:0032924)	1/19	0.0600026	0.163863	0	0	17.2891	48.6405	SMAD2
267	fatty acid transmembrane transport (GO:1902001)	1/19	0.0600026	0.163863	0	0	17.2891	48.6405	PRKAA2
268	aspartate family amino acid catabolic process (GO:0009068)	1/19	0.0600026	0.163863	0	0	17.2891	48.6405	ALDH7A1
269	regulation of bicellular tight junction assembly (GO:2000810)	1/19	0.0600026	0.163863	0	0	17.2891	48.6405	ROCK1
270	positive regulation of focal adhesion assembly (GO:0051894)	1/19	0.0600026	0.163863	0	0	17.2891	48.6405	ROCK1
271	response to cholesterol (GO:0070723)	1/19	0.0600026	0.163863	0	0	17.2891	48.6405	SMAD2
272	regulation of exosomal secretion (GO:1903541)	1/19	0.0600026	0.163863	0	0	17.2891	48.6405	CHMP3
273	leukocyte adhesion to vascular endothelial cell (GO:0061756)	1/19	0.0600026	0.163863	0	0	17.2891	48.6405	ROCK1
274	regulation of mitotic spindle assembly (GO:1901673)	1/19	0.0600026	0.163863	0	0	17.2891	48.6405	CHMP3
275	regulation of oligodendrocyte differentiation (GO:0048713)	1/19	0.0600026	0.163863	0	0	17.2891	48.6405	NF1
276	negative regulation of amyloid precursor protein catabolic process (GO:1902992)	1/19	0.0600026	0.163863	0	0	17.2891	48.6405	ROCK1
277	plasma membrane bounded cell projection assembly (GO:0120031)	3/278	0.0618629	0.163863	0	0	3.45924	9.62648	ACTN2;SEPTIN2;ATP6V0D1
278	eye morphogenesis (GO:0048592)	1/20	0.0630605	0.163863	0	0	16.3783	45.264	NF1
279	gastrulation (GO:0007369)	1/20	0.0630605	0.163863	0	0	16.3783	45.264	SMAD2
280	hepaticobiliary system development (GO:0061008)	1/20	0.0630605	0.163863	0	0	16.3783	45.264	NF1
281	positive regulation of peptidyl-lysine acetylation (GO:2000758)	1/20	0.0630605	0.163863	0	0	16.3783	45.264	PRKAA2
282	regulation of hippo signaling (GO:0035330)	1/20	0.0630605	0.163863	0	0	16.3783	45.264	CIT
283	cortical actin cytoskeleton organization (GO:0030866)	1/20	0.0630605	0.163863	0	0	16.3783	45.264	ROCK1
284	mesoderm formation (GO:0001707)	1/20	0.0630605	0.163863	0	0	16.3783	45.264	SMAD2
285	mitotic cytokinetic process (GO:1902410)	1/20	0.0630605	0.163863	0	0	16.3783	45.264	CHMP3
286	endoplasmic reticulum calcium ion homeostasis (GO:0032469)	1/20	0.0630605	0.163863	0	0	16.3783	45.264	RAP1GDS1
287	microtubule cytoskeleton organization involved in mitosis (GO:1902850)	2/128	0.0651117	0.163863	0	0	4.99093	13.6335	MAP4;ZWINT
288	plasma membrane bounded cell projection organization (GO:0120036)	2/128	0.0651117	0.163863	0	0	4.99093	13.6335	ROCK1;MAP4
289	muscle contraction (GO:0006936)	2/129	0.0660023	0.163863	0	0	4.95138	13.4582	ROCK1;ACTN2
290	focal adhesion assembly (GO:0048041)	1/21	0.0661086	0.163863	0	0	15.5586	42.2642	ACTN2
291	regulation of transcription by RNA polymerase III (GO:0006359)	1/21	0.0661086	0.163863	0	0	15.5586	42.2642	TENM1
292	autonomic nervous system development (GO:0048483)	1/21	0.0661086	0.163863	0	0	15.5586	42.2642	NF1
293	negative regulation of ion transmembrane transporter activity (GO:0032413)	1/21	0.0661086	0.163863	0	0	15.5586	42.2642	ACTN2
294	positive regulation of glycolytic process (GO:0045821)	1/21	0.0661086	0.163863	0	0	15.5586	42.2642	PRKAA2
295	regulation of cell-substrate junction assembly (GO:0090109)	1/21	0.0661086	0.163863	0	0	15.5586	42.2642	ROCK1
296	intracellular lipid transport (GO:0032365)	1/21	0.0661086	0.163863	0	0	15.5586	42.2642	PRKAA2
297	spindle assembly checkpoint signaling (GO:0071173)	1/21	0.0661086	0.163863	0	0	15.5586	42.2642	ZWINT
298	long-term synaptic potentiation (GO:0060291)	1/21	0.0661086	0.163863	0	0	15.5586	42.2642	PRKCZ
299	neuron apoptotic process (GO:0051402)	1/21	0.0661086	0.163863	0	0	15.5586	42.2642	CIT
300	positive regulation of purine nucleotide metabolic process (GO:1900544)	1/21	0.0661086	0.163863	0	0	15.5586	42.2642	PRKAA2
301	chondroitin sulfate biosynthetic process (GO:0030206)	1/21	0.0661086	0.163863	0	0	15.5586	42.2642	NCAN
302	positive regulation of T cell cytokine production (GO:0002726)	1/21	0.0661086	0.163863	0	0	15.5586	42.2642	PRKCZ
303	vacuolar acidification (GO:0007035)	1/21	0.0661086	0.163863	0	0	15.5586	42.2642	ATP6V0D1
304	mitotic spindle assembly checkpoint signaling (GO:0007094)	1/21	0.0661086	0.163863	0	0	15.5586	42.2642	ZWINT
305	mitotic spindle checkpoint signaling (GO:0071174)	1/21	0.0661086	0.163863	0	0	15.5586	42.2642	ZWINT
306	negative regulation of biomineral tissue development (GO:0070168)	1/22	0.0691469	0.165953	0	0	14.817	39.5838	ROCK1
307	regulation of adenylate cyclase activity (GO:0045761)	1/22	0.0691469	0.165953	0	0	14.817	39.5838	NF1
308	regulation of vacuole organization (GO:0044088)	1/22	0.0691469	0.165953	0	0	14.817	39.5838	TBC1D12
309	regulation of viral release from host cell (GO:1902186)	1/22	0.0691469	0.165953	0	0	14.817	39.5838	CHMP3
310	negative regulation of lipid biosynthetic process (GO:0051055)	1/22	0.0691469	0.165953	0	0	14.817	39.5838	ERLIN2
311	regulation of centrosome cycle (GO:0046605)	1/22	0.0691469	0.165953	0	0	14.817	39.5838	CHMP3
312	negative regulation of mitotic metaphase/anaphase transition (GO:0045841)	1/22	0.0691469	0.165953	0	0	14.817	39.5838	ZWINT
313	negative regulation of phosphate metabolic process (GO:0045936)	1/22	0.0691469	0.165953	0	0	14.817	39.5838	ROCK1
314	regulation of membrane protein ectodomain proteolysis (GO:0051043)	1/22	0.0691469	0.165953	0	0	14.817	39.5838	ROCK1
315	mitochondrial calcium ion homeostasis (GO:0051560)	1/22	0.0691469	0.165953	0	0	14.817	39.5838	RAP1GDS1
316	regulation of cell motility (GO:2000145)	2/133	0.0696055	0.165999	0	0	4.79922	12.7895	SERPINE2;ROCK1
317	transmembrane receptor protein serine/threonine kinase signaling pathway (GO:0007178)	2/133	0.0696055	0.165999	0	0	4.79922	12.7895	SMAD2;PRKCZ
318	regulation of telomere capping (GO:1904353)	1/23	0.0721755	0.168816	0	0	14.1428	37.1764	MAP2K7
319	artery development (GO:0060840)	1/23	0.0721755	0.168816	0	0	14.1428	37.1764	NF1
320	response to nutrient levels (GO:0031667)	1/23	0.0721755	0.168816	0	0	14.1428	37.1764	PRKAA2
321	negative regulation of phosphoprotein phosphatase activity (GO:0032515)	1/23	0.0721755	0.168816	0	0	14.1428	37.1764	ROCK1
322	regulation of interleukin-4 production (GO:0032673)	1/23	0.0721755	0.168816	0	0	14.1428	37.1764	PRKCZ
323	mitotic cell cycle checkpoint signaling (GO:0007093)	1/23	0.0721755	0.168816	0	0	14.1428	37.1764	ZWINT
324	protein localization to plasma membrane (GO:0072659)	2/136	0.0723497	0.168816	0	0	4.69107	12.3199	ROCK1;ACTN2
325	regulation of cellular component organization (GO:0051128)	2/139	0.0751287	0.170712	0	0	4.58765	11.8754	ROCK1;PAK5
326	positive regulation of carbohydrate metabolic process (GO:0045913)	1/24	0.0751944	0.170712	0	0	13.5272	35.004	PRKAA2
327	positive regulation of cell-substrate junction organization (GO:0150117)	1/24	0.0751944	0.170712	0	0	13.5272	35.004	ROCK1
328	regulation of cardiac muscle hypertrophy (GO:0010611)	1/24	0.0751944	0.170712	0	0	13.5272	35.004	ROCK1
329	regulation of cellular response to transforming growth factor beta stimulus (GO:1903844)	1/24	0.0751944	0.170712	0	0	13.5272	35.004	SMAD2
330	positive regulation of neuron apoptotic process (GO:0043525)	1/24	0.0751944	0.170712	0	0	13.5272	35.004	NF1
331	negative regulation of synaptic transmission (GO:0050805)	1/24	0.0751944	0.170712	0	0	13.5272	35.004	CBLN1
332	positive regulation of viral life cycle (GO:1903902)	1/24	0.0751944	0.170712	0	0	13.5272	35.004	CHMP3
333	endocrine system development (GO:0035270)	1/24	0.0751944	0.170712	0	0	13.5272	35.004	NF1
334	MAPK cascade (GO:0000165)	3/303	0.0758036	0.170873	0	0	3.16694	8.16946	ACTN2;NF1;MAP2K7
335	protein localization to cell periphery (GO:1990778)	2/140	0.0760627	0.170873	0	0	4.55418	11.7325	ROCK1;ACTN2
336	positive regulation of cellular catabolic process (GO:0031331)	2/141	0.0770003	0.170873	0	0	4.52118	11.5921	PRKAA2;ROCK1
337	Ras protein signal transduction (GO:0007265)	2/142	0.0779417	0.170873	0	0	4.48866	11.4541	ROCK1;NF1
338	negative regulation of cell junction assembly (GO:1901889)	1/25	0.0782036	0.170873	0	0	12.9629	33.0351	ROCK1
339	regulation of spindle assembly (GO:0090169)	1/25	0.0782036	0.170873	0	0	12.9629	33.0351	CHMP3
340	negative regulation of ion transport (GO:0043271)	1/25	0.0782036	0.170873	0	0	12.9629	33.0351	ACTN2
341	cAMP-mediated signaling (GO:0019933)	1/25	0.0782036	0.170873	0	0	12.9629	33.0351	PDE7B
342	regulation of epidermal cell differentiation (GO:0045604)	1/25	0.0782036	0.170873	0	0	12.9629	33.0351	ROCK1
343	cellular response to hexose stimulus (GO:0071331)	1/25	0.0782036	0.170873	0	0	12.9629	33.0351	PRKAA2
344	peripheral nervous system development (GO:0007422)	1/25	0.0782036	0.170873	0	0	12.9629	33.0351	NF1
345	endosome transport via multivesicular body sorting pathway (GO:0032509)	1/25	0.0782036	0.170873	0	0	12.9629	33.0351	CHMP3
346	regulation of protein processing (GO:0070613)	1/25	0.0782036	0.170873	0	0	12.9629	33.0351	SERPINE2
347	negative regulation of cell migration (GO:0030336)	2/144	0.0798354	0.172929	0	0	4.42499	11.1855	PTPRT;NF1
348	regulation of actin filament bundle assembly (GO:0032231)	1/26	0.0812032	0.172929	0	0	12.4437	31.2438	ROCK1
349	glial cell development (GO:0021782)	1/26	0.0812032	0.172929	0	0	12.4437	31.2438	NF1
350	regulation of biomineral tissue development (GO:0070167)	1/26	0.0812032	0.172929	0	0	12.4437	31.2438	ROCK1
351	positive regulation of filopodium assembly (GO:0051491)	1/26	0.0812032	0.172929	0	0	12.4437	31.2438	TENM1
352	positive regulation of ion transmembrane transporter activity (GO:0032414)	1/26	0.0812032	0.172929	0	0	12.4437	31.2438	ACTN2
353	negative regulation of proteolysis involved in cellular protein catabolic process (GO:1903051)	1/26	0.0812032	0.172929	0	0	12.4437	31.2438	CSNK2A1
354	metanephros development (GO:0001656)	1/26	0.0812032	0.172929	0	0	12.4437	31.2438	NF1
355	regulation of potassium ion transmembrane transporter activity (GO:1901016)	1/26	0.0812032	0.172929	0	0	12.4437	31.2438	ACTN2
356	positive regulation of BMP signaling pathway (GO:0030513)	1/27	0.0841932	0.174863	0	0	11.9645	29.608	SMAD2
357	regulation of blood coagulation (GO:0030193)	1/27	0.0841932	0.174863	0	0	11.9645	29.608	SERPINE2
358	regulation of vasculature development (GO:1901342)	1/27	0.0841932	0.174863	0	0	11.9645	29.608	NF1
359	negative regulation of insulin receptor signaling pathway (GO:0046627)	1/27	0.0841932	0.174863	0	0	11.9645	29.608	PRKCZ
360	regulation of cell junction assembly (GO:1901888)	1/27	0.0841932	0.174863	0	0	11.9645	29.608	ROCK1
361	camera-type eye development (GO:0043010)	1/27	0.0841932	0.174863	0	0	11.9645	29.608	NF1
362	stress-activated protein kinase signaling cascade (GO:0031098)	1/27	0.0841932	0.174863	0	0	11.9645	29.608	MAP2K7
363	chondroitin sulfate proteoglycan biosynthetic process (GO:0050650)	1/27	0.0841932	0.174863	0	0	11.9645	29.608	NCAN
364	mitotic chromosome condensation (GO:0007076)	1/27	0.0841932	0.174863	0	0	11.9645	29.608	CSNK2A1
365	positive regulation of hydrolase activity (GO:0051345)	2/149	0.0846321	0.175293	0	0	4.2734	10.5529	RAP1GDS1;NF1
366	negative regulation of cellular response to insulin stimulus (GO:1900077)	1/28	0.0871736	0.177637	0	0	11.5208	28.1092	PRKCZ
367	GPI anchor metabolic process (GO:0006505)	1/28	0.0871736	0.177637	0	0	11.5208	28.1092	PGAP1
368	sarcomere organization (GO:0045214)	1/28	0.0871736	0.177637	0	0	11.5208	28.1092	ACTN2
369	cellular response to interleukin-6 (GO:0071354)	1/28	0.0871736	0.177637	0	0	11.5208	28.1092	PTPRT
370	leukocyte cell-cell adhesion (GO:0007159)	1/28	0.0871736	0.177637	0	0	11.5208	28.1092	ROCK1
371	phagosome acidification (GO:0090383)	1/28	0.0871736	0.177637	0	0	11.5208	28.1092	ATP6V0D1
372	negative regulation of protein phosphorylation (GO:0001933)	2/152	0.0875517	0.177928	0	0	4.1873	10.1983	NF1;PRKCZ
373	dephosphorylation (GO:0016311)	2/153	0.0885316	0.178957	0	0	4.15936	10.0839	PTPRT;PLPPR1
374	positive regulation of Wnt signaling pathway (GO:0030177)	2/153	0.0885316	0.178957	0	0	4.15936	10.0839	CSNK2A1;SPIN1
375	negative regulation of wound healing (GO:0061045)	1/29	0.0901444	0.181248	0	0	11.1088	26.7316	SERPINE2
376	production of miRNAs involved in gene silencing by miRNA (GO:0035196)	1/29	0.0901444	0.181248	0	0	11.1088	26.7316	SMAD2
377	regulation of signal transduction by p53 class mediator (GO:1901796)	2/156	0.0914912	0.182613	0	0	4.07772	9.75191	PRKAA2;CSNK2A1
378	regulation of cell differentiation (GO:0045595)	2/156	0.0914912	0.182613	0	0	4.07772	9.75191	ROCK1;NF1
379	mitotic spindle organization (GO:0007052)	2/157	0.0924842	0.182613	0	0	4.0512	9.64477	MAP4;ZWINT
380	establishment of spindle orientation (GO:0051294)	1/30	0.0931057	0.182613	0	0	10.7252	25.4619	MAP4
381	artery morphogenesis (GO:0048844)	1/30	0.0931057	0.182613	0	0	10.7252	25.4619	NF1
382	response to alcohol (GO:0097305)	1/30	0.0931057	0.182613	0	0	10.7252	25.4619	SMAD2
383	synaptic vesicle cycle (GO:0099504)	1/30	0.0931057	0.182613	0	0	10.7252	25.4619	SYT10
384	chondroitin sulfate metabolic process (GO:0030204)	1/30	0.0931057	0.182613	0	0	10.7252	25.4619	NCAN
385	multivesicular body assembly (GO:0036258)	1/30	0.0931057	0.182613	0	0	10.7252	25.4619	CHMP3
386	skeletal system development (GO:0001501)	2/158	0.0934804	0.182613	0	0	4.02503	9.53933	NCAN;HAPLN1
387	cellular response to starvation (GO:0009267)	2/158	0.0934804	0.182613	0	0	4.02503	9.53933	PRKAA2;ATP6V0D1
388	regulation of transmembrane receptor protein serine/threonine kinase signaling pathway (GO:0090092)	1/31	0.0960576	0.185257	0	0	10.3672	24.2883	SMAD2
389	negative regulation of peptidyl-tyrosine phosphorylation (GO:0050732)	1/31	0.0960576	0.185257	0	0	10.3672	24.2883	PRKCZ
390	multivesicular body organization (GO:0036257)	1/31	0.0960576	0.185257	0	0	10.3672	24.2883	CHMP3
391	regulation of potassium ion transport (GO:0043266)	1/31	0.0960576	0.185257	0	0	10.3672	24.2883	ACTN2
392	intracellular protein transport (GO:0006886)	3/336	0.0961264	0.185257	0	0	2.8483	6.67098	RABGAP1;RAB3GAP2;TBC1D12
393	aortic valve morphogenesis (GO:0003180)	1/32	0.0989999	0.185257	0	0	10.0323	23.201	ROCK1
394	GPI anchor biosynthetic process (GO:0006506)	1/32	0.0989999	0.185257	0	0	10.0323	23.201	PGAP1
395	regulation of cellular amide metabolic process (GO:0034248)	1/32	0.0989999	0.185257	0	0	10.0323	23.201	ROCK1
396	regulation of cellular biosynthetic process (GO:0031326)	1/32	0.0989999	0.185257	0	0	10.0323	23.201	PRKAA2
397	regulation of centrosome duplication (GO:0010824)	1/32	0.0989999	0.185257	0	0	10.0323	23.201	CHMP3
398	positive regulation of interleukin-10 production (GO:0032733)	1/32	0.0989999	0.185257	0	0	10.0323	23.201	PRKCZ
399	cellular response to glucose stimulus (GO:0071333)	1/32	0.0989999	0.185257	0	0	10.0323	23.201	PRKAA2
400	liver development (GO:0001889)	1/32	0.0989999	0.185257	0	0	10.0323	23.201	NF1
401	long-chain fatty acid transport (GO:0015909)	1/32	0.0989999	0.185257	0	0	10.0323	23.201	PRKAA2
402	regulation of intracellular protein transport (GO:0033157)	1/32	0.0989999	0.185257	0	0	10.0323	23.201	TENM1
403	positive regulation of telomere maintenance (GO:0032206)	1/32	0.0989999	0.185257	0	0	10.0323	23.201	MAP2K7
404	regulation of NMDA receptor activity (GO:2000310)	1/32	0.0989999	0.185257	0	0	10.0323	23.201	ACTN2
405	positive regulation of ATP metabolic process (GO:1903580)	1/33	0.101933	0.187954	0	0	9.71826	22.1911	PRKAA2
406	apoptotic cell clearance (GO:0043277)	1/33	0.101933	0.187954	0	0	9.71826	22.1911	XKR6
407	positive regulation of organelle organization (GO:0010638)	1/33	0.101933	0.187954	0	0	9.71826	22.1911	RAB3GAP2
408	positive regulation of telomere maintenance via telomerase (GO:0032212)	1/33	0.101933	0.187954	0	0	9.71826	22.1911	MAP2K7
409	phosphatidylcholine biosynthetic process (GO:0006656)	1/33	0.101933	0.187954	0	0	9.71826	22.1911	CSNK2A1
410	regulation of protein localization to cell surface (GO:2000008)	1/33	0.101933	0.187954	0	0	9.71826	22.1911	ACTN2
411	regulation of amyloid-beta formation (GO:1902003)	1/34	0.104856	0.189645	0	0	9.4233	21.2511	ROCK1
412	autophagosome maturation (GO:0097352)	1/34	0.104856	0.189645	0	0	9.4233	21.2511	CHMP3
413	sister chromatid segregation (GO:0000819)	1/34	0.104856	0.189645	0	0	9.4233	21.2511	ZWINT
414	central nervous system neuron differentiation (GO:0021953)	1/34	0.104856	0.189645	0	0	9.4233	21.2511	CBLN1
415	regulation of keratinocyte differentiation (GO:0045616)	1/34	0.104856	0.189645	0	0	9.4233	21.2511	ROCK1
416	positive regulation of telomerase activity (GO:0051973)	1/34	0.104856	0.189645	0	0	9.4233	21.2511	MAP2K7
417	tRNA methylation (GO:0030488)	1/34	0.104856	0.189645	0	0	9.4233	21.2511	PRORP
418	phosphatidylinositol 3-kinase signaling (GO:0014065)	1/34	0.104856	0.189645	0	0	9.4233	21.2511	NF1
419	neuron projection development (GO:0031175)	2/171	0.106708	0.190807	0	0	3.71297	8.30836	ROCK1;MAP4
420	positive regulation of ERK1 and ERK2 cascade (GO:0070374)	2/172	0.107746	0.190807	0	0	3.69094	8.22335	MAP2K7;PRKCZ
421	blood vessel diameter maintenance (GO:0097746)	1/35	0.107771	0.190807	0	0	9.14568	20.3743	ROCK1
422	negative regulation of neurogenesis (GO:0050768)	1/35	0.107771	0.190807	0	0	9.14568	20.3743	NF1
423	intracellular pH reduction (GO:0051452)	1/35	0.107771	0.190807	0	0	9.14568	20.3743	ATP6V0D1
424	smoothened signaling pathway (GO:0007224)	1/35	0.107771	0.190807	0	0	9.14568	20.3743	SEPTIN2
425	regulation of lipid biosynthetic process (GO:0046890)	1/35	0.107771	0.190807	0	0	9.14568	20.3743	PRKAA2
426	regulation of mitotic spindle organization (GO:0060236)	1/35	0.107771	0.190807	0	0	9.14568	20.3743	CHMP3
427	peptidyl-tyrosine dephosphorylation (GO:0035335)	1/35	0.107771	0.190807	0	0	9.14568	20.3743	PTPRT
428	negative regulation of cellular protein localization (GO:1903828)	1/36	0.110675	0.193235	0	0	8.88393	19.5549	ACTN2
429	aortic valve development (GO:0003176)	1/36	0.110675	0.193235	0	0	8.88393	19.5549	ROCK1
430	axonal transport (GO:0098930)	1/36	0.110675	0.193235	0	0	8.88393	19.5549	DST
431	transferrin transport (GO:0033572)	1/36	0.110675	0.193235	0	0	8.88393	19.5549	ATP6V0D1
432	cyclic-nucleotide-mediated signaling (GO:0019935)	1/36	0.110675	0.193235	0	0	8.88393	19.5549	PDE7B
433	positive regulation of telomere maintenance via telomere lengthening (GO:1904358)	1/36	0.110675	0.193235	0	0	8.88393	19.5549	MAP2K7
434	proton transmembrane transport (GO:1902600)	1/37	0.113571	0.19558	0	0	8.63672	18.7877	ATP6V0D1
435	negative regulation of endothelial cell proliferation (GO:0001937)	1/37	0.113571	0.19558	0	0	8.63672	18.7877	NF1
436	positive regulation of cytokinesis (GO:0032467)	1/37	0.113571	0.19558	0	0	8.63672	18.7877	CIT
437	regulation of transport (GO:0051049)	1/37	0.113571	0.19558	0	0	8.63672	18.7877	EPB41
438	phagocytosis, engulfment (GO:0006911)	1/37	0.113571	0.19558	0	0	8.63672	18.7877	XKR6
439	phagosome maturation (GO:0090382)	1/37	0.113571	0.19558	0	0	8.63672	18.7877	ATP6V0D1
440	actin-myosin filament sliding (GO:0033275)	1/38	0.116457	0.196961	0	0	8.40287	18.0681	ACTN2
441	regulation of apoptotic signaling pathway (GO:2001233)	1/38	0.116457	0.196961	0	0	8.40287	18.0681	CSNK2A1
442	negative regulation of TOR signaling (GO:0032007)	1/38	0.116457	0.196961	0	0	8.40287	18.0681	PRKAA2
443	positive regulation of potassium ion transport (GO:0043268)	1/38	0.116457	0.196961	0	0	8.40287	18.0681	ACTN2
444	negative regulation of ubiquitin-dependent protein catabolic process (GO:2000059)	1/38	0.116457	0.196961	0	0	8.40287	18.0681	CSNK2A1
445	tRNA aminoacylation (GO:0043039)	1/38	0.116457	0.196961	0	0	8.40287	18.0681	FARSA
446	mRNA destabilization (GO:0061157)	1/38	0.116457	0.196961	0	0	8.40287	18.0681	ROCK1
447	muscle filament sliding (GO:0030049)	1/38	0.116457	0.196961	0	0	8.40287	18.0681	ACTN2
448	regulation of cellular component biogenesis (GO:0044087)	1/39	0.119334	0.200481	0	0	8.18133	17.3921	ROCK1
449	mitochondrial electron transport, NADH to ubiquinone (GO:0006120)	1/39	0.119334	0.200481	0	0	8.18133	17.3921	NDUFA1
450	phospholipid dephosphorylation (GO:0046839)	1/39	0.119334	0.200481	0	0	8.18133	17.3921	PLPPR1
451	endoplasmic reticulum to Golgi vesicle-mediated transport (GO:0006888)	2/185	0.121477	0.203043	0	0	3.42649	7.22314	PGAP1;ACTR10
452	negative regulation of blood coagulation (GO:0030195)	1/40	0.122202	0.203043	0	0	7.97115	16.756	SERPINE2
453	positive regulation of cation channel activity (GO:2001259)	1/40	0.122202	0.203043	0	0	7.97115	16.756	ACTN2
454	sulfur compound catabolic process (GO:0044273)	1/40	0.122202	0.203043	0	0	7.97115	16.756	NCAN
455	synaptic vesicle exocytosis (GO:0016079)	1/40	0.122202	0.203043	0	0	7.97115	16.756	SYT10
456	epithelial cell migration (GO:0010631)	1/41	0.12506	0.205982	0	0	7.77148	16.1566	ROCK1
457	positive regulation of cation transmembrane transport (GO:1904064)	1/41	0.12506	0.205982	0	0	7.77148	16.1566	ACTN2
458	regulation of filopodium assembly (GO:0051489)	1/41	0.12506	0.205982	0	0	7.77148	16.1566	TENM1
459	cortical cytoskeleton organization (GO:0030865)	1/41	0.12506	0.205982	0	0	7.77148	16.1566	ROCK1
460	negative regulation of cell population proliferation (GO:0008285)	3/379	0.125542	0.206326	0	0	2.51703	5.22312	TENM1;NF1;STRN
461	regulation of ubiquitin-dependent protein catabolic process (GO:2000058)	1/42	0.12791	0.208855	0	0	7.58155	15.5909	CSNK2A1
462	positive regulation of epithelial to mesenchymal transition (GO:0010718)	1/42	0.12791	0.208855	0	0	7.58155	15.5909	SMAD2
463	negative regulation of protein catabolic process (GO:0042177)	1/42	0.12791	0.208855	0	0	7.58155	15.5909	ROCK1
464	regulation of cell-substrate adhesion (GO:0010810)	1/43	0.13075	0.210761	0	0	7.40067	15.0564	NF1
465	cellular glucose homeostasis (GO:0001678)	1/43	0.13075	0.210761	0	0	7.40067	15.0564	PRKAA2
466	cellular response to glucose starvation (GO:0042149)	1/43	0.13075	0.210761	0	0	7.40067	15.0564	PRKAA2
467	signal release from synapse (GO:0099643)	1/43	0.13075	0.210761	0	0	7.40067	15.0564	SYT10
468	lipid modification (GO:0030258)	1/43	0.13075	0.210761	0	0	7.40067	15.0564	PLPPR1
469	myofibril assembly (GO:0030239)	1/43	0.13075	0.210761	0	0	7.40067	15.0564	ACTN2
470	protein localization to membrane (GO:0072657)	2/195	0.132319	0.212158	0	0	3.24731	6.56781	ROCK1;ACTN2
471	positive regulation of cell division (GO:0051781)	1/44	0.133581	0.212158	0	0	7.2282	14.5507	CIT
472	positive regulation of cell-matrix adhesion (GO:0001954)	1/44	0.133581	0.212158	0	0	7.2282	14.5507	ROCK1
473	positive regulation of mRNA catabolic process (GO:0061014)	1/44	0.133581	0.212158	0	0	7.2282	14.5507	ROCK1
474	positive regulation of potassium ion transmembrane transport (GO:1901381)	1/44	0.133581	0.212158	0	0	7.2282	14.5507	ACTN2
475	neurogenesis (GO:0022008)	1/44	0.133581	0.212158	0	0	7.2282	14.5507	CIT
476	neurotransmitter secretion (GO:0007269)	1/44	0.133581	0.212158	0	0	7.2282	14.5507	SYT10
477	regulation of insulin receptor signaling pathway (GO:0046626)	1/45	0.136403	0.215734	0	0	7.06357	14.0716	PRKCZ
478	chromosome condensation (GO:0030261)	1/45	0.136403	0.215734	0	0	7.06357	14.0716	CSNK2A1
479	regulation of telomerase activity (GO:0051972)	1/46	0.139216	0.218356	0	0	6.90625	13.6172	MAP2K7
480	regulation of cellular protein localization (GO:1903827)	1/46	0.139216	0.218356	0	0	6.90625	13.6172	PRKAA2
481	regulation of fibroblast proliferation (GO:0048145)	1/46	0.139216	0.218356	0	0	6.90625	13.6172	NF1
482	positive regulation of organelle assembly (GO:1902117)	1/46	0.139216	0.218356	0	0	6.90625	13.6172	RAB3GAP2
483	regulation of angiogenesis (GO:0045765)	2/203	0.141148	0.22092	0	0	3.1168	6.10253	ROCK1;NF1
484	epithelial to mesenchymal transition (GO:0001837)	1/47	0.14202	0.22092	0	0	6.75577	13.1858	ROCK1
485	regulation of cellular metabolic process (GO:0031323)	1/47	0.14202	0.22092	0	0	6.75577	13.1858	COQ7
486	positive regulation of neuron death (GO:1901216)	1/47	0.14202	0.22092	0	0	6.75577	13.1858	NF1
487	transmembrane receptor protein tyrosine kinase signaling pathway (GO:0007169)	3/404	0.143979	0.22207	0	0	2.35709	4.56825	PTPRT;ROCK1;ATP6V0D1
488	negative regulation of MAP kinase activity (GO:0043407)	1/48	0.144815	0.22207	0	0	6.6117	12.7758	NF1
489	negative regulation of mitotic cell cycle (GO:0045930)	1/48	0.144815	0.22207	0	0	6.6117	12.7758	ZWINT
490	regulation of interleukin-10 production (GO:0032653)	1/48	0.144815	0.22207	0	0	6.6117	12.7758	PRKCZ
491	cognition (GO:0050890)	1/48	0.144815	0.22207	0	0	6.6117	12.7758	NF1
492	nucleus organization (GO:0006997)	1/48	0.144815	0.22207	0	0	6.6117	12.7758	CHMP3
493	myelination (GO:0042552)	1/48	0.144815	0.22207	0	0	6.6117	12.7758	NF1
494	response to glucose (GO:0009749)	1/49	0.147601	0.225427	0	0	6.47363	12.3856	PRKAA2
495	positive regulation of actin filament polymerization (GO:0030838)	1/49	0.147601	0.225427	0	0	6.47363	12.3856	TENM1
496	regulation of cellular component movement (GO:0051270)	1/50	0.150378	0.228285	0	0	6.3412	12.014	ROCK1
497	positive regulation of ion transport (GO:0043270)	1/50	0.150378	0.228285	0	0	6.3412	12.014	ACTN2
498	iron ion transport (GO:0006826)	1/50	0.150378	0.228285	0	0	6.3412	12.014	ATP6V0D1
499	blood circulation (GO:0008015)	1/51	0.153147	0.230177	0	0	6.21406	11.6598	ROCK1
500	mesenchymal cell differentiation (GO:0048762)	1/51	0.153147	0.230177	0	0	6.21406	11.6598	ROCK1
501	mitotic metaphase plate congression (GO:0007080)	1/51	0.153147	0.230177	0	0	6.21406	11.6598	CHMP3
502	mitotic nuclear membrane organization (GO:0101024)	1/51	0.153147	0.230177	0	0	6.21406	11.6598	CHMP3
503	mitotic nuclear membrane reassembly (GO:0007084)	1/51	0.153147	0.230177	0	0	6.21406	11.6598	CHMP3
504	negative regulation of cellular biosynthetic process (GO:0031327)	1/52	0.155906	0.231108	0	0	6.09191	11.3218	ERLIN2
505	regulation of telomere maintenance via telomerase (GO:0032210)	1/52	0.155906	0.231108	0	0	6.09191	11.3218	MAP2K7
506	glycolipid metabolic process (GO:0006664)	1/52	0.155906	0.231108	0	0	6.09191	11.3218	PGAP1
507	response to peptide hormone (GO:0043434)	1/52	0.155906	0.231108	0	0	6.09191	11.3218	ROCK1
508	negative regulation of protein metabolic process (GO:0051248)	1/52	0.155906	0.231108	0	0	6.09191	11.3218	ROCK1
509	negative regulation of protein-containing complex assembly (GO:0031333)	1/52	0.155906	0.231108	0	0	6.09191	11.3218	PRKCZ
510	positive regulation of protein localization to cell periphery (GO:1904377)	1/52	0.155906	0.231108	0	0	6.09191	11.3218	EPB41
511	organelle organization (GO:0006996)	3/420	0.15623	0.231134	0	0	2.26479	4.20443	DST;CHMP3;PAK5
512	regulation of cell growth (GO:0001558)	2/217	0.156891	0.231659	0	0	2.91178	5.39321	CSNK2A1;PAK5
513	negative regulation of cysteine-type endopeptidase activity (GO:2000117)	1/53	0.158656	0.232901	0	0	5.97446	10.9991	CSNK2A1
514	bicellular tight junction assembly (GO:0070830)	1/53	0.158656	0.232901	0	0	5.97446	10.9991	STRN
515	IRE1-mediated unfolded protein response (GO:0036498)	1/53	0.158656	0.232901	0	0	5.97446	10.9991	ATP6V0D1
516	organelle assembly (GO:0070925)	3/425	0.160124	0.234601	0	0	2.23739	4.09846	SEPTIN2;CHMP3;ATP6V0D1
517	regulation of proteolysis (GO:0030162)	1/54	0.161398	0.234648	0	0	5.86144	10.6906	SERPINE2
518	regulation of focal adhesion assembly (GO:0051893)	1/54	0.161398	0.234648	0	0	5.86144	10.6906	ROCK1
519	nuclear membrane reassembly (GO:0031468)	1/54	0.161398	0.234648	0	0	5.86144	10.6906	CHMP3
520	cytoplasmic microtubule organization (GO:0031122)	1/54	0.161398	0.234648	0	0	5.86144	10.6906	DST
521	negative regulation of cysteine-type endopeptidase activity involved in apoptotic process (GO:0043154)	1/55	0.164131	0.237707	0	0	5.7526	10.3955	CSNK2A1
522	regulation of blood vessel endothelial cell migration (GO:0043535)	1/55	0.164131	0.237707	0	0	5.7526	10.3955	NF1
523	protein-containing complex disassembly (GO:0032984)	1/56	0.166855	0.238906	0	0	5.64773	10.113	CHMP3
524	regulation of ATP metabolic process (GO:1903578)	1/56	0.166855	0.238906	0	0	5.64773	10.113	COX7A2
525	glycosaminoglycan catabolic process (GO:0006027)	1/56	0.166855	0.238906	0	0	5.64773	10.113	NCAN
526	blood vessel morphogenesis (GO:0048514)	1/56	0.166855	0.238906	0	0	5.64773	10.113	NF1
527	Rho protein signal transduction (GO:0007266)	1/56	0.166855	0.238906	0	0	5.64773	10.113	ROCK1
528	tight junction assembly (GO:0120192)	1/56	0.166855	0.238906	0	0	5.64773	10.113	STRN
529	cilium organization (GO:0044782)	2/228	0.169487	0.241422	0	0	2.76851	4.91405	SEPTIN2;ATP6V0D1
530	regulation of reactive oxygen species metabolic process (GO:2000377)	1/57	0.16957	0.241422	0	0	5.5466	9.84237	COQ7
531	positive regulation of cell junction assembly (GO:1901890)	1/57	0.16957	0.241422	0	0	5.5466	9.84237	ROCK1
532	regulation of calcium ion transport (GO:0051924)	1/58	0.172277	0.242535	0	0	5.44901	9.58292	EPB41
533	cellular iron ion homeostasis (GO:0006879)	1/58	0.172277	0.242535	0	0	5.44901	9.58292	ATP6V0D1
534	positive regulation of protein binding (GO:0032092)	1/58	0.172277	0.242535	0	0	5.44901	9.58292	EPB41
535	mitochondrial respiratory chain complex I assembly (GO:0032981)	1/58	0.172277	0.242535	0	0	5.44901	9.58292	NDUFA1
536	regulation of neurotransmitter receptor activity (GO:0099601)	1/58	0.172277	0.242535	0	0	5.44901	9.58292	ACTN2
537	NADH dehydrogenase complex assembly (GO:0010257)	1/58	0.172277	0.242535	0	0	5.44901	9.58292	NDUFA1
538	apoptotic process (GO:0006915)	2/231	0.172952	0.243033	0	0	2.73182	4.79364	PAK5;CIT
539	protein polymerization (GO:0051258)	1/59	0.174975	0.244965	0	0	5.3548	9.33402	CHMP3
540	regulation of secretion by cell (GO:1903530)	1/59	0.174975	0.244965	0	0	5.3548	9.33402	SEPTIN2
541	apical junction assembly (GO:0043297)	1/60	0.177664	0.247812	0	0	5.26377	9.09507	STRN
542	homophilic cell adhesion via plasma membrane adhesion molecules (GO:0007156)	1/60	0.177664	0.247812	0	0	5.26377	9.09507	PTPRT
543	positive regulation of DNA biosynthetic process (GO:2000573)	1/61	0.180345	0.249708	0	0	5.17578	8.86552	MAP2K7
544	response to light stimulus (GO:0009416)	1/61	0.180345	0.249708	0	0	5.17578	8.86552	MAP2K7
545	regulation of endocytosis (GO:0030100)	1/61	0.180345	0.249708	0	0	5.17578	8.86552	ROCK1
546	iron ion homeostasis (GO:0055072)	1/61	0.180345	0.249708	0	0	5.17578	8.86552	ATP6V0D1
547	regulation of ERK1 and ERK2 cascade (GO:0070372)	2/238	0.181084	0.250274	0	0	2.64985	4.52805	MAP2K7;PRKCZ
548	negative regulation of kinase activity (GO:0033673)	1/62	0.183017	0.252023	0	0	5.09068	8.64488	NF1
549	I-kappaB kinase/NF-kappaB signaling (GO:0007249)	1/62	0.183017	0.252023	0	0	5.09068	8.64488	ROCK1
550	anterior/posterior pattern specification (GO:0009952)	1/63	0.18568	0.254301	0	0	5.00832	8.43265	SMAD2
551	negative regulation of endopeptidase activity (GO:0010951)	1/63	0.18568	0.254301	0	0	5.00832	8.43265	SERPINE2
552	negative regulation of peptidase activity (GO:0010466)	1/63	0.18568	0.254301	0	0	5.00832	8.43265	SERPINE2
553	regulation of cilium assembly (GO:1902017)	1/64	0.188335	0.257006	0	0	4.92857	8.22841	RABGAP1
554	lipid homeostasis (GO:0055088)	1/64	0.188335	0.257006	0	0	4.92857	8.22841	PRKAA2
555	BMP signaling pathway (GO:0030509)	1/65	0.190981	0.25968	0	0	4.85132	8.03174	SMAD2
556	regulation of cellular catabolic process (GO:0031329)	1/65	0.190981	0.25968	0	0	4.85132	8.03174	ROCK1
557	cellular response to nutrient levels (GO:0031669)	1/66	0.193619	0.262794	0	0	4.77644	7.84226	PRKAA2
558	positive regulation of catabolic process (GO:0009896)	1/67	0.196249	0.26541	0	0	4.70384	7.6596	CSNK2A1
559	vascular endothelial growth factor receptor signaling pathway (GO:0048010)	1/67	0.196249	0.26541	0	0	4.70384	7.6596	ROCK1
560	negative regulation of transforming growth factor beta receptor signaling pathway (GO:0030512)	1/68	0.19887	0.268474	0	0	4.6334	7.48342	SMAD2
561	negative regulation of cellular catabolic process (GO:0031330)	1/69	0.201482	0.269399	0	0	4.56503	7.31342	ROCK1
562	positive regulation of MAP kinase activity (GO:0043406)	1/69	0.201482	0.269399	0	0	4.56503	7.31342	TENM1
563	synapse assembly (GO:0007416)	1/69	0.201482	0.269399	0	0	4.56503	7.31342	LGI2
564	positive regulation of protein polymerization (GO:0032273)	1/69	0.201482	0.269399	0	0	4.56503	7.31342	TENM1
565	positive regulation of protein transport (GO:0051222)	1/69	0.201482	0.269399	0	0	4.56503	7.31342	TENM1
566	establishment of protein localization to membrane (GO:0090150)	1/70	0.204086	0.269399	0	0	4.49864	7.1493	RAB3GAP2
567	aerobic electron transport chain (GO:0019646)	1/70	0.204086	0.269399	0	0	4.49864	7.1493	NDUFA1
568	carbohydrate homeostasis (GO:0033500)	1/70	0.204086	0.269399	0	0	4.49864	7.1493	PRKAA2
569	kidney development (GO:0001822)	1/70	0.204086	0.269399	0	0	4.49864	7.1493	NF1
570	negative regulation of viral process (GO:0048525)	1/70	0.204086	0.269399	0	0	4.49864	7.1493	CHMP3
571	regulation of plasma membrane bounded cell projection assembly (GO:0120032)	1/70	0.204086	0.269399	0	0	4.49864	7.1493	RABGAP1
572	protein tetramerization (GO:0051262)	1/71	0.206682	0.269399	0	0	4.43415	6.99076	FARSA
573	positive regulation of cellular protein localization (GO:1903829)	1/71	0.206682	0.269399	0	0	4.43415	6.99076	PRKAA2
574	regulation of TOR signaling (GO:0032006)	1/71	0.206682	0.269399	0	0	4.43415	6.99076	PRKAA2
575	gland development (GO:0048732)	1/71	0.206682	0.269399	0	0	4.43415	6.99076	NF1
576	regulation of endopeptidase activity (GO:0052548)	1/71	0.206682	0.269399	0	0	4.43415	6.99076	SERPINE2
577	cellular response to BMP stimulus (GO:0071773)	1/71	0.206682	0.269399	0	0	4.43415	6.99076	SMAD2
578	regulation of glycolytic process (GO:0006110)	1/71	0.206682	0.269399	0	0	4.43415	6.99076	PRKAA2
579	mitochondrial ATP synthesis coupled electron transport (GO:0042775)	1/71	0.206682	0.269399	0	0	4.43415	6.99076	NDUFA1
580	phosphatidylinositol-mediated signaling (GO:0048015)	1/71	0.206682	0.269399	0	0	4.43415	6.99076	NF1
581	negative regulation of epithelial cell proliferation (GO:0050680)	1/72	0.20927	0.271835	0	0	4.37148	6.83757	NF1
582	cell junction organization (GO:0034330)	1/72	0.20927	0.271835	0	0	4.37148	6.83757	CBLN1
583	regulation of actin filament polymerization (GO:0030833)	1/73	0.211849	0.272377	0	0	4.31055	6.68946	TENM1
584	regulation of actin filament-based process (GO:0032970)	1/73	0.211849	0.272377	0	0	4.31055	6.68946	ROCK1
585	positive regulation of JNK cascade (GO:0046330)	1/73	0.211849	0.272377	0	0	4.31055	6.68946	MAP4K2
586	insulin receptor signaling pathway (GO:0008286)	1/73	0.211849	0.272377	0	0	4.31055	6.68946	ATP6V0D1
587	positive regulation of synaptic transmission (GO:0050806)	1/73	0.211849	0.272377	0	0	4.31055	6.68946	PRKCZ
588	ubiquitin-dependent ERAD pathway (GO:0030433)	1/73	0.211849	0.272377	0	0	4.31055	6.68946	ERLIN2
589	regulation of stress fiber assembly (GO:0051492)	1/74	0.21442	0.27382	0	0	4.25128	6.54621	ROCK1
590	negative regulation of protein binding (GO:0032091)	1/74	0.21442	0.27382	0	0	4.25128	6.54621	ROCK1
591	cellular response to amino acid starvation (GO:0034198)	1/74	0.21442	0.27382	0	0	4.25128	6.54621	ATP6V0D1
592	mitotic nuclear division (GO:0140014)	1/74	0.21442	0.27382	0	0	4.25128	6.54621	ZWINT
593	response to amino acid starvation (GO:1990928)	1/75	0.216982	0.276159	0	0	4.19362	6.4076	ATP6V0D1
594	integrin-mediated signaling pathway (GO:0007229)	1/75	0.216982	0.276159	0	0	4.19362	6.4076	DST
595	regulation of BMP signaling pathway (GO:0030510)	1/76	0.219537	0.277541	0	0	4.1375	6.27343	SMAD2
596	positive regulation of growth (GO:0045927)	1/76	0.219537	0.277541	0	0	4.1375	6.27343	CSNK2A1
597	regulation of epithelial to mesenchymal transition (GO:0010717)	1/76	0.219537	0.277541	0	0	4.1375	6.27343	SMAD2
598	phospholipid metabolic process (GO:0006644)	1/76	0.219537	0.277541	0	0	4.1375	6.27343	PLPPR1
599	negative regulation of developmental process (GO:0051093)	1/77	0.222083	0.279824	0	0	4.08285	6.14349	ROCK1
600	phosphatidylcholine metabolic process (GO:0046470)	1/77	0.222083	0.279824	0	0	4.08285	6.14349	CSNK2A1
601	inorganic cation transmembrane transport (GO:0098662)	2/274	0.223685	0.281148	0	0	2.29493	3.4367	KCNQ3;ATP6V0D1
602	negative regulation of apoptotic signaling pathway (GO:2001234)	1/78	0.224621	0.281148	0	0	4.02963	6.01761	CSNK2A1
603	negative regulation of blood vessel morphogenesis (GO:2000181)	1/78	0.224621	0.281148	0	0	4.02963	6.01761	ROCK1
604	negative regulation of protein serine/threonine kinase activity (GO:0071901)	1/78	0.224621	0.281148	0	0	4.02963	6.01761	NF1
605	regulation of neuron differentiation (GO:0045664)	1/79	0.227151	0.283844	0	0	3.97776	5.89561	ROCK1
606	negative regulation of cellular component organization (GO:0051129)	1/80	0.229672	0.28605	0	0	3.92722	5.77733	PRKCZ
607	lipid biosynthetic process (GO:0008610)	1/80	0.229672	0.28605	0	0	3.92722	5.77733	PRKAA2
608	positive regulation of nucleic acid-templated transcription (GO:1903508)	3/511	0.23112	0.287379	0	0	1.85043	2.71054	SMAD2;SPIN1;MAP2K7
609	negative regulation of protein modification process (GO:0031400)	1/81	0.232186	0.287758	0	0	3.87793	5.66262	PRKAA2
610	phospholipase C-activating G protein-coupled receptor signaling pathway (GO:0007200)	1/81	0.232186	0.287758	0	0	3.87793	5.66262	ACTN2
611	positive regulation of cytoskeleton organization (GO:0051495)	1/82	0.234692	0.28944	0	0	3.82986	5.55132	TENM1
612	regulation of G protein-coupled receptor signaling pathway (GO:0008277)	1/82	0.234692	0.28944	0	0	3.82986	5.55132	ROCK1
613	ephrin receptor signaling pathway (GO:0048013)	1/82	0.234692	0.28944	0	0	3.82986	5.55132	ROCK1
614	positive regulation of plasma membrane bounded cell projection assembly (GO:0120034)	1/83	0.237189	0.292044	0	0	3.78296	5.4433	TENM1
615	regulation of cytokinesis (GO:0032465)	1/84	0.239678	0.294629	0	0	3.7372	5.33843	CIT
616	positive regulation of protein catabolic process (GO:0045732)	1/85	0.24216	0.297196	0	0	3.69252	5.23658	CSNK2A1
617	negative regulation of cellular amide metabolic process (GO:0034249)	1/86	0.244633	0.298777	0	0	3.6489	5.13763	ROCK1
618	glucose homeostasis (GO:0042593)	1/86	0.244633	0.298777	0	0	3.6489	5.13763	PRKAA2
619	negative regulation of phosphorylation (GO:0042326)	1/86	0.244633	0.298777	0	0	3.6489	5.13763	ROCK1
620	negative regulation of angiogenesis (GO:0016525)	1/87	0.247099	0.300816	0	0	3.60629	5.04147	ROCK1
621	ERAD pathway (GO:0036503)	1/87	0.247099	0.300816	0	0	3.60629	5.04147	ERLIN2
622	negative regulation of binding (GO:0051100)	1/88	0.249557	0.302833	0	0	3.56466	4.94799	ROCK1
623	sensory perception of mechanical stimulus (GO:0050954)	1/88	0.249557	0.302833	0	0	3.56466	4.94799	ALDH7A1
624	regulation of cation channel activity (GO:2001257)	1/89	0.252006	0.303371	0	0	3.52397	4.85709	ACTN2
625	regulation of cysteine-type endopeptidase activity involved in apoptotic process (GO:0043281)	1/89	0.252006	0.303371	0	0	3.52397	4.85709	CSNK2A1
626	regulation of endothelial cell migration (GO:0010594)	1/89	0.252006	0.303371	0	0	3.52397	4.85709	NF1
627	mitochondrial translational elongation (GO:0070125)	1/89	0.252006	0.303371	0	0	3.52397	4.85709	MRPL48
628	mitochondrial translational termination (GO:0070126)	1/89	0.252006	0.303371	0	0	3.52397	4.85709	MRPL48
629	positive regulation of binding (GO:0051099)	1/90	0.254448	0.304372	0	0	3.4842	4.76868	EPB41
630	cellular amino acid catabolic process (GO:0009063)	1/90	0.254448	0.304372	0	0	3.4842	4.76868	ALDH7A1
631	negative regulation of translation (GO:0017148)	1/90	0.254448	0.304372	0	0	3.4842	4.76868	ROCK1
632	mitochondrial respiratory chain complex assembly (GO:0033108)	1/90	0.254448	0.304372	0	0	3.4842	4.76868	NDUFA1
633	regulation of actin cytoskeleton organization (GO:0032956)	1/91	0.256882	0.305831	0	0	3.44531	4.68265	ROCK1
634	sensory perception of sound (GO:0007605)	1/91	0.256882	0.305831	0	0	3.44531	4.68265	ALDH7A1
635	positive regulation of supramolecular fiber organization (GO:1902905)	1/91	0.256882	0.305831	0	0	3.44531	4.68265	TENM1
636	regulation of endothelial cell proliferation (GO:0001936)	1/92	0.259308	0.306787	0	0	3.40728	4.59893	NF1
637	positive regulation of transmembrane receptor protein serine/threonine kinase signaling pathway (GO:0090100)	1/92	0.259308	0.306787	0	0	3.40728	4.59893	SMAD2
638	Wnt signaling pathway (GO:0016055)	1/92	0.259308	0.306787	0	0	3.40728	4.59893	STRN
639	regulation of peptidyl-tyrosine phosphorylation (GO:0050730)	1/92	0.259308	0.306787	0	0	3.40728	4.59893	PRKCZ
640	positive regulation of peptidyl-serine phosphorylation (GO:0033138)	1/93	0.261727	0.309165	0	0	3.37007	4.51743	TENM1
641	negative regulation of cellular protein metabolic process (GO:0032269)	1/94	0.264137	0.31104	0	0	3.33367	4.43807	SERPINE2
642	negative regulation of MAPK cascade (GO:0043409)	1/94	0.264137	0.31104	0	0	3.33367	4.43807	NF1
643	cellular transition metal ion homeostasis (GO:0046916)	1/96	0.268935	0.315707	0	0	3.26316	4.28546	ATP6V0D1
644	translational termination (GO:0006415)	1/96	0.268935	0.315707	0	0	3.26316	4.28546	MRPL48
645	glycosaminoglycan biosynthetic process (GO:0006024)	1/97	0.271323	0.318015	0	0	3.229	4.21206	NCAN
646	cilium assembly (GO:0060271)	2/314	0.271836	0.318124	0	0	1.99664	2.60074	SEPTIN2;ATP6V0D1
647	antigen processing and presentation of exogenous peptide antigen via MHC class II (GO:0019886)	1/98	0.273702	0.318827	0	0	3.19555	4.14052	ACTR10
648	regulation of neuron apoptotic process (GO:0043523)	1/98	0.273702	0.318827	0	0	3.19555	4.14052	NF1
649	regulation of peptidyl-serine phosphorylation (GO:0033135)	1/98	0.273702	0.318827	0	0	3.19555	4.14052	TENM1
650	response to UV (GO:0009411)	1/99	0.276074	0.320111	0	0	3.16279	4.07077	MAP2K7
651	sensory perception of chemical stimulus (GO:0007606)	1/99	0.276074	0.320111	0	0	3.16279	4.07077	SYT10
652	positive regulation of stress-activated MAPK cascade (GO:0032874)	1/99	0.276074	0.320111	0	0	3.16279	4.07077	MAP4K2
653	antigen processing and presentation of peptide antigen via MHC class II (GO:0002495)	1/100	0.278439	0.321374	0	0	3.13068	4.00275	ACTR10
654	regulation of transforming growth factor beta receptor signaling pathway (GO:0017015)	1/100	0.278439	0.321374	0	0	3.13068	4.00275	SMAD2
655	cell-matrix adhesion (GO:0007160)	1/100	0.278439	0.321374	0	0	3.13068	4.00275	ACTN2
656	positive regulation of cell cycle process (GO:0090068)	1/101	0.280796	0.323107	0	0	3.09922	3.9364	CIT
657	cellular response to chemical stress (GO:0062197)	1/101	0.280796	0.323107	0	0	3.09922	3.9364	PRKAA2
658	positive regulation of cell growth (GO:0030307)	1/102	0.283145	0.324822	0	0	3.06838	3.87167	CSNK2A1
659	regulation of protein catabolic process (GO:0042176)	1/102	0.283145	0.324822	0	0	3.06838	3.87167	CSNK2A1
660	antigen processing and presentation of exogenous peptide antigen (GO:0002478)	1/103	0.285487	0.327012	0	0	3.03814	3.80849	ACTR10
661	translational elongation (GO:0006414)	1/104	0.287821	0.329187	0	0	3.0085	3.74683	MRPL48
662	regulation of JNK cascade (GO:0046328)	1/105	0.290148	0.330847	0	0	2.97942	3.68663	MAP4K2
663	mitochondrial translation (GO:0032543)	1/105	0.290148	0.330847	0	0	2.97942	3.68663	MRPL48
664	regulation of cell cycle process (GO:0010564)	1/106	0.292467	0.331989	0	0	2.95089	3.62784	CSNK2A1
665	small GTPase mediated signal transduction (GO:0007264)	1/106	0.292467	0.331989	0	0	2.95089	3.62784	NF1
666	regulation of phosphatidylinositol 3-kinase signaling (GO:0014066)	1/106	0.292467	0.331989	0	0	2.95089	3.62784	DIPK2A
667	negative regulation of transmembrane receptor protein serine/threonine kinase signaling pathway (GO:0090101)	1/108	0.297083	0.336724	0	0	2.89544	3.51433	SMAD2
668	response to tumor necrosis factor (GO:0034612)	1/110	0.301669	0.3409	0	0	2.84203	3.40596	MAP2K7
669	regulation of protein kinase activity (GO:0045859)	1/110	0.301669	0.3409	0	0	2.84203	3.40596	NF1
670	Fc-epsilon receptor signaling pathway (GO:0038095)	1/111	0.303951	0.342455	0	0	2.81605	3.3536	MAP2K7
671	sensory perception of smell (GO:0007608)	1/111	0.303951	0.342455	0	0	2.81605	3.3536	SYT10
672	Fc receptor signaling pathway (GO:0038093)	1/112	0.306226	0.343993	0	0	2.79054	3.30241	MAP2K7
673	phosphatidylinositol metabolic process (GO:0046488)	1/112	0.306226	0.343993	0	0	2.79054	3.30241	PGAP1
674	sulfur compound biosynthetic process (GO:0044272)	1/113	0.308494	0.346025	0	0	2.76549	3.25236	NCAN
675	positive regulation of multicellular organismal process (GO:0051240)	2/345	0.309184	0.346286	0	0	1.81332	2.12851	SMAD2;ROCK1
676	activation of protein kinase activity (GO:0032147)	1/114	0.310754	0.347529	0	0	2.74087	3.20341	PAK5
677	positive regulation of protein metabolic process (GO:0051247)	1/115	0.313007	0.349532	0	0	2.71669	3.15552	CSNK2A1
678	regulation of protein-containing complex assembly (GO:0043254)	1/116	0.315252	0.35152	0	0	2.69293	3.10868	PRKCZ
679	supramolecular fiber organization (GO:0097435)	2/351	0.316381	0.35226	0	0	1.7816	2.05028	DST;NF1
680	potassium ion transport (GO:0006813)	1/122	0.328575	0.365298	0	0	2.55863	2.84772	KCNQ3
681	regulation of anatomical structure morphogenesis (GO:0022603)	1/123	0.330771	0.367199	0	0	2.53753	2.80734	NF1
682	cellular response to oxidative stress (GO:0034599)	1/125	0.33514	0.370418	0	0	2.49635	2.72902	PRKAA2
683	regulation of phosphorylation (GO:0042325)	1/125	0.33514	0.370418	0	0	2.49635	2.72902	ROCK1
684	platelet degranulation (GO:0002576)	1/125	0.33514	0.370418	0	0	2.49635	2.72902	ACTN2
685	synapse organization (GO:0050808)	1/126	0.337315	0.371735	0	0	2.47625	2.69104	CBLN1
686	circulatory system development (GO:0072359)	1/126	0.337315	0.371735	0	0	2.47625	2.69104	NF1
687	cellular response to insulin stimulus (GO:0032869)	1/129	0.343796	0.378326	0	0	2.41785	2.58155	ATP6V0D1
688	regulation of cell adhesion (GO:0030155)	1/133	0.352341	0.387165	0	0	2.34411	2.44527	ROCK1
689	organic substance transport (GO:0071702)	1/136	0.358677	0.393556	0	0	2.29167	2.34972	CHMP3
690	potassium ion transmembrane transport (GO:0071805)	1/139	0.364953	0.399282	0	0	2.24151	2.25941	KCNQ3
691	protein dephosphorylation (GO:0006470)	1/139	0.364953	0.399282	0	0	2.24151	2.25941	PTPRT
692	neuron projection morphogenesis (GO:0048812)	1/140	0.367031	0.400397	0	0	2.22527	2.23041	ROCK1
693	enzyme linked receptor protein signaling pathway (GO:0007167)	1/140	0.367031	0.400397	0	0	2.22527	2.23041	PTPRT
694	nitrogen compound transport (GO:0071705)	1/143	0.373226	0.406569	0	0	2.17793	2.1465	CHMP3
695	regulation of mRNA stability (GO:0043488)	1/146	0.379361	0.412658	0	0	2.13254	2.067	ROCK1
696	positive regulation of intracellular protein transport (GO:0090316)	1/148	0.383418	0.415874	0	0	2.10332	2.0163	TENM1
697	positive regulation of transferase activity (GO:0051347)	1/148	0.383418	0.415874	0	0	2.10332	2.0163	MAP2K7
698	brain development (GO:0007420)	1/150	0.38745	0.419044	0	0	2.07487	1.96733	NF1
699	response to cytokine (GO:0034097)	1/150	0.38745	0.419044	0	0	2.07487	1.96733	MAP2K7
700	positive regulation of protein kinase activity (GO:0045860)	1/154	0.395434	0.427069	0	0	2.02022	1.8743	PAK5
701	positive regulation of NF-kappaB transcription factor activity (GO:0051092)	1/155	0.397414	0.428595	0	0	2.007	1.85201	PRKCZ
702	organonitrogen compound biosynthetic process (GO:1901566)	1/158	0.403316	0.434341	0	0	1.96835	1.78733	CSNK2A1
703	positive regulation of protein kinase B signaling (GO:0051897)	1/161	0.409161	0.440008	0	0	1.93115	1.72577	STRN
704	heart development (GO:0007507)	1/164	0.41495	0.4456	0	0	1.89532	1.66712	NF1
705	adenylate cyclase-modulating G protein-coupled receptor signaling pathway (GO:0007188)	1/165	0.416867	0.447023	0	0	1.88367	1.64819	GNAZ
706	neuron differentiation (GO:0030182)	1/174	0.433845	0.464571	0	0	1.78486	1.49048	TENM1
707	regulation of apoptotic process (GO:0042981)	3/742	0.435474	0.465241	0	0	1.25689	1.04488	PRKAA2;ACTN2;NF1
708	mitochondrion organization (GO:0007005)	1/175	0.435701	0.465241	0	0	1.77452	1.47426	COX7A2
709	glycerophospholipid biosynthetic process (GO:0046474)	1/177	0.439396	0.468524	0	0	1.75417	1.44255	CSNK2A1
710	regulation of cell population proliferation (GO:0042127)	3/764	0.454423	0.483864	0	0	1.21915	0.961578	TENM1;CSNK2A1;STRN
711	neutrophil degranulation (GO:0043312)	2/481	0.465651	0.495122	0	0	1.28946	0.985559	ROCK1;ACTR10
712	regulation of gene expression (GO:0010468)	4/1079	0.468005	0.496218	0	0	1.15044	0.873501	PRKAA2;ROCK1;SPIN1;COQ7
713	negative regulation of macromolecule metabolic process (GO:0010605)	1/194	0.469851	0.496218	0	0	1.59828	1.20725	PRKAA2
714	regulation of programmed cell death (GO:0043067)	1/194	0.469851	0.496218	0	0	1.59828	1.20725	ACTN2
715	negative regulation of apoptotic process (GO:0043066)	2/485	0.469963	0.496218	0	0	1.27852	0.965409	PRKAA2;CSNK2A1
716	neutrophil activation involved in immune response (GO:0002283)	2/485	0.469963	0.496218	0	0	1.27852	0.965409	ROCK1;ACTR10
717	neutrophil mediated immunity (GO:0002446)	2/488	0.473184	0.498922	0	0	1.27043	0.950624	ROCK1;ACTR10
718	regulation of macromolecule metabolic process (GO:0060255)	1/200	0.480206	0.505621	0	0	1.54962	1.13671	COQ7
719	ncRNA processing (GO:0034470)	1/201	0.481913	0.506712	0	0	1.5418	1.1255	SMAD2
720	generation of neurons (GO:0048699)	1/202	0.483614	0.507794	0	0	1.53405	1.11444	CIT
721	regulation of protein kinase B signaling (GO:0051896)	1/207	0.492036	0.515921	0	0	1.49644	1.06128	STRN
722	phosphate-containing compound metabolic process (GO:0006796)	1/212	0.500323	0.523884	0	0	1.4606	1.01147	PLPPR1
723	negative regulation of multicellular organismal process (GO:0051241)	1/214	0.5036	0.525133	0	0	1.44674	0.992426	ROCK1
724	positive regulation of protein modification process (GO:0031401)	1/214	0.5036	0.525133	0	0	1.44674	0.992426	RAB3GAP2
725	translation (GO:0006412)	1/214	0.5036	0.525133	0	0	1.44674	0.992426	FARSA
726	positive regulation of intracellular signal transduction (GO:1902533)	2/546	0.53313	0.55516	0	0	1.13159	0.711762	ROCK1;STRN
727	membrane organization (GO:0061024)	1/242	0.547321	0.569154	0	0	1.27684	0.769578	CHMP3
728	negative regulation of cellular process (GO:0048523)	2/566	0.552726	0.57374	0	0	1.09034	0.646455	TENM1;STRN
729	positive regulation of DNA-binding transcription factor activity (GO:0051091)	1/246	0.553249	0.57374	0	0	1.25574	0.743332	PRKCZ
730	positive regulation of phosphorylation (GO:0042327)	1/253	0.56344	0.583507	0	0	1.22042	0.700151	PRKAA2
731	positive regulation of cell differentiation (GO:0045597)	1/258	0.570578	0.590092	0	0	1.19638	0.671293	SMAD2
732	protein deubiquitination (GO:0016579)	1/267	0.583139	0.602258	0	0	1.15537	0.623125	SMAD2
733	protein modification by small protein removal (GO:0070646)	1/276	0.595338	0.614019	0	0	1.11705	0.579329	SMAD2
734	positive regulation of cellular process (GO:0048522)	2/625	0.607187	0.625386	0	0	0.984076	0.490973	PRKAA2;CSNK2A1
735	positive regulation of programmed cell death (GO:0043068)	1/286	0.608481	0.625866	0	0	1.0773	0.535194	NF1
736	regulation of cell cycle (GO:0051726)	1/296	0.621202	0.638083	0	0	1.04025	0.495263	CSNK2A1
737	positive regulation of apoptotic process (GO:0043065)	1/310	0.638332	0.654788	0	0	0.992415	0.445492	NF1
738	proteasome-mediated ubiquitin-dependent protein catabolic process (GO:0043161)	1/321	0.651254	0.667138	0	0	0.957764	0.410743	ERLIN2
739	negative regulation of gene expression (GO:0010629)	1/322	0.652406	0.667414	0	0	0.954731	0.407755	PRKAA2
740	positive regulation of cytokine production (GO:0001819)	1/335	0.667044	0.681466	0	0	0.916963	0.371278	PRKCZ
741	positive regulation of protein phosphorylation (GO:0001934)	1/371	0.704486	0.718747	0	0	0.826225	0.289415	TENM1
742	negative regulation of programmed cell death (GO:0043069)	1/381	0.71413	0.727604	0	0	0.804071	0.270723	PRKAA2
743	positive regulation of macromolecule metabolic process (GO:0010604)	1/384	0.716962	0.729506	0	0	0.79765	0.265404	ROCK1
744	positive regulation of transcription, DNA-templated (GO:0045893)	3/1183	0.74758	0.759638	0	0	0.769068	0.223733	SMAD2;SPIN1;MAP2K7
745	regulation of nucleic acid-templated transcription (GO:1903506)	1/430	0.757081	0.76826	0	0	0.710446	0.197706	SPIN1
746	negative regulation of nucleic acid-templated transcription (GO:1903507)	1/464	0.783083	0.79358	0	0	0.657127	0.160679	SMAD2
747	regulation of cellular macromolecule biosynthetic process (GO:2000112)	1/468	0.785955	0.795425	0	0	0.651365	0.156885	SPIN1
748	positive regulation of cell population proliferation (GO:0008284)	1/474	0.790194	0.798646	0	0	0.642904	0.151389	CSNK2A1
749	positive regulation of gene expression (GO:0010628)	1/482	0.795718	0.802084	0	0	0.631952	0.144408	ROCK1
750	cellular response to cytokine stimulus (GO:0071345)	1/482	0.795718	0.802084	0	0	0.631952	0.144408	PTPRT
751	negative regulation of cellular macromolecule biosynthetic process (GO:2000113)	1/547	0.835597	0.841161	0	0	0.554859	0.0996574	SMAD2
752	negative regulation of transcription by RNA polymerase II (GO:0000122)	1/684	0.89623	0.900997	0	0	0.440428	0.0482524	SMAD2
753	regulation of transcription, DNA-templated (GO:0006355)	4/2244	0.943204	0.946962	0	0	0.518004	0.0302891	SMAD2;TENM1;SPIN1;MAP2K7
754	positive regulation of transcription by RNA polymerase II (GO:0045944)	1/908	0.951443	0.953966	0	0	0.327798	0.0163164	SMAD2
755	negative regulation of transcription, DNA-templated (GO:0045892)	1/948	0.95764	0.958909	0	0	0.313292	0.0135602	SMAD2
756	regulation of transcription by RNA polymerase II (GO:0006357)	1/2206	0.999501	0.999501	0	0	0.125638	6.26483e-05	SMAD2
757	positive regulation of ion transport (GO:0043270)	6/50	1.34882e-05	0.0135205	0	0	13.1992	148.012	RAB3B;DLG1;VAMP7;KIF5B;PKP2;GPD1L
758	mRNA processing (GO:0006397)	13/300	1.82565e-05	0.0135205	0	0	4.48432	48.9284	DDX5;RBM8A;CPSF1;CELF1;HNRNPU;GTF2F1;THOC6;HNRNPL;EFTUD2;HNRNPF;PCBP2;GEMIN5;SNRNP200
759	mRNA splicing, via spliceosome (GO:0000398)	12/274	3.46801e-05	0.0135205	0	0	4.51723	46.389	HNRNPL;EFTUD2;DDX5;RBM8A;CPSF1;HNRNPF;PCBP2;HNRNPU;GEMIN5;GTF2F1;SNRNP200;WDR77
760	intermediate filament bundle assembly (GO:0045110)	3/7	3.87187e-05	0.0135205	0	0	71.6884	728.296	PKP2;NEFM;NEFH
761	post-Golgi vesicle-mediated transport (GO:0006892)	7/89	4.23311e-05	0.0135205	0	0	8.28764	83.4564	APP;ARF1;VAMP7;RAB14;DNAJC6;EXOC4;EXOC5
762	anterograde trans-synaptic signaling (GO:0098916)	11/244	5.68168e-05	0.014035	0	0	4.63966	45.3558	GABRB3;GRIA1;SYT5;DLG1;GRM5;GLRB;PRKAR1A;EXOC4;CACNA1A;AMPH;GABARAP
763	regulation of RNA metabolic process (GO:0051252)	6/65	6.15187e-05	0.014035	0	0	9.83599	95.3715	HNRNPL;CELF1;RASA1;HNRNPF;PCBP2;PTBP2
764	RNA splicing, via transesterification reactions with bulged adenosine as nucleophile (GO:0000377)	11/251	7.32386e-05	0.0146203	0	0	4.50272	42.874	HNRNPL;EFTUD2;DDX5;RBM8A;CPSF1;HNRNPF;PCBP2;HNRNPU;GEMIN5;GTF2F1;SNRNP200
765	chemical synaptic transmission (GO:0007268)	12/306	0.000100007	0.0177457	0	0	4.01897	37.0158	GABRB3;GRIA1;SYT5;DLG1;GRM5;RAB3A;GLRB;PRKAR1A;EXOC4;CACNA1A;AMPH;GABARAP
766	neuron projection morphogenesis (GO:0048812)	8/140	0.000118022	0.0188482	0	0	5.89799	53.3452	APP;FARP1;PAK1;RAB3A;DCC;S100A6;NEFH;DCLK1
767	cell morphogenesis involved in neuron differentiation (GO:0048667)	6/76	0.000147968	0.0214823	0	0	8.28571	73.0677	APP;FARP1;RAB3A;DCC;S100A6;NEFH
768	regulation of alternative mRNA splicing, via spliceosome (GO:0000381)	5/54	0.000253327	0.0337136	0	0	9.82628	81.3698	HNRNPL;DDX5;RBM8A;CELF1;HNRNPU
769	cellular response to insulin stimulus (GO:0032869)	7/129	0.000431465	0.0530038	0	0	5.55907	43.0735	PKM;MARS1;PIK3C2A;SOS1;ATP6V0C;PTPN2;ATP6V1F
770	regulation of sodium ion transport (GO:0002028)	4/36	0.000534681	0.0609918	0	0	11.9891	90.3238	DLG1;WNK2;PKP2;GPD1L
771	neuron maturation (GO:0042551)	3/18	0.000828865	0.0817362	0	0	19.1063	135.568	APP;C1QA;MTCH1
772	nucleic acid metabolic process (GO:0090304)	5/71	0.000903025	0.0817362	0	0	7.28899	51.0941	HNRNPL;HNRNPF;PCBP2;HNRNPU;GTF2F1
773	insulin receptor signaling pathway (GO:0008286)	5/73	0.0010243	0.0817362	0	0	7.07389	48.6948	PIK3C2A;SOS1;ATP6V0C;PTPN2;ATP6V1F
774	substantia nigra development (GO:0021762)	4/43	0.00105783	0.0817362	0	0	9.83371	67.376	YWHAE;ATP5PB;PADI2;CKB
775	glycerol ether metabolic process (GO:0006662)	2/5	0.00107463	0.0817362	0	0	63.4199	433.524	LIPE;NCEH1
776	membrane organization (GO:0061024)	9/242	0.00107568	0.0817362	0	0	3.75831	25.6873	MTCH1;VAMP7;VAPA;FNBP1;SGIP1;DNAJC6;SNX9;AMPH;PIK3C2A
777	branched-chain amino acid catabolic process (GO:0009083)	3/20	0.0011402	0.0817362	0	0	16.8568	114.231	ACADSB;HSD17B10;DLD
778	branched-chain amino acid metabolic process (GO:0009081)	3/20	0.0011402	0.0817362	0	0	16.8568	114.231	ACADSB;HSD17B10;DLD
779	phosphatidylinositol metabolic process (GO:0046488)	6/112	0.00118541	0.0817362	0	0	5.46171	36.7992	MTMR1;ARF1;RAB14;INPP5E;INPP5J;PIK3C2A
780	regulation of RNA splicing (GO:0043484)	5/76	0.00122835	0.0817362	0	0	6.77396	45.3997	HNRNPL;CELF1;HNRNPF;RPS13;PTBP2
781	MAPK cascade (GO:0000165)	10/303	0.00142074	0.0864146	0	0	3.32713	21.8146	YWHAE;PAK1;DLG1;MRAS;PSMD11;RASA1;PSMB1;BRAF;RASAL1;SOS1
782	axon development (GO:0061564)	5/79	0.00146098	0.0864146	0	0	6.49835	42.4254	APP;RAB3A;DCC;S100A6;NEFH
783	mRNA 3'-end processing (GO:0031124)	5/79	0.00146098	0.0864146	0	0	6.49835	42.4254	APP;RBM8A;CPSF1;MTPAP;THOC6
784	isoleucine metabolic process (GO:0006549)	2/6	0.0016008	0.0881545	0	0	47.5625	306.172	ACADSB;HSD17B10
785	negative regulation of cellular response to hypoxia (GO:1900038)	2/6	0.0016008	0.0881545	0	0	47.5625	306.172	HYOU1;ENO1
786	mitotic cytokinesis (GO:0000281)	4/49	0.0017293	0.0920563	0	0	8.51996	54.1873	ANLN;RASA1;RAB35;SNX9
787	phosphatidylinositol biosynthetic process (GO:0006661)	6/126	0.0021628	0.111073	0	0	4.82108	29.5838	MTMR1;ARF1;RAB14;INPP5E;INPP5J;PIK3C2A
788	long-term synaptic depression (GO:0060292)	2/7	0.00222564	0.111073	0	0	38.0481	232.387	ARF1;SHANK2
789	RNA polyadenylation (GO:0043631)	3/26	0.00248278	0.115194	0	0	12.4556	74.7133	APP;CPSF1;MTPAP
790	mRNA polyadenylation (GO:0006378)	3/26	0.00248278	0.115194	0	0	12.4556	74.7133	APP;CPSF1;MTPAP
791	cellular amino acid catabolic process (GO:0009063)	5/90	0.00259673	0.115194	0	0	5.65423	33.6625	CRYM;DLD;HSD17B10;ACADSB;GLS
792	regulation of mRNA splicing, via spliceosome (GO:0048024)	5/90	0.00259673	0.115194	0	0	5.65423	33.6625	HNRNPL;DDX5;RBM8A;CELF1;HNRNPU
793	glycerophospholipid biosynthetic process (GO:0046474)	7/177	0.00271363	0.117126	0	0	3.97972	23.518	MTMR1;ARF1;RAB14;INPP5E;INPP5J;GPD1L;PIK3C2A
794	regulation of potassium ion import (GO:1903286)	2/8	0.00294703	0.12369	0	0	31.7051	184.744	DLG1;WNK2
795	cellular response to peptide (GO:1901653)	4/57	0.00302061	0.12369	0	0	7.23099	41.9564	APP;GRM5;CACNA1A;ARHGEF2
796	ribonucleoprotein complex assembly (GO:0022618)	6/136	0.0031664	0.126418	0	0	4.44796	25.5987	CELF1;RPLP0;GEMIN5;DENR;SNRNP200;WDR77
797	regulation of neuronal synaptic plasticity (GO:0048168)	3/29	0.00340957	0.131805	0	0	11.0167	62.5879	APP;RAB3A;NSMF
798	endoplasmic reticulum to Golgi vesicle-mediated transport (GO:0006888)	7/185	0.00346638	0.131805	0	0	3.7993	21.5217	GRIA1;TRAPPC2L;VAMP7;VAPA;TRAPPC6B;HYOU1;NRBP1
799	transmembrane receptor protein tyrosine kinase signaling pathway (GO:0007169)	11/404	0.00374239	0.136161	0	0	2.72823	15.2455	PAK1;UBASH3B;RAB14;HNRNPF;RASA1;GTF2F1;PIK3C2A;SOS1;ATP6V0C;PTPN2;ATP6V1F
800	regulation of peptidyl-serine phosphorylation (GO:0033135)	5/98	0.00375145	0.136161	0	0	5.16575	28.8539	APP;PAK1;INPP5J;BRAF;GPD1L
801	axonogenesis (GO:0007409)	8/240	0.00394766	0.140098	0	0	3.33868	18.4784	APP;RAB3A;DCC;KIF5B;S100A6;NPTN;SOS1;NEFH
802	regulation of cellular amide metabolic process (GO:0034248)	3/32	0.00452267	0.146273	0	0	9.87556	53.3147	APP;GRM5;GEMIN5
803	regulation of NMDA receptor activity (GO:2000310)	3/32	0.00452267	0.146273	0	0	9.87556	53.3147	GRIA1;APP;DLG1
804	gene expression (GO:0010467)	10/356	0.00452485	0.146273	0	0	2.80983	15.1679	HNRNPL;RPL7A;RBM8A;CPSF1;NUP85;HNRNPF;RPLP0;HNRNPU;RPS13;THOC6
805	dosage compensation (GO:0007549)	2/10	0.00467121	0.146273	0	0	23.7764	127.592	SMCHD1;HNRNPU
806	regulation of phospholipid metabolic process (GO:1903725)	2/10	0.00467121	0.146273	0	0	23.7764	127.592	MTMR1;ABCA3
807	neuron remodeling (GO:0016322)	2/10	0.00467121	0.146273	0	0	23.7764	127.592	APP;C1QA
808	neutrophil degranulation (GO:0043312)	12/481	0.00502034	0.152385	0	0	2.49674	13.2184	CAP1;CCT2;VAMP7;RAB3A;PSMD11;PKM;RAB14;VAPA;PSMB1;PADI2;EEF2;ATP6V0C
809	neutrophil activation involved in immune response (GO:0002283)	12/485	0.00535387	0.152385	0	0	2.47511	12.9447	CAP1;CCT2;VAMP7;RAB3A;PSMD11;PKM;RAB14;VAPA;PSMB1;PADI2;EEF2;ATP6V0C
810	synaptic vesicle recycling (GO:0036465)	3/34	0.00537322	0.152385	0	0	9.23749	48.2782	SYT5;RAB3A;AMPH
811	organelle disassembly (GO:1903008)	3/34	0.00537322	0.152385	0	0	9.23749	48.2782	DDRGK1;KIF5B;DENR
812	neutrophil mediated immunity (GO:0002446)	12/488	0.00561543	0.152385	0	0	2.45913	12.7438	CAP1;CCT2;VAMP7;RAB3A;PSMD11;PKM;RAB14;VAPA;PSMB1;PADI2;EEF2;ATP6V0C
813	regulation of long-term neuronal synaptic plasticity (GO:0048169)	2/11	0.00566994	0.152385	0	0	21.1335	109.315	APP;NPTN
814	cellular response to amyloid-beta (GO:1904646)	3/35	0.00583204	0.152385	0	0	8.94837	46.0339	APP;GRM5;CACNA1A
815	RNA 3'-end processing (GO:0031123)	4/69	0.00599718	0.152385	0	0	5.89246	30.1486	RBM8A;CPSF1;MTPAP;THOC6
816	response to endoplasmic reticulum stress (GO:0034976)	5/110	0.00611368	0.152385	0	0	4.57259	23.3075	DDRGK1;DNAJC10;ITPR1;FLOT1;HYOU1
817	COPII-coated vesicle budding (GO:0090114)	4/70	0.00630934	0.152385	0	0	5.80288	29.3958	GRIA1;TRAPPC2L;VAPA;TRAPPC6B
818	regulation of receptor internalization (GO:0002090)	3/36	0.00631362	0.152385	0	0	8.67677	43.9482	ARF1;FLOT1;WDR54
819	Fc-epsilon receptor signaling pathway (GO:0038095)	5/111	0.00634869	0.152385	0	0	4.52922	22.9156	MAPK10;PAK1;PSMD11;PSMB1;SOS1
820	Fc receptor signaling pathway (GO:0038093)	5/112	0.00658996	0.152385	0	0	4.48667	22.533	MAPK10;PAK1;PSMD11;PSMB1;SOS1
821	regulation of nucleobase-containing compound metabolic process (GO:0019219)	2/12	0.00675711	0.152385	0	0	19.0192	95.0421	RASA1;PCBP2
822	dosage compensation by inactivation of X chromosome (GO:0009048)	2/12	0.00675711	0.152385	0	0	19.0192	95.0421	SMCHD1;HNRNPU
823	regulation of ventricular cardiac muscle cell action potential (GO:0098911)	2/12	0.00675711	0.152385	0	0	19.0192	95.0421	DLG1;PKP2
824	lysine catabolic process (GO:0006554)	2/12	0.00675711	0.152385	0	0	19.0192	95.0421	CRYM;DLD
825	lysine metabolic process (GO:0006553)	2/12	0.00675711	0.152385	0	0	19.0192	95.0421	CRYM;DLD
826	regulation of intracellular steroid hormone receptor signaling pathway (GO:0033143)	3/37	0.00681824	0.152385	0	0	8.42114	42.006	DDX5;RNF14;DDRGK1
827	phagosome maturation (GO:0090382)	3/37	0.00681824	0.152385	0	0	8.42114	42.006	RAB14;ATP6V0C;ATP6V1F
828	regulation of cell population proliferation (GO:0042127)	16/764	0.0069386	0.152385	0	0	2.09956	10.4362	APP;CTBP1;CELF1;HP1BP3;WDR77;PAK1;RBBP4;DDRGK1;WNK2;DNAJA2;SPEG;ARHGEF2;SHANK2;PTPN2;KRT6A;COPS9
829	cytoskeleton-dependent cytokinesis (GO:0061640)	4/72	0.00696563	0.152385	0	0	5.63164	27.971	ANLN;RASA1;RAB35;SNX9
830	positive regulation of synaptic transmission (GO:0050806)	4/73	0.00731005	0.156424	0	0	5.54974	27.2964	APP;FLOT1;NPTN;SHANK2
831	synaptic vesicle endocytosis (GO:0048488)	3/38	0.00734616	0.156424	0	0	8.18012	40.1937	SYT5;DNAJC6;AMPH
832	regulation of receptor-mediated endocytosis (GO:0048259)	3/39	0.00789764	0.162378	0	0	7.9525	38.4996	ARF1;SGIP1;FLOT1
833	positive regulation of neuron migration (GO:2001224)	2/13	0.00793078	0.162378	0	0	17.2893	83.6286	NSMF;ARHGEF2
834	positive regulation of sodium ion transport (GO:0010765)	2/13	0.00793078	0.162378	0	0	17.2893	83.6286	PKP2;GPD1L
835	cellular protein-containing complex assembly (GO:0034622)	6/168	0.00873867	0.176654	0	0	3.56354	16.8912	ANLN;CCT2;PSMD11;SGIP1;SNX9;PIK3C2A
836	cellular copper ion homeostasis (GO:0006878)	2/14	0.00918902	0.178962	0	0	15.8478	74.322	APP;ARF1
837	ether lipid metabolic process (GO:0046485)	2/14	0.00918902	0.178962	0	0	15.8478	74.322	LIPE;NCEH1
838	heterochromatin organization (GO:0070828)	2/14	0.00918902	0.178962	0	0	15.8478	74.322	SMCHD1;HP1BP3
839	neuron projection development (GO:0031175)	6/171	0.00948716	0.180369	0	0	3.49822	16.2941	APP;PAK1;VAPA;RAB35;NEFH;DCLK1
840	nuclear-transcribed mRNA catabolic process (GO:0000956)	6/171	0.00948716	0.180369	0	0	3.49822	16.2941	RPL7A;DDX5;RBM8A;RPLP0;MTPAP;RPS13
841	phosphorylation (GO:0016310)	10/400	0.00992862	0.186541	0	0	2.48718	11.4717	MAPK10;APP;LIPE;PAK1;CTBP1;WNK2;PDK3;BRAF;DCLK1;NRBP1
842	androgen receptor signaling pathway (GO:0030521)	2/15	0.0105299	0.191094	0	0	14.628	66.6089	DDX5;RNF14
843	clathrin coat assembly (GO:0048268)	2/15	0.0105299	0.191094	0	0	14.628	66.6089	SGIP1;PIK3C2A
844	membrane raft organization (GO:0031579)	2/15	0.0105299	0.191094	0	0	14.628	66.6089	YJEFN3;FLOT1
845	synapse organization (GO:0050808)	5/126	0.0106727	0.191509	0	0	3.96472	18.0001	APP;C1QA;FARP1;GRM5;SHANK2
846	response to amyloid-beta (GO:1904645)	3/44	0.0110158	0.193322	0	0	6.98091	31.4729	APP;GRM5;CACNA1A
847	intracellular steroid hormone receptor signaling pathway (GO:0030518)	3/44	0.0110158	0.193322	0	0	6.98091	31.4729	DDX5;RNF14;PADI2
848	RNA processing (GO:0006396)	6/179	0.0117053	0.203052	0	0	3.33509	14.8335	HNRNPL;RBM8A;CELF1;HNRNPF;HNRNPU;MTPAP
849	neuron projection organization (GO:0106027)	2/16	0.0119517	0.203052	0	0	13.5824	60.1278	APP;ARF1
850	protein localization to endoplasmic reticulum (GO:0070972)	2/16	0.0119517	0.203052	0	0	13.5824	60.1278	VAPA;DDRGK1
851	interleukin-12-mediated signaling pathway (GO:0035722)	3/46	0.0124349	0.20686	0	0	6.65554	29.1995	ARF1;HNRNPF;RPLP0
852	posttranscriptional regulation of gene expression (GO:0010608)	3/46	0.0124349	0.20686	0	0	6.65554	29.1995	APP;GRM5;GEMIN5
853	regulation of cellular metabolic process (GO:0031323)	3/47	0.0131818	0.213739	0	0	6.50395	28.1551	ARF1;FLOT1;PDK3
854	epidermal growth factor receptor signaling pathway (GO:0007173)	3/47	0.0131818	0.213739	0	0	6.50395	28.1551	BRAF;PIK3C2A;SOS1
855	RNA metabolic process (GO:0016070)	5/133	0.01325	0.213739	0	0	3.74657	16.1993	HNRNPL;HNRNPF;PCBP2;HNRNPU;GTF2F1
856	copper ion homeostasis (GO:0055070)	2/17	0.0134524	0.214836	0	0	12.6763	54.617	APP;ARF1
857	cellular response to interleukin-12 (GO:0071349)	3/48	0.0139539	0.220637	0	0	6.3591	27.1661	ARF1;HNRNPF;RPLP0
858	protein localization to plasma membrane (GO:0072659)	5/136	0.0144727	0.226449	0	0	3.66021	15.5028	RAB3B;DLG1;RAB3A;PKP2;FLOT1
859	regulation of cellular protein metabolic process (GO:0032268)	3/49	0.0147511	0.226449	0	0	6.22054	26.2285	APP;GRM5;GEMIN5
860	intracellular estrogen receptor signaling pathway (GO:0030520)	2/18	0.0150304	0.226449	0	0	11.8834	49.8828	DDX5;PADI2
861	mitochondrial fusion (GO:0008053)	2/18	0.0150304	0.226449	0	0	11.8834	49.8828	MIGA1;GDAP1
862	ventricular cardiac muscle cell action potential (GO:0086005)	2/18	0.0150304	0.226449	0	0	11.8834	49.8828	PKP2;GPD1L
863	negative regulation of ERK1 and ERK2 cascade (GO:0070373)	3/50	0.0155737	0.22978	0	0	6.08788	25.3388	DLG1;WNK2;PTPN2
864	protein phosphorylation (GO:0006468)	11/496	0.016039	0.22978	0	0	2.20023	9.09295	MAPK10;APP;LIPE;PAK1;CAMKV;CTBP1;WNK2;PDK3;BRAF;DCLK1;NRBP1
865	protein localization to cell periphery (GO:1990778)	5/140	0.0162178	0.22978	0	0	3.55104	14.6361	RAB3B;DLG1;RAB3A;PKP2;FLOT1
866	protein transport (GO:0015031)	9/369	0.0163205	0.22978	0	0	2.41667	9.94539	RAB3B;VPS29;ARF1;RAB3A;RAB14;SNX9;ARHGEF2;ATP6V0C;ATP6V1F
867	positive regulation of cellular catabolic process (GO:0031331)	5/141	0.016675	0.22978	0	0	3.52475	14.4298	APP;FAF1;SNX9;PIK3C2A;MTDH
868	aspartate family amino acid catabolic process (GO:0009068)	2/19	0.0166838	0.22978	0	0	11.1838	45.7789	CRYM;DLD
869	cytoplasmic translational initiation (GO:0002183)	2/19	0.0166838	0.22978	0	0	11.1838	45.7789	EIF3I;DENR
870	negative regulation of RNA metabolic process (GO:0051253)	2/19	0.0166838	0.22978	0	0	11.1838	45.7789	PTBP2;RPS13
871	negative regulation of RNA splicing (GO:0033119)	2/19	0.0166838	0.22978	0	0	11.1838	45.7789	PTBP2;RPS13
872	cytoplasmic translation (GO:0002181)	4/93	0.0166903	0.22978	0	0	4.29824	17.5924	RPL7A;EIF3I;RPLP0;RPS13
873	protein localization to organelle (GO:0033365)	5/142	0.0171407	0.232102	0	0	3.49884	14.2273	YWHAE;APP;VAPA;DDRGK1;RAB35
874	protein localization to membrane (GO:0072657)	6/195	0.0171952	0.232102	0	0	3.05026	12.3936	RAB3B;DLG1;RAB3A;PKP2;FLOT1;BRAF
875	endocytic recycling (GO:0032456)	3/52	0.017295	0.232102	0	0	5.83881	23.69	VPS29;RAB14;RAB35
876	regulation of signal transduction (GO:0009966)	6/198	0.0183927	0.244777	0	0	3.00214	11.996	APP;MTCH1;UBASH3B;YJEFN3;HHIP;PTPN2
877	regulation of macromolecule metabolic process (GO:0060255)	6/200	0.0192221	0.2537	0	0	2.97089	11.7401	APP;MTMR1;ARF1;RASA1;PCBP2;FLOT1
878	pyruvate metabolic process (GO:0006090)	3/55	0.0200685	0.257369	0	0	5.50111	21.5017	PKM;ENO1;DLD
879	long-term synaptic potentiation (GO:0060291)	2/21	0.0202099	0.257369	0	0	10.0056	39.0376	NPTN;SHANK2
880	negative regulation of cell communication (GO:0010648)	2/21	0.0202099	0.257369	0	0	10.0056	39.0376	UBASH3B;HHIP
881	negative regulation of peptidyl-serine phosphorylation (GO:0033137)	2/21	0.0202099	0.257369	0	0	10.0056	39.0376	INPP5J;GPD1L
882	proteasome-mediated ubiquitin-dependent protein catabolic process (GO:0043161)	8/321	0.0204592	0.257369	0	0	2.46443	9.58496	PSMD11;MTA1;FAF1;FBXO27;PCBP2;PSMB1;DNAJC10;ANAPC1
883	mRNA-containing ribonucleoprotein complex export from nucleus (GO:0071427)	4/99	0.0205077	0.257369	0	0	4.02555	15.6471	RBM8A;CPSF1;NUP85;THOC6
884	cellular component assembly (GO:0022607)	7/261	0.0206282	0.257369	0	0	2.65219	10.2934	RBBP4;ABCA3;PKP2;GEMIN5;SNX9;NEFH;CD2AP
885	negative regulation of gene expression (GO:0010629)	8/322	0.0207982	0.257478	0	0	2.45645	9.51358	APP;CENPV;RBBP4;DDRGK1;CELF1;NPTN;RPS13;PTBP2
886	positive regulation of protein localization to membrane (GO:1905477)	4/101	0.0218897	0.263138	0	0	3.94215	15.0659	YWHAE;DLG1;KIF5B;NMT1
887	microglial cell activation (GO:0001774)	2/22	0.0220792	0.263138	0	0	9.50481	36.243	APP;C1QA
888	natural killer cell mediated cytotoxicity (GO:0042267)	2/22	0.0220792	0.263138	0	0	9.50481	36.243	VAMP7;KIF5B
889	negative regulation of protein dephosphorylation (GO:0035308)	2/22	0.0220792	0.263138	0	0	9.50481	36.243	YWHAE;PTPA
890	organelle fusion (GO:0048284)	2/22	0.0220792	0.263138	0	0	9.50481	36.243	MIGA1;GDAP1
891	negative regulation of protein phosphorylation (GO:0001933)	5/152	0.0222773	0.263532	0	0	3.25917	12.3985	UBASH3B;SNX25;DNAJC10;INPP5J;GPD1L
892	cellular protein modification process (GO:0006464)	18/1025	0.0229788	0.268953	0	0	1.74867	6.59804	APP;RAB3A;PSMD11;CTBP1;FBXO27;APLP2;RPN1;BRAF;RABGGTB;DCLK1;NRBP1;MAPK10;LIPE;PAK1;WNK2;PSMB1;STT3A;PDK3
893	regulation of neurotransmitter receptor activity (GO:0099601)	3/58	0.0230724	0.268953	0	0	5.20026	19.6004	GRIA1;APP;DLG1
894	positive regulation of NF-kappaB transcription factor activity (GO:0051092)	5/155	0.0239932	0.274539	0	0	3.1935	11.9117	APP;DDRGK1;FLOT1;ARHGEF2;MTDH
895	regulation of necroptotic process (GO:0060544)	2/23	0.0240172	0.274539	0	0	9.05174	33.7538	FLOT1;ARHGEF2
896	mRNA transport (GO:0051028)	4/104	0.0240673	0.274539	0	0	3.8233	14.2491	RBM8A;CPSF1;NUP85;THOC6
897	regulation of apoptotic process (GO:0042981)	14/742	0.0252194	0.280793	0	0	1.87029	6.88294	MTCH1;FAF1;BRAF;UBE2Z;RABGGTB;MTDH;THOC6;PTPA;PRDX5;DDRGK1;RASA1;NSMF;ARHGEF2;SOS1
898	RNA export from nucleus (GO:0006405)	4/106	0.0255894	0.280793	0	0	3.74795	13.7384	RBM8A;CPSF1;NUP85;THOC6
899	translation (GO:0006412)	6/214	0.0257502	0.280793	0	0	2.76895	10.1324	RPL7A;EEF1D;RPLP0;MARS1;EEF2;RPS13
900	positive regulation of protein modification process (GO:0031401)	6/214	0.0257502	0.280793	0	0	2.76895	10.1324	PTPA;APP;PAK1;FLOT1;NPTN;NSMF
901	canonical glycolysis (GO:0061621)	2/24	0.0260221	0.280793	0	0	8.63986	31.5252	PKM;ENO1
902	glucose catabolic process to pyruvate (GO:0061718)	2/24	0.0260221	0.280793	0	0	8.63986	31.5252	PKM;ENO1
903	heterochromatin assembly (GO:0031507)	2/24	0.0260221	0.280793	0	0	8.63986	31.5252	CENPV;SMCHD1
904	negative regulation of synaptic transmission (GO:0050805)	2/24	0.0260221	0.280793	0	0	8.63986	31.5252	ARF1;SHANK2
905	mRNA export from nucleus (GO:0006406)	4/107	0.0263717	0.282655	0	0	3.71138	13.4926	RBM8A;CPSF1;NUP85;THOC6
906	regulation of cAMP-mediated signaling (GO:0043949)	2/25	0.0280925	0.289941	0	0	8.2638	29.5204	PRKAR1A;GPR62
907	regulation of cardiac muscle cell action potential (GO:0098901)	2/25	0.0280925	0.289941	0	0	8.2638	29.5204	DLG1;PKP2
908	glycolytic process through glucose-6-phosphate (GO:0061620)	2/25	0.0280925	0.289941	0	0	8.2638	29.5204	PKM;ENO1
909	negative regulation of signaling (GO:0023057)	2/25	0.0280925	0.289941	0	0	8.2638	29.5204	UBASH3B;HHIP
910	phosphatidylinositol dephosphorylation (GO:0046856)	2/25	0.0280925	0.289941	0	0	8.2638	29.5204	MTMR1;INPP5J
911	COPII vesicle coating (GO:0048208)	3/63	0.0285913	0.289941	0	0	4.7657	16.9404	GRIA1;TRAPPC2L;TRAPPC6B
912	vesicle coating (GO:0006901)	3/63	0.0285913	0.289941	0	0	4.7657	16.9404	GRIA1;TRAPPC2L;TRAPPC6B
913	vesicle targeting, rough ER to cis-Golgi (GO:0048207)	3/63	0.0285913	0.289941	0	0	4.7657	16.9404	GRIA1;TRAPPC2L;TRAPPC6B
914	post-translational protein modification (GO:0043687)	8/345	0.0297349	0.289941	0	0	2.2861	8.03663	APP;RAB3A;PSMD11;FBXO27;APLP2;PSMB1;STT3A;RABGGTB
915	negative regulation of intrinsic apoptotic signaling pathway (GO:2001243)	3/64	0.0297717	0.289941	0	0	4.68734	16.4722	HYOU1;ENO1;ARHGEF2
916	purine-containing compound biosynthetic process (GO:0072522)	2/26	0.0302266	0.289941	0	0	7.91907	27.7091	GMPS;GMPR
917	clathrin-dependent endocytosis (GO:0072583)	2/26	0.0302266	0.289941	0	0	7.91907	27.7091	SGIP1;DNAJC6
918	regulation of potassium ion transmembrane transporter activity (GO:1901016)	2/26	0.0302266	0.289941	0	0	7.91907	27.7091	YWHAE;DLG1
919	regulation of protein insertion into mitochondrial membrane involved in apoptotic signaling pathway (GO:1900739)	2/26	0.0302266	0.289941	0	0	7.91907	27.7091	YWHAE;NMT1
920	hippo signaling (GO:0035329)	2/26	0.0302266	0.289941	0	0	7.91907	27.7091	YWHAE;FAT4
921	negative regulation of receptor-mediated endocytosis (GO:0048261)	2/26	0.0302266	0.289941	0	0	7.91907	27.7091	APP;WDR54
922	positive regulation of protein insertion into mitochondrial membrane involved in apoptotic signaling pathway (GO:1900740)	2/26	0.0302266	0.289941	0	0	7.91907	27.7091	YWHAE;NMT1
923	regulation of neuron projection development (GO:0010975)	5/165	0.0303194	0.289941	0	0	2.99238	10.4613	MAG;PAK1;TENM3;DCC;NPTN
924	nuclear-transcribed mRNA catabolic process, nonsense-mediated decay (GO:0000184)	4/113	0.0313656	0.297029	0	0	3.50601	12.138	RPL7A;RBM8A;RPLP0;RPS13
925	ERBB signaling pathway (GO:0038127)	3/66	0.0322087	0.297029	0	0	4.53807	15.5906	BRAF;PIK3C2A;SOS1
926	positive regulation of cell death (GO:0010942)	3/66	0.0322087	0.297029	0	0	4.53807	15.5906	C1QA;CELF1;FAF1
927	protein peptidyl-prolyl isomerization (GO:0000413)	2/27	0.032423	0.297029	0	0	7.60192	26.0661	FKBP5;PPIL6
928	regulation of cardiac muscle cell contraction (GO:0086004)	2/27	0.032423	0.297029	0	0	7.60192	26.0661	DLG1;PKP2
929	calcium-ion regulated exocytosis (GO:0017156)	2/27	0.032423	0.297029	0	0	7.60192	26.0661	SYT5;VAMP7
930	presynaptic endocytosis (GO:0140238)	2/27	0.032423	0.297029	0	0	7.60192	26.0661	SYT5;AMPH
931	regulation of neuron migration (GO:2001222)	2/28	0.0346801	0.297029	0	0	7.30917	24.5704	NSMF;ARHGEF2
932	regulation of sodium ion transmembrane transport (GO:1902305)	2/28	0.0346801	0.297029	0	0	7.30917	24.5704	DLG1;GPD1L
933	negative regulation of axonogenesis (GO:0050771)	2/28	0.0346801	0.297029	0	0	7.30917	24.5704	MAG;DCC
934	phagosome acidification (GO:0090383)	2/28	0.0346801	0.297029	0	0	7.30917	24.5704	ATP6V0C;ATP6V1F
935	regulation of autophagy (GO:0010506)	6/231	0.0354771	0.297029	0	0	2.55752	8.53921	VPS29;EXOC4;ITPR1;PIK3C2A;ATP6V0C;MTDH
936	synapse assembly (GO:0007416)	3/69	0.0360536	0.297029	0	0	4.33114	14.3913	GABRB3;FARP1;SHANK2
937	glycolytic process (GO:0006096)	2/29	0.0369965	0.297029	0	0	7.03811	23.2042	PKM;ENO1
938	intrinsic apoptotic signaling pathway in response to endoplasmic reticulum stress (GO:0070059)	2/29	0.0369965	0.297029	0	0	7.03811	23.2042	DNAJC10;ITPR1
939	positive regulation of dephosphorylation (GO:0035306)	2/29	0.0369965	0.297029	0	0	7.03811	23.2042	PTPA;NSMF
940	wound healing (GO:0042060)	3/70	0.0373854	0.297029	0	0	4.26628	14.021	PAK1;RAB3A;KRT6A
941	mitochondrion organization (GO:0007005)	5/175	0.0376071	0.297029	0	0	2.81492	9.23452	MIGA1;ADCK1;MTX2;HSD17B10;GDAP1
942	protein N-linked glycosylation via asparagine (GO:0018279)	2/30	0.0393706	0.297029	0	0	6.7864	21.9522	RPN1;STT3A
943	alpha-amino acid catabolic process (GO:1901606)	2/30	0.0393706	0.297029	0	0	6.7864	21.9522	HSD17B10;ACADSB
944	cardiac muscle cell action potential (GO:0086001)	2/30	0.0393706	0.297029	0	0	6.7864	21.9522	YWHAE;PKP2
945	plasma membrane invagination (GO:0099024)	2/30	0.0393706	0.297029	0	0	6.7864	21.9522	VAMP7;SNX9
946	regulation of mitotic cell cycle (GO:0007346)	5/178	0.0399854	0.297029	0	0	2.76568	8.90341	APP;PSMD11;PSMB1;HNRNPU;ANAPC1
947	cell junction organization (GO:0034330)	3/72	0.0401238	0.297029	0	0	4.1422	13.3204	APP;C1QA;GRM5
948	regulated exocytosis (GO:0045055)	5/180	0.0416206	0.297029	0	0	2.7338	8.69118	SYT5;APP;RAB3A;VAMP7;APLP2
949	regulation of intracellular signal transduction (GO:1902531)	9/437	0.0417693	0.297029	0	0	2.0256	6.43247	PAK1;DLG1;RBBP4;PRKAR1A;PTPMT1;ARHGEF2;SOS1;WDR54;ARHGAP23
950	'de novo' posttranslational protein folding (GO:0051084)	2/31	0.0418009	0.297029	0	0	6.55206	20.8017	CCT2;SELENOF
951	regulation of cellular component size (GO:0032535)	2/31	0.0418009	0.297029	0	0	6.55206	20.8017	RAB3B;HP1BP3
952	cardiac muscle cell action potential involved in contraction (GO:0086002)	2/31	0.0418009	0.297029	0	0	6.55206	20.8017	PKP2;GPD1L
953	regulation of potassium ion transport (GO:0043266)	2/31	0.0418009	0.297029	0	0	6.55206	20.8017	DLG1;KIF5B
954	peptidyl-asparagine modification (GO:0018196)	2/31	0.0418009	0.297029	0	0	6.55206	20.8017	RPN1;STT3A
955	positive regulation of protein phosphorylation (GO:0001934)	8/371	0.0426801	0.297029	0	0	2.11952	6.68501	APP;PAK1;DDRGK1;FLOT1;NPTN;SNX9;BRAF;ARHGEF2
956	regulation of intracellular estrogen receptor signaling pathway (GO:0033146)	2/32	0.0442861	0.297029	0	0	6.33333	19.7415	PAK1;DDRGK1
957	chromatin remodeling at centromere (GO:0031055)	2/32	0.0442861	0.297029	0	0	6.33333	19.7415	CENPV;RBBP4
958	response to amino acid (GO:0043200)	2/32	0.0442861	0.297029	0	0	6.33333	19.7415	GLRB;NSMF
959	negative regulation of developmental growth (GO:0048640)	2/32	0.0442861	0.297029	0	0	6.33333	19.7415	MAG;DCC
960	peptidyl-proline modification (GO:0018208)	2/32	0.0442861	0.297029	0	0	6.33333	19.7415	FKBP5;PPIL6
961	fibroblast growth factor receptor signaling pathway (GO:0008543)	3/75	0.0444164	0.297029	0	0	3.969	12.3601	RAB14;HNRNPF;GTF2F1
962	RNA transport (GO:0050658)	3/76	0.0458961	0.297029	0	0	3.91443	12.0618	RBM8A;FLOT1;THOC6
963	regulation of cholesterol efflux (GO:0010874)	2/33	0.0468248	0.297029	0	0	6.12872	18.7621	YJEFN3;ABCA3
964	positive regulation of ATP metabolic process (GO:1903580)	2/33	0.0468248	0.297029	0	0	6.12872	18.7621	APP;ENO1
965	negative regulation of cell population proliferation (GO:0008285)	8/379	0.0473136	0.297029	0	0	2.07296	6.32452	APP;PAK1;RBBP4;CTBP1;CELF1;WNK2;SPEG;PTPN2
966	negative regulation of developmental process (GO:0051093)	3/77	0.0474	0.297029	0	0	3.86134	11.7737	DCC;ADCK1;WDR77
967	regulation of mitotic cell cycle phase transition (GO:1901990)	5/188	0.0485626	0.297029	0	0	2.61322	7.90474	YWHAE;ANLN;PSMD11;PSMB1;ANAPC1
968	autophagosome maturation (GO:0097352)	2/34	0.0494155	0.297029	0	0	5.9369	17.8552	VAMP7;GABARAP
969	positive regulation of mitochondrial outer membrane permeabilization involved in apoptotic signaling pathway (GO:1901030)	2/34	0.0494155	0.297029	0	0	5.9369	17.8552	YWHAE;NMT1
970	positive regulation of protein dephosphorylation (GO:0035307)	2/34	0.0494155	0.297029	0	0	5.9369	17.8552	PTPA;NSMF
971	protein insertion into membrane (GO:0051205)	2/34	0.0494155	0.297029	0	0	5.9369	17.8552	APP;VAPA
972	cellular response to hypoxia (GO:0071456)	4/131	0.0494774	0.297029	0	0	3.00635	9.03779	PSMD11;HP1BP3;PSMB1;HYOU1
973	positive regulation of proteasomal ubiquitin-dependent protein catabolic process (GO:0032436)	3/79	0.0504799	0.297029	0	0	3.75934	11.2261	RNF14;DDRGK1;GABARAP
974	positive regulation of ubiquitin-dependent protein catabolic process (GO:2000060)	3/79	0.0504799	0.297029	0	0	3.75934	11.2261	RNF14;DDRGK1;GABARAP
975	protein polyufmylation (GO:1990564)	1/5	0.0514138	0.297029	0	0	23.6675	70.2414	DDRGK1
976	protein processing involved in protein targeting to mitochondrion (GO:0006627)	1/5	0.0514138	0.297029	0	0	23.6675	70.2414	MIPEP
977	anion homeostasis (GO:0055081)	1/5	0.0514138	0.297029	0	0	23.6675	70.2414	GLS
978	anterograde dendritic transport (GO:0098937)	1/5	0.0514138	0.297029	0	0	23.6675	70.2414	KIF5B
979	anterograde dendritic transport of neurotransmitter receptor complex (GO:0098971)	1/5	0.0514138	0.297029	0	0	23.6675	70.2414	KIF5B
980	axon choice point recognition (GO:0016198)	1/5	0.0514138	0.297029	0	0	23.6675	70.2414	APP
981	cannabinoid signaling pathway (GO:0038171)	1/5	0.0514138	0.297029	0	0	23.6675	70.2414	CNR1
982	regulation of chloride transport (GO:2001225)	1/5	0.0514138	0.297029	0	0	23.6675	70.2414	GRM5
983	regulation of cyclase activity (GO:0031279)	1/5	0.0514138	0.297029	0	0	23.6675	70.2414	CAP1
984	regulation of DNA topoisomerase (ATP-hydrolyzing) activity (GO:2000371)	1/5	0.0514138	0.297029	0	0	23.6675	70.2414	HNRNPU
985	regulation of guanyl-nucleotide exchange factor activity (GO:1905097)	1/5	0.0514138	0.297029	0	0	23.6675	70.2414	PBXIP1
986	regulation of homophilic cell adhesion (GO:1903385)	1/5	0.0514138	0.297029	0	0	23.6675	70.2414	TENM3
987	regulation of lyase activity (GO:0051339)	1/5	0.0514138	0.297029	0	0	23.6675	70.2414	CAP1
988	constitutive secretory pathway (GO:0045054)	1/5	0.0514138	0.297029	0	0	23.6675	70.2414	RAB3A
989	CRD-mediated mRNA stabilization (GO:0070934)	1/5	0.0514138	0.297029	0	0	23.6675	70.2414	HNRNPU
990	deadenylation-independent decapping of nuclear-transcribed mRNA (GO:0031087)	1/5	0.0514138	0.297029	0	0	23.6675	70.2414	EDC3
991	drug transport (GO:0015893)	1/5	0.0514138	0.297029	0	0	23.6675	70.2414	ABCA3
992	regulation of phosphatidylinositol dephosphorylation (GO:0060304)	1/5	0.0514138	0.297029	0	0	23.6675	70.2414	MTMR1
993	regulation of plasma membrane organization (GO:1903729)	1/5	0.0514138	0.297029	0	0	23.6675	70.2414	RAB3A
994	regulation of platelet-derived growth factor receptor-beta signaling pathway (GO:2000586)	1/5	0.0514138	0.297029	0	0	23.6675	70.2414	PTPN2
995	regulation of skeletal muscle tissue development (GO:0048641)	1/5	0.0514138	0.297029	0	0	23.6675	70.2414	FLOT1
996	fatty acid omega-oxidation (GO:0010430)	1/5	0.0514138	0.297029	0	0	23.6675	70.2414	ADH5
997	glomerular visceral epithelial cell migration (GO:0090521)	1/5	0.0514138	0.297029	0	0	23.6675	70.2414	ANLN
998	histone citrullination (GO:0036414)	1/5	0.0514138	0.297029	0	0	23.6675	70.2414	PADI2
999	RNA localization to Cajal body (GO:0090670)	1/5	0.0514138	0.297029	0	0	23.6675	70.2414	CCT2
1000	scaRNA localization to Cajal body (GO:0090666)	1/5	0.0514138	0.297029	0	0	23.6675	70.2414	CCT2
1001	isocitrate metabolic process (GO:0006102)	1/5	0.0514138	0.297029	0	0	23.6675	70.2414	IDH2
1002	spliceosomal conformational changes to generate catalytic conformation (GO:0000393)	1/5	0.0514138	0.297029	0	0	23.6675	70.2414	SNRNP200
1003	stress granule disassembly (GO:0035617)	1/5	0.0514138	0.297029	0	0	23.6675	70.2414	KIF5B
1004	synaptic transmission, glycinergic (GO:0060012)	1/5	0.0514138	0.297029	0	0	23.6675	70.2414	GLRB
1005	maintenance of animal organ identity (GO:0048496)	1/5	0.0514138	0.297029	0	0	23.6675	70.2414	PKP2
1006	membrane raft distribution (GO:0031580)	1/5	0.0514138	0.297029	0	0	23.6675	70.2414	YJEFN3
1007	mitochondrial RNA 3'-end processing (GO:0000965)	1/5	0.0514138	0.297029	0	0	23.6675	70.2414	HSD17B10
1008	mitochondrial tRNA methylation (GO:0070901)	1/5	0.0514138	0.297029	0	0	23.6675	70.2414	HSD17B10
1009	negative regulation of collateral sprouting (GO:0048671)	1/5	0.0514138	0.297029	0	0	23.6675	70.2414	DCC
1010	negative regulation of histone H4 acetylation (GO:0090241)	1/5	0.0514138	0.297029	0	0	23.6675	70.2414	CTBP1
1011	negative regulation of IRE1-mediated unfolded protein response (GO:1903895)	1/5	0.0514138	0.297029	0	0	23.6675	70.2414	DDRGK1
1012	negative regulation of macrophage differentiation (GO:0045650)	1/5	0.0514138	0.297029	0	0	23.6675	70.2414	PTPN2
1013	positive regulation by host of viral genome replication (GO:0044829)	1/5	0.0514138	0.297029	0	0	23.6675	70.2414	VAPA
1014	positive regulation of attachment of spindle microtubules to kinetochore (GO:0051987)	1/5	0.0514138	0.297029	0	0	23.6675	70.2414	HNRNPU
1015	positive regulation of DNA topoisomerase (ATP-hydrolyzing) activity (GO:2000373)	1/5	0.0514138	0.297029	0	0	23.6675	70.2414	HNRNPU
1016	positive regulation of feeding behavior (GO:2000253)	1/5	0.0514138	0.297029	0	0	23.6675	70.2414	SGIP1
1017	positive regulation of fibroblast growth factor receptor signaling pathway (GO:0045743)	1/5	0.0514138	0.297029	0	0	23.6675	70.2414	NPTN
1018	positive regulation of metallopeptidase activity (GO:1905050)	1/5	0.0514138	0.297029	0	0	23.6675	70.2414	DDRGK1
1019	protein citrullination (GO:0018101)	1/5	0.0514138	0.297029	0	0	23.6675	70.2414	PADI2
1020	protein K69-linked ufmylation (GO:1990592)	1/5	0.0514138	0.297029	0	0	23.6675	70.2414	DDRGK1
1021	protein localization to membrane raft (GO:1903044)	1/5	0.0514138	0.297029	0	0	23.6675	70.2414	FLOT1
1022	regulation of regulated secretory pathway (GO:1903305)	2/35	0.052057	0.297029	0	0	5.7567	17.0135	SYT5;RAB3A
1023	respiratory system development (GO:0060541)	2/35	0.052057	0.297029	0	0	5.7567	17.0135	SMCHD1;ABCA3
1024	intracellular pH reduction (GO:0051452)	2/35	0.052057	0.297029	0	0	5.7567	17.0135	ATP6V0C;ATP6V1F
1025	peptidyl-tyrosine dephosphorylation (GO:0035335)	2/35	0.052057	0.297029	0	0	5.7567	17.0135	UBASH3B;PTPN2
1026	regulation of androgen receptor signaling pathway (GO:0060765)	2/36	0.0547478	0.297029	0	0	5.5871	16.2306	DDX5;RNF14
1027	macrophage activation (GO:0042116)	2/36	0.0547478	0.297029	0	0	5.5871	16.2306	APP;C1QA
1028	transferrin transport (GO:0033572)	2/36	0.0547478	0.297029	0	0	5.5871	16.2306	ATP6V0C;ATP6V1F
1029	proton transmembrane transport (GO:1902600)	2/37	0.0574866	0.297029	0	0	5.4272	15.5012	ATP6V0C;ATP6V1F
1030	centromere complex assembly (GO:0034508)	2/37	0.0574866	0.297029	0	0	5.4272	15.5012	CENPV;RBBP4
1031	glutamate receptor signaling pathway (GO:0007215)	2/37	0.0574866	0.297029	0	0	5.4272	15.5012	APP;GRM5
1032	lysosome localization (GO:0032418)	2/37	0.0574866	0.297029	0	0	5.4272	15.5012	RAB3A;KIF5B
1033	protein insertion into ER membrane (GO:0045048)	2/37	0.0574866	0.297029	0	0	5.4272	15.5012	APP;VAPA
1034	anaphase-promoting complex-dependent catabolic process (GO:0031145)	3/84	0.0585926	0.297029	0	0	3.52639	10.0049	PSMD11;PSMB1;ANAPC1
1035	spliceosomal snRNP assembly (GO:0000387)	2/38	0.0602722	0.297029	0	0	5.27618	14.8202	GEMIN5;WDR77
1036	positive regulation of potassium ion transport (GO:0043268)	2/38	0.0602722	0.297029	0	0	5.27618	14.8202	DLG1;KIF5B
1037	acetyl-CoA biosynthetic process from pyruvate (GO:0006086)	1/6	0.0613764	0.297029	0	0	18.933	52.8369	DLD
1038	protein ufmylation (GO:0071569)	1/6	0.0613764	0.297029	0	0	18.933	52.8369	DDRGK1
1039	purine nucleobase biosynthetic process (GO:0009113)	1/6	0.0613764	0.297029	0	0	18.933	52.8369	GMPS
1040	regulation of anion channel activity (GO:0010359)	1/6	0.0613764	0.297029	0	0	18.933	52.8369	GRM5
1041	axo-dendritic transport (GO:0008088)	1/6	0.0613764	0.297029	0	0	18.933	52.8369	APP
1042	bundle of His cell-Purkinje myocyte adhesion involved in cell communication (GO:0086073)	1/6	0.0613764	0.297029	0	0	18.933	52.8369	PKP2
1043	cell junction disassembly (GO:0150146)	1/6	0.0613764	0.297029	0	0	18.933	52.8369	C1QA
1044	cellular hyperosmotic response (GO:0071474)	1/6	0.0613764	0.297029	0	0	18.933	52.8369	ARHGEF2
1045	chromatin organization involved in negative regulation of transcription (GO:0097549)	1/6	0.0613764	0.297029	0	0	18.933	52.8369	SMCHD1
1046	contact inhibition (GO:0060242)	1/6	0.0613764	0.297029	0	0	18.933	52.8369	PAK1
1047	regulation of protein autoubiquitination (GO:1902498)	1/6	0.0613764	0.297029	0	0	18.933	52.8369	MTA1
1048	glandular epithelial cell differentiation (GO:0002067)	1/6	0.0613764	0.297029	0	0	18.933	52.8369	WDR77
1049	regulation of translational elongation (GO:0006448)	1/6	0.0613764	0.297029	0	0	18.933	52.8369	GRM5
1050	regulation of ventricular cardiac muscle cell membrane depolarization (GO:0060373)	1/6	0.0613764	0.297029	0	0	18.933	52.8369	GPD1L
1051	response to gonadotropin (GO:0034698)	1/6	0.0613764	0.297029	0	0	18.933	52.8369	NSMF
1052	membrane raft assembly (GO:0001765)	1/6	0.0613764	0.297029	0	0	18.933	52.8369	FLOT1
1053	metaphase/anaphase transition of cell cycle (GO:0044784)	1/6	0.0613764	0.297029	0	0	18.933	52.8369	ANAPC1
1054	metaphase/anaphase transition of mitotic cell cycle (GO:0007091)	1/6	0.0613764	0.297029	0	0	18.933	52.8369	ANAPC1
1055	tRNA 3'-end processing (GO:0042780)	1/6	0.0613764	0.297029	0	0	18.933	52.8369	HSD17B10
1056	negative regulation of chemokine-mediated signaling pathway (GO:0070100)	1/6	0.0613764	0.297029	0	0	18.933	52.8369	PADI2
1057	negative regulation of T cell differentiation in thymus (GO:0033085)	1/6	0.0613764	0.297029	0	0	18.933	52.8369	PTPN2
1058	neuroblast proliferation (GO:0007405)	1/6	0.0613764	0.297029	0	0	18.933	52.8369	EML1
1059	peroxisome proliferator activated receptor signaling pathway (GO:0035357)	1/6	0.0613764	0.297029	0	0	18.933	52.8369	PDK3
1060	plasma membrane raft assembly (GO:0044854)	1/6	0.0613764	0.297029	0	0	18.933	52.8369	FLOT1
1061	positive regulation of gluconeogenesis (GO:0045722)	1/6	0.0613764	0.297029	0	0	18.933	52.8369	PTPN2
1062	positive regulation of I-kappaB phosphorylation (GO:1903721)	1/6	0.0613764	0.297029	0	0	18.933	52.8369	DDRGK1
1063	positive regulation of plasminogen activation (GO:0010756)	1/6	0.0613764	0.297029	0	0	18.933	52.8369	ENO1
1064	positive regulation of toll-like receptor 3 signaling pathway (GO:0034141)	1/6	0.0613764	0.297029	0	0	18.933	52.8369	FLOT1
1065	presynaptic active zone organization (GO:1990709)	1/6	0.0613764	0.297029	0	0	18.933	52.8369	RAB3A
1066	protein geranylgeranylation (GO:0018344)	1/6	0.0613764	0.297029	0	0	18.933	52.8369	RABGGTB
1067	regulation of small GTPase mediated signal transduction (GO:0051056)	4/141	0.0615689	0.297029	0	0	2.78549	7.76482	ARHGEF2;SOS1;CD2AP;ARHGAP23
1068	regulation of neuron death (GO:1901214)	3/86	0.0619994	0.297029	0	0	3.44107	9.56834	C1QA;DCC;NSMF
1069	positive regulation of proteasomal protein catabolic process (GO:1901800)	3/86	0.0619994	0.297029	0	0	3.44107	9.56834	RNF14;DDRGK1;GABARAP
1070	regulation of protein phosphorylation (GO:0001932)	6/266	0.0622136	0.297029	0	0	2.20928	6.13556	APP;PAK1;GRM5;DNAJC10;FLOT1;NPTN
1071	chromatin organization (GO:0006325)	4/142	0.0628566	0.297029	0	0	2.76516	7.65092	PAK1;RBBP4;HP1BP3;PADI2
1072	regulation of dendrite development (GO:0050773)	2/39	0.0631032	0.297029	0	0	5.13332	14.1833	DCC;NSMF
1073	regulation of exit from mitosis (GO:0007096)	2/39	0.0631032	0.297029	0	0	5.13332	14.1833	ANLN;ANAPC1
1074	regulation of heart rate by cardiac conduction (GO:0086091)	2/39	0.0631032	0.297029	0	0	5.13332	14.1833	YWHAE;PKP2
1075	regulation of ion transmembrane transporter activity (GO:0032412)	2/39	0.0631032	0.297029	0	0	5.13332	14.1833	YWHAE;GPD1L
1076	regulation of protein tyrosine kinase activity (GO:0061097)	2/39	0.0631032	0.297029	0	0	5.13332	14.1833	APP;GRM5
1077	phospholipid dephosphorylation (GO:0046839)	2/39	0.0631032	0.297029	0	0	5.13332	14.1833	MTMR1;INPP5J
1078	protein-containing complex assembly (GO:0065003)	6/267	0.0631149	0.297029	0	0	2.2007	6.08009	GRIA1;TRAPPC2L;TRAPPC6B;GEMIN5;SNX9;CD2AP
1079	positive regulation of cell population proliferation (GO:0008284)	9/474	0.0632565	0.297029	0	0	1.86086	5.137	PAK1;DDRGK1;DNAJA2;S100A6;HNRNPU;SHANK2;WDR77;KRT6A;COPS9
1080	protein-DNA complex assembly (GO:0065004)	4/143	0.0641586	0.297029	0	0	2.74513	7.53921	CENPV;PSMD11;H2BC3;PSMB1
1081	receptor-mediated endocytosis (GO:0006898)	4/143	0.0641586	0.297029	0	0	2.74513	7.53921	SGIP1;DNAJC6;SNX9;HYOU1
1082	monocarboxylic acid metabolic process (GO:0032787)	4/143	0.0641586	0.297029	0	0	2.74513	7.53921	CKB;ACADSB;DLD;ACSF2
1083	neuron development (GO:0048666)	4/143	0.0641586	0.297029	0	0	2.74513	7.53921	APP;TENM3;VAPA;RAB35
1084	intracellular protein transport (GO:0006886)	7/336	0.0648016	0.297029	0	0	2.03972	5.58155	VPS29;ARF1;RAB14;NUP85;SNX9;ARHGEF2;GABARAP
1085	proteasomal protein catabolic process (GO:0010498)	5/205	0.0654566	0.297029	0	0	2.38902	6.51336	PSMD11;MTA1;FAF1;PCBP2;PSMB1
1086	metal ion transport (GO:0030001)	3/88	0.0654966	0.297029	0	0	3.35976	9.15789	NIPA1;ITPR1;CACNA1A
1087	regulation of sodium ion transmembrane transporter activity (GO:2000649)	2/40	0.0659785	0.297029	0	0	4.99798	13.5866	WNK2;GPD1L
1088	synaptic vesicle exocytosis (GO:0016079)	2/40	0.0659785	0.297029	0	0	4.99798	13.5866	SYT5;RAB3A
1089	regulation of cation channel activity (GO:2001257)	3/89	0.0672786	0.297029	0	0	3.32053	8.96181	GRIA1;APP;DLG1
1090	SCF-dependent proteasomal ubiquitin-dependent protein catabolic process (GO:0031146)	3/89	0.0672786	0.297029	0	0	3.32053	8.96181	PSMD11;FBXO27;PSMB1
1091	regulation of mRNA stability (GO:0043488)	4/146	0.0681488	0.297029	0	0	2.68672	7.2167	PSMD11;CELF1;PSMB1;HNRNPU
1092	carbohydrate catabolic process (GO:0016052)	2/41	0.0688968	0.297029	0	0	4.86958	13.0268	PKM;ENO1
1093	regulation of protein dephosphorylation (GO:0035304)	2/41	0.0688968	0.297029	0	0	4.86958	13.0268	PTPA;NSMF
1094	SRP-dependent cotranslational protein targeting to membrane (GO:0006614)	3/90	0.0690826	0.297029	0	0	3.28219	8.7715	RPL7A;RPLP0;RPS13
1095	negative regulation of apoptotic process (GO:0043066)	9/485	0.0707927	0.297029	0	0	1.81682	4.81094	YWHAE;PRDX5;MAG;DDRGK1;RASA1;BRAF;UBE2Z;MTDH;THOC6
1096	regulation of stem cell differentiation (GO:2000736)	3/91	0.0709084	0.297029	0	0	3.24473	8.58675	PSMD11;PSMB1;HNRNPU
1097	positive regulation of supramolecular fiber organization (GO:1902905)	3/91	0.0709084	0.297029	0	0	3.24473	8.58675	APP;PAK1;SNX9
1098	adenylate cyclase-activating dopamine receptor signaling pathway (GO:0007191)	1/7	0.0712349	0.297029	0	0	15.7767	41.6785	GNAL
1099	aldehyde catabolic process (GO:0046185)	1/7	0.0712349	0.297029	0	0	15.7767	41.6785	ADH5
1100	cardiac muscle cell-cardiac muscle cell adhesion (GO:0086042)	1/7	0.0712349	0.297029	0	0	15.7767	41.6785	PKP2
1101	regulation of chromatin assembly or disassembly (GO:0001672)	1/7	0.0712349	0.297029	0	0	15.7767	41.6785	PADI2
1102	cardiolipin biosynthetic process (GO:0032049)	1/7	0.0712349	0.297029	0	0	15.7767	41.6785	PTPMT1
1103	regulation of entry of bacterium into host cell (GO:2000535)	1/7	0.0712349	0.297029	0	0	15.7767	41.6785	KRT6A
1104	cellular response to gonadotropin stimulus (GO:0071371)	1/7	0.0712349	0.297029	0	0	15.7767	41.6785	NSMF
1105	cellular response to histamine (GO:0071420)	1/7	0.0712349	0.297029	0	0	15.7767	41.6785	GABRB3
1106	cellular response to platelet-derived growth factor stimulus (GO:0036120)	1/7	0.0712349	0.297029	0	0	15.7767	41.6785	MARS1
1107	regulation of histamine secretion by mast cell (GO:1903593)	1/7	0.0712349	0.297029	0	0	15.7767	41.6785	VAMP7
1108	regulation of I-kappaB phosphorylation (GO:1903719)	1/7	0.0712349	0.297029	0	0	15.7767	41.6785	DDRGK1
1109	chemical homeostasis within a tissue (GO:0048875)	1/7	0.0712349	0.297029	0	0	15.7767	41.6785	ABCA3
1110	cleavage furrow formation (GO:0036089)	1/7	0.0712349	0.297029	0	0	15.7767	41.6785	SNX9
1111	collagen-activated tyrosine kinase receptor signaling pathway (GO:0038063)	1/7	0.0712349	0.297029	0	0	15.7767	41.6785	UBASH3B
1112	creatine metabolic process (GO:0006600)	1/7	0.0712349	0.297029	0	0	15.7767	41.6785	CKB
1113	regulation of metallopeptidase activity (GO:1905048)	1/7	0.0712349	0.297029	0	0	15.7767	41.6785	DDRGK1
1114	dense core granule cytoskeletal transport (GO:0099519)	1/7	0.0712349	0.297029	0	0	15.7767	41.6785	KIF5B
1115	desmosome organization (GO:0002934)	1/7	0.0712349	0.297029	0	0	15.7767	41.6785	PKP2
1116	regulation of phospholipid transport (GO:2001138)	1/7	0.0712349	0.297029	0	0	15.7767	41.6785	ABCA3
1117	regulation of potassium ion export across plasma membrane (GO:1903764)	1/7	0.0712349	0.297029	0	0	15.7767	41.6785	DLG1
1118	establishment of centrosome localization (GO:0051660)	1/7	0.0712349	0.297029	0	0	15.7767	41.6785	DLG1
1119	regulation of vesicle size (GO:0097494)	1/7	0.0712349	0.297029	0	0	15.7767	41.6785	RAB3B
1120	hyperosmotic response (GO:0006972)	1/7	0.0712349	0.297029	0	0	15.7767	41.6785	ARHGEF2
1121	ribonucleoprotein complex disassembly (GO:0032988)	1/7	0.0712349	0.297029	0	0	15.7767	41.6785	KIF5B
1122	substrate-dependent cell migration, cell extension (GO:0006930)	1/7	0.0712349	0.297029	0	0	15.7767	41.6785	CD2AP
1123	surfactant homeostasis (GO:0043129)	1/7	0.0712349	0.297029	0	0	15.7767	41.6785	ABCA3
1124	maintenance of synapse structure (GO:0099558)	1/7	0.0712349	0.297029	0	0	15.7767	41.6785	RAB3A
1125	thyroid hormone transport (GO:0070327)	1/7	0.0712349	0.297029	0	0	15.7767	41.6785	CRYM
1126	white fat cell differentiation (GO:0050872)	1/7	0.0712349	0.297029	0	0	15.7767	41.6785	CTBP1
1127	negative regulation by host of viral genome replication (GO:0044828)	1/7	0.0712349	0.297029	0	0	15.7767	41.6785	VAPA
1128	negative regulation of interferon-gamma-mediated signaling pathway (GO:0060336)	1/7	0.0712349	0.297029	0	0	15.7767	41.6785	PTPN2
1129	negative regulation of low-density lipoprotein receptor activity (GO:1905598)	1/7	0.0712349	0.297029	0	0	15.7767	41.6785	APP
1130	negative regulation of p38MAPK cascade (GO:1903753)	1/7	0.0712349	0.297029	0	0	15.7767	41.6785	DLG1
1131	negative regulation of response to interferon-gamma (GO:0060331)	1/7	0.0712349	0.297029	0	0	15.7767	41.6785	PTPN2
1132	nose development (GO:0043584)	1/7	0.0712349	0.297029	0	0	15.7767	41.6785	SMCHD1
1133	nuclear-transcribed mRNA catabolic process, deadenylation-independent decay (GO:0031086)	1/7	0.0712349	0.297029	0	0	15.7767	41.6785	EDC3
1134	nucleobase biosynthetic process (GO:0046112)	1/7	0.0712349	0.297029	0	0	15.7767	41.6785	GMPS
1135	positive regulation of cAMP-mediated signaling (GO:0043950)	1/7	0.0712349	0.297029	0	0	15.7767	41.6785	GPR62
1136	positive regulation of cytoplasmic translation (GO:2000767)	1/7	0.0712349	0.297029	0	0	15.7767	41.6785	PKM
1137	positive regulation of intracellular estrogen receptor signaling pathway (GO:0033148)	1/7	0.0712349	0.297029	0	0	15.7767	41.6785	PAK1
1138	positive regulation of microtubule nucleation (GO:0090063)	1/7	0.0712349	0.297029	0	0	15.7767	41.6785	PAK1
1139	positive regulation of potassium ion import across plasma membrane (GO:1903288)	1/7	0.0712349	0.297029	0	0	15.7767	41.6785	WNK2
1140	heterophilic cell-cell adhesion via plasma membrane cell adhesion molecules (GO:0007157)	2/42	0.0718569	0.298066	0	0	4.7476	12.5008	TENM3;FAT4
1141	positive regulation of ATPase activity (GO:0032781)	2/42	0.0718569	0.298066	0	0	4.7476	12.5008	DNAJC10;HNRNPU
1142	cellular response to fibroblast growth factor stimulus (GO:0044344)	3/92	0.0727558	0.300235	0	0	3.20811	8.40732	RAB14;HNRNPF;GTF2F1
1143	negative regulation of mitotic cell cycle phase transition (GO:1901991)	3/92	0.0727558	0.300235	0	0	3.20811	8.40732	DLG1;PSMD11;PSMB1
1144	plasma membrane bounded cell projection assembly (GO:0120031)	6/278	0.0735367	0.302676	0	0	2.11051	5.50837	DNAH5;SPATA13;INPP5E;EXOC4;EXOC5;CD2AP
1145	cellular protein metabolic process (GO:0044267)	8/417	0.0737392	0.302729	0	0	1.87669	4.89293	APP;RPL7A;ABCA3;APLP2;RPN1;RPLP0;RABGGTB;RPS13
1146	positive regulation of peptidyl-serine phosphorylation (GO:0033138)	3/93	0.0746247	0.305051	0	0	3.1723	8.23303	APP;PAK1;BRAF
1147	cotranslational protein targeting to membrane (GO:0006613)	3/94	0.0765147	0.305051	0	0	3.13728	8.06367	RPL7A;RPLP0;RPS13
1148	negative regulation of MAPK cascade (GO:0043409)	3/94	0.0765147	0.305051	0	0	3.13728	8.06367	DLG1;WNK2;PTPN2
1149	positive regulation of Wnt signaling pathway (GO:0030177)	4/153	0.0779452	0.305051	0	0	2.55959	6.53143	PSMD11;WNK2;PSMB1;ATP6V0C
1150	regulation of cell cycle phase transition (GO:1901987)	3/95	0.0784258	0.305051	0	0	3.10302	7.89907	PSMD11;PSMB1;ANAPC1
1151	mRNA metabolic process (GO:0016071)	3/95	0.0784258	0.305051	0	0	3.10302	7.89907	DDX5;CELF1;PCBP2
1152	organelle assembly (GO:0070925)	8/425	0.080253	0.305051	0	0	1.83992	4.64133	ANLN;ABCA3;DNAH5;INPP5E;EXOC4;EXOC5;GABARAP;EDC3
1153	ubiquitin-dependent protein catabolic process (GO:0006511)	7/354	0.0804256	0.305051	0	0	1.93213	4.86978	PSMD11;MTA1;RNF14;FAF1;PCBP2;PSMB1;ANAPC1
1154	protein localization to presynapse (GO:1905383)	1/8	0.0809903	0.305051	0	0	13.5222	33.9871	KIF5B
1155	anterograde axonal protein transport (GO:0099641)	1/8	0.0809903	0.305051	0	0	13.5222	33.9871	KIF5B
1156	regulation of acetyl-CoA biosynthetic process from pyruvate (GO:0010510)	1/8	0.0809903	0.305051	0	0	13.5222	33.9871	PDK3
1157	regulation of acyl-CoA biosynthetic process (GO:0050812)	1/8	0.0809903	0.305051	0	0	13.5222	33.9871	PDK3
1158	axo-dendritic protein transport (GO:0099640)	1/8	0.0809903	0.305051	0	0	13.5222	33.9871	KIF5B
1159	regulation of chemokine-mediated signaling pathway (GO:0070099)	1/8	0.0809903	0.305051	0	0	13.5222	33.9871	PADI2
1160	regulation of collateral sprouting (GO:0048670)	1/8	0.0809903	0.305051	0	0	13.5222	33.9871	DCC
1161	regulation of dopamine uptake involved in synaptic transmission (GO:0051584)	1/8	0.0809903	0.305051	0	0	13.5222	33.9871	RAB3B
1162	cytoplasmic sequestering of NF-kappaB (GO:0007253)	1/8	0.0809903	0.305051	0	0	13.5222	33.9871	FAF1
1163	regulation of myeloid leukocyte differentiation (GO:0002761)	1/8	0.0809903	0.305051	0	0	13.5222	33.9871	UBASH3B
1164	regulation of nitrogen compound metabolic process (GO:0051171)	1/8	0.0809903	0.305051	0	0	13.5222	33.9871	ABCA3
1165	regulation of toll-like receptor 3 signaling pathway (GO:0034139)	1/8	0.0809903	0.305051	0	0	13.5222	33.9871	FLOT1
1166	ribosome disassembly (GO:0032790)	1/8	0.0809903	0.305051	0	0	13.5222	33.9871	DENR
1167	translocation of molecules into host (GO:0044417)	1/8	0.0809903	0.305051	0	0	13.5222	33.9871	THOC6
1168	mitochondrial tRNA processing (GO:0090646)	1/8	0.0809903	0.305051	0	0	13.5222	33.9871	HSD17B10
1169	vascular associated smooth muscle contraction (GO:0014829)	1/8	0.0809903	0.305051	0	0	13.5222	33.9871	PIK3C2A
1170	viral mRNA export from host cell nucleus (GO:0046784)	1/8	0.0809903	0.305051	0	0	13.5222	33.9871	THOC6
1171	negative regulation of cAMP-dependent protein kinase activity (GO:2000480)	1/8	0.0809903	0.305051	0	0	13.5222	33.9871	PRKAR1A
1172	negative regulation of long-term synaptic potentiation (GO:1900272)	1/8	0.0809903	0.305051	0	0	13.5222	33.9871	APP
1173	negative regulation of mitochondrial fusion (GO:0010637)	1/8	0.0809903	0.305051	0	0	13.5222	33.9871	ADCK1
1174	negative regulation of sodium ion transport (GO:0010766)	1/8	0.0809903	0.305051	0	0	13.5222	33.9871	WNK2
1175	phosphatidylinositol-3-phosphate biosynthetic process (GO:0036092)	1/8	0.0809903	0.305051	0	0	13.5222	33.9871	PIK3C2A
1176	positive regulation of intracellular steroid hormone receptor signaling pathway (GO:0033145)	1/8	0.0809903	0.305051	0	0	13.5222	33.9871	PAK1
1177	positive regulation of isomerase activity (GO:0010912)	1/8	0.0809903	0.305051	0	0	13.5222	33.9871	HNRNPU
1178	positive regulation of muscle contraction (GO:0045933)	1/8	0.0809903	0.305051	0	0	13.5222	33.9871	ENO1
1179	postsynapse organization (GO:0099173)	1/8	0.0809903	0.305051	0	0	13.5222	33.9871	ARF1
1180	protein localization to microtubule (GO:0035372)	1/8	0.0809903	0.305051	0	0	13.5222	33.9871	HNRNPU
1181	positive regulation of programmed cell death (GO:0043068)	6/286	0.0816995	0.306998	0	0	2.04937	5.13307	PTPA;MTCH1;FAF1;ARHGEF2;UBE2Z;SOS1
1182	establishment of protein localization to extracellular region (GO:0035592)	2/46	0.0840915	0.314486	0	0	4.31512	10.6836	RAB3B;RAB3A
1183	spliceosomal complex assembly (GO:0000245)	2/46	0.0840915	0.314486	0	0	4.31512	10.6836	CELF1;SNRNP200
1184	regulation of neuron apoptotic process (GO:0043523)	3/98	0.0842829	0.314486	0	0	3.00458	7.43205	MAG;RASA1;NSMF
1185	cellular response to starvation (GO:0009267)	4/158	0.0853506	0.315377	0	0	2.47585	6.09305	MARS1;ATP6V0C;GABARAP;ATP6V1F
1186	cognition (GO:0050890)	2/48	0.0904295	0.315377	0	0	4.12709	9.91816	APP;GRM5
1187	regulation of protein metabolic process (GO:0051246)	2/48	0.0904295	0.315377	0	0	4.12709	9.91816	APP;FAF1
1188	Golgi to plasma membrane transport (GO:0006893)	2/48	0.0904295	0.315377	0	0	4.12709	9.91816	EXOC4;EXOC5
1189	positive regulation of endocytosis (GO:0045807)	2/48	0.0904295	0.315377	0	0	4.12709	9.91816	SGIP1;FLOT1
1190	purine nucleobase metabolic process (GO:0006144)	1/9	0.0906438	0.315377	0	0	11.8313	28.4049	GMPS
1191	astral microtubule organization (GO:0030953)	1/9	0.0906438	0.315377	0	0	11.8313	28.4049	DLG1
1192	regulation of cell adhesion molecule production (GO:0060353)	1/9	0.0906438	0.315377	0	0	11.8313	28.4049	FLOT1
1193	bundle of His cell to Purkinje myocyte communication (GO:0086069)	1/9	0.0906438	0.315377	0	0	11.8313	28.4049	PKP2
1194	cellular response to muramyl dipeptide (GO:0071225)	1/9	0.0906438	0.315377	0	0	11.8313	28.4049	ARHGEF2
1195	regulation of histone H4 acetylation (GO:0090239)	1/9	0.0906438	0.315377	0	0	11.8313	28.4049	CTBP1
1196	collagen-activated signaling pathway (GO:0038065)	1/9	0.0906438	0.315377	0	0	11.8313	28.4049	UBASH3B
1197	complement activation, classical pathway (GO:0006958)	1/9	0.0906438	0.315377	0	0	11.8313	28.4049	C1QA
1198	cytolysis by host of symbiont cells (GO:0051838)	1/9	0.0906438	0.315377	0	0	11.8313	28.4049	KRT6A
1199	cytolysis in other organism involved in symbiotic interaction (GO:0051801)	1/9	0.0906438	0.315377	0	0	11.8313	28.4049	KRT6A
1200	regulation of RNA polymerase II regulatory region sequence-specific DNA binding (GO:1903025)	1/9	0.0906438	0.315377	0	0	11.8313	28.4049	DDRGK1
1201	regulation of skeletal muscle cell differentiation (GO:2001014)	1/9	0.0906438	0.315377	0	0	11.8313	28.4049	DDX5
1202	regulation of vesicle fusion (GO:0031338)	1/9	0.0906438	0.315377	0	0	11.8313	28.4049	RAB3A
1203	hormone transport (GO:0009914)	1/9	0.0906438	0.315377	0	0	11.8313	28.4049	CRYM
1204	synapse pruning (GO:0098883)	1/9	0.0906438	0.315377	0	0	11.8313	28.4049	C1QA
1205	mitochondrial tRNA modification (GO:0070900)	1/9	0.0906438	0.315377	0	0	11.8313	28.4049	HSD17B10
1206	negative regulation of bone resorption (GO:0045779)	1/9	0.0906438	0.315377	0	0	11.8313	28.4049	UBASH3B
1207	negative regulation of lipid localization (GO:1905953)	1/9	0.0906438	0.315377	0	0	11.8313	28.4049	PTPN2
1208	negative regulation of necroptotic process (GO:0060546)	1/9	0.0906438	0.315377	0	0	11.8313	28.4049	ARHGEF2
1209	negative regulation of pathway-restricted SMAD protein phosphorylation (GO:0060394)	1/9	0.0906438	0.315377	0	0	11.8313	28.4049	SNX25
1210	neuronal ion channel clustering (GO:0045161)	1/9	0.0906438	0.315377	0	0	11.8313	28.4049	MTCH1
1211	phosphatidylglycerol biosynthetic process (GO:0006655)	1/9	0.0906438	0.315377	0	0	11.8313	28.4049	PTPMT1
1212	positive regulation of ATP biosynthetic process (GO:2001171)	1/9	0.0906438	0.315377	0	0	11.8313	28.4049	ENO1
1213	positive regulation of cell-cell adhesion mediated by cadherin (GO:2000049)	1/9	0.0906438	0.315377	0	0	11.8313	28.4049	FLOT1
1214	positive regulation of mast cell degranulation (GO:0043306)	1/9	0.0906438	0.315377	0	0	11.8313	28.4049	VAMP7
1215	positive regulation of protein polyubiquitination (GO:1902916)	1/9	0.0906438	0.315377	0	0	11.8313	28.4049	GABARAP
1216	regulation of cell death (GO:0010941)	3/102	0.0923736	0.318619	0	0	2.88259	6.86609	CELF1;DCC;FAF1
1217	cell junction assembly (GO:0034329)	3/102	0.0923736	0.318619	0	0	2.88259	6.86609	FARP1;PKP2;SHANK2
1218	regulation of proteasomal ubiquitin-dependent protein catabolic process (GO:0032434)	3/102	0.0923736	0.318619	0	0	2.88259	6.86609	DDRGK1;RNF14;GABARAP
1219	intrinsic apoptotic signaling pathway (GO:0097193)	3/102	0.0923736	0.318619	0	0	2.88259	6.86609	DDX5;DNAJC10;ITPR1
1220	inner mitochondrial membrane organization (GO:0007007)	2/49	0.0936499	0.321632	0	0	4.03908	9.56531	ATP5PB;MTX2
1221	negative regulation of cell projection organization (GO:0031345)	2/49	0.0936499	0.321632	0	0	4.03908	9.56531	MAG;DCC
1222	protein targeting to ER (GO:0045047)	3/103	0.094445	0.323667	0	0	2.85362	6.7338	RPL7A;RPLP0;RPS13
1223	translational elongation (GO:0006414)	3/104	0.0965354	0.325118	0	0	2.82523	6.60494	EEF1D;MRPS31;EEF2
1224	chloride transmembrane transport (GO:1902476)	2/50	0.096903	0.325118	0	0	3.95473	9.23051	GABRB3;GLRB
1225	iron ion transport (GO:0006826)	2/50	0.096903	0.325118	0	0	3.95473	9.23051	ATP6V0C;ATP6V1F
1226	regulation of axonogenesis (GO:0050770)	2/51	0.100188	0.325118	0	0	3.87382	8.91253	MAG;PAK1
1227	regulation of cellular amine metabolic process (GO:0033238)	2/51	0.100188	0.325118	0	0	3.87382	8.91253	PSMD11;PSMB1
1228	protein prenylation (GO:0018342)	1/10	0.100196	0.325118	0	0	10.5162	24.1939	RABGGTB
1229	regulation of microtubule nucleation (GO:0010968)	1/10	0.100196	0.325118	0	0	10.5162	24.1939	PAK1
1230	dicarboxylic acid biosynthetic process (GO:0043650)	1/10	0.100196	0.325118	0	0	10.5162	24.1939	GLS
1231	DNA replication-dependent nucleosome assembly (GO:0006335)	1/10	0.100196	0.325118	0	0	10.5162	24.1939	RBBP4
1232	DNA replication-dependent nucleosome organization (GO:0034723)	1/10	0.100196	0.325118	0	0	10.5162	24.1939	RBBP4
1233	regulation of protein neddylation (GO:2000434)	1/10	0.100196	0.325118	0	0	10.5162	24.1939	COPS9
1234	formation of translation preinitiation complex (GO:0001731)	1/10	0.100196	0.325118	0	0	10.5162	24.1939	DENR
1235	response to histamine (GO:0034776)	1/10	0.100196	0.325118	0	0	10.5162	24.1939	GABRB3
1236	serine family amino acid catabolic process (GO:0009071)	1/10	0.100196	0.325118	0	0	10.5162	24.1939	DLD
1237	ionotropic glutamate receptor signaling pathway (GO:0035235)	1/10	0.100196	0.325118	0	0	10.5162	24.1939	APP
1238	methylguanosine-cap decapping (GO:0110156)	1/10	0.100196	0.325118	0	0	10.5162	24.1939	EDC3
1239	modulation by symbiont of host process (GO:0044003)	1/10	0.100196	0.325118	0	0	10.5162	24.1939	ENO1
1240	negative regulation of peptidyl-lysine acetylation (GO:2000757)	1/10	0.100196	0.325118	0	0	10.5162	24.1939	CTBP1
1241	negative regulation of tyrosine phosphorylation of STAT protein (GO:0042532)	1/10	0.100196	0.325118	0	0	10.5162	24.1939	PTPN2
1242	neuron projection maintenance (GO:1990535)	1/10	0.100196	0.325118	0	0	10.5162	24.1939	APP
1243	positive regulation of behavior (GO:0048520)	1/10	0.100196	0.325118	0	0	10.5162	24.1939	SGIP1
1244	positive regulation of establishment of protein localization to telomere (GO:1904851)	1/10	0.100196	0.325118	0	0	10.5162	24.1939	CCT2
1245	positive regulation of myoblast fusion (GO:1901741)	1/10	0.100196	0.325118	0	0	10.5162	24.1939	FLOT1
1246	positive regulation of skeletal muscle tissue development (GO:0048643)	1/10	0.100196	0.325118	0	0	10.5162	24.1939	FLOT1
1247	positive regulation of transcription of nucleolar large rRNA by RNA polymerase I (GO:1901838)	1/10	0.100196	0.325118	0	0	10.5162	24.1939	MARS1
1248	protein localization to endosome (GO:0036010)	1/10	0.100196	0.325118	0	0	10.5162	24.1939	RAB35
1249	cellular response to peptide hormone stimulus (GO:0071375)	3/106	0.100772	0.325118	0	0	2.77009	6.35704	PKM;PRKAR1A;MARS1
1250	small GTPase mediated signal transduction (GO:0007264)	3/106	0.100772	0.325118	0	0	2.77009	6.35704	MRAS;KSR2;SOS1
1251	protein localization to nucleus (GO:0034504)	3/106	0.100772	0.325118	0	0	2.77009	6.35704	YWHAE;NUP85;HNRNPU
1252	regulation of exocytosis (GO:0017157)	2/52	0.103504	0.325976	0	0	3.79615	8.61024	RAB3B;RAB3A
1253	regulation of telomere maintenance via telomerase (GO:0032210)	2/52	0.103504	0.325976	0	0	3.79615	8.61024	CCT2;HNRNPU
1254	plasma membrane bounded cell projection morphogenesis (GO:0120039)	2/52	0.103504	0.325976	0	0	3.79615	8.61024	PAK1;DCLK1
1255	positive regulation of protein localization to cell periphery (GO:1904377)	2/52	0.103504	0.325976	0	0	3.79615	8.61024	DLG1;KIF5B
1256	positive regulation of protein localization to plasma membrane (GO:1903078)	2/52	0.103504	0.325976	0	0	3.79615	8.61024	DLG1;KIF5B
1257	protein homotetramerization (GO:0051289)	2/52	0.103504	0.325976	0	0	3.79615	8.61024	HSD17B10;GLS
1258	cell-cell adhesion via plasma-membrane adhesion molecules (GO:0098742)	4/170	0.104455	0.325976	0	0	2.29547	5.18548	MAG;TENM3;NPTN;FAT4
1259	regulation of ERK1 and ERK2 cascade (GO:0070372)	5/238	0.106419	0.325976	0	0	2.04721	4.58651	APP;DLG1;WNK2;BRAF;PTPN2
1260	modulation of chemical synaptic transmission (GO:0050804)	3/109	0.107265	0.325976	0	0	2.69128	6.00815	APP;GRM5;CACNA1A
1261	negative regulation of programmed cell death (GO:0043069)	7/381	0.107609	0.325976	0	0	1.79015	3.99071	PRDX5;DDRGK1;RASA1;BRAF;UBE2Z;MTDH;THOC6
1262	positive regulation of apoptotic process (GO:0043065)	6/310	0.109077	0.325976	0	0	1.88526	4.17716	PTPA;MTCH1;FAF1;ARHGEF2;UBE2Z;SOS1
1263	camera-type eye morphogenesis (GO:0048593)	1/11	0.109649	0.325976	0	0	9.46411	20.9202	TENM3
1264	cardiac muscle cell membrane repolarization (GO:0099622)	1/11	0.109649	0.325976	0	0	9.46411	20.9202	YWHAE
1265	regulation of establishment of protein localization to telomere (GO:0070203)	1/11	0.109649	0.325976	0	0	9.46411	20.9202	CCT2
1266	chromatin-mediated maintenance of transcription (GO:0048096)	1/11	0.109649	0.325976	0	0	9.46411	20.9202	PADI2
1267	regulation of microtubule-based movement (GO:0060632)	1/11	0.109649	0.325976	0	0	9.46411	20.9202	NEFH
1268	regulation of mitochondrial fusion (GO:0010635)	1/11	0.109649	0.325976	0	0	9.46411	20.9202	ADCK1
1269	regulation of protein localization to Cajal body (GO:1904869)	1/11	0.109649	0.325976	0	0	9.46411	20.9202	CCT2
1270	glutamine family amino acid biosynthetic process (GO:0009084)	1/11	0.109649	0.325976	0	0	9.46411	20.9202	GLS
1271	hematopoietic stem cell proliferation (GO:0071425)	1/11	0.109649	0.325976	0	0	9.46411	20.9202	YJEFN3
1272	hepatocyte growth factor receptor signaling pathway (GO:0048012)	1/11	0.109649	0.325976	0	0	9.46411	20.9202	PAK1
1273	humoral immune response mediated by circulating immunoglobulin (GO:0002455)	1/11	0.109649	0.325976	0	0	9.46411	20.9202	C1QA
1274	inhibitory synapse assembly (GO:1904862)	1/11	0.109649	0.325976	0	0	9.46411	20.9202	GABRB3
1275	inositol phosphate dephosphorylation (GO:0046855)	1/11	0.109649	0.325976	0	0	9.46411	20.9202	INPP5J
1276	synaptic vesicle transport (GO:0048489)	1/11	0.109649	0.325976	0	0	9.46411	20.9202	KIF5B
1277	mitochondrial protein processing (GO:0034982)	1/11	0.109649	0.325976	0	0	9.46411	20.9202	MIPEP
1278	vasoconstriction (GO:0042310)	1/11	0.109649	0.325976	0	0	9.46411	20.9202	PIK3C2A
1279	negative regulation of activated T cell proliferation (GO:0046007)	1/11	0.109649	0.325976	0	0	9.46411	20.9202	PRKAR1A
1280	negative regulation of bone remodeling (GO:0046851)	1/11	0.109649	0.325976	0	0	9.46411	20.9202	UBASH3B
1281	negative regulation of calcium ion transmembrane transport (GO:1903170)	1/11	0.109649	0.325976	0	0	9.46411	20.9202	YWHAE
1282	negative regulation of defense response to virus (GO:0050687)	1/11	0.109649	0.325976	0	0	9.46411	20.9202	PCBP2
1283	negative regulation of lymphocyte migration (GO:2000402)	1/11	0.109649	0.325976	0	0	9.46411	20.9202	PADI2
1284	negative regulation of platelet-derived growth factor receptor signaling pathway (GO:0010642)	1/11	0.109649	0.325976	0	0	9.46411	20.9202	PTPN2
1285	negative regulation of programmed necrotic cell death (GO:0062099)	1/11	0.109649	0.325976	0	0	9.46411	20.9202	ARHGEF2
1286	phosphorylated carbohydrate dephosphorylation (GO:0046838)	1/11	0.109649	0.325976	0	0	9.46411	20.9202	INPP5J
1287	positive regulation by host of viral process (GO:0044794)	1/11	0.109649	0.325976	0	0	9.46411	20.9202	VAPA
1288	positive regulation of phospholipid transport (GO:2001140)	1/11	0.109649	0.325976	0	0	9.46411	20.9202	ABCA3
1289	positive regulation of production of miRNAs involved in gene silencing by miRNA (GO:1903800)	1/11	0.109649	0.325976	0	0	9.46411	20.9202	DDX5
1290	positive regulation of protein localization to Cajal body (GO:1904871)	1/11	0.109649	0.325976	0	0	9.46411	20.9202	CCT2
1291	positive regulation of viral release from host cell (GO:1902188)	1/11	0.109649	0.325976	0	0	9.46411	20.9202	VAPA
1292	proteasome assembly (GO:0043248)	1/11	0.109649	0.325976	0	0	9.46411	20.9202	PSMD11
1293	protein kinase C signaling (GO:0070528)	1/11	0.109649	0.325976	0	0	9.46411	20.9202	FLOT1
1294	regulation of cellular amino acid metabolic process (GO:0006521)	2/54	0.110223	0.325976	0	0	3.64978	8.04866	PSMD11;PSMB1
1295	cytoplasmic microtubule organization (GO:0031122)	2/54	0.110223	0.325976	0	0	3.64978	8.04866	CLIP2;DLG1
1296	regulation of potassium ion transmembrane transport (GO:1901379)	2/54	0.110223	0.325976	0	0	3.64978	8.04866	YWHAE;DLG1
1297	protein targeting to mitochondrion (GO:0006626)	2/55	0.113626	0.329372	0	0	3.58073	7.78755	MIPEP;GDAP1
1298	negative regulation of cytokine-mediated signaling pathway (GO:0001960)	2/55	0.113626	0.329372	0	0	3.58073	7.78755	PADI2;PTPN2
1299	positive regulation of response to DNA damage stimulus (GO:2001022)	2/55	0.113626	0.329372	0	0	3.58073	7.78755	SMCHD1;DDX5
1300	protein-containing complex subunit organization (GO:0043933)	3/112	0.113917	0.329372	0	0	2.61681	5.68446	GEMIN5;SNX9;CD2AP
1301	protein-containing complex disassembly (GO:0032984)	2/56	0.117054	0.329372	0	0	3.51425	7.53846	VAMP7;GABARAP
1302	mitochondrial transport (GO:0006839)	2/56	0.117054	0.329372	0	0	3.51425	7.53846	MTX2;GDAP1
1303	positive regulation of establishment of protein localization to mitochondrion (GO:1903749)	2/56	0.117054	0.329372	0	0	3.51425	7.53846	YWHAE;NMT1
1304	positive regulation of DNA-binding transcription factor activity (GO:0051091)	5/246	0.117892	0.329372	0	0	1.97844	4.22988	APP;DDRGK1;FLOT1;ARHGEF2;MTDH
1305	regulation of translation (GO:0006417)	4/178	0.118181	0.329372	0	0	2.18904	4.67478	APP;GRM5;GEMIN5;EEF2
1306	purine nucleoside monophosphate biosynthetic process (GO:0009127)	1/12	0.119003	0.329372	0	0	8.60331	18.3131	GMPS
1307	regulation of actin nucleation (GO:0051125)	1/12	0.119003	0.329372	0	0	8.60331	18.3131	ARF1
1308	calcium ion-regulated exocytosis of neurotransmitter (GO:0048791)	1/12	0.119003	0.329372	0	0	8.60331	18.3131	SYT5
1309	regulation of feeding behavior (GO:0060259)	1/12	0.119003	0.329372	0	0	8.60331	18.3131	SGIP1
1310	cellular response to nitrogen levels (GO:0043562)	1/12	0.119003	0.329372	0	0	8.60331	18.3131	GABARAP
1311	cellular response to nitrogen starvation (GO:0006995)	1/12	0.119003	0.329372	0	0	8.60331	18.3131	GABARAP
1312	chromatin assembly or disassembly (GO:0006333)	1/12	0.119003	0.329372	0	0	8.60331	18.3131	RBBP4
1313	regulation of myoblast fusion (GO:1901739)	1/12	0.119003	0.329372	0	0	8.60331	18.3131	FLOT1
1314	regulation of plasminogen activation (GO:0010755)	1/12	0.119003	0.329372	0	0	8.60331	18.3131	ENO1
1315	energy coupled proton transport, down electrochemical gradient (GO:0015985)	1/12	0.119003	0.329372	0	0	8.60331	18.3131	ATP5PB
1316	regulation of sequestering of calcium ion (GO:0051282)	1/12	0.119003	0.329372	0	0	8.60331	18.3131	UBASH3B
1317	ethanol oxidation (GO:0006069)	1/12	0.119003	0.329372	0	0	8.60331	18.3131	ADH5
1318	glutamine metabolic process (GO:0006541)	1/12	0.119003	0.329372	0	0	8.60331	18.3131	GLS
1319	glycine metabolic process (GO:0006544)	1/12	0.119003	0.329372	0	0	8.60331	18.3131	DLD
1320	inositol phosphate catabolic process (GO:0071545)	1/12	0.119003	0.329372	0	0	8.60331	18.3131	INPP5J
1321	magnesium ion transport (GO:0015693)	1/12	0.119003	0.329372	0	0	8.60331	18.3131	NIPA1
1322	tricarboxylic acid metabolic process (GO:0072350)	1/12	0.119003	0.329372	0	0	8.60331	18.3131	IDH2
1323	mRNA transcription (GO:0009299)	1/12	0.119003	0.329372	0	0	8.60331	18.3131	DDX5
1324	negative regulation by host of viral process (GO:0044793)	1/12	0.119003	0.329372	0	0	8.60331	18.3131	VAPA
1325	negative regulation of histone acetylation (GO:0035067)	1/12	0.119003	0.329372	0	0	8.60331	18.3131	CTBP1
1326	negative regulation of leukocyte chemotaxis (GO:0002689)	1/12	0.119003	0.329372	0	0	8.60331	18.3131	PADI2
1327	negative regulation of receptor internalization (GO:0002091)	1/12	0.119003	0.329372	0	0	8.60331	18.3131	WDR54
1328	negative regulation of transcription elongation from RNA polymerase II promoter (GO:0034244)	1/12	0.119003	0.329372	0	0	8.60331	18.3131	HNRNPU
1329	P-body assembly (GO:0033962)	1/12	0.119003	0.329372	0	0	8.60331	18.3131	EDC3
1330	phagolysosome assembly (GO:0001845)	1/12	0.119003	0.329372	0	0	8.60331	18.3131	RAB14
1331	poly-N-acetyllactosamine biosynthetic process (GO:0030311)	1/12	0.119003	0.329372	0	0	8.60331	18.3131	B4GAT1
1332	positive regulation of protein localization to chromosome, telomeric region (GO:1904816)	1/12	0.119003	0.329372	0	0	8.60331	18.3131	CCT2
1333	positive regulation of sodium ion transmembrane transport (GO:1902307)	1/12	0.119003	0.329372	0	0	8.60331	18.3131	WNK2
1334	ribosomal large subunit biogenesis (GO:0042273)	2/57	0.120509	0.331826	0	0	3.45017	7.30067	RPL7A;RPLP0
1335	negative regulation of cell cycle G2/M phase transition (GO:1902750)	2/57	0.120509	0.331826	0	0	3.45017	7.30067	PSMD11;PSMB1
1336	cellular response to lectin (GO:1990858)	3/115	0.120721	0.331826	0	0	2.54633	5.38363	PAK1;PSMD11;PSMB1
1337	stimulatory C-type lectin receptor signaling pathway (GO:0002223)	3/115	0.120721	0.331826	0	0	2.54633	5.38363	PAK1;PSMD11;PSMB1
1338	positive regulation of cellular process (GO:0048522)	10/625	0.123486	0.335786	0	0	1.55894	3.26072	PAK1;DDRGK1;CELF1;FAF1;DNAJA2;FLOT1;SHANK2;WDR77;KRT6A;COPS9
1339	muscle organ development (GO:0007517)	2/58	0.123989	0.335786	0	0	3.38839	7.07347	MRAS;SPEG
1340	negative regulation of neuron projection development (GO:0010977)	2/58	0.123989	0.335786	0	0	3.38839	7.07347	MAG;DCC
1341	nucleosome assembly (GO:0006334)	2/58	0.123989	0.335786	0	0	3.38839	7.07347	RBBP4;H2BC3
1342	positive regulation of protein binding (GO:0032092)	2/58	0.123989	0.335786	0	0	3.38839	7.07347	APP;FLOT1
1343	regulation of secretion by cell (GO:1903530)	2/59	0.127493	0.335786	0	0	3.32878	6.85626	RAB3B;RAB3A
1344	fatty acid oxidation (GO:0019395)	2/59	0.127493	0.335786	0	0	3.32878	6.85626	HSD17B10;ADH5
1345	regulation of protein binding (GO:0043393)	3/118	0.127671	0.335786	0	0	2.47952	5.1036	APP;FLOT1;GTF2F1
1346	purine-containing compound salvage (GO:0043101)	1/13	0.128259	0.335786	0	0	7.88596	16.1954	GMPR
1347	chromatin organization involved in regulation of transcription (GO:0034401)	1/13	0.128259	0.335786	0	0	7.88596	16.1954	PADI2
1348	regulation of membrane repolarization (GO:0060306)	1/13	0.128259	0.335786	0	0	7.88596	16.1954	YWHAE
1349	DNA replication-independent nucleosome organization (GO:0034724)	1/13	0.128259	0.335786	0	0	7.88596	16.1954	RBBP4
1350	regulation of short-term neuronal synaptic plasticity (GO:0048172)	1/13	0.128259	0.335786	0	0	7.88596	16.1954	RAB3A
1351	response to muramyl dipeptide (GO:0032495)	1/13	0.128259	0.335786	0	0	7.88596	16.1954	ARHGEF2
1352	reticulophagy (GO:0061709)	1/13	0.128259	0.335786	0	0	7.88596	16.1954	DDRGK1
1353	synaptic vesicle localization (GO:0097479)	1/13	0.128259	0.335786	0	0	7.88596	16.1954	KIF5B
1354	transport along microtubule (GO:0010970)	1/13	0.128259	0.335786	0	0	7.88596	16.1954	APP
1355	negative regulation of endoplasmic reticulum unfolded protein response (GO:1900102)	1/13	0.128259	0.335786	0	0	7.88596	16.1954	DDRGK1
1356	negative regulation of hippo signaling (GO:0035331)	1/13	0.128259	0.335786	0	0	7.88596	16.1954	SHANK2
1357	negative regulation of locomotion (GO:0040013)	1/13	0.128259	0.335786	0	0	7.88596	16.1954	PTPN2
1358	negative regulation of stem cell differentiation (GO:2000737)	1/13	0.128259	0.335786	0	0	7.88596	16.1954	HNRNPU
1359	plasma membrane repair (GO:0001778)	1/13	0.128259	0.335786	0	0	7.88596	16.1954	RAB3A
1360	plasma membrane tubulation (GO:0097320)	1/13	0.128259	0.335786	0	0	7.88596	16.1954	SNX9
1361	poly-N-acetyllactosamine metabolic process (GO:0030309)	1/13	0.128259	0.335786	0	0	7.88596	16.1954	B4GAT1
1362	positive regulation of histone deacetylation (GO:0031065)	1/13	0.128259	0.335786	0	0	7.88596	16.1954	CTBP1
1363	positive regulation of lipid transport (GO:0032370)	1/13	0.128259	0.335786	0	0	7.88596	16.1954	ABCA3
1364	positive regulation of protein localization to cell surface (GO:2000010)	1/13	0.128259	0.335786	0	0	7.88596	16.1954	GPD1L
1365	positive regulation of purine nucleotide biosynthetic process (GO:1900373)	1/13	0.128259	0.335786	0	0	7.88596	16.1954	ENO1
1366	pre-mRNA cleavage required for polyadenylation (GO:0098789)	1/13	0.128259	0.335786	0	0	7.88596	16.1954	CPSF1
1367	innate immune response activating cell surface receptor signaling pathway (GO:0002220)	3/119	0.130019	0.339837	0	0	2.45802	5.01455	PAK1;PSMD11;PSMB1
1368	homophilic cell adhesion via plasma membrane adhesion molecules (GO:0007156)	2/60	0.131021	0.341895	0	0	3.27122	6.64843	TENM3;NPTN
1369	negative regulation of response to stimulus (GO:0048585)	2/61	0.13457	0.342901	0	0	3.21561	6.44946	UBASH3B;HHIP
1370	2-oxoglutarate metabolic process (GO:0006103)	1/14	0.137418	0.342901	0	0	7.27898	14.4468	IDH2
1371	regulation of cAMP-dependent protein kinase activity (GO:2000479)	1/14	0.137418	0.342901	0	0	7.27898	14.4468	PRKAR1A
1372	regulation of chromatin organization (GO:1902275)	1/14	0.137418	0.342901	0	0	7.27898	14.4468	HNRNPU
1373	cardiolipin metabolic process (GO:0032048)	1/14	0.137418	0.342901	0	0	7.27898	14.4468	PTPMT1
1374	regulation of histone deacetylation (GO:0031063)	1/14	0.137418	0.342901	0	0	7.27898	14.4468	CTBP1
1375	regulation of IRE1-mediated unfolded protein response (GO:1903894)	1/14	0.137418	0.342901	0	0	7.27898	14.4468	DDRGK1
1376	cytoplasmic sequestering of transcription factor (GO:0042994)	1/14	0.137418	0.342901	0	0	7.27898	14.4468	FAF1
1377	defense response to protozoan (GO:0042832)	1/14	0.137418	0.342901	0	0	7.27898	14.4468	GBP7
1378	regulation of protein kinase C signaling (GO:0090036)	1/14	0.137418	0.342901	0	0	7.27898	14.4468	GPD1L
1379	regulation of response to interferon-gamma (GO:0060330)	1/14	0.137418	0.342901	0	0	7.27898	14.4468	PTPN2
1380	regulation of transcription of nucleolar large rRNA by RNA polymerase I (GO:1901836)	1/14	0.137418	0.342901	0	0	7.27898	14.4468	MARS1
1381	respiratory electron transport chain (GO:0022904)	1/14	0.137418	0.342901	0	0	7.27898	14.4468	GPD2
1382	retinal metabolic process (GO:0042574)	1/14	0.137418	0.342901	0	0	7.27898	14.4468	RDH13
1383	ribonucleoside monophosphate biosynthetic process (GO:0009156)	1/14	0.137418	0.342901	0	0	7.27898	14.4468	GMPS
1384	smooth muscle contraction (GO:0006939)	1/14	0.137418	0.342901	0	0	7.27898	14.4468	PIK3C2A
1385	substrate-dependent cell migration (GO:0006929)	1/14	0.137418	0.342901	0	0	7.27898	14.4468	CD2AP
1386	membrane repolarization during action potential (GO:0086011)	1/14	0.137418	0.342901	0	0	7.27898	14.4468	YWHAE
1387	mRNA cleavage involved in mRNA processing (GO:0098787)	1/14	0.137418	0.342901	0	0	7.27898	14.4468	CPSF1
1388	ncRNA transcription (GO:0098781)	1/14	0.137418	0.342901	0	0	7.27898	14.4468	MARS1
1389	negative regulation of DNA-templated transcription, elongation (GO:0032785)	1/14	0.137418	0.342901	0	0	7.27898	14.4468	HNRNPU
1390	positive regulation of brown fat cell differentiation (GO:0090336)	1/14	0.137418	0.342901	0	0	7.27898	14.4468	HNRNPU
1391	positive regulation of glucose metabolic process (GO:0010907)	1/14	0.137418	0.342901	0	0	7.27898	14.4468	PTPN2
1392	positive regulation of long-term synaptic potentiation (GO:1900273)	1/14	0.137418	0.342901	0	0	7.27898	14.4468	APP
1393	positive regulation of lymphocyte migration (GO:2000403)	1/14	0.137418	0.342901	0	0	7.27898	14.4468	APP
1394	positive regulation of protein deacetylation (GO:0090312)	1/14	0.137418	0.342901	0	0	7.27898	14.4468	CTBP1
1395	positive regulation of sodium ion transmembrane transporter activity (GO:2000651)	1/14	0.137418	0.342901	0	0	7.27898	14.4468	WNK2
1396	positive regulation of transmembrane transport (GO:0034764)	1/14	0.137418	0.342901	0	0	7.27898	14.4468	BRAF
1397	negative regulation of kinase activity (GO:0033673)	2/62	0.138141	0.344168	0	0	3.16186	6.25883	UBASH3B;HNRNPU
1398	negative regulation of cellular process (GO:0048523)	9/566	0.142808	0.350196	0	0	1.5461	3.0091	APP;RBBP4;CTBP1;CELF1;WNK2;RASA1;SPEG;ENO1;PTPN2
1399	regulation of phosphorylation (GO:0042325)	3/125	0.14442	0.350196	0	0	2.33642	4.52105	APP;GRM5;NUP85
1400	regulation of protein secretion (GO:0050708)	3/125	0.14442	0.350196	0	0	2.33642	4.52105	ITPR1;CACNA1A;CD2AP
1401	protein secretion (GO:0009306)	2/64	0.145345	0.350196	0	0	3.05955	5.9008	RAB3B;RAB3A
1402	regulation of cellular ketone metabolic process (GO:0010565)	2/64	0.145345	0.350196	0	0	3.05955	5.9008	PSMD11;PSMB1
1403	plasma membrane organization (GO:0007009)	2/64	0.145345	0.350196	0	0	3.05955	5.9008	RAB3A;SNX9
1404	pre-replicative complex assembly (GO:0036388)	2/64	0.145345	0.350196	0	0	3.05955	5.9008	PSMD11;PSMB1
1405	regulation of amyloid fibril formation (GO:1905906)	1/15	0.146481	0.350196	0	0	6.75871	12.9825	APP
1406	regulation of cytoplasmic translation (GO:2000765)	1/15	0.146481	0.350196	0	0	6.75871	12.9825	PKM
1407	regulation of dephosphorylation (GO:0035303)	1/15	0.146481	0.350196	0	0	6.75871	12.9825	MTMR1
1408	cellular response to exogenous dsRNA (GO:0071360)	1/15	0.146481	0.350196	0	0	6.75871	12.9825	FLOT1
1409	regulation of macrophage differentiation (GO:0045649)	1/15	0.146481	0.350196	0	0	6.75871	12.9825	PTPN2
1410	G protein-coupled glutamate receptor signaling pathway (GO:0007216)	1/15	0.146481	0.350196	0	0	6.75871	12.9825	GRM5
1411	histone mRNA catabolic process (GO:0071044)	1/15	0.146481	0.350196	0	0	6.75871	12.9825	MTPAP
1412	membrane repolarization during cardiac muscle cell action potential (GO:0086013)	1/15	0.146481	0.350196	0	0	6.75871	12.9825	YWHAE
1413	tRNA 5'-end processing (GO:0099116)	1/15	0.146481	0.350196	0	0	6.75871	12.9825	HSD17B10
1414	tRNA splicing, via endonucleolytic cleavage and ligation (GO:0006388)	1/15	0.146481	0.350196	0	0	6.75871	12.9825	CPSF1
1415	modulation by host of viral genome replication (GO:0044827)	1/15	0.146481	0.350196	0	0	6.75871	12.9825	VAPA
1416	myoblast differentiation (GO:0045445)	1/15	0.146481	0.350196	0	0	6.75871	12.9825	DDX5
1417	neurotrophin TRK receptor signaling pathway (GO:0048011)	1/15	0.146481	0.350196	0	0	6.75871	12.9825	SOS1
1418	peptidyl-arginine modification (GO:0018195)	1/15	0.146481	0.350196	0	0	6.75871	12.9825	PADI2
1419	positive regulation of DNA damage response, signal transduction by p53 class mediator (GO:0043517)	1/15	0.146481	0.350196	0	0	6.75871	12.9825	DDX5
1420	positive regulation of heterotypic cell-cell adhesion (GO:0034116)	1/15	0.146481	0.350196	0	0	6.75871	12.9825	FLOT1
1421	positive regulation of membrane protein ectodomain proteolysis (GO:0051044)	1/15	0.146481	0.350196	0	0	6.75871	12.9825	SNX9
1422	positive regulation of protein export from nucleus (GO:0046827)	1/15	0.146481	0.350196	0	0	6.75871	12.9825	YWHAE
1423	positive regulation of sprouting angiogenesis (GO:1903672)	1/15	0.146481	0.350196	0	0	6.75871	12.9825	PKM
1424	positive regulation of telomerase RNA localization to Cajal body (GO:1904874)	1/15	0.146481	0.350196	0	0	6.75871	12.9825	CCT2
1425	negative regulation of cell growth (GO:0030308)	3/126	0.14687	0.350599	0	0	2.31731	4.44509	MAG;DCC;ENO1
1426	negative regulation of macromolecule metabolic process (GO:0010605)	4/194	0.1478	0.352293	0	0	2.00307	3.82965	APP;DDRGK1;CELF1;WDR54
1427	regulation of cellular catabolic process (GO:0031329)	2/65	0.148975	0.353512	0	0	3.01084	5.73255	VPS29;ITPR1
1428	chemical homeostasis (GO:0048878)	2/65	0.148975	0.353512	0	0	3.01084	5.73255	ADCK1;WNK2
1429	inorganic anion transmembrane transport (GO:0098661)	2/65	0.148975	0.353512	0	0	3.01084	5.73255	GABRB3;GLRB
1430	microtubule cytoskeleton organization involved in mitosis (GO:1902850)	3/128	0.15181	0.354526	0	0	2.28	4.29809	PTPA;NUP85;EML1
1431	plasma membrane bounded cell projection organization (GO:0120036)	3/128	0.15181	0.354526	0	0	2.28	4.29809	APP;VAPA;RAB35
1432	regulation of protein localization (GO:0032880)	2/66	0.152624	0.354526	0	0	2.96364	5.57098	DLG1;RAB14
1433	negative regulation of G2/M transition of mitotic cell cycle (GO:0010972)	2/66	0.152624	0.354526	0	0	2.96364	5.57098	PSMD11;PSMB1
1434	purine ribonucleoside monophosphate biosynthetic process (GO:0009168)	1/16	0.15545	0.354526	0	0	6.30781	11.7416	GMPS
1435	regulation of ATP biosynthetic process (GO:2001169)	1/16	0.15545	0.354526	0	0	6.30781	11.7416	ENO1
1436	regulation of cellular carbohydrate metabolic process (GO:0010675)	1/16	0.15545	0.354526	0	0	6.30781	11.7416	PDK3
1437	regulation of defense response to virus (GO:0050688)	1/16	0.15545	0.354526	0	0	6.30781	11.7416	PCBP2
1438	regulation of ERBB signaling pathway (GO:1901184)	1/16	0.15545	0.354526	0	0	6.30781	11.7416	WDR54
1439	cellular response to corticosteroid stimulus (GO:0071384)	1/16	0.15545	0.354526	0	0	6.30781	11.7416	HNRNPU
1440	dendrite self-avoidance (GO:0070593)	1/16	0.15545	0.354526	0	0	6.30781	11.7416	NPTN
1441	regulation of mitotic sister chromatid separation (GO:0010965)	1/16	0.15545	0.354526	0	0	6.30781	11.7416	ANAPC1
1442	regulation of neurotransmitter transport (GO:0051588)	1/16	0.15545	0.354526	0	0	6.30781	11.7416	FLOT1
1443	regulation of Rac protein signal transduction (GO:0035020)	1/16	0.15545	0.354526	0	0	6.30781	11.7416	GABARAP
1444	filopodium assembly (GO:0046847)	1/16	0.15545	0.354526	0	0	6.30781	11.7416	SPATA13
1445	glutamine family amino acid catabolic process (GO:0009065)	1/16	0.15545	0.354526	0	0	6.30781	11.7416	GLS
1446	Golgi to endosome transport (GO:0006895)	1/16	0.15545	0.354526	0	0	6.30781	11.7416	RAB14
1447	retrograde axonal transport (GO:0008090)	1/16	0.15545	0.354526	0	0	6.30781	11.7416	KIF5B
1448	RNA splicing, via endonucleolytic cleavage and ligation (GO:0000394)	1/16	0.15545	0.354526	0	0	6.30781	11.7416	CPSF1
1449	killing by host of symbiont cells (GO:0051873)	1/16	0.15545	0.354526	0	0	6.30781	11.7416	KRT6A
1450	mRNA cis splicing, via spliceosome (GO:0045292)	1/16	0.15545	0.354526	0	0	6.30781	11.7416	SNRNP200
1451	negative regulation of histone modification (GO:0031057)	1/16	0.15545	0.354526	0	0	6.30781	11.7416	CTBP1
1452	negative regulation of receptor signaling pathway via JAK-STAT (GO:0046426)	1/16	0.15545	0.354526	0	0	6.30781	11.7416	PTPN2
1453	negative regulation of type I interferon-mediated signaling pathway (GO:0060339)	1/16	0.15545	0.354526	0	0	6.30781	11.7416	PTPN2
1454	platelet-derived growth factor receptor signaling pathway (GO:0048008)	1/16	0.15545	0.354526	0	0	6.30781	11.7416	PIK3C2A
1455	positive regulation of double-strand break repair via nonhomologous end joining (GO:2001034)	1/16	0.15545	0.354526	0	0	6.30781	11.7416	SMCHD1
1456	positive regulation of syncytium formation by plasma membrane fusion (GO:0060143)	1/16	0.15545	0.354526	0	0	6.30781	11.7416	FLOT1
1457	negative regulation of intracellular signal transduction (GO:1902532)	4/198	0.155618	0.354526	0	0	1.96137	3.64882	ITPR1;GPD1L;SHANK2;CD2AP
1458	protein N-linked glycosylation (GO:0006487)	2/67	0.156291	0.355045	0	0	2.9179	5.41573	RPN1;STT3A
1459	regulation of epidermal growth factor receptor signaling pathway (GO:0042058)	2/67	0.156291	0.355045	0	0	2.9179	5.41573	WDR54;PTPN2
1460	positive regulation of canonical Wnt signaling pathway (GO:0090263)	3/130	0.156803	0.355197	0	0	2.24387	4.15736	PSMD11;WNK2;PSMB1
1461	protein glycosylation (GO:0006486)	3/130	0.156803	0.355197	0	0	2.24387	4.15736	B4GAT1;RPN1;STT3A
1462	ncRNA processing (GO:0034470)	4/201	0.161582	0.362468	0	0	1.9312	3.52008	NOP56;RPL7A;INTS1;RPLP0
1463	cellular response to calcium ion (GO:0071277)	2/69	0.163673	0.362468	0	0	2.83051	5.1229	SYT5;BRAF
1464	cellular response to decreased oxygen levels (GO:0036294)	2/69	0.163673	0.362468	0	0	2.83051	5.1229	HP1BP3;HYOU1
1465	positive regulation of protein polymerization (GO:0032273)	2/69	0.163673	0.362468	0	0	2.83051	5.1229	PAK1;SNX9
1466	activation of protein kinase A activity (GO:0034199)	1/17	0.164325	0.362468	0	0	5.91328	10.6788	PRKAR1A
1467	regulation of Arp2/3 complex-mediated actin nucleation (GO:0034315)	1/17	0.164325	0.362468	0	0	5.91328	10.6788	ARF1
1468	cell communication by electrical coupling involved in cardiac conduction (GO:0086064)	1/17	0.164325	0.362468	0	0	5.91328	10.6788	PKP2
1469	cellular response to fatty acid (GO:0071398)	1/17	0.164325	0.362468	0	0	5.91328	10.6788	PDK3
1470	regulation of metal ion transport (GO:0010959)	1/17	0.164325	0.362468	0	0	5.91328	10.6788	DLG1
1471	embryo development ending in birth or egg hatching (GO:0009792)	1/17	0.164325	0.362468	0	0	5.91328	10.6788	CELF1
1472	regulation of stem cell proliferation (GO:0072091)	1/17	0.164325	0.362468	0	0	5.91328	10.6788	HNRNPU
1473	RNA interference (GO:0016246)	1/17	0.164325	0.362468	0	0	5.91328	10.6788	CELF1
1474	snRNA metabolic process (GO:0016073)	1/17	0.164325	0.362468	0	0	5.91328	10.6788	INTS1
1475	mitochondrial ATP synthesis coupled proton transport (GO:0042776)	1/17	0.164325	0.362468	0	0	5.91328	10.6788	ATP5PB
1476	negative regulation of amyloid-beta formation (GO:1902430)	1/17	0.164325	0.362468	0	0	5.91328	10.6788	RTN1
1477	positive regulation of dendrite extension (GO:1903861)	1/17	0.164325	0.362468	0	0	5.91328	10.6788	RASAL1
1478	positive regulation of DNA replication (GO:0045740)	1/17	0.164325	0.362468	0	0	5.91328	10.6788	FAF1
1479	positive regulation of regulated secretory pathway (GO:1903307)	1/17	0.164325	0.362468	0	0	5.91328	10.6788	RAB3A
1480	positive regulation of stem cell proliferation (GO:2000648)	1/17	0.164325	0.362468	0	0	5.91328	10.6788	HNRNPU
1481	axon guidance (GO:0007411)	4/203	0.165604	0.363753	0	0	1.9116	3.43735	DCC;KIF5B;NPTN;SOS1
1482	defense response to Gram-positive bacterium (GO:0050830)	2/70	0.167387	0.363753	0	0	2.78874	4.98472	GBP7;KRT6A
1483	snRNA transcription by RNA polymerase II (GO:0042795)	2/70	0.167387	0.363753	0	0	2.78874	4.98472	INTS1;GTF2F1
1484	protein tetramerization (GO:0051262)	2/71	0.171116	0.363753	0	0	2.74819	4.85168	HSD17B10;GLS
1485	regulation of glycolytic process (GO:0006110)	2/71	0.171116	0.363753	0	0	2.74819	4.85168	APP;NUP85
1486	regulation of hematopoietic stem cell differentiation (GO:1902036)	2/71	0.171116	0.363753	0	0	2.74819	4.85168	PSMD11;PSMB1
1487	snRNA transcription (GO:0009301)	2/71	0.171116	0.363753	0	0	2.74819	4.85168	INTS1;GTF2F1
1488	negative regulation of neuron apoptotic process (GO:0043524)	2/71	0.171116	0.363753	0	0	2.74819	4.85168	MAG;RASA1
1489	positive regulation of cellular protein localization (GO:1903829)	2/71	0.171116	0.363753	0	0	2.74819	4.85168	DDRGK1;GPD1L
1490	protein O-linked mannosylation (GO:0035269)	1/18	0.173107	0.363753	0	0	5.56516	9.76042	B4GAT1
1491	alternative mRNA splicing, via spliceosome (GO:0000380)	1/18	0.173107	0.363753	0	0	5.56516	9.76042	DDX5
1492	regulation of brown fat cell differentiation (GO:0090335)	1/18	0.173107	0.363753	0	0	5.56516	9.76042	HNRNPU
1493	regulation of catabolic process (GO:0009894)	1/18	0.173107	0.363753	0	0	5.56516	9.76042	FAF1
1494	regulation of cellular protein catabolic process (GO:1903362)	1/18	0.173107	0.363753	0	0	5.56516	9.76042	FAF1
1495	regulation of dendrite extension (GO:1903859)	1/18	0.173107	0.363753	0	0	5.56516	9.76042	RASAL1
1496	cellular response to dsRNA (GO:0071359)	1/18	0.173107	0.363753	0	0	5.56516	9.76042	FLOT1
1497	cellular response to glucocorticoid stimulus (GO:0071385)	1/18	0.173107	0.363753	0	0	5.56516	9.76042	HNRNPU
1498	regulation of membrane depolarization (GO:0003254)	1/18	0.173107	0.363753	0	0	5.56516	9.76042	GPD1L
1499	regulation of multicellular organism growth (GO:0040014)	1/18	0.173107	0.363753	0	0	5.56516	9.76042	APP
1500	regulation of presynapse assembly (GO:1905606)	1/18	0.173107	0.363753	0	0	5.56516	9.76042	APP
1501	regulation of presynapse organization (GO:0099174)	1/18	0.173107	0.363753	0	0	5.56516	9.76042	APP
1502	regulation of production of miRNAs involved in gene silencing by miRNA (GO:1903798)	1/18	0.173107	0.363753	0	0	5.56516	9.76042	DDX5
1503	endothelial cell proliferation (GO:0001935)	1/18	0.173107	0.363753	0	0	5.56516	9.76042	DLG1
1504	establishment of vesicle localization (GO:0051650)	1/18	0.173107	0.363753	0	0	5.56516	9.76042	KIF5B
1505	regulation of telomerase RNA localization to Cajal body (GO:1904872)	1/18	0.173107	0.363753	0	0	5.56516	9.76042	CCT2
1506	glycoprotein catabolic process (GO:0006516)	1/18	0.173107	0.363753	0	0	5.56516	9.76042	FBXO27
1507	RNA destabilization (GO:0050779)	1/18	0.173107	0.363753	0	0	5.56516	9.76042	CELF1
1508	rRNA transcription (GO:0009303)	1/18	0.173107	0.363753	0	0	5.56516	9.76042	MARS1
1509	intermediate filament organization (GO:0045109)	1/18	0.173107	0.363753	0	0	5.56516	9.76042	PKP2
1510	mitochondrial fission (GO:0000266)	1/18	0.173107	0.363753	0	0	5.56516	9.76042	GDAP1
1511	negative regulation of double-strand break repair via homologous recombination (GO:2000042)	1/18	0.173107	0.363753	0	0	5.56516	9.76042	SMCHD1
1512	negative regulation of tumor necrosis factor-mediated signaling pathway (GO:0010804)	1/18	0.173107	0.363753	0	0	5.56516	9.76042	PTPN2
1513	outer dynein arm assembly (GO:0036158)	1/18	0.173107	0.363753	0	0	5.56516	9.76042	DNAH5
1514	positive regulation of cell cycle phase transition (GO:1901989)	1/18	0.173107	0.363753	0	0	5.56516	9.76042	DDRGK1
1515	positive regulation of cell migration involved in sprouting angiogenesis (GO:0090050)	1/18	0.173107	0.363753	0	0	5.56516	9.76042	PIK3C2A
1516	positive regulation of phosphoprotein phosphatase activity (GO:0032516)	1/18	0.173107	0.363753	0	0	5.56516	9.76042	PTPA
1517	extrinsic apoptotic signaling pathway (GO:0097191)	2/72	0.174859	0.365989	0	0	2.70879	4.72352	DCC;GABARAP
1518	response to ionizing radiation (GO:0010212)	2/72	0.174859	0.365989	0	0	2.70879	4.72352	MTA1;EEF1D
1519	positive regulation of secretion by cell (GO:1903532)	2/72	0.174859	0.365989	0	0	2.70879	4.72352	RAB3A;CD2AP
1520	antigen processing and presentation of exogenous peptide antigen via MHC class I, TAP-dependent (GO:0002479)	2/73	0.178615	0.369158	0	0	2.6705	4.60001	PSMD11;PSMB1
1521	regulation of actin filament polymerization (GO:0030833)	2/73	0.178615	0.369158	0	0	2.6705	4.60001	RASA1;SNX9
1522	chromatin assembly (GO:0031497)	2/73	0.178615	0.369158	0	0	2.6705	4.60001	RBBP4;H2BC3
1523	endoplasmic reticulum organization (GO:0007029)	2/73	0.178615	0.369158	0	0	2.6705	4.60001	APP;VAPA
1524	ubiquitin-dependent ERAD pathway (GO:0030433)	2/73	0.178615	0.369158	0	0	2.6705	4.60001	FBXO27;DNAJC10
1525	neurotransmitter transport (GO:0006836)	2/73	0.178615	0.369158	0	0	2.6705	4.60001	RAB3A;GLS
1526	ATP synthesis coupled proton transport (GO:0015986)	1/19	0.181797	0.369158	0	0	5.25572	8.96028	ATP5PB
1527	regulation of cell-cell adhesion mediated by cadherin (GO:2000047)	1/19	0.181797	0.369158	0	0	5.25572	8.96028	FLOT1
1528	carbohydrate derivative catabolic process (GO:1901136)	1/19	0.181797	0.369158	0	0	5.25572	8.96028	FBXO27
1529	cardiac muscle cell contraction (GO:0086003)	1/19	0.181797	0.369158	0	0	5.25572	8.96028	PKP2
1530	cellular response to glucagon stimulus (GO:0071377)	1/19	0.181797	0.369158	0	0	5.25572	8.96028	PRKAR1A
1531	regulation of glucose transmembrane transport (GO:0010827)	1/19	0.181797	0.369158	0	0	5.25572	8.96028	BRAF
1532	regulation of mitotic spindle assembly (GO:1901673)	1/19	0.181797	0.369158	0	0	5.25572	8.96028	HNRNPU
1533	regulation of nervous system process (GO:0031644)	1/19	0.181797	0.369158	0	0	5.25572	8.96028	APP
1534	establishment or maintenance of apical/basal cell polarity (GO:0035088)	1/19	0.181797	0.369158	0	0	5.25572	8.96028	DLG1
1535	ethanol metabolic process (GO:0006067)	1/19	0.181797	0.369158	0	0	5.25572	8.96028	ADH5
1536	glycerolipid catabolic process (GO:0046503)	1/19	0.181797	0.369158	0	0	5.25572	8.96028	GPCPD1
1537	response to fatty acid (GO:0070542)	1/19	0.181797	0.369158	0	0	5.25572	8.96028	PDK3
1538	maintenance of protein localization in organelle (GO:0072595)	1/19	0.181797	0.369158	0	0	5.25572	8.96028	HNRNPU
1539	negative regulation of amyloid precursor protein catabolic process (GO:1902992)	1/19	0.181797	0.369158	0	0	5.25572	8.96028	RTN1
1540	negative regulation of T cell receptor signaling pathway (GO:0050860)	1/19	0.181797	0.369158	0	0	5.25572	8.96028	PTPN2
1541	positive regulation of cellular protein catabolic process (GO:1903364)	1/19	0.181797	0.369158	0	0	5.25572	8.96028	FAF1
1542	positive regulation of establishment of protein localization (GO:1904951)	1/19	0.181797	0.369158	0	0	5.25572	8.96028	CCT2
1543	cellular response to amino acid starvation (GO:0034198)	2/74	0.182383	0.369158	0	0	2.63328	4.48091	ATP6V0C;ATP6V1F
1544	regulation of peptide hormone secretion (GO:0090276)	2/74	0.182383	0.369158	0	0	2.63328	4.48091	ITPR1;CACNA1A
1545	NIK/NF-kappaB signaling (GO:0038061)	2/74	0.182383	0.369158	0	0	2.63328	4.48091	PSMD11;PSMB1
1546	regulation of hematopoietic progenitor cell differentiation (GO:1901532)	2/75	0.186163	0.37217	0	0	2.59708	4.36603	PSMD11;PSMB1
1547	regulation of transcription from RNA polymerase II promoter in response to hypoxia (GO:0061418)	2/75	0.186163	0.37217	0	0	2.59708	4.36603	PSMD11;PSMB1
1548	response to amino acid starvation (GO:1990928)	2/75	0.186163	0.37217	0	0	2.59708	4.36603	ATP6V0C;ATP6V1F
1549	Ras protein signal transduction (GO:0007265)	3/142	0.187753	0.37217	0	0	2.0489	3.42705	MRAS;KSR2;SOS1
1550	chloride transport (GO:0006821)	2/76	0.189954	0.37217	0	0	2.56185	4.25517	GABRB3;GLRB
1551	positive regulation of interleukin-6 production (GO:0032755)	2/76	0.189954	0.37217	0	0	2.56185	4.25517	APP;ARHGEF2
1552	purine ribonucleoside monophosphate metabolic process (GO:0009167)	1/20	0.190396	0.37217	0	0	4.97885	8.25815	GMPS
1553	regulation of fibroblast growth factor receptor signaling pathway (GO:0040036)	1/20	0.190396	0.37217	0	0	4.97885	8.25815	NPTN
1554	regulation of hippo signaling (GO:0035330)	1/20	0.190396	0.37217	0	0	4.97885	8.25815	SHANK2
1555	cortical actin cytoskeleton organization (GO:0030866)	1/20	0.190396	0.37217	0	0	4.97885	8.25815	DLG1
1556	regulation of programmed necrotic cell death (GO:0062098)	1/20	0.190396	0.37217	0	0	4.97885	8.25815	FLOT1
1557	regulation of protein kinase A signaling (GO:0010738)	1/20	0.190396	0.37217	0	0	4.97885	8.25815	PRKAR1A
1558	eye morphogenesis (GO:0048592)	1/20	0.190396	0.37217	0	0	4.97885	8.25815	TENM3
1559	regulation of T cell migration (GO:2000404)	1/20	0.190396	0.37217	0	0	4.97885	8.25815	APP
1560	inositol phosphate-mediated signaling (GO:0048016)	1/20	0.190396	0.37217	0	0	4.97885	8.25815	GPR62
1561	lipopolysaccharide-mediated signaling pathway (GO:0031663)	1/20	0.190396	0.37217	0	0	4.97885	8.25815	MTDH
1562	maintenance of protein location in nucleus (GO:0051457)	1/20	0.190396	0.37217	0	0	4.97885	8.25815	HNRNPU
1563	xenobiotic transport (GO:0042908)	1/20	0.190396	0.37217	0	0	4.97885	8.25815	ABCA3
1564	myeloid cell development (GO:0061515)	1/20	0.190396	0.37217	0	0	4.97885	8.25815	APP
1565	natural killer cell mediated immunity (GO:0002228)	1/20	0.190396	0.37217	0	0	4.97885	8.25815	KIF5B
1566	negative regulation of dephosphorylation (GO:0035305)	1/20	0.190396	0.37217	0	0	4.97885	8.25815	PTPA
1567	negative regulation of lipid storage (GO:0010888)	1/20	0.190396	0.37217	0	0	4.97885	8.25815	PTPN2
1568	negative regulation of telomere maintenance via telomerase (GO:0032211)	1/20	0.190396	0.37217	0	0	4.97885	8.25815	HNRNPU
1569	nucleobase-containing compound biosynthetic process (GO:0034654)	1/20	0.190396	0.37217	0	0	4.97885	8.25815	GMPR
1570	positive regulation of hormone secretion (GO:0046887)	1/20	0.190396	0.37217	0	0	4.97885	8.25815	VAMP7
1571	positive regulation of nitrogen compound metabolic process (GO:0051173)	1/20	0.190396	0.37217	0	0	4.97885	8.25815	APP
1572	positive regulation of protein processing (GO:0010954)	1/20	0.190396	0.37217	0	0	4.97885	8.25815	ENO1
1573	post-transcriptional gene silencing by RNA (GO:0035194)	1/20	0.190396	0.37217	0	0	4.97885	8.25815	CELF1
1574	import into nucleus (GO:0051170)	2/77	0.193755	0.377811	0	0	2.52756	4.14814	NUP85;GEMIN5
1575	positive regulation of tumor necrosis factor production (GO:0032760)	2/77	0.193755	0.377811	0	0	2.52756	4.14814	APP;ARHGEF2
1576	protein modification process (GO:0036211)	2/78	0.197566	0.378609	0	0	2.49418	4.04476	RPN1;RABGGTB
1577	antigen processing and presentation of exogenous peptide antigen via MHC class I (GO:0042590)	2/78	0.197566	0.378609	0	0	2.49418	4.04476	PSMD11;PSMB1
1578	purinergic nucleotide receptor signaling pathway (GO:0035590)	1/21	0.198906	0.378609	0	0	4.72967	7.63805	APP
1579	androgen metabolic process (GO:0008209)	1/21	0.198906	0.378609	0	0	4.72967	7.63805	HSD17B10
1580	calcium-mediated signaling using intracellular calcium source (GO:0035584)	1/21	0.198906	0.378609	0	0	4.72967	7.63805	GRM5
1581	extrinsic apoptotic signaling pathway in absence of ligand (GO:0097192)	1/21	0.198906	0.378609	0	0	4.72967	7.63805	DCC
1582	regulation of transcription by RNA polymerase III (GO:0006359)	1/21	0.198906	0.378609	0	0	4.72967	7.63805	PRDX5
1583	response to glucagon (GO:0033762)	1/21	0.198906	0.378609	0	0	4.72967	7.63805	PRKAR1A
1584	hydrogen peroxide catabolic process (GO:0042744)	1/21	0.198906	0.378609	0	0	4.72967	7.63805	PRDX5
1585	natural killer cell activation involved in immune response (GO:0002323)	1/21	0.198906	0.378609	0	0	4.72967	7.63805	VAMP7
1586	negative regulation of ion transmembrane transporter activity (GO:0032413)	1/21	0.198906	0.378609	0	0	4.72967	7.63805	YWHAE
1587	negative regulation of microtubule depolymerization (GO:0007026)	1/21	0.198906	0.378609	0	0	4.72967	7.63805	ARHGEF2
1588	negative regulation of reproductive process (GO:2000242)	1/21	0.198906	0.378609	0	0	4.72967	7.63805	WDR77
1589	negative regulation of small GTPase mediated signal transduction (GO:0051058)	1/21	0.198906	0.378609	0	0	4.72967	7.63805	CD2AP
1590	neuron apoptotic process (GO:0051402)	1/21	0.198906	0.378609	0	0	4.72967	7.63805	APP
1591	neurotrophin signaling pathway (GO:0038179)	1/21	0.198906	0.378609	0	0	4.72967	7.63805	SOS1
1592	positive regulation of glycolytic process (GO:0045821)	1/21	0.198906	0.378609	0	0	4.72967	7.63805	APP
1593	positive regulation of phosphatase activity (GO:0010922)	1/21	0.198906	0.378609	0	0	4.72967	7.63805	PTPA
1594	positive regulation of purine nucleotide metabolic process (GO:1900544)	1/21	0.198906	0.378609	0	0	4.72967	7.63805	APP
1595	positive regulation of transcription regulatory region DNA binding (GO:2000679)	1/21	0.198906	0.378609	0	0	4.72967	7.63805	DDRGK1
1596	regulation of cellular response to heat (GO:1900034)	2/79	0.201387	0.382875	0	0	2.46166	3.94488	YWHAE;NUP85
1597	regulation of cytosolic calcium ion concentration (GO:0051480)	3/148	0.203783	0.384553	0	0	1.96352	3.12337	YWHAE;NPTN;CACNA1A
1598	regulation of NIK/NF-kappaB signaling (GO:1901222)	2/80	0.205216	0.384553	0	0	2.42998	3.84834	APP;DLG1
1599	regulation of protein localization to plasma membrane (GO:1903076)	2/80	0.205216	0.384553	0	0	2.42998	3.84834	DLG1;KIF5B
1600	glycerophospholipid metabolic process (GO:0006650)	2/80	0.205216	0.384553	0	0	2.42998	3.84834	ABCA3;GPCPD1
1601	regulation of G2/M transition of mitotic cell cycle (GO:0010389)	3/149	0.206485	0.384553	0	0	1.94997	3.07613	YWHAE;PSMD11;PSMB1
1602	protein mannosylation (GO:0035268)	1/22	0.207326	0.384553	0	0	4.50422	7.08721	B4GAT1
1603	regulation of adenylate cyclase activity (GO:0045761)	1/22	0.207326	0.384553	0	0	4.50422	7.08721	CAP1
1604	regulation of chromosome organization (GO:0033044)	1/22	0.207326	0.384553	0	0	4.50422	7.08721	CENPV
1605	cell projection assembly (GO:0030031)	1/22	0.207326	0.384553	0	0	4.50422	7.08721	NEFH
1606	cellular response to nerve growth factor stimulus (GO:1990090)	1/22	0.207326	0.384553	0	0	4.50422	7.08721	RAB35
1607	cellular response to osmotic stress (GO:0071470)	1/22	0.207326	0.384553	0	0	4.50422	7.08721	ARHGEF2
1608	chaperone-mediated protein complex assembly (GO:0051131)	1/22	0.207326	0.384553	0	0	4.50422	7.08721	CCT2
1609	regulation of lipid storage (GO:0010883)	1/22	0.207326	0.384553	0	0	4.50422	7.08721	PTPN2
1610	regulation of membrane protein ectodomain proteolysis (GO:0051043)	1/22	0.207326	0.384553	0	0	4.50422	7.08721	SNX9
1611	regulation of vacuole organization (GO:0044088)	1/22	0.207326	0.384553	0	0	4.50422	7.08721	ENO1
1612	glutamate metabolic process (GO:0006536)	1/22	0.207326	0.384553	0	0	4.50422	7.08721	GLS
1613	rRNA methylation (GO:0031167)	1/22	0.207326	0.384553	0	0	4.50422	7.08721	MRM3
1614	positive regulation of peptidase activity (GO:0010952)	1/22	0.207326	0.384553	0	0	4.50422	7.08721	DDRGK1
1615	positive regulation of signal transduction by p53 class mediator (GO:1901798)	1/22	0.207326	0.384553	0	0	4.50422	7.08721	DDX5
1616	proteasomal ubiquitin-independent protein catabolic process (GO:0010499)	1/22	0.207326	0.384553	0	0	4.50422	7.08721	PSMB1
1617	protein import into peroxisome membrane (GO:0045046)	1/22	0.207326	0.384553	0	0	4.50422	7.08721	GDAP1
1618	negative regulation of protein modification process (GO:0031400)	2/81	0.209053	0.386857	0	0	2.3991	3.75499	PTPA;DNAJC10
1619	positive regulation of tumor necrosis factor superfamily cytokine production (GO:1903557)	2/81	0.209053	0.386857	0	0	2.3991	3.75499	APP;ARHGEF2
1620	regulation of gene expression, epigenetic (GO:0040029)	2/82	0.212897	0.392262	0	0	2.36899	3.6647	MTA1;RBBP4
1621	ephrin receptor signaling pathway (GO:0048013)	2/82	0.212897	0.392262	0	0	2.36899	3.6647	PAK1;RASA1
1622	actin filament organization (GO:0007015)	3/152	0.214641	0.392262	0	0	1.91042	2.93973	DLG1;ARHGEF2;CD2AP
1623	regulation of calcium ion transmembrane transport (GO:1903169)	1/23	0.215658	0.392262	0	0	4.29926	6.59532	UBASH3B
1624	regulation of interferon-gamma-mediated signaling pathway (GO:0060334)	1/23	0.215658	0.392262	0	0	4.29926	6.59532	PTPN2
1625	cytoskeleton-dependent intracellular transport (GO:0030705)	1/23	0.215658	0.392262	0	0	4.29926	6.59532	KIF5B
1626	diacylglycerol metabolic process (GO:0046339)	1/23	0.215658	0.392262	0	0	4.29926	6.59532	LIPE
1627	regulation of protein export from nucleus (GO:0046825)	1/23	0.215658	0.392262	0	0	4.29926	6.59532	YWHAE
1628	regulation of toll-like receptor 4 signaling pathway (GO:0034143)	1/23	0.215658	0.392262	0	0	4.29926	6.59532	FLOT1
1629	vesicle transport along microtubule (GO:0047496)	1/23	0.215658	0.392262	0	0	4.29926	6.59532	KIF5B
1630	negative regulation of phosphoprotein phosphatase activity (GO:0032515)	1/23	0.215658	0.392262	0	0	4.29926	6.59532	PTPA
1631	negative regulation of smoothened signaling pathway (GO:0045879)	1/23	0.215658	0.392262	0	0	4.29926	6.59532	HHIP
1632	positive regulation of cholesterol efflux (GO:0010875)	1/23	0.215658	0.392262	0	0	4.29926	6.59532	ABCA3
1633	positive regulation of JUN kinase activity (GO:0043507)	1/23	0.215658	0.392262	0	0	4.29926	6.59532	PAK1
1634	positive regulation of transcription by RNA polymerase I (GO:0045943)	1/23	0.215658	0.392262	0	0	4.29926	6.59532	MARS1
1635	cilium organization (GO:0044782)	4/228	0.218607	0.397173	0	0	1.69608	2.57886	DNAH5;INPP5E;EXOC4;EXOC5
1636	positive regulation of protein kinase activity (GO:0045860)	3/154	0.220116	0.399442	0	0	1.88492	2.85302	GRM5;PAK1;SNX9
1637	response to insulin (GO:0032868)	2/84	0.220606	0.399442	0	0	2.31098	3.49276	PKM;MARS1
1638	nuclear export (GO:0051168)	2/84	0.220606	0.399442	0	0	2.31098	3.49276	RBM8A;THOC6
1639	C21-steroid hormone metabolic process (GO:0008207)	1/24	0.223903	0.402783	0	0	4.11213	6.15397	HSD17B10
1640	DNA packaging (GO:0006323)	1/24	0.223903	0.402783	0	0	4.11213	6.15397	RBBP4
1641	negative regulation of protein depolymerization (GO:1901880)	1/24	0.223903	0.402783	0	0	4.11213	6.15397	ARHGEF2
1642	phospholipid catabolic process (GO:0009395)	1/24	0.223903	0.402783	0	0	4.11213	6.15397	GPCPD1
1643	positive regulation of carbohydrate metabolic process (GO:0045913)	1/24	0.223903	0.402783	0	0	4.11213	6.15397	APP
1644	Wnt signaling pathway, planar cell polarity pathway (GO:0060071)	2/85	0.224469	0.402783	0	0	2.28302	3.41087	PSMD11;PSMB1
1645	negative regulation of defense response (GO:0031348)	2/85	0.224469	0.402783	0	0	2.28302	3.41087	PCBP2;PTPN2
1646	positive regulation of protein catabolic process (GO:0045732)	2/85	0.224469	0.402783	0	0	2.28302	3.41087	FAF1;SNX9
1647	regulation of Ras protein signal transduction (GO:0046578)	2/86	0.228337	0.40529	0	0	2.25572	3.33155	ARHGEF2;GABARAP
1648	negative regulation of phosphorylation (GO:0042326)	2/86	0.228337	0.40529	0	0	2.25572	3.33155	DNAJC10;HNRNPU
1649	mitotic spindle organization (GO:0007052)	3/157	0.228381	0.40529	0	0	1.84792	2.72889	PTPA;NUP85;EML1
1650	T cell receptor signaling pathway (GO:0050852)	3/158	0.23115	0.40529	0	0	1.8359	2.68903	PAK1;PSMD11;PSMB1
1651	receptor catabolic process (GO:0032801)	1/25	0.232062	0.40529	0	0	3.94059	5.75622	SNX25
1652	cAMP-mediated signaling (GO:0019933)	1/25	0.232062	0.40529	0	0	3.94059	5.75622	CAP1
1653	regulation of cholesterol transport (GO:0032374)	1/25	0.232062	0.40529	0	0	3.94059	5.75622	YJEFN3
1654	regulation of dopamine secretion (GO:0014059)	1/25	0.232062	0.40529	0	0	3.94059	5.75622	SYT5
1655	cellular polysaccharide biosynthetic process (GO:0033692)	1/25	0.232062	0.40529	0	0	3.94059	5.75622	B4GAT1
1656	cellular response to hexose stimulus (GO:0071331)	1/25	0.232062	0.40529	0	0	3.94059	5.75622	PDK3
1657	regulation of heterotypic cell-cell adhesion (GO:0034114)	1/25	0.232062	0.40529	0	0	3.94059	5.75622	FLOT1
1658	regulation of microtubule depolymerization (GO:0031114)	1/25	0.232062	0.40529	0	0	3.94059	5.75622	ARHGEF2
1659	regulation of rhodopsin mediated signaling pathway (GO:0022400)	1/25	0.232062	0.40529	0	0	3.94059	5.75622	NMT1
1660	regulation of spindle assembly (GO:0090169)	1/25	0.232062	0.40529	0	0	3.94059	5.75622	HNRNPU
1661	ribosomal large subunit assembly (GO:0000027)	1/25	0.232062	0.40529	0	0	3.94059	5.75622	RPLP0
1662	ventricular cardiac muscle tissue development (GO:0003229)	1/25	0.232062	0.40529	0	0	3.94059	5.75622	PKP2
1663	negative regulation of antigen receptor-mediated signaling pathway (GO:0050858)	1/25	0.232062	0.40529	0	0	3.94059	5.75622	PTPN2
1664	negative regulation of ion transport (GO:0043271)	1/25	0.232062	0.40529	0	0	3.94059	5.75622	WNK2
1665	negative regulation of sequestering of calcium ion (GO:0051283)	1/25	0.232062	0.40529	0	0	3.94059	5.75622	ITPR1
1666	organophosphate ester transport (GO:0015748)	1/25	0.232062	0.40529	0	0	3.94059	5.75622	ABCA3
1667	phosphatidylglycerol metabolic process (GO:0046471)	1/25	0.232062	0.40529	0	0	3.94059	5.75622	ABCA3
1668	positive regulation of peptidyl-threonine phosphorylation (GO:0010800)	1/25	0.232062	0.40529	0	0	3.94059	5.75622	APP
1669	positive regulation of T cell migration (GO:2000406)	1/25	0.232062	0.40529	0	0	3.94059	5.75622	APP
1670	ERAD pathway (GO:0036503)	2/87	0.23221	0.40529	0	0	2.22907	3.25469	FBXO27;DNAJC10
1671	regulation of transcription from RNA polymerase II promoter in response to stress (GO:0043618)	2/87	0.23221	0.40529	0	0	2.22907	3.25469	PSMD11;PSMB1
1672	protein polyubiquitination (GO:0000209)	5/314	0.235143	0.409066	0	0	1.53769	2.2259	PSMD11;RNF14;FBXO27;PSMB1;ANAPC1
1673	cellular macromolecule biosynthetic process (GO:0034645)	5/314	0.235143	0.409066	0	0	1.53769	2.2259	RPL7A;EEF1D;RPLP0;EEF2;RPS13
1674	cilium assembly (GO:0060271)	5/314	0.235143	0.409066	0	0	1.53769	2.2259	YWHAE;DNAH5;INPP5E;EXOC4;EXOC5
1675	regulation of establishment of planar polarity (GO:0090175)	2/88	0.236087	0.409817	0	0	2.20304	3.18021	PSMD11;PSMB1
1676	positive regulation of neuron projection development (GO:0010976)	2/88	0.236087	0.409817	0	0	2.20304	3.18021	TENM3;NPTN
1677	second-messenger-mediated signaling (GO:0019932)	2/89	0.239968	0.411477	0	0	2.17761	3.10799	GPR62;KSR2
1678	positive regulation of inflammatory response (GO:0050729)	2/89	0.239968	0.411477	0	0	2.17761	3.10799	APP;VAMP7
1679	protein import (GO:0017038)	2/89	0.239968	0.411477	0	0	2.17761	3.10799	NUP85;GDAP1
1680	glial cell development (GO:0021782)	1/26	0.240136	0.411477	0	0	3.78278	5.39632	APP
1681	snRNA processing (GO:0016180)	1/26	0.240136	0.411477	0	0	3.78278	5.39632	INTS1
1682	lamellipodium assembly (GO:0030032)	1/26	0.240136	0.411477	0	0	3.78278	5.39632	SPATA13
1683	maturation of LSU-rRNA (GO:0000470)	1/26	0.240136	0.411477	0	0	3.78278	5.39632	RPL7A
1684	negative regulation of telomere maintenance via telomere lengthening (GO:1904357)	1/26	0.240136	0.411477	0	0	3.78278	5.39632	HNRNPU
1685	organelle fission (GO:0048285)	1/26	0.240136	0.411477	0	0	3.78278	5.39632	GDAP1
1686	positive regulation of ion transmembrane transporter activity (GO:0032414)	1/26	0.240136	0.411477	0	0	3.78278	5.39632	WNK2
1687	positive regulation of microtubule polymerization or depolymerization (GO:0031112)	1/26	0.240136	0.411477	0	0	3.78278	5.39632	PAK1
1688	positive regulation of viral transcription (GO:0050434)	1/26	0.240136	0.411477	0	0	3.78278	5.39632	GTF2F1
1689	rRNA metabolic process (GO:0016072)	3/162	0.242283	0.414268	0	0	1.78935	2.53667	NOP56;RPL7A;RPLP0
1690	peptide biosynthetic process (GO:0043043)	3/162	0.242283	0.414268	0	0	1.78935	2.53667	RPL7A;RPLP0;RPS13
1691	positive regulation of autophagy (GO:0010508)	2/90	0.243852	0.415362	0	0	2.15275	3.03795	PIK3C2A;MTDH
1692	positive regulation of binding (GO:0051099)	2/90	0.243852	0.415362	0	0	2.15275	3.03795	APP;FLOT1
1693	positive regulation of gene expression (GO:0010628)	7/482	0.244315	0.415362	0	0	1.40218	1.97609	APP;DDX5;DDRGK1;CELF1;FLOT1;BRAF;EEF2
1694	transcription by RNA polymerase II (GO:0006366)	5/320	0.246805	0.415362	0	0	1.50794	2.10984	DDX5;INTS1;CPSF1;GTF2F1;NRBP1
1695	bile acid biosynthetic process (GO:0006699)	1/27	0.248125	0.415362	0	0	3.6371	5.06948	HSD17B10
1696	regulation of cell junction assembly (GO:1901888)	1/27	0.248125	0.415362	0	0	3.6371	5.06948	FLOT1
1697	camera-type eye development (GO:0043010)	1/27	0.248125	0.415362	0	0	3.6371	5.06948	TENM3
1698	regulation of epidermal growth factor-activated receptor activity (GO:0007176)	1/27	0.248125	0.415362	0	0	3.6371	5.06948	APP
1699	dendritic spine organization (GO:0097061)	1/27	0.248125	0.415362	0	0	3.6371	5.06948	ARF1
1700	entrainment of circadian clock by photoperiod (GO:0043153)	1/27	0.248125	0.415362	0	0	3.6371	5.06948	MTA1
1701	regulation of toll-like receptor signaling pathway (GO:0034121)	1/27	0.248125	0.415362	0	0	3.6371	5.06948	FLOT1
1702	regulation of transcription elongation from RNA polymerase II promoter (GO:0034243)	1/27	0.248125	0.415362	0	0	3.6371	5.06948	HNRNPU
1703	release of sequestered calcium ion into cytosol (GO:0051209)	1/27	0.248125	0.415362	0	0	3.6371	5.06948	ITPR1
1704	response to glucocorticoid (GO:0051384)	1/27	0.248125	0.415362	0	0	3.6371	5.06948	HNRNPU
1705	modulation of excitatory postsynaptic potential (GO:0098815)	1/27	0.248125	0.415362	0	0	3.6371	5.06948	APP
1706	negative regulation of insulin receptor signaling pathway (GO:0046627)	1/27	0.248125	0.415362	0	0	3.6371	5.06948	PTPN2
1707	peroxisomal membrane transport (GO:0015919)	1/27	0.248125	0.415362	0	0	3.6371	5.06948	GDAP1
1708	positive regulation of gene silencing by miRNA (GO:2000637)	1/27	0.248125	0.415362	0	0	3.6371	5.06948	DDX5
1709	positive regulation of mitotic cell cycle (GO:0045931)	1/27	0.248125	0.415362	0	0	3.6371	5.06948	APP
1710	positive regulation of toll-like receptor signaling pathway (GO:0034123)	1/27	0.248125	0.415362	0	0	3.6371	5.06948	FLOT1
1711	regulation of peptidyl-tyrosine phosphorylation (GO:0050730)	2/92	0.251627	0.418505	0	0	2.1047	2.90408	APP;ARHGEF2
1712	positive regulation of cellular component biogenesis (GO:0044089)	2/92	0.251627	0.418505	0	0	2.1047	2.90408	FAF1;FLOT1
1713	receptor clustering (GO:0043113)	1/28	0.25603	0.418505	0	0	3.50222	4.77163	DLG1
1714	regulation of calcium-mediated signaling (GO:0050848)	1/28	0.25603	0.418505	0	0	3.50222	4.77163	ITPR1
1715	calcium ion import (GO:0070509)	1/28	0.25603	0.418505	0	0	3.50222	4.77163	CACNA1A
1716	regulation of DNA damage response, signal transduction by p53 class mediator (GO:0043516)	1/28	0.25603	0.418505	0	0	3.50222	4.77163	DDX5
1717	cellular response to acid chemical (GO:0071229)	1/28	0.25603	0.418505	0	0	3.50222	4.77163	NSMF
1718	cellular response to epidermal growth factor stimulus (GO:0071364)	1/28	0.25603	0.418505	0	0	3.50222	4.77163	MARS1
1719	cristae formation (GO:0042407)	1/28	0.25603	0.418505	0	0	3.50222	4.77163	ATP5PB
1720	regulation of multicellular organismal development (GO:2000026)	1/28	0.25603	0.418505	0	0	3.50222	4.77163	RAB14
1721	regulation of muscle contraction (GO:0006937)	1/28	0.25603	0.418505	0	0	3.50222	4.77163	ENO1
1722	regulation of phosphatase activity (GO:0010921)	1/28	0.25603	0.418505	0	0	3.50222	4.77163	PTPA
1723	regulation of small molecule metabolic process (GO:0062012)	1/28	0.25603	0.418505	0	0	3.50222	4.77163	PDK3
1724	glycerophospholipid catabolic process (GO:0046475)	1/28	0.25603	0.418505	0	0	3.50222	4.77163	GPCPD1
1725	histone mRNA metabolic process (GO:0008334)	1/28	0.25603	0.418505	0	0	3.50222	4.77163	MTPAP
1726	keratan sulfate biosynthetic process (GO:0018146)	1/28	0.25603	0.418505	0	0	3.50222	4.77163	B4GAT1
1727	macromolecule catabolic process (GO:0009057)	1/28	0.25603	0.418505	0	0	3.50222	4.77163	SNX25
1728	negative regulation of calcium ion transmembrane transporter activity (GO:1901020)	1/28	0.25603	0.418505	0	0	3.50222	4.77163	YWHAE
1729	negative regulation of cellular response to insulin stimulus (GO:1900077)	1/28	0.25603	0.418505	0	0	3.50222	4.77163	PTPN2
1730	negative regulation of phosphatase activity (GO:0010923)	1/28	0.25603	0.418505	0	0	3.50222	4.77163	PTPA
1731	photoperiodism (GO:0009648)	1/28	0.25603	0.418505	0	0	3.50222	4.77163	MTA1
1732	positive regulation of fibroblast proliferation (GO:0048146)	1/28	0.25603	0.418505	0	0	3.50222	4.77163	S100A6
1733	positive regulation of microtubule polymerization (GO:0031116)	1/28	0.25603	0.418505	0	0	3.50222	4.77163	PAK1
1734	interleukin-1-mediated signaling pathway (GO:0070498)	2/94	0.259408	0.423594	0	0	2.05874	2.77796	PSMD11;PSMB1
1735	protein targeting to peroxisome (GO:0006625)	1/29	0.263853	0.424771	0	0	3.37697	4.49935	GDAP1
1736	regulation of actin polymerization or depolymerization (GO:0008064)	1/29	0.263853	0.424771	0	0	3.37697	4.49935	RASA1
1737	regulation of calcium ion transmembrane transporter activity (GO:1901019)	1/29	0.263853	0.424771	0	0	3.37697	4.49935	YWHAE
1738	regulation of double-strand break repair via nonhomologous end joining (GO:2001032)	1/29	0.263853	0.424771	0	0	3.37697	4.49935	SMCHD1
1739	regulation of gluconeogenesis (GO:0006111)	1/29	0.263853	0.424771	0	0	3.37697	4.49935	PTPN2
1740	determination of bilateral symmetry (GO:0009855)	1/29	0.263853	0.424771	0	0	3.37697	4.49935	DNAH5
1741	response to zinc ion (GO:0010043)	1/29	0.263853	0.424771	0	0	3.37697	4.49935	PAM
1742	hydrogen peroxide metabolic process (GO:0042743)	1/29	0.263853	0.424771	0	0	3.37697	4.49935	PRDX5
1743	lamellipodium organization (GO:0097581)	1/29	0.263853	0.424771	0	0	3.37697	4.49935	SPATA13
1744	lipid catabolic process (GO:0016042)	1/29	0.263853	0.424771	0	0	3.37697	4.49935	LIPE
1745	negative regulation of mRNA catabolic process (GO:1902373)	1/29	0.263853	0.424771	0	0	3.37697	4.49935	HNRNPU
1746	negative regulation of myeloid leukocyte differentiation (GO:0002762)	1/29	0.263853	0.424771	0	0	3.37697	4.49935	PTPN2
1747	negative regulation of transferase activity (GO:0051348)	1/29	0.263853	0.424771	0	0	3.37697	4.49935	HNRNPU
1748	protein K11-linked ubiquitination (GO:0070979)	1/29	0.263853	0.424771	0	0	3.37697	4.49935	ANAPC1
1749	cellular protein localization (GO:0034613)	5/329	0.264572	0.4255	0	0	1.46537	1.94842	VPS29;ARF1;RAB14;SNX9;ARHGEF2
1750	cellular transition metal ion homeostasis (GO:0046916)	2/96	0.267193	0.427746	0	0	2.01473	2.65901	APP;ARF1
1751	regulation of vesicle-mediated transport (GO:0060627)	2/96	0.267193	0.427746	0	0	2.01473	2.65901	RAB3B;RAB3A
1752	positive regulation of I-kappaB kinase/NF-kappaB signaling (GO:0043123)	3/171	0.26763	0.427746	0	0	1.69272	2.23125	VAPA;EEF1D;MTDH
1753	regulation of catecholamine secretion (GO:0050433)	1/30	0.271593	0.427746	0	0	3.26035	4.24971	SYT5
1754	regulation of cation transmembrane transport (GO:1904062)	1/30	0.271593	0.427746	0	0	3.26035	4.24971	DLG1
1755	cell projection organization (GO:0030030)	1/30	0.271593	0.427746	0	0	3.26035	4.24971	NEFH
1756	CENP-A containing chromatin organization (GO:0061641)	1/30	0.271593	0.427746	0	0	3.26035	4.24971	RBBP4
1757	CENP-A containing nucleosome assembly (GO:0034080)	1/30	0.271593	0.427746	0	0	3.26035	4.24971	RBBP4
1758	regulation of long-term synaptic potentiation (GO:1900271)	1/30	0.271593	0.427746	0	0	3.26035	4.24971	APP
1759	estrogen metabolic process (GO:0008210)	1/30	0.271593	0.427746	0	0	3.26035	4.24971	HSD17B10
1760	extrinsic apoptotic signaling pathway via death domain receptors (GO:0008625)	1/30	0.271593	0.427746	0	0	3.26035	4.24971	GABARAP
1761	regulation of type I interferon-mediated signaling pathway (GO:0060338)	1/30	0.271593	0.427746	0	0	3.26035	4.24971	PTPN2
1762	respiratory tube development (GO:0030323)	1/30	0.271593	0.427746	0	0	3.26035	4.24971	ABCA3
1763	heterotypic cell-cell adhesion (GO:0034113)	1/30	0.271593	0.427746	0	0	3.26035	4.24971	PKP2
1764	ion homeostasis (GO:0050801)	1/30	0.271593	0.427746	0	0	3.26035	4.24971	WNK2
1765	snRNA 3'-end processing (GO:0034472)	1/30	0.271593	0.427746	0	0	3.26035	4.24971	INTS1
1766	synaptic vesicle cycle (GO:0099504)	1/30	0.271593	0.427746	0	0	3.26035	4.24971	RAB3A
1767	morphogenesis of an epithelium (GO:0002009)	1/30	0.271593	0.427746	0	0	3.26035	4.24971	KRT6A
1768	mRNA splice site selection (GO:0006376)	1/30	0.271593	0.427746	0	0	3.26035	4.24971	CELF1
1769	negative regulation of gene expression, epigenetic (GO:0045814)	1/30	0.271593	0.427746	0	0	3.26035	4.24971	RBBP4
1770	positive regulation of phosphate metabolic process (GO:0045937)	1/30	0.271593	0.427746	0	0	3.26035	4.24971	APP
1771	rRNA processing (GO:0006364)	3/173	0.273308	0.430022	0	0	1.67263	2.16967	NOP56;RPL7A;RPLP0
1772	antigen processing and presentation of exogenous peptide antigen via MHC class II (GO:0019886)	2/98	0.274977	0.431797	0	0	1.97256	2.54671	ARF1;KIF15
1773	negative regulation of neuron death (GO:1901215)	2/98	0.274977	0.431797	0	0	1.97256	2.54671	MAG;RASA1
1774	positive regulation of phosphorylation (GO:0042327)	4/253	0.275439	0.432098	0	0	1.52384	1.96483	APP;PAK1;FLOT1;NPTN
1775	purine nucleoside bisphosphate metabolic process (GO:0034032)	1/31	0.279253	0.433399	0	0	3.15152	4.02019	ACSF2
1776	regulation of calcium ion-dependent exocytosis (GO:0017158)	1/31	0.279253	0.433399	0	0	3.15152	4.02019	SYT5
1777	regulation of developmental growth (GO:0048638)	1/31	0.279253	0.433399	0	0	3.15152	4.02019	APP
1778	renal water homeostasis (GO:0003091)	1/31	0.279253	0.433399	0	0	3.15152	4.02019	PRKAR1A
1779	ribonucleoside bisphosphate metabolic process (GO:0033875)	1/31	0.279253	0.433399	0	0	3.15152	4.02019	ACSF2
1780	negative regulation of axon extension (GO:0030517)	1/31	0.279253	0.433399	0	0	3.15152	4.02019	MAG
1781	negative regulation of peptidyl-tyrosine phosphorylation (GO:0050732)	1/31	0.279253	0.433399	0	0	3.15152	4.02019	PTPN2
1782	negative regulation of proteasomal ubiquitin-dependent protein catabolic process (GO:0032435)	1/31	0.279253	0.433399	0	0	3.15152	4.02019	DDRGK1
1783	negative regulation of response to biotic stimulus (GO:0002832)	1/31	0.279253	0.433399	0	0	3.15152	4.02019	PCBP2
1784	organelle transport along microtubule (GO:0072384)	1/31	0.279253	0.433399	0	0	3.15152	4.02019	KIF5B
1785	positive regulation of proteolysis involved in cellular protein catabolic process (GO:1903052)	1/31	0.279253	0.433399	0	0	3.15152	4.02019	DDRGK1
1786	organelle organization (GO:0006996)	6/420	0.280153	0.434373	0	0	1.37653	1.75152	RAB14;VAPA;ADCK1;MTX2;ABCA3;HSD17B10
1787	antigen processing and presentation of peptide antigen via MHC class II (GO:0002495)	2/100	0.282757	0.436259	0	0	1.9321	2.44057	ARF1;KIF15
1788	positive regulation of translation (GO:0045727)	2/100	0.282757	0.436259	0	0	1.9321	2.44057	PKM;EEF2
1789	7-methylguanosine mRNA capping (GO:0006370)	1/32	0.286833	0.436259	0	0	3.0497	3.80864	GTF2F1
1790	7-methylguanosine RNA capping (GO:0009452)	1/32	0.286833	0.436259	0	0	3.0497	3.80864	GTF2F1
1791	axonemal dynein complex assembly (GO:0070286)	1/32	0.286833	0.436259	0	0	3.0497	3.80864	DNAH5
1792	regulation of cell migration involved in sprouting angiogenesis (GO:0090049)	1/32	0.286833	0.436259	0	0	3.0497	3.80864	PIK3C2A
1793	regulation of chemotaxis (GO:0050920)	1/32	0.286833	0.436259	0	0	3.0497	3.80864	PTPN2
1794	cardiac muscle tissue morphogenesis (GO:0055008)	1/32	0.286833	0.436259	0	0	3.0497	3.80864	PKP2
1795	regulation of dendrite morphogenesis (GO:0048814)	1/32	0.286833	0.436259	0	0	3.0497	3.80864	NSMF
1796	cellular response to glucose stimulus (GO:0071333)	1/32	0.286833	0.436259	0	0	3.0497	3.80864	PDK3
1797	ERBB2 signaling pathway (GO:0038128)	1/32	0.286833	0.436259	0	0	3.0497	3.80864	SOS1
1798	establishment or maintenance of epithelial cell apical/basal polarity (GO:0045197)	1/32	0.286833	0.436259	0	0	3.0497	3.80864	DLG1
1799	membrane depolarization (GO:0051899)	1/32	0.286833	0.436259	0	0	3.0497	3.80864	CACNA1A
1800	mitochondrial membrane organization (GO:0007006)	1/32	0.286833	0.436259	0	0	3.0497	3.80864	MTX2
1801	negative regulation of cell-matrix adhesion (GO:0001953)	1/32	0.286833	0.436259	0	0	3.0497	3.80864	RASA1
1802	negative regulation of chemotaxis (GO:0050922)	1/32	0.286833	0.436259	0	0	3.0497	3.80864	PTPN2
1803	negative regulation of DNA biosynthetic process (GO:2000279)	1/32	0.286833	0.436259	0	0	3.0497	3.80864	HNRNPU
1804	negative regulation of double-strand break repair (GO:2000780)	1/32	0.286833	0.436259	0	0	3.0497	3.80864	SMCHD1
1805	negative regulation of microtubule polymerization or depolymerization (GO:0031111)	1/32	0.286833	0.436259	0	0	3.0497	3.80864	ARHGEF2
1806	positive regulation of glucose transmembrane transport (GO:0010828)	1/32	0.286833	0.436259	0	0	3.0497	3.80864	BRAF
1807	calcium-mediated signaling (GO:0019722)	2/102	0.29053	0.439418	0	0	1.89327	2.34017	GRM5;KSR2
1808	positive regulation of cellular protein metabolic process (GO:0032270)	2/102	0.29053	0.439418	0	0	1.89327	2.34017	FAF1;EEF2
1809	negative regulation of transcription by RNA polymerase II (GO:0000122)	9/684	0.292384	0.439418	0	0	1.26799	1.55923	DDX5;DLG1;MTA1;CTBP1;HNRNPU;MOSPD1;ENO1;CRYM;MTDH
1810	positive regulation of cellular biosynthetic process (GO:0031328)	3/180	0.29327	0.439418	0	0	1.60591	1.96991	FAF1;EEF2;PTPN2
1811	bile acid metabolic process (GO:0008206)	1/33	0.294333	0.439418	0	0	2.95425	3.61317	HSD17B10
1812	regulation of histone acetylation (GO:0035065)	1/33	0.294333	0.439418	0	0	2.95425	3.61317	CTBP1
1813	regulation of protein localization to cell surface (GO:2000008)	1/33	0.294333	0.439418	0	0	2.95425	3.61317	GPD1L
1814	exonucleolytic catabolism of deadenylated mRNA (GO:0043928)	1/33	0.294333	0.439418	0	0	2.95425	3.61317	EDC3
1815	regulation of sprouting angiogenesis (GO:1903670)	1/33	0.294333	0.439418	0	0	2.95425	3.61317	PKM
1816	RNA stabilization (GO:0043489)	1/33	0.294333	0.439418	0	0	2.95425	3.61317	HNRNPU
1817	signal transduction by p53 class mediator (GO:0072331)	1/33	0.294333	0.439418	0	0	2.95425	3.61317	DDX5
1818	keratan sulfate metabolic process (GO:0042339)	1/33	0.294333	0.439418	0	0	2.95425	3.61317	B4GAT1
1819	vasculogenesis (GO:0001570)	1/33	0.294333	0.439418	0	0	2.95425	3.61317	RASA1
1820	positive regulation of cholesterol transport (GO:0032376)	1/33	0.294333	0.439418	0	0	2.95425	3.61317	ABCA3
1821	positive regulation of histone modification (GO:0031058)	1/33	0.294333	0.439418	0	0	2.95425	3.61317	CTBP1
1822	positive regulation of telomere maintenance via telomerase (GO:0032212)	1/33	0.294333	0.439418	0	0	2.95425	3.61317	CCT2
1823	primary alcohol metabolic process (GO:0034308)	1/33	0.294333	0.439418	0	0	2.95425	3.61317	GPD2
1824	antigen processing and presentation of exogenous peptide antigen (GO:0002478)	2/103	0.294413	0.439418	0	0	1.87443	2.292	ARF1;KIF15
1825	cellular response to organonitrogen compound (GO:0071417)	2/103	0.294413	0.439418	0	0	1.87443	2.292	GABRB3;NSMF
1826	chromatin remodeling (GO:0006338)	2/103	0.294413	0.439418	0	0	1.87443	2.292	PAK1;RBBP4
1827	regulation of insulin secretion (GO:0050796)	2/104	0.298293	0.444149	0	0	1.85596	2.24512	ITPR1;CACNA1A
1828	regulation of activated T cell proliferation (GO:0046006)	1/34	0.301755	0.444149	0	0	2.86458	3.43217	PRKAR1A
1829	regulation of amyloid-beta formation (GO:1902003)	1/34	0.301755	0.444149	0	0	2.86458	3.43217	RTN1
1830	cellular response to amino acid stimulus (GO:0071230)	1/34	0.301755	0.444149	0	0	2.86458	3.43217	NSMF
1831	regulation of glucose metabolic process (GO:0010906)	1/34	0.301755	0.444149	0	0	2.86458	3.43217	PDK3
1832	epithelial tube morphogenesis (GO:0060562)	1/34	0.301755	0.444149	0	0	2.86458	3.43217	PAK1
1833	termination of RNA polymerase II transcription (GO:0006369)	1/34	0.301755	0.444149	0	0	2.86458	3.43217	CPSF1
1834	tRNA export from nucleus (GO:0006409)	1/34	0.301755	0.444149	0	0	2.86458	3.43217	NUP85
1835	tRNA methylation (GO:0030488)	1/34	0.301755	0.444149	0	0	2.86458	3.43217	HSD17B10
1836	tRNA-containing ribonucleoprotein complex export from nucleus (GO:0071431)	1/34	0.301755	0.444149	0	0	2.86458	3.43217	NUP85
1837	ventricular cardiac muscle tissue morphogenesis (GO:0055010)	1/34	0.301755	0.444149	0	0	2.86458	3.43217	PKP2
1838	negative regulation of extrinsic apoptotic signaling pathway via death domain receptors (GO:1902042)	1/34	0.301755	0.444149	0	0	2.86458	3.43217	ARHGEF2
1839	negative regulation of mitochondrion organization (GO:0010823)	1/34	0.301755	0.444149	0	0	2.86458	3.43217	ADCK1
1840	phosphatidylinositol 3-kinase signaling (GO:0014065)	1/34	0.301755	0.444149	0	0	2.86458	3.43217	PIK3C2A
1841	positive regulation of telomerase activity (GO:0051973)	1/34	0.301755	0.444149	0	0	2.86458	3.43217	CCT2
1842	chromosome organization (GO:0051276)	2/106	0.306042	0.446725	0	0	1.82008	2.15503	CENPV;PADI2
1843	antigen receptor-mediated signaling pathway (GO:0050851)	3/185	0.307591	0.446725	0	0	1.5614	1.84086	PAK1;PSMD11;PSMB1
1844	negative regulation of signal transduction (GO:0009968)	4/267	0.308291	0.446725	0	0	1.44169	1.69645	UBASH3B;DCC;HHIP;PTPN2
1845	supramolecular fiber organization (GO:0097435)	5/351	0.309094	0.446725	0	0	1.37065	1.60929	APP;CLIP2;DLG1;ARHGEF2;CD2AP
1846	acylglycerol catabolic process (GO:0046464)	1/35	0.309099	0.446725	0	0	2.78019	3.2642	LIPE
1847	cellular response to virus (GO:0098586)	1/35	0.309099	0.446725	0	0	2.78019	3.2642	ARF1
1848	regulation of ion transmembrane transport (GO:0034765)	1/35	0.309099	0.446725	0	0	2.78019	3.2642	YWHAE
1849	regulation of JUN kinase activity (GO:0043506)	1/35	0.309099	0.446725	0	0	2.78019	3.2642	PAK1
1850	regulation of mitotic spindle organization (GO:0060236)	1/35	0.309099	0.446725	0	0	2.78019	3.2642	HNRNPU
1851	regulation of protein polymerization (GO:0032271)	1/35	0.309099	0.446725	0	0	2.78019	3.2642	RASA1
1852	regulation of T cell receptor signaling pathway (GO:0050856)	1/35	0.309099	0.446725	0	0	2.78019	3.2642	PTPN2
1853	regulation of trans-synaptic signaling (GO:0099177)	1/35	0.309099	0.446725	0	0	2.78019	3.2642	CACNA1A
1854	response to exogenous dsRNA (GO:0043330)	1/35	0.309099	0.446725	0	0	2.78019	3.2642	FLOT1
1855	lung development (GO:0030324)	1/35	0.309099	0.446725	0	0	2.78019	3.2642	ABCA3
1856	muscle cell differentiation (GO:0042692)	1/35	0.309099	0.446725	0	0	2.78019	3.2642	SPEG
1857	negative regulation of cell cycle G1/S phase transition (GO:1902807)	1/35	0.309099	0.446725	0	0	2.78019	3.2642	DLG1
1858	negative regulation of neurogenesis (GO:0050768)	1/35	0.309099	0.446725	0	0	2.78019	3.2642	MAG
1859	negative regulation of T cell proliferation (GO:0042130)	1/35	0.309099	0.446725	0	0	2.78019	3.2642	PRKAR1A
1860	nuclear-transcribed mRNA catabolic process, exonucleolytic (GO:0000291)	1/35	0.309099	0.446725	0	0	2.78019	3.2642	EDC3
1861	positive regulation of cell cycle G1/S phase transition (GO:1902808)	1/35	0.309099	0.446725	0	0	2.78019	3.2642	DDRGK1
1862	response to calcium ion (GO:0051592)	2/107	0.309911	0.447494	0	0	1.80266	2.11176	SYT5;BRAF
1863	central nervous system development (GO:0007417)	4/268	0.310655	0.448163	0	0	1.43616	1.67897	C1QA;EML1;DCLK1;THOC6
1864	positive regulation of cell migration (GO:0030335)	4/269	0.313021	0.4503	0	0	1.43066	1.66169	PAK1;DDRGK1;NSMF;ARHGEF2
1865	activation of adenylate cyclase activity (GO:0007190)	1/36	0.316366	0.4503	0	0	2.70062	3.10802	CAP1
1866	regulation of cell cycle G1/S phase transition (GO:1902806)	1/36	0.316366	0.4503	0	0	2.70062	3.10802	DDRGK1
1867	regulation of embryonic development (GO:0045995)	1/36	0.316366	0.4503	0	0	2.70062	3.10802	RAB14
1868	cellular response to heat (GO:0034605)	1/36	0.316366	0.4503	0	0	2.70062	3.10802	YWHAE
1869	cyclic-nucleotide-mediated signaling (GO:0019935)	1/36	0.316366	0.4503	0	0	2.70062	3.10802	CAP1
1870	dendrite morphogenesis (GO:0048813)	1/36	0.316366	0.4503	0	0	2.70062	3.10802	FARP1
1871	regulation of osteoclast differentiation (GO:0045670)	1/36	0.316366	0.4503	0	0	2.70062	3.10802	UBASH3B
1872	intrinsic apoptotic signaling pathway by p53 class mediator (GO:0072332)	1/36	0.316366	0.4503	0	0	2.70062	3.10802	DDX5
1873	membrane assembly (GO:0071709)	1/36	0.316366	0.4503	0	0	2.70062	3.10802	FLOT1
1874	membrane fusion (GO:0061025)	1/36	0.316366	0.4503	0	0	2.70062	3.10802	VAPA
1875	mitochondrion disassembly (GO:0061726)	1/36	0.316366	0.4503	0	0	2.70062	3.10802	GABARAP
1876	platelet aggregation (GO:0070527)	1/36	0.316366	0.4503	0	0	2.70062	3.10802	UBASH3B
1877	positive regulation of interferon-beta production (GO:0032728)	1/36	0.316366	0.4503	0	0	2.70062	3.10802	FLOT1
1878	positive regulation of telomere maintenance via telomere lengthening (GO:1904358)	1/36	0.316366	0.4503	0	0	2.70062	3.10802	CCT2
1879	regulation of interleukin-6 production (GO:0032675)	2/110	0.321491	0.455662	0	0	1.75231	1.9885	APP;ARHGEF2
1880	regulation of protein kinase activity (GO:0045859)	2/110	0.321491	0.455662	0	0	1.75231	1.9885	UBASH3B;SNX9
1881	acyl-CoA metabolic process (GO:0006637)	1/37	0.323557	0.455662	0	0	2.62547	2.96252	ACSF2
1882	anterograde axonal transport (GO:0008089)	1/37	0.323557	0.455662	0	0	2.62547	2.96252	KIF5B
1883	regulation of p38MAPK cascade (GO:1900744)	1/37	0.323557	0.455662	0	0	2.62547	2.96252	DLG1
1884	glutamine family amino acid metabolic process (GO:0009064)	1/37	0.323557	0.455662	0	0	2.62547	2.96252	GLS
1885	tRNA transport (GO:0051031)	1/37	0.323557	0.455662	0	0	2.62547	2.96252	NUP85
1886	negative regulation of G1/S transition of mitotic cell cycle (GO:2000134)	1/37	0.323557	0.455662	0	0	2.62547	2.96252	DLG1
1887	negative regulation of stress-activated MAPK cascade (GO:0032873)	1/37	0.323557	0.455662	0	0	2.62547	2.96252	DLG1
1888	phagocytosis, engulfment (GO:0006911)	1/37	0.323557	0.455662	0	0	2.62547	2.96252	VAMP7
1889	positive regulation of cytokinesis (GO:0032467)	1/37	0.323557	0.455662	0	0	2.62547	2.96252	CENPV
1890	positive regulation of exocytosis (GO:0045921)	1/37	0.323557	0.455662	0	0	2.62547	2.96252	RAB3A
1891	regulation of Wnt signaling pathway (GO:0030111)	2/111	0.325341	0.45777	0	0	1.73615	1.94949	APP;ATP6V0C
1892	ribosome biogenesis (GO:0042254)	3/192	0.327679	0.458805	0	0	1.50303	1.67696	NOP56;RPL7A;RPLP0
1893	regulation of macroautophagy (GO:0016241)	2/112	0.329185	0.458805	0	0	1.72028	1.91146	EXOC4;ATP6V0C
1894	nervous system development (GO:0007399)	6/447	0.32951	0.458805	0	0	1.29045	1.43259	FARP1;GLRB;FAT4;DCLK1;SHANK2;THOC6
1895	regulation of apoptotic signaling pathway (GO:2001233)	1/38	0.330673	0.458805	0	0	2.55438	2.82674	PTPMT1
1896	regulation of axon extension (GO:0030516)	1/38	0.330673	0.458805	0	0	2.55438	2.82674	MAG
1897	regulation of cell communication (GO:0010646)	1/38	0.330673	0.458805	0	0	2.55438	2.82674	MTCH1
1898	connective tissue development (GO:0061448)	1/38	0.330673	0.458805	0	0	2.55438	2.82674	DDRGK1
1899	regulation of phosphoprotein phosphatase activity (GO:0043666)	1/38	0.330673	0.458805	0	0	2.55438	2.82674	PTPA
1900	histone exchange (GO:0043486)	1/38	0.330673	0.458805	0	0	2.55438	2.82674	RBBP4
1901	tRNA aminoacylation (GO:0043039)	1/38	0.330673	0.458805	0	0	2.55438	2.82674	MARS1
1902	mRNA destabilization (GO:0061157)	1/38	0.330673	0.458805	0	0	2.55438	2.82674	CELF1
1903	ncRNA export from nucleus (GO:0097064)	1/38	0.330673	0.458805	0	0	2.55438	2.82674	NUP85
1904	negative regulation of G0 to G1 transition (GO:0070317)	1/38	0.330673	0.458805	0	0	2.55438	2.82674	RBBP4
1905	negative regulation of innate immune response (GO:0045824)	1/38	0.330673	0.458805	0	0	2.55438	2.82674	PTPN2
1906	negative regulation of proteasomal protein catabolic process (GO:1901799)	1/38	0.330673	0.458805	0	0	2.55438	2.82674	DDRGK1
1907	negative regulation of ubiquitin-dependent protein catabolic process (GO:2000059)	1/38	0.330673	0.458805	0	0	2.55438	2.82674	DDRGK1
1908	cellular response to tumor necrosis factor (GO:0071356)	3/194	0.33342	0.462215	0	0	1.48714	1.6334	PSMD11;PSMB1;ARHGEF2
1909	activation of protein kinase activity (GO:0032147)	2/114	0.336855	0.464539	0	0	1.68939	1.83823	PAK1;PRKAR1A
1910	histone modification (GO:0016570)	2/114	0.336855	0.464539	0	0	1.68939	1.83823	MTA1;PADI2
1911	positive regulation of cellular component organization (GO:0051130)	2/114	0.336855	0.464539	0	0	1.68939	1.83823	FAF1;FLOT1
1912	regulation of intracellular transport (GO:0032386)	1/39	0.337714	0.464539	0	0	2.48703	2.69981	NEFH
1913	DNA replication-independent nucleosome assembly (GO:0006336)	1/39	0.337714	0.464539	0	0	2.48703	2.69981	RBBP4
1914	regulation of peptidyl-threonine phosphorylation (GO:0010799)	1/39	0.337714	0.464539	0	0	2.48703	2.69981	APP
1915	response to peptide (GO:1901652)	1/39	0.337714	0.464539	0	0	2.48703	2.69981	CACNA1A
1916	vesicle cytoskeletal trafficking (GO:0099518)	1/39	0.337714	0.464539	0	0	2.48703	2.69981	KIF5B
1917	negative regulation of cellular metabolic process (GO:0031324)	1/39	0.337714	0.464539	0	0	2.48703	2.69981	WDR54
1918	calcium ion transport (GO:0006816)	2/115	0.34068	0.467813	0	0	1.67435	1.80296	ITPR1;CACNA1A
1919	cellular amide metabolic process (GO:0043603)	2/115	0.34068	0.467813	0	0	1.67435	1.80296	MIPEP;ACSF2
1920	cytosolic transport (GO:0016482)	2/116	0.344499	0.468474	0	0	1.65958	1.76856	VPS29;RAB14
1921	tumor necrosis factor-mediated signaling pathway (GO:0033209)	2/116	0.344499	0.468474	0	0	1.65958	1.76856	PSMD11;PSMB1
1922	positive regulation of angiogenesis (GO:0045766)	2/116	0.344499	0.468474	0	0	1.65958	1.76856	PKM;MTDH
1923	autophagy of mitochondrion (GO:0000422)	1/40	0.344682	0.468474	0	0	2.42314	2.58097	GABARAP
1924	regulation of microtubule polymerization (GO:0031113)	1/40	0.344682	0.468474	0	0	2.42314	2.58097	PAK1
1925	fatty acid derivative biosynthetic process (GO:1901570)	1/40	0.344682	0.468474	0	0	2.42314	2.58097	PAM
1926	response to organonitrogen compound (GO:0010243)	1/40	0.344682	0.468474	0	0	2.42314	2.58097	GLRB
1927	stem cell differentiation (GO:0048863)	1/40	0.344682	0.468474	0	0	2.42314	2.58097	PSMD11
1928	negative regulation of cell-substrate adhesion (GO:0010812)	1/40	0.344682	0.468474	0	0	2.42314	2.58097	RASA1
1929	negative regulation of ERBB signaling pathway (GO:1901185)	1/40	0.344682	0.468474	0	0	2.42314	2.58097	PTPN2
1930	nucleocytoplasmic transport (GO:0006913)	1/40	0.344682	0.468474	0	0	2.42314	2.58097	GEMIN5
1931	positive regulation of double-strand break repair (GO:2000781)	1/40	0.344682	0.468474	0	0	2.42314	2.58097	SMCHD1
1932	positive regulation of cell projection organization (GO:0031346)	2/117	0.34831	0.473003	0	0	1.64507	1.73499	TENM3;NPTN
1933	regulation of G0 to G1 transition (GO:0070316)	1/41	0.351576	0.473738	0	0	2.36244	2.46953	RBBP4
1934	cortical cytoskeleton organization (GO:0030865)	1/41	0.351576	0.473738	0	0	2.36244	2.46953	DLG1
1935	epithelial cell migration (GO:0010631)	1/41	0.351576	0.473738	0	0	2.36244	2.46953	ANLN
1936	gluconeogenesis (GO:0006094)	1/41	0.351576	0.473738	0	0	2.36244	2.46953	ENO1
1937	regulation of viral transcription (GO:0046782)	1/41	0.351576	0.473738	0	0	2.36244	2.46953	GTF2F1
1938	JNK cascade (GO:0007254)	1/41	0.351576	0.473738	0	0	2.36244	2.46953	MAPK10
1939	T cell differentiation (GO:0030217)	1/41	0.351576	0.473738	0	0	2.36244	2.46953	PTPN2
1940	visual system development (GO:0150063)	1/41	0.351576	0.473738	0	0	2.36244	2.46953	C1QA
1941	adenylate cyclase-activating G protein-coupled receptor signaling pathway (GO:0007189)	2/118	0.352114	0.473738	0	0	1.6308	1.70223	GNAL;CNR1
1942	regulation of cellular response to stress (GO:0080135)	2/118	0.352114	0.473738	0	0	1.6308	1.70223	YWHAE;NUP85
1943	negative regulation of response to external stimulus (GO:0032102)	2/118	0.352114	0.473738	0	0	1.6308	1.70223	PCBP2;PTPN2
1944	modification-dependent protein catabolic process (GO:0019941)	3/201	0.353493	0.475192	0	0	1.43405	1.49126	PSMD11;RNF14;ANAPC1
1945	ATP-dependent chromatin remodeling (GO:0043044)	1/42	0.358399	0.478564	0	0	2.3047	2.36488	RBBP4
1946	calcium ion transmembrane import into cytosol (GO:0097553)	1/42	0.358399	0.478564	0	0	2.3047	2.36488	ITPR1
1947	regulation of chemokine production (GO:0032642)	1/42	0.358399	0.478564	0	0	2.3047	2.36488	APP
1948	regulation of extrinsic apoptotic signaling pathway via death domain receptors (GO:1902041)	1/42	0.358399	0.478564	0	0	2.3047	2.36488	ARHGEF2
1949	determination of left/right symmetry (GO:0007368)	1/42	0.358399	0.478564	0	0	2.3047	2.36488	DNAH5
1950	skeletal system morphogenesis (GO:0048705)	1/42	0.358399	0.478564	0	0	2.3047	2.36488	HHIP
1951	phosphatidylinositol phosphate biosynthetic process (GO:0046854)	1/42	0.358399	0.478564	0	0	2.3047	2.36488	PIK3C2A
1952	positive regulation of protein tyrosine kinase activity (GO:0061098)	1/42	0.358399	0.478564	0	0	2.3047	2.36488	GRM5
1953	macroautophagy (GO:0016236)	2/120	0.3597	0.4799	0	0	1.603	1.63904	VAMP7;GABARAP
1954	protein homooligomerization (GO:0051260)	2/121	0.36348	0.483536	0	0	1.58945	1.60857	HSD17B10;GLS
1955	regulation of carbohydrate catabolic process (GO:0043470)	1/43	0.36515	0.483536	0	0	2.24972	2.26647	NUP85
1956	regulation of cell-cell adhesion (GO:0022407)	1/43	0.36515	0.483536	0	0	2.24972	2.26647	TENM3
1957	cellular glucose homeostasis (GO:0001678)	1/43	0.36515	0.483536	0	0	2.24972	2.26647	PDK3
1958	regulation of purine nucleotide metabolic process (GO:1900542)	1/43	0.36515	0.483536	0	0	2.24972	2.26647	NUP85
1959	signal release from synapse (GO:0099643)	1/43	0.36515	0.483536	0	0	2.24972	2.26647	RAB3A
1960	tRNA aminoacylation for protein translation (GO:0006418)	1/43	0.36515	0.483536	0	0	2.24972	2.26647	MARS1
1961	negative regulation of type I interferon production (GO:0032480)	1/43	0.36515	0.483536	0	0	2.24972	2.26647	PCBP2
1962	positive regulation of neuron differentiation (GO:0045666)	1/43	0.36515	0.483536	0	0	2.24972	2.26647	ARHGEF2
1963	regulation of mRNA catabolic process (GO:0061013)	2/122	0.367252	0.485538	0	0	1.57612	1.57881	PSMD11;PSMB1
1964	regulation of inflammatory response (GO:0050727)	3/206	0.36779	0.485538	0	0	1.39837	1.39871	APP;CELF1;PTPN2
1965	regulation of anatomical structure morphogenesis (GO:0022603)	2/123	0.371016	0.485538	0	0	1.56302	1.54975	PAK1;NSMF
1966	branching morphogenesis of an epithelial tube (GO:0048754)	1/44	0.37183	0.485538	0	0	2.19728	2.17382	PAK1
1967	cardiac ventricle morphogenesis (GO:0003208)	1/44	0.37183	0.485538	0	0	2.19728	2.17382	PKP2
1968	hexose biosynthetic process (GO:0019319)	1/44	0.37183	0.485538	0	0	2.19728	2.17382	ENO1
1969	homotypic cell-cell adhesion (GO:0034109)	1/44	0.37183	0.485538	0	0	2.19728	2.17382	UBASH3B
1970	mRNA catabolic process (GO:0006402)	1/44	0.37183	0.485538	0	0	2.19728	2.17382	DDX5
1971	mRNA stabilization (GO:0048255)	1/44	0.37183	0.485538	0	0	2.19728	2.17382	HNRNPU
1972	negative regulation of epidermal growth factor receptor signaling pathway (GO:0042059)	1/44	0.37183	0.485538	0	0	2.19728	2.17382	PTPN2
1973	neurogenesis (GO:0022008)	1/44	0.37183	0.485538	0	0	2.19728	2.17382	FAT4
1974	neurotransmitter secretion (GO:0007269)	1/44	0.37183	0.485538	0	0	2.19728	2.17382	RAB3A
1975	positive regulation of cell division (GO:0051781)	1/44	0.37183	0.485538	0	0	2.19728	2.17382	CENPV
1976	positive regulation of mRNA catabolic process (GO:0061014)	1/44	0.37183	0.485538	0	0	2.19728	2.17382	CELF1
1977	positive regulation of potassium ion transmembrane transport (GO:1901381)	1/44	0.37183	0.485538	0	0	2.19728	2.17382	WNK2
1978	positive regulation of receptor-mediated endocytosis (GO:0048260)	1/44	0.37183	0.485538	0	0	2.19728	2.17382	SGIP1
1979	positive regulation of stress fiber assembly (GO:0051496)	1/44	0.37183	0.485538	0	0	2.19728	2.17382	PAK1
1980	fatty acid metabolic process (GO:0006631)	2/124	0.37477	0.488179	0	0	1.55013	1.52136	ACADSB;ACSF2
1981	regulation of tumor necrosis factor production (GO:0032680)	2/124	0.37477	0.488179	0	0	1.55013	1.52136	APP;ARHGEF2
1982	non-canonical Wnt signaling pathway (GO:0035567)	2/124	0.37477	0.488179	0	0	1.55013	1.52136	PSMD11;PSMB1
1983	mitotic cell cycle phase transition (GO:0044772)	3/209	0.376343	0.489465	0	0	1.3778	1.34646	YWHAE;PPME1;ANAPC1
1984	regulation of DNA repair (GO:0006282)	1/45	0.37844	0.489465	0	0	2.14724	2.08646	SMCHD1
1985	cellular response to radiation (GO:0071478)	1/45	0.37844	0.489465	0	0	2.14724	2.08646	EEF1D
1986	regulation of insulin receptor signaling pathway (GO:0046626)	1/45	0.37844	0.489465	0	0	2.14724	2.08646	PTPN2
1987	regulation of pri-miRNA transcription by RNA polymerase II (GO:1902893)	1/45	0.37844	0.489465	0	0	2.14724	2.08646	DDX5
1988	positive regulation of RNA metabolic process (GO:0051254)	1/45	0.37844	0.489465	0	0	2.14724	2.08646	DDX5
1989	protein deacetylation (GO:0006476)	1/45	0.37844	0.489465	0	0	2.14724	2.08646	MTA1
1990	protein targeting (GO:0006605)	2/125	0.378516	0.489465	0	0	1.53745	1.49362	GDAP1;GABARAP
1991	platelet degranulation (GO:0002576)	2/125	0.378516	0.489465	0	0	1.53745	1.49362	APP;APLP2
1992	circulatory system development (GO:0072359)	2/126	0.382252	0.493897	0	0	1.52497	1.46652	PKP2;CACYBP
1993	phosphate-containing compound metabolic process (GO:0006796)	3/212	0.384873	0.494224	0	0	1.35781	1.29649	PAK1;GPD2;INPP5J
1994	alpha-amino acid metabolic process (GO:1901605)	1/46	0.384981	0.494224	0	0	2.09942	2.00402	GLS
1995	regulation of double-strand break repair via homologous recombination (GO:0010569)	1/46	0.384981	0.494224	0	0	2.09942	2.00402	SMCHD1
1996	regulation of fibroblast proliferation (GO:0048145)	1/46	0.384981	0.494224	0	0	2.09942	2.00402	S100A6
1997	erythrocyte differentiation (GO:0030218)	1/46	0.384981	0.494224	0	0	2.09942	2.00402	PTPN2
1998	regulation of synaptic transmission, glutamatergic (GO:0051966)	1/46	0.384981	0.494224	0	0	2.09942	2.00402	GRM5
1999	regulation of telomerase activity (GO:0051972)	1/46	0.384981	0.494224	0	0	2.09942	2.00402	CCT2
[truncated: 354 more rows]
