# Supplementary material for: Abnormal accumulation of extracellular vesicles in hippocampal dystrophic axons and regulation by the primary cilia in Alzheimer’s disease
Source: Acta Neuropathol Commun. 2023 Sep 4;11:142. doi: 10.1186/s40478-023-01637-3 (PMC10478284; doi:10.1186/s40478-023-01637-3)
Supplement: Supplementary file 14 — Additional file 14. Supplementary Table 6. Differentially expressed proteins between siIft88-transfected and siContransfected neurons upon Aβ1-42 treatment and gene-set enrichment analysis utilizing the biological process in Gene Ontology (n = 3 per group) [file 40478_2023_1637_MOESM14_ESM.xlsx]

## Sheet: Differentially Expressed Protei
Gene Symbol	Entrez Gene ID	Accession	Abundance Ratio (log2): (siIft88_Abeta) / (siIft88)	Abundance Ratio P-Value: (siIft88_Abeta) / (siIft88)	Abundance Ratio Adj. P-Value: (siIft88_Abeta) / (siIft88)
Dync1h1	13424	Q9JHU4	-0.08	0.885642	0.95052
Cltc	67300	Q68FD5	0.32	0.698435	0.865531
Map1b	17755	P14873	-0.42	0.550144	0.767919
Actg1	11465	P63260	-1.19	0.106895	0.239153
Actb	11461	P60710	-0.26	0.702001	0.865531
Myh10	77579	Q61879	0.93	0.227489	0.438219
Fasn	14104	P19096	0.09	0.9283	0.970462
Sptan1		P16546-2	0.16	0.854888	0.93359
Tuba1a	22142	P68369	-0.64	0.375842	0.6214
Atp5f1b	11947	P56480	0.39	0.625854	0.816052
Sptbn1	20742	Q62261	0.18	0.838409	0.929255
Map2	17756	P20357	-0.73	0.315414	0.552272
Uba1	22201	Q02053	-0.1	0.872509	0.941857
Hsp90ab1	15516	P11499	0.27	0.741408	0.889625
Tubb2b	73710	Q9CWF2	-1.25	0.854232	0.93359
Macf1		Q9QXZ0	-0.16	0.809434	0.917524
Tubb2a	22151	Q7TMM9	0.05	0.970092	0.988585
Dpysl2	12934	O08553	0.2	0.8174	0.917869
Tubb4b	227613	P68372	0.72	0.356011	0.599731
Tubb5	22154	P99024	0.61	0.439879	0.679415
Atp1a3	232975	Q6PIC6	-0.35	0.615544	0.810133
Vcp	269523	Q01853	0.18	0.83946	0.929255
Dpysl3	22240	Q62188	0.28	0.739515	0.889075
Eef2	13629	P58252	0.49	0.539155	0.759607
Hsp90aa1	15519	P07901	0.17	0.847918	0.930815
Tubb4a	22153	Q9D6F9	1.78	0.0198081	0.0523033
Hspa8	15481	P63017	0.53	0.50237	0.729508
Hspd1	15510	P63038	-0.35	0.621295	0.813337
Tubb3	22152	Q9ERD7	0.37	0.646054	0.83502
Rtn4	68585	Q99P72	-0.95	0.192927	0.391892
Crmp1	12933	P97427	-0.05	0.916824	0.965788
Gapdh	14433	P16858	-0.49	0.491846	0.723257
Acly	104112	Q91V92	-0.17	0.797477	0.914003
Pkm	18746	P52480	0.09	0.926927	0.970388
Gdi2	14569	Q61598	0.6	0.442392	0.68066
Ckb	12709	Q04447	0.17	0.843808	0.930815
Hsp90b1	22027	P08113	0	0.976398	0.991135
Aars1	234734	Q8BGQ7	-0.81	0.267293	0.492744
Ipo5	70572	Q8BKC5	-0.24	0.721376	0.876518
Ncam1	17967	P13595	-0.15	0.814377	0.917524
Kpnb1	16211	P70168	-0.83	0.253469	0.475585
Dctn1	13191	O08788	0.07	0.951091	0.981062
Tuba4a	22145	P68368	1.67	0.0284076	0.0735829
Gdi1	14567	P50396	-1.3	0.0786834	0.184826
Hspa4		Q61316	-0.16	0.808889	0.917524
Pkm		P52480-2	-0.8	0.272632	0.496891
Myh9	17886	Q8VDD5	0.31	0.707177	0.866633
Ppp2r1a	51792	Q76MZ3	0.03	0.996321	0.998826
Cct5	12465	P80316	0.25	0.767514	0.903122
Ap2b1	71770	Q9DBG3	-0.22	0.742449	0.890106
Psmd2	21762	Q8VDM4	-0.14	0.822583	0.92091
Ncam1		P13595-2	-3.08	0.0531321	0.129966
Aco2	11429	Q99KI0	-0.2	0.769105	0.904008
Eef1a1	13627	P10126	-1.25	0.089412	0.205729
Tcp1	21454	P11983	0.49	0.533964	0.755409
Cct2	12461	P80314	-0.36	0.612541	0.809289
Hk1		P17710-3	-0.13	0.837669	0.929042
Lrp1	16971	Q91ZX7	-0.6	0.405462	0.652371
Hspa9	15526	P38647	0.13	0.884565	0.95007
Cand1	71902	Q6ZQ38	0.57	0.466334	0.703914
Stxbp1	20910	O08599	0.51	0.380116	0.624705
Hspa5	14828	P20029	0.93	0.22979	0.44109
Dpysl5	65254	Q9EQF6	0.19	0.82244	0.92091
Vim	22352	P20152	0.41	0.609449	0.806784
Atp5f1a	11946	Q03265	0.5	0.529841	0.751927
Atp6v1a	11964	P50516	-0.46	0.520937	0.744462
Stxbp1		O08599-2	0.04	0.985694	0.996044
Tkt	21881	P40142	-0.55	0.443396	0.681827
Psmd1	70247	Q3TXS7	-0.11	0.862293	0.936725
Eprs1	107508	Q8CGC7	-0.55	0.446435	0.684749
Atp1a1	11928	Q8VDN2	-0.52	0.470167	0.706834
Atp2b1	67972	G5E829	-0.18	0.789245	0.90931
Ganab	14376	Q8BHN3	-0.57	0.430267	0.668639
Cct7	12468	P80313	-0.38	0.591711	0.797377
Slc25a4	11739	P48962	-0.18	0.780402	0.90608
Dclk1	13175	Q9JLM8	0.02	0.991916	0.997903
Hyou1	12282	Q9JKR6	0.08	0.941701	0.979456
Mybbp1a	18432	Q7TPV4	-0.7	0.33411	0.573847
Cct4	12464	P80315	0.42	0.600807	0.801419
Atp6v1b2	11966	P62814	-0.24	0.722534	0.876863
Actc1	11464	P68033	-0.41	0.562576	0.775957
Gcn1	231659	E9PVA8	-0.1	0.866132	0.939859
Hmgcs1	208715	Q8JZK9	0.68	0.386927	0.63334
Cse1l	110750	Q9ERK4	-0.38	0.587845	0.794901
Ywhab	54401	Q9CQV8	0.66	0.401267	0.647668
Vps35	65114	Q9EQH3	-0.09	0.875123	0.943949
Eif4a1	13681	P60843	0.05	0.978139	0.99223
Ywhaz	22631	P63101	0.07	0.956076	0.983926
Cct6a	12466	P80317	0.05	0.9774	0.991972
Actn4	60595	P57780	-0.31	0.660543	0.846834
Cct3	12462	P80318	0.37	0.650819	0.837453
Prpf8	192159	Q99PV0	-0.66	0.361968	0.606758
Copb1	70349	Q9JIF7	-0.77	0.289436	0.518496
Dnm1l	74006	Q8K1M6	0.2	0.816275	0.917616
Ldha	16828	P06151	0.24	0.779769	0.905863
Slc25a12	78830	Q8BH59	-0.14	0.830129	0.924721
Npepps	19155	Q11011	0.37	0.649393	0.836582
Eno1	13806; 433182	P17182	0.23	0.784772	0.907287
Dbn1		Q9QXS6-3	-0.19	0.772568	0.904283
Ywhae	22627	P62259	-0.2	0.766134	0.902608
Prdx2	21672	Q61171	-1.53	0.0385823	0.0973187
Myo5a	17918	Q99104	0.25	0.76444	0.902136
Uqcrc2	67003	Q9DB77	0.46	0.560766	0.774794
Snrnp200	320632	Q6P4T2	0.18	0.839962	0.929255
Sdha	66945	Q8K2B3	-0.35	0.616437	0.810414
Actbl2	238880	Q8BFZ3	-2.12	0.0453462	0.113102
Pgk1	18655	P09411	0.9	0.243753	0.461194
Idh1	15926	O88844	0.62	0.431615	0.669615
Lrpprc	72416	Q6PB66	-1.27	0.0841782	0.195785
Tubb6	67951	Q922F4	1.87	0.0122008	0.0328374
Ap1b1	11764	O35643	-1.33	0.159341	0.337036
Eef1g	67160	Q9D8N0	-0.05	0.923354	0.968645
Tp53bp1	27223	P70399	-1.05	0.151722	0.323373
Actr1a	54130	P61164	-0.81	0.267144	0.492632
Calr	12317	P14211	-0.61	0.401127	0.647668
Prep	19072	Q9QUR6	-0.21	0.758482	0.897079
Oxct1	67041	Q9D0K2	-0.39	0.584392	0.793038
Tfrc	22042	Q62351	-0.97	0.185485	0.379815
Aldh1l1	107747	Q8R0Y6	0.42	0.596023	0.800431
Usp5	22225	P56399	0.33	0.688925	0.860502
Trim28	21849	Q62318	-0.88	0.228562	0.439488
Ywhaq	22630	P68254	0.82	0.288264	0.516894
Lars1	107045	Q8BMJ2	-0.21	0.750328	0.89385
Hsph1	15505	Q61699	0.72	0.352813	0.596731
Pygb	110078	Q8CI94	-0.21	0.754771	0.895985
Ap2a2	11772	P17427	-0.96	0.191356	0.389268
Pdia3	14827	P27773	1.41	0.066143	0.158527
Kif5c	16574	P28738	0.23	0.787106	0.908337
Dhx9	13211	O70133	-0.29	0.673865	0.851792
Huwe1	59026	Q7TMY8	-0.14	0.978642	0.99223
Pdia6	71853	Q922R8	0.57	0.465885	0.703618
Basp1	70350	Q91XV3	-2.68	0.000324118	0.000944766
Ldhb	16832	P16125	0.18	0.839506	0.929255
Pgam1	18648	Q9DBJ1	0.11	0.909765	0.963443
Snd1	56463	Q78PY7	-1.32	0.0742762	0.175756
Slc25a5	11740	P51881	-0.47	0.509631	0.736031
Ubr4	69116	A2AN08	-2.8	0.00693746	0.0190388
Hnrnpl	15388	Q8R081	0.2	0.817215	0.917869
Gnao1	14681	P18872	-0.05	0.919462	0.96738
Nasp	50927	Q99MD9	-0.99	0.176336	0.365235
Ap2a1	11771	P17426	-0.29	0.679523	0.854205
Dpysl4		O35098	-0.58	0.423587	0.663292
Copa	12847	Q8CIE6	-0.32	0.646446	0.83502
Fscn1	14086	Q61553	-0.39	0.585181	0.793552
Fkbp4	14228	P30416	-0.34	0.632166	0.821595
Hnrnpk	15387	P61979	-0.71	0.769589	0.904008
Cct8	12469	P42932	1.02	0.18485	0.379073
Nsf	18195	P46460	-0.12	0.847136	0.930815
Hnrnpu	51810	Q8VEK3	-1.23	0.0956766	0.218075
Eif5a	276770	P63242	-0.1	0.870444	0.940538
Nbea	26422	Q9EPN1	-1.71	0.0397605	0.0999293
Canx	12330	P35564	1.62	0.0344194	0.0878505
Uchl1	22223	Q9R0P9	-0.94	0.20186	0.406038
Ckap5	75786	A2AGT5	-0.5	0.534877	0.756061
Eftud2	20624	O08810	-0.47	0.511272	0.737374
Pak2	224105	Q8CIN4	-0.39	0.671606	0.85065
Iars1	105148	Q8BU30	-1.07	0.146784	0.314047
Matr3	17184	Q8K310	0.63	0.420352	0.661519
Vdac1	22333	Q60932	0.4	0.620589	0.813175
Map4	17758	P27546	-1.84	0.0131232	0.0351504
Fdps	110196	Q920E5	-0.08	0.888974	0.952339
Ptbp2	56195	Q91Z31	0.08	0.942882	0.979559
Eif4a2	13682	P10630	1.03	0.182401	0.37529
Hnrnpk		P61979-3	0.05	0.968387	0.987595
Cap1	12331	P40124	-0.55	0.443891	0.682402
Gnao1		P18872-2	-2.31	0.168838	0.354173
Usp9x	22284	P70398	-1.58	0.0457631	0.113938
Atp2a2	11938	O55143	-0.39	0.581446	0.790976
Atp1a2	98660	Q6PIE5	-2.67	0.0388947	0.0980625
Immt		Q8CAQ8-2	-1.64	0.0273131	0.0708466
Sars1	20226	P26638	-0.8	0.272003	0.496834
Eno2	13807	P17183	-0.79	0.479933	0.715463
Atxn10	54138	P28658	-0.3	0.662034	0.847003
Hnrnph1	59013	O35737	-0.21	0.756983	0.896353
Eif3a	13669	P23116	0.07	0.951002	0.981062
Ddx6	13209	P54823	-0.37	0.596023	0.800431
Prkar2b	19088	P31324	1.03	0.182611	0.375584
Immt	76614	Q8CAQ8
Ctnna2	12386	Q61301	-0.41	0.623806	0.815301
Mdh1	17449	P14152	0.57	0.469968	0.706834
Kif5b	16573	Q61768	0.38	0.473738	0.709908
Trim2	80890	Q9ESN6	-0.78	0.287417	0.516038
Vars1	22321	Q9Z1Q9	-0.12	0.934313	0.974283
Capzb		P47757-2	-0.57	0.430992	0.669207
Rpn2	20014	Q9DBG6	-0.74	0.311312	0.54665
Pcbp1	23983	P60335	-0.21	0.75713	0.896353
Gmps	229363	Q3THK7	-0.54	0.480773	0.716028
Aldoa	11674	P05064	0.23	0.783942	0.907287
Prmt1		Q9JIF0-2	-0.93	0.204975	0.411027
Copg1	54161	Q9QZE5	-0.57	0.431246	0.669415
Ndufs1	227197	Q91VD9	-0.35	0.621121	0.813337
Flna	192176	Q8BTM8	-0.62	0.490131	0.722448
Ilf2	67781	Q9CXY6	-0.29	0.676598	0.852736
Wdr1	22388	O88342	-0.22	0.74202	0.889978
Sf3b1		Q99NB9	-0.52	0.469699	0.706817
Ywhag	22628	P61982	-0.07	0.901541	0.958735
Uqcrc1	22273	Q9CZ13	0.35	0.660964	0.846834
Actr3	74117	Q99JY9	0.19	0.82717	0.922628
Sf3b3	101943	Q921M3	-1.58	0.0466974	0.116213
Syn1	20964	O88935	-1.09	0.137302	0.297293
Ddx39b	53817	Q9Z1N5	-0.89	0.223612	0.433153
Xpo1	103573	Q6P5F9	0.16	0.857166	0.934329
Ddx3x	13205	Q62167	0.01	0.987028	0.996575
Mapt		P10637-5	-0.03	0.671235	0.85065
Cfl1	12631	P18760	-0.18	0.781417	0.90608
Syncrip		Q7TMK9-2	0.57	0.467844	0.70486
Uggt1	320011	Q6P5E4	-1.88	0.0391227	0.0985928
Dync1li1	235661	Q8R1Q8	-0.65	0.36918	0.61442
Hmgb1	15289	P63158	0.08	0.9413	0.979456
Pak3		Q61036-2	-0.64	0.378173	0.62307
Arhgdia	192662	Q99PT1	0.06	0.965631	0.987207
Actn1	109711	Q7TPR4	-0.64	0.940098	0.97867
Ccar2	219158	Q8VDP4	-1.79	0.035443	0.0902569
Prkacb	18749	P68181	-1.01	0.399701	0.647643
Acat1	110446	Q8QZT1	0.04	0.981355	0.993458
Actr1b	226977	Q8R5C5	-1.58	0.471303	0.707779
Slc25a3	18674	Q8VEM8	0.27	0.746596	0.89278
Uso1	56041	Q9Z1Z0	-1.37	0.120325	0.265375
Psmd3	22123	P14685	-1.21	0.101208	0.228811
Ctnnd1	12388	P30999	-0.24	0.951535	0.981062
Eif4g1	208643	Q6NZJ6	0.24	0.77617	0.904316
Tnpo2	212999	Q99LG2	-0.26	0.762031	0.899864
Gars1	353172	Q9CZD3	-0.57	0.426086	0.66529
Hnrnpm	76936	Q9D0E1	0.11	0.906933	0.962636
Actr10	56444	Q9QZB7	-0.47	0.752707	0.89492
Ddx1	104721	Q91VR5	-0.19	0.771066	0.904283
Psmc4	23996	P54775	-0.8	0.273106	0.497064
Ogdh	18293	Q60597	1.05	0.175183	0.36325
Eef1b	55949	O70251	0.11	0.908699	0.962735
Aldoc	11676	P05063	-1.06	0.149316	0.318852
Mapt		P10637-3	0.12	0.89859	0.956873
Psap	19156	Q61207	-0.38	0.58762	0.79479
Gpi	14751	P06745	0.01	0.981635	0.993561
Csnk2a1	12995	Q60737	0.73	0.350865	0.594588
Ppia	268373	P17742	1.74	0.0230203	0.0603284
Rpl10a		P53026	0.52	0.512776	0.737521
Psmc2	19181	P46471	0.91	0.240567	0.458
Prkaca	18747	P05132	-3.1	3.28442e-05	9.67473e-05
Syp	20977	Q62277	-3.68	1.50796e-06	4.4869e-06
Pdia4	12304	P08003	-0.8	0.271419	0.496291
Ppp1cb	19046	P62141	0.52	0.507593	0.733467
Arpc1a	56443	Q9R0Q6	-0.9	0.220256	0.431089
Pgm1	72157	Q9D0F9	-1.91	0.0234229	0.0613258
Ppp2r5e	26932	Q61151	-1.09	0.211815	0.420017
Ctnnb1	12387	Q02248	-0.51	0.524764	0.747444
Pabpc1	18458	P29341	0.03	0.991248	0.997903
Atic	108147	Q9CWJ9	-0.19	0.775727	0.904316
Cntn1	12805	P12960	0.29	0.728403	0.881792
Uba2	50995	Q9Z1F9	-0.32	0.675966	0.852325
Tpp2	22019	Q64514	-0.54	0.452039	0.69112
Pafah1b1	18472	P63005	-0.24	0.723974	0.877764
Plcb1	18795	Q9Z1B3	-1.56	0.0890128	0.205064
Atp2b2	11941	Q9R0K7	-1.21	0.573314	0.783989
Eef1a2	13628	P62631	3.5	1.47755e-05	4.3708e-05
Khsrp	16549	Q3U0V1	-0.14	0.831433	0.925278
Oga	76055	Q9EQQ9	-2.21	0.00406039	0.0113212
Otub1	107260	Q7TQI3	1.55	0.043034	0.107624
Arf1	11840	P84078	-0.05	0.920026	0.96738
Sec23a	20334	Q01405	-0.13	0.950606	0.981062
Epb41l1	13821	Q9Z2H5	-0.75	0.332369	0.571643
Glg1	20340	Q61543	0.05	0.871868	0.941348
Acat2	110460	Q8CAY6	-0.22	0.740346	0.889522
Sae1	56459	Q9R1T2	0.18	0.751893	0.894629
Rtcb	28088	Q99LF4	-0.44	0.537646	0.758223
Arf3	11842	P61205	6.64	1e-17	3.02547e-17
Cs	12974	Q9CZU6	-0.51	0.475112	0.711202
Ecpas	230249	Q6PDI5	-0.62	0.826256	0.922628
Ddost	13200	O54734	-0.95	0.193613	0.393
Add2	11519	Q9QYB8	-1.38	0.0618273	0.149403
Rpn1	103963	Q91YQ5	0.01	0.986648	0.996575
Atp6v0d1	11972	P51863	-1.79	0.0159496	0.042436
Dpp3	75221	Q99KK7	-0.67	0.624731	0.815777
Calm2	12313; 12314; 12315	P0DP27	1.96	0.0102984	0.0278922
Dhx15	13204	O35286	0.15	0.868405	0.940215
Pcbp2	18521	Q61990	-0.64	0.379125	0.624269
Hnrnpa1	15382	P49312	-0.54	0.456076	0.695009
Hadha	97212	Q8BMS1	0.09	0.883202	0.949361
Camk2b	12323	P28652	-0.32	0.650622	0.837431
Cyfip2	76884	Q5SQX6	-2.01	0.020626	0.0543855
Cndp2	66054	Q9D1A2	-1.08	0.214501	0.42399
Ncl	17975	P09405	1.05	0.172438	0.359966
Hdlbp	110611	Q8VDJ3	-0.66	0.549607	0.767745
Nap1l1	53605	P28656	-0.43	0.548363	0.767543
Gart	14450	Q64737	-0.05	0.827258	0.922628
Dctn2	69654	Q99KJ8	0.4	0.614372	0.809289
Gnai1	14677	B2RSH2	-1.49	0.429928	0.668639
Gnb1	14688	P62874	-0.12	0.849131	0.931303
Eif2s3x	26905	Q9Z0N1	-0.32	0.649265	0.836582
Rplp2	67186	P99027	0.55	0.484917	0.719513
Ppp2ca	19052	P63330	6.64	1e-17	3.02547e-17
Pfas	237823	Q5SUR0	-0.17	0.808008	0.917524
Prdx1	18477	P35700	-1.08	0.14363	0.30848
Psmc5	19184	P62196	0.84	0.28143	0.50889
Ppp1r7	66385	Q3UM45	-0.37	0.840003	0.929255
Lmnb1	16906	P14733	0.82	0.290026	0.518969
Arf4	11843	P61750	0.51	0.522854	0.746275
Eif3e	16341	P60229	0.34	0.554777	0.771299
Eif3m	98221	Q99JX4	0.38	0.556465	0.772683
Smarcc2	68094	Q6PDG5	0.12	0.884712	0.95007
Prpf19	28000	Q99KP6	-0.73	0.318025	0.55545
Psmd6	66413	Q99JI4	-0.18	0.814332	0.917524
Nsfl1c	386649	Q9CZ44	-0.54	0.45502	0.694335
Mthfd1	108156	Q922D8	-0.32	0.648793	0.836196
Psmc3	19182	O88685	-0.51	0.477914	0.713598
Gnai2	14678	P08752	-4.51	1.23968e-08	3.72437e-08
Sfpq	71514	Q8VIJ6	1.71	0.0254012	0.0661642
Eif3l	223691	Q8QZY1	0.78	0.315525	0.552292
Mdh2	17448	P08249	2.36	0.00191076	0.00539769
Ipo7	233726	Q9EPL8	-1.39	0.0755524	0.178701
Rpsa	16785	P14206	0.63	0.420217	0.661493
Ppp1cc	19047	P63087	1.64	0.0491279	0.121718
Mapk1	26413	P63085	0.48	0.543587	0.763922
Ppp2cb	19053	P62715	0.53	0.502315	0.729508
Npm1	18148	Q61937	-0.67	0.356099	0.599731
Oat	18242	P29758	-0.09	0.877033	0.945613
Rcn2	26611	Q8BP92	-0.16	0.809975	0.917524
Phgdh	236539	Q61753	-0.24	0.725716	0.879302
Smarca4	20586	Q3TKT4	-0.74	0.52367	0.746648
Ipo9		Q91YE6	-4.02	5.486e-05	0.000161428
Cxadr	13052	P97792	0.3	0.710848	0.868641
Get3	56495	O54984	-0.21	0.751743	0.894629
Clasp1		Q80TV8-2	-0.94	0.36156	0.606542
Dld	13382	O08749	-0.44	0.535225	0.75617
Ppa1	67895	Q9D819	0.17	0.848061	0.930815
Rpl7a	27176	P12970	0.06	0.962811	0.985768
Dcx	13193	O88809	0.7	0.36778	0.612455
Capza2	12343	P47754	0.44	0.582279	0.791594
Rap1gds1	229877	E9Q912	0.02	0.867635	0.940077
Ybx1	22608	P62960	-0.97	0.18736	0.383373
Glud1	14661	P26443	0.39	0.625715	0.816052
Got2	14719	P05202	0.5	0.524507	0.747268
Eif5b	226982	Q05D44	-1.67	0.282877	0.510501
Psmd11	69077	Q8BG32	-0.37	0.598664	0.800462
Ppp1ca	19045	P62137	6.64	1e-17	3.02547e-17
U2af2	22185	P26369	-0.22	0.748711	0.89385
Hnrnpf	98758	Q9Z2X1	-0.72	0.479591	0.715463
Nckap1	50884	P28660	-0.64	0.496373	0.726391
Pcbp2		Q61990-2	-2.81	0.441066	0.6798
Gnb2	14693	P62880	1.57	0.0401267	0.100759
Acot7		Q91V12-2	-0.02	0.949786	0.980889
Ddb1	13194	Q3U1J4	-1.61	0.0359692	0.0913467
Rab14	68365	Q91V41	0.02	0.993082	0.998055
Dclk1		Q9JLM8-2	6.64	1e-17	3.02547e-17
Marcks	17118	P26645	-2.3	0.00195826	0.00552628
Hnrnpa2b1	53379	O88569	-0.49	0.495302	0.725663
Dync1i2	13427	O88487	-1	0.340234	0.580791
Eif4g2	13690	Q62448	-0.07	0.901138	0.958735
Pfkm	18642	P47857	0.06	0.967713	0.987476
Vdac3	22335	Q60931	-0.12	0.847978	0.930815
Ywhah	22629	P68510	-0.59	0.410077	0.656698
Rpl4	67891	Q9D8E6	1.59	0.0376772	0.095294
NARS1	70223	Q8BP47	-0.11	0.856669	0.934329
Septin7	235072	O55131	-1.34	0.0690457	0.164706
Xpo5	72322	Q924C1	-0.91	0.468605	0.705816
Nap1l4	17955	Q78ZA7	0.85	0.273487	0.497349
Calu	12321	O35887	-0.7	0.335303	0.57546
Ahcy	11615; 269378	P50247	0.64	0.413207	0.658238
Apex1	11792	P28352	0.01	0.986757	0.996575
Nono	53610	Q99K48	-0.29	0.675823	0.852325
Idh2	269951	P54071	1	0.192867	0.391892
Nme2	18103	Q01768	1.27	0.0989912	0.22453
Farsa	66590	Q8C0C7	0.01	0.998534	0.999788
Hdac2	15182	P70288	-1.71	0.0611297	0.147781
P4hb	18453	P09103	-1.09	0.137998	0.298337
Nt5c2	76952	Q3V1L4	-4.43	2.30391e-06	6.85158e-06
Glrx3	30926	Q9CQM9	-1.37	0.0629335	0.151682
Lonp1	74142	Q8CGK3	-1.22	0.329967	0.569182
Aldh18a1	56454	Q9Z110	-2.25	0.00941127	0.0255638
Ndufa9	66108	Q9DC69	0.32	0.698907	0.865531
Dars1	226414	Q922B2	0.06	0.961691	0.984984
Eif3c	56347	Q8R1B4	-1.63	0.0273979	0.0710336
Atp5pd	71679	Q9DCX2	-0.05	0.923114	0.968576
Cad	69719	B2RQC6	-0.03	0.843046	0.930752
Ddx17	67040	Q501J6	1.6	0.0357489	0.0909252
Ap2m1	11773	P84091	-0.27	0.697133	0.86514
Rab2a	59021	P53994	0.38	0.633191	0.822329
Gpd2	14571	Q64521	-0.15	0.995004	0.998223
Nedd4	17999	P46935	0.97	0.174455	0.362671
Ina	226180	P46660	1.29	0.0936853	0.214149
Cyc1	66445	Q9D0M3	0.55	0.487744	0.721016
Tomm70	28185	Q9CZW5	-1.21	0.1186	0.262293
Actr2	66713	P61161	-1.12	0.129247	0.28226
C1qbp		O35658	-0.32	0.650652	0.837431
Gnai3	14679	Q9DC51	-1.69	0.417356	0.658238
Opa1	74143	P58281	-0.16	0.99487	0.998223
Ddx5		Q61656	1.72	0.0240102	0.0627164
Fh	14194	P97807	-0.11	0.85314	0.933404
Chd4	107932	Q6PDQ2	-0.74	0.481651	0.716762
Pebp1	23980	P70296	0.54	0.493911	0.724766
Nrdc	230598	Q8BHG1	0.47	0.424335	0.664043
Prkar2a		P12367	0.27	0.560175	0.774794
Dnaja1	15502	P63037	-0.78	0.283769	0.511627
Afdn	17356	Q9QZQ1	-1.19	0.321723	0.559981
Ehd1	13660	Q9WVK4	-0.1	0.988092	0.996662
Asns	27053	Q61024	0.35	0.668247	0.85065
Gstp1	14870	P19157	0.24	0.775932	0.904316
Rack1	14694	P68040	0.31	0.703549	0.865531
Copb2	50797	O55029	-1.14	0.156511	0.332185
Paics	67054	Q9DCL9	0.4	0.61415	0.809289
Arl8a	68724	Q8VEH3	-0.39	0.584478	0.793038
H4c1; H4c11; H4c12; H4c14; H4c16; H4c2; H4c3; H4c4; H4c6; H4c8; H4c9; Hist1h4m	100041230; 319155; 319156; 319157; 319158; 319159; 319160; 319161; 320332; 326619; 326620; 69386; 97122	P62806	1.27	0.0980471	0.223114
Scarb2	12492	O35114	-1.75	0.0180319	0.0478393
Add1	11518	Q9QYC0	-0.29	0.6751	0.85219
Caprin1	53872	Q60865	-0.42	0.553133	0.770164
Clasp2	76499	Q8BRT1	-0.01	0.791093	0.909636
Tmod2	50876	Q9JKK7	-0.23	0.734573	0.884674
Tpi1	21991	P17751	0.12	0.895329	0.955015
Phb1	18673	P67778	0.09	0.927755	0.970462
Tufm	233870	Q8BFR5	0.1	0.920101	0.96738
Synj1		Q8CHC4	-2.05	0.200795	0.404272
Atp2b4	381290	Q6Q477
Psmd7	17463	P26516	-0.24	0.803232	0.916237
Pa2g4	18813	P50580	-0.53	0.462008	0.699845
Emc1	230866	Q8C7X2	-0.75	0.560794	0.774794
Thop1	50492	Q8C1A5	-1.45	0.0987018	0.224106
Cnot1	234594	Q6ZQ08	-1.57	0.380143	0.624705
Rcc2	108911	Q8BK67	-0.43	0.655267	0.842147
Tmed2	56334	Q9R0Q3	-3.21	0.000715668	0.00204865
Puf60		Q3UEB3-2	0.12	0.788681	0.909214
Trio	223435	Q0KL02	-0.55	0.833012	0.925901
Plxna2	18845	P70207	-2.02	0.045279	0.112985
Pak1		O88643	-0.67	0.958872	0.984747
Rpl3	27367	P27659	0.33	0.687539	0.859539
Psmd12	66997	Q9D8W5	0.31	0.708064	0.866633
Arf5	11844	P84084	-0.26	0.816003	0.917616
Arf2	11841	Q8BSL7	-2.97	0.201928	0.406038
Gnaq	14682	P21279	-0.23	0.736453	0.885966
Kif1a		P33173	-0.43	0.6594	0.845959
Cars1	27267	Q9ER72	0.21	0.598115	0.800462
Stip1	20867	Q60864	0.49	0.536468	0.757542
Eif3b	27979	Q8JZQ9	-1.1	0.13447	0.292408
Rpl9	20005	P51410	0.14	0.878728	0.946192
Nucb1	18220	Q02819	-0.16	0.869109	0.940223
Cep170	545389	Q6A065	-0.94	0.333402	0.572983
Naa15		Q80UM3	-2.29	0.061109	0.147781
Pcyox1	66881	Q9CQF9	-1.09	0.375314	0.620925
Sms	20603	P97355	-1.85	0.0691486	0.164882
Dock7		Q8R1A4	-0.13	0.840857	0.929255
Ube4b	63958	Q9ES00	-0.56	0.994007	0.998218
Hint1	15254	P70349	-0.31	0.655926	0.842471
Ssb	20823	P32067	0.44	0.581683	0.790976
Phb2	12034	O35129	0.16	0.854267	0.93359
Septin2	18000	P42208	0.53	0.473254	0.709372
Dnm1	13429	P39053	-0.41	0.561072	0.774794
Gdpd1	66569	Q9CRY7	-1.25	0.130194	0.283884
Usp14	59025	Q9JMA1	-1.38	0.0610723	0.14777
Farsb	23874	Q9WUA2	1.12	0.146575	0.313719
Ankfy1	11736	Q810B6	-1.15	0.625833	0.816052
Gdap1l1		Q8VE33	-0.23	0.857033	0.934329
Vdac2	22334	Q60930	0.25	0.766011	0.902608
Ubqln1		Q8R317-2	6.64	1e-17	3.02547e-17
Alg2	56737	Q9DBE8	1.06	0.129474	0.282495
Arl3	56350	Q9WUL7	-1.06	0.14855	0.317459
Tardbp	230908	Q921F2	-0.29	0.671742	0.85065
Dnm1		P39053-3
Arhgap35	232906	Q91YM2	-3.28	0.0321004	0.0827259
Upf1	19704	Q9EPU0	0.01	0.831612	0.925278
Ubqln2	54609	Q9QZM0	2.57	0.000700319	0.00200574
Nes	18008	Q6P5H2	0.59	0.318692	0.556165
Csde1	229663	Q91W50	-0.42	0.770665	0.904283
Dhrs1	52585	Q99L04	-0.7	0.646368	0.83502
Hnrnpll	72692	Q921F4	0.85	0.211434	0.41971
Tnc	21923	Q80YX1	-2.07	0.25489	0.477287
Ubqln1	56085	Q8R317	-0.75	0.436729	0.675048
Myo18a	360013	Q9JMH9	6.64	1e-17	3.02547e-17
Arhgef7	54126	Q9ES28	-1.77	0.266748	0.492065
Ppp6r3	52036	Q922D4	-2.42	0.0264378	0.068672
Pfn1	18643	P62962	0.98	0.20263	0.407303
Rars1	104458	Q9D0I9	-0.12	0.866528	0.939859
Trap1	68015	Q9CQN1	-1.59	0.174376	0.362655
Atp6v1c1	66335	Q9Z1G3	-0.31	0.797649	0.914003
Nln	75805	Q91YP2	-0.54	0.701278	0.865531
Cadps	27062	Q80TJ1	-1.11	0.567458	0.779033
Hnrnpa3		Q8BG05-2	6.64	1e-17	3.02547e-17
Flnb	286940	Q80X90	-1.15	0.651951	0.8386
Bdh1	71911	Q80XN0	0.43	0.594655	0.79976
Usp7	252870	Q6A4J8	-0.62	0.715598	0.872727
Pafah1b2	18475	Q61206	0.99	0.197842	0.400418
Sec61a1	53421	P61620	-0.55	0.998921	0.99981
Rps2	16898	P25444	-0.02	0.951086	0.981062
Pitpna	18738	P53810	-0.99	0.177639	0.367387
Fabp7	12140	P51880	-0.57	0.430256	0.668639
Relch	227446	Q148V7	-1.12	0.428996	0.668468
Ipo4	75751	Q8VI75	-0.64	0.728887	0.882187
Atp6v0a1		Q9Z1G4-2	-0.22	0.747597	0.893212
Ank2		Q8C8R3-2	-1.26	0.317487	0.554856
Eif2s1	13665	Q6ZWX6	0.14	0.741862	0.889978
Ppfia2	327814	Q8BSS9	-1.61	0.376719	0.622328
Hsd17b4	15488	P51660	0.07	0.830315	0.924745
Tmpo	21917	Q61029	-0.4	0.576201	0.785818
Txnrd1	50493	Q9JMH6	-1.21	0.116571	0.258213
Capn2	12334	O08529	-1.61	0.166766	0.350286
Hnrnpa3	229279	Q8BG05	-0.06	0.914999	0.964785
Slc3a2	17254	P10852	1.39	0.0688113	0.164217
Epm2aip1	77781	Q8VEH5	0.09	0.699319	0.865531
Prdx6	11758	O08709	0.97	0.208671	0.416595
Map1a	17754	Q9QYR6	0.58	0.360937	0.606487
Pgd	110208	Q9DCD0	-0.26	0.826308	0.922628
Septin11	52398	Q8C1B7	-0.29	0.679752	0.854205
Psat1	107272	Q99K85	0.54	0.493673	0.724607
Sfxn3	94280	Q91V61	1.92	0.0119601	0.0322052
Esd	13885	Q9R0P3	-0.78	0.37911	0.624269
Lss	16987	Q8BLN5	-0.4	0.898436	0.956873
Ddah1	69219	Q9CWS0	-0.19	0.772283	0.904283
Gfpt1	14583	P47856	-0.66	0.82715	0.922628
Tnpo1		Q8BFY9-2	-1.64	0.225325	0.434911
Cnn3	71994	Q9DAW9	0.67	0.341691	0.582922
Bag6	224727	Q9Z1R2	-1.45	0.13493	0.293181
Api5	11800	O35841	-0.7	0.417822	0.658279
Ppp2r2a	71978	Q6P1F6	-0.94	0.226713	0.43744
Atp6v1h	108664	Q8BVE3	2.66	0.000458378	0.00132642
Tbcd	108903	Q8BYA0	-1.58	0.339161	0.579964
Nme1	18102	P15532	1.09	0.157313	0.333379
Septin9		Q80UG5-3	-0.02	0.899702	0.957874
Park7	57320	Q99LX0	0.1	0.92197	0.968488
Atp5po	28080	Q9DB20	2.23	0.00333256	0.00933383
G3bp1	27041	P97855	-0.18	0.811039	0.917524
Psmd4	19185	O35226	-0.99	0.280666	0.507673
Lta4h	16993	P24527	-1.52	0.103866	0.233593
Elp1	230233	Q7TT37	-2.66	0.0308315	0.0795293
Alyref	21681	O08583	0.17	0.767132	0.903022
Acaca	107476	Q5SWU9	6.64	1e-17	3.02547e-17
Uqcrfs1	66694	Q9CR68	-0.52	0.47108	0.707634
Ruvbl2	20174	Q9WTM5	-1.04	0.4342	0.671758
Ndufa10	67273	Q99LC3	-0.14	0.909039	0.962857
Serpinh1	12406	P19324	0.96	0.180416	0.371892
Bzw2	66912	Q91VK1	-0.02	0.934223	0.974283
Ap1g1	11765	P22892	-0.84	0.461441	0.699175
Mogs	57377	Q80UM7	-1.72	0.306149	0.540457
Ddx3y	26900	Q62095
Srgap2	14270	Q91Z67	0.25	0.642453	0.832059
Cox7a2	12866	P48771	-3.65	1.07167e-06	3.19213e-06
Rbbp4	19646	Q60972	-1.33	0.0720378	0.17104
Ppp2r5c	26931	Q60996	-2.47	0.103306	0.232428
Trim3	55992	Q9R1R2	-0.17	0.841502	0.929415
Hnrnph2	56258	P70333	-0.18	0.958911	0.984747
Plaa	18786	P27612	-1.33	0.257814	0.480998
Atp6v1e1	11973	P50518	0.09	0.926811	0.970388
Vat1	26949	Q62465	-0.85	0.243891	0.461194
Ppib	19035	P24369	0.18	0.835024	0.927399
Psmc1	19179	P62192	0.08	0.937994	0.976844
Kif2a	16563	P28740	-1.73	0.0258617	0.0672381
Ptbp1	19205	P17225	-0.87	0.766814	0.902895
Gls	14660	D3Z7P3	-0.51	0.791569	0.909913
Nup93	71805	Q8BJ71	-2.52	0.15253	0.324846
Rab7a	19349	P51150	0.85	0.272393	0.496891
Adh5	11532	P28474	-0.57	0.521513	0.744904
Nomo1	211548	Q6GQT9	-0.9	0.824011	0.922324
Ap1m1	11767	P35585	-0.54	0.548745	0.767745
Dctn4	67665	Q8CBY8	-0.6	0.832423	0.925799
Klc1		O88447	0.12	0.854833	0.93359
Prps1	19139	Q9D7G0	-0.24	0.884539	0.95007
Pea15	18611	Q62048	1.33	0.0820174	0.191637
Etfa	110842	Q99LC5	0.77	0.220774	0.43165
Shmt2	108037	Q9CZN7	-0.7	0.472702	0.708735
Psmc6	67089	P62334	0.47	0.557604	0.773687
Ckap4	216197	Q8BMK4	0.67	0.332417	0.571643
Ptprs	19280	B0V2N1	-0.23	0.789741	0.90931
Eif3d	55944	O70194	0.6	0.37761	0.622709
Rplp1	56040	P47955	-1.14	0.121627	0.267819
Anxa6	11749	P14824	0.41	0.515925	0.739343
Ilf3	16201	Q9Z1X4	-0.19	0.999452	0.99981
Pgls	66171	Q9CQ60	0	0.975273	0.990883
Kpna4	16649	O35343	-0.74	0.722293	0.876863
Kars1	85305	Q99MN1	-0.15	0.817089	0.917869
RTRAF	68045	Q9CQE8	0.47	0.5575	0.773687
Kpna3	16648	O35344	0.12	0.680439	0.854299
Hsd17b12	56348	O70503	-0.49	0.497689	0.727442
Cul5	75717	Q9D5V5	-0.5	0.986017	0.996189
Fam98b	68215	Q80VD1	-1.45	0.197336	0.39983
Cask	12361	O70589	-1.53	0.242309	0.458965
Sf3a3	75062	Q9D554	-1.52	0.255233	0.47777
Fsd1	240121	Q7TPM6	0.19	0.536113	0.757232
Cyrib	223601	Q921M7	-0.03	0.943488	0.979655
Dlat	235339	Q8BMF4	-0.5	0.594417	0.799719
Ubxn1	225896	Q922Y1	-1.65	0.051125	0.125298
Gnas	14683	Q6R0H7	-1.41	0.138928	0.299535
Exoc7	53413	O35250	-0.99	0.751989	0.894629
Sarm1	237868	Q6PDS3	0.18	0.564041	0.776908
Nsdhl	18194	Q9R1J0	0	0.780277	0.90608
Cops6	26893	O88545	-1.48	0.247703	0.467121
H2ac21	621893	Q64522	-4.51	1.62237e-09	4.89519e-09
Pdha1	18597	P35486	0.06	0.958741	0.984747
Ppp3cb	19056	P48453	0.01	0.756998	0.896353
Eif4a3	192170	Q91VC3	0.2	0.691897	0.862343
Cacybp	12301	Q9CXW3	0.36	0.652011	0.8386
Drg2	13495	Q9QXB9	-0.05	0.804592	0.916237
Coro1c	23790	Q9WUM4	0.75	0.33362	0.573182
Sec31a	69162	Q3UPL0	-0.51	0.757049	0.896353
Stx1b	56216	P61264	0.95	0.219056	0.429043
Mtch2	56428	Q791V5	-0.96	0.303576	0.536932
Fubp1		Q91WJ8	0.94	0.2225	0.433153
Ezr	22350	P26040	0.08	0.940493	0.978898
Cops2	12848	P61202	-1.44	0.249781	0.469929
Abat	268860	P61922	-0.04	0.978272	0.99223
Dync1i1	13426	O88485	-0.51	0.960001	0.984747
Mapre1	13589	Q61166	-0.52	0.466747	0.704043
Lrrc59	98238	Q922Q8	0.54	0.49359	0.724607
Gsk3b	56637	Q9WV60	-0.75	0.353544	0.597481
Ctnnd2	18163	O35927	-1.79	0.324658	0.562633
Lancl2	71835	Q9JJK2	0.44	0.417594	0.658279
Bin1	30948	O08539	-0.01	0.893212	0.954424
Aldh5a1	214579	Q8BWF0	-3.22	0.00245517	0.00691112
Srm	20810	Q64674	-0.26	0.752714	0.89492
Ubap2l	74383	Q80X50	-0.52	0.614356	0.809289
Fdft1	14137	P53798	-5.82	0.00016526	0.000482468
Tpr	108989	F6ZDS4	-2.22	0.125226	0.274878
Eif3h	68135	Q91WK2	-1.09	0.279478	0.50618
Atp1b1	11931	P14094	0.9	0.243899	0.461194
Myef2	17876	Q8C854	0.21	0.801184	0.915499
Ntrk2	18212	P15209	-3.53	0.0129831	0.0348253
Plxna4	243743	Q80UG2	6.64	1e-17	3.02547e-17
Cpe	12876	Q00493	-1.05	0.316099	0.553123
Vgf	381677	Q0VGU4	0.44	0.409816	0.656611
Hnrnpab	15384	Q99020	0.53	0.503321	0.730319
Vps26b	69091	Q8C0E2	-1.36	0.165101	0.347377
Ndufv1	17995	Q91YT0	-0.42	0.675424	0.85219
Rab11a	53869	P62492	-1.73	0.311354	0.54665
Ndrg3	29812	Q9QYF9	-1.56	0.336635	0.576941
Napa	108124	Q9DB05	0.34	0.672081	0.850886
Rnmt	67897	Q9D0L8	-0.55	0.900959	0.958735
Rps3	27050	P62908	0.94	0.223559	0.433153
Strap	20901	Q9Z1Z2	0.19	0.703806	0.865531
Plcg1	18803	Q62077	-3.47	0.0439714	0.10982
Psme2	19188; 621823	P97372	-0.01	0.913904	0.964785
Prdx3	11757	P20108	-1.72	0.0201983	0.053283
Prdx5	54683	P99029	2.7	0.000376255	0.00109445
Sh3gl2	20404	Q62420	0.02	0.742605	0.890106
Rbbp7	245688	Q60973	-0.79	0.657771	0.844452
Ndrg2	29811	Q9QYG0	-0.85	0.273533	0.497349
Vapa	30960	Q9WV55	-1	0.173409	0.361345
Snap91	20616	Q61548	0.53	0.505519	0.731865
Gspt1	14852	Q8R050	-1.36	0.178545	0.368579
Fabp5	16592	Q05816	1.03	0.1806	0.372134
Tmed9	67511	Q99KF1	-0.74	0.471999	0.708062
Xpnpep1	170750	Q6P1B1	-1.99	0.0224926	0.0590842
Hsd17b10		O08756	-1.3	0.0939123	0.21458
Epb41l3	13823	Q9WV92	-1.38	0.25916	0.481569
Ppm1g	14208	Q61074	-0.28	0.856411	0.934329
Slc1a3	20512	P56564	-0.76	0.429225	0.668468
Ctps1	51797	P70698	0.24	0.605394	0.804214
Psmd4		O35226-2	-1.3	0.846832	0.930815
Cbr1	12408	P48758	1.06	0.136963	0.296905
Rab6a	19346	P35279	0.02	0.996321	0.998826
Acaa1a	113868	Q921H8	0.82	0.222399	0.433153
Fxr1	14359	Q61584	-0.25	0.889725	0.952339
Septin6	56526	Q9R1T4	-0.69	0.616952	0.810503
Lancl1	14768	O89112	-3.36	0.000451782	0.00130801
Csnk2a2	13000	O54833	-0.6	0.870162	0.940415
Pdhb	68263	Q9D051	0.13	0.892426	0.954153
Idh3a	67834	Q9D6R2	1.85	0.0154232	0.0411138
Echs1	93747	Q8BH95	-2.17	0.0162181	0.0431298
Qdpr	110391	Q8BVI4	-0.11	0.784114	0.907287
Hsdl1	72552	Q8BTX9	-1.36	0.167145	0.350886
Lsm5	66373	P62322	-3.58	0.00673062	0.0185076
Cyb5a	109672	P56395	-0.9	0.260271	0.482668
Hcfc1	15161	Q61191	-2.22	0.0651124	0.156259
Camkv	235604	Q3UHL1	-0.87	0.38426	0.629384
Cyb5r3	109754	Q9DCN2	0.31	0.594877	0.79976
Aimp1		P31230	-0.94	0.266743	0.492065
Abce1	24015	P61222	0.22	0.696627	0.864703
Set		Q9EQU5-2	1.46	0.0559026	0.136385
Nf1	18015	Q04690	-2.65	0.257267	0.480759
Nudcd3	209586	Q8R1N4	-1.88	0.330825	0.569791
Naa25	231713	Q8BWZ3	-1.16	0.663251	0.847962
Rtn1	104001	Q8K0T0	-0.19	0.778608	0.904702
Amph	218038	Q7TQF7	0.16	0.748859	0.89385
Tsn	22099	Q62348	-0.16	0.963719	0.986412
Rad23b	19359	P54728	-0.39	0.633957	0.822964
Rab2b	76338	P59279	6.64	1e-17	3.02547e-17
Aldh7a1		Q9DBF1-2	1.1	0.185347	0.379671
Srp54	24067; 665155	P14576	-0.99	0.749499	0.89385
Clip2	269713	Q9Z0H8	-1.21	0.319312	0.556999
Ckmt1	12716	P30275	-1.11	0.269741	0.495619
Nampt	59027	Q99KQ4	-0.27	0.819914	0.919028
Lrrc47	72946	Q505F5	0.77	0.215598	0.425405
Rdx	19684	P26043	-2.32	0.0629175	0.151682
Blmh	104184	Q8R016	-1.95	0.0781288	0.184015
Mtor	56717	Q9JLN9	-3.25	0.0663339	0.158917
Slc25a11	67863	Q9CR62	0.31	0.706019	0.866534
Rbm39	170791	Q8VH51	-2.32	0.0135433	0.0362411
Gaa	14387	P70699	-2.53	0.0051329	0.0142263
Rpl5	100503670	P47962	-0.03	0.960781	0.984747
Maoa	17161	Q64133	-1.59	0.156303	0.331869
Psmd5	66998	Q8BJY1	2.09	0.0212419	0.0559039
Smarca2	67155	Q6DIC0
Farp1	223254	F8VPU2	-1.52	0.179803	0.371039
Pfdn5	56612	Q9WU28	-0.04	0.973225	0.989926
Etf1	225363	Q8BWY3	-0.5	0.648748	0.836196
Atp5mg	27425	Q9CPQ8	-4.69	2.68481e-09	8.09648e-09
Irgq	210146	Q8VIM9	-0.49	0.693717	0.862818
Mars1	216443	Q68FL6	-0.28	0.943671	0.979655
Dbnl	13169	Q62418	0.21	0.60386	0.803515
Mvd	192156	Q99JF5	-1.09	0.343756	0.585463
Aldh2	11669	P47738	-0.69	0.554052	0.770675
Ak1	11636	Q9R0Y5	-2.75	0.00118003	0.00335553
Appl1	72993	Q8K3H0	0.4	0.496643	0.726483
Cat	12359	P24270	-0.18	0.937048	0.976041
Ctnna1	12385	P26231	-2.63	0.180385	0.371892
Ctsd	13033	P18242	0.37	0.647581	0.835984
Mfge8	17304	P21956	1.37	0.0730283	0.173097
Ctbp1	13016	O88712	0.46	0.470967	0.707634
Dnajb11	67838	Q99KV1	-2.53	0.0150558	0.0401729
Sfxn1	14057	Q99JR1	-0.66	0.53401	0.755409
Adk	11534	P55264	-1.65	0.390116	0.635825
Chd5		A2A8L1	-3.55	0.0226215	0.0593669
Slc35f1	215085	Q8BGK5	-2.41	0.206485	0.412823
Kifap3	16579	P70188	-1.97	0.461136	0.698903
Pcna	18538	P17918	-0.03	0.818539	0.918224
Pdcd6ip	18571	Q9WU78	-0.5	0.812736	0.917524
Glod4	67201	Q9CPV4	-0.52	0.500869	0.729416
Rab11b	19326	P46638	0.17	0.8475	0.930815
Arhgap1	228359	Q5FWK3	0.16	0.609496	0.806784
Txnl1	53382	Q8CDN6	-0.29	0.675553	0.85219
Twf1	19230	Q91YR1	-0.51	0.755578	0.895985
Adsl	11564	P54822	-1.08	0.581153	0.790976
Gphn	268566	Q8BUV3	-2.01	0.100072	0.226706
Ap3d1	11776	O54774	-0.42	0.966169	0.987476
Myl12b	67938	Q3THE2	0.14	0.878041	0.945999
Cul3	26554	Q9JLV5	-0.46	0.783271	0.9071
Rab6b	270192	P61294	-2.67	0.0537937	0.131412
Slc25a22	68267	Q9D6M3	-2.17	0.0035759	0.0100104
Clptm1	56457	Q8VBZ3	-0.98	0.420868	0.662143
Ogt	108155	Q8CGY8	-0.22	0.813515	0.917524
Cops4	26891	O88544	-0.35	0.878901	0.946196
Ndufs2	226646	Q91WD5	-0.46	0.966568	0.987476
Syt1	20979	P46096	-0.09	0.975523	0.990883
Dnm2	13430	P39054	0.11	0.604855	0.803881
Umps	22247	P13439	-0.37	0.88527	0.950304
Letm1	56384	Q9Z2I0	0.15	0.644759	0.834271
Nudc	18221	O35685	0.62	0.291314	0.52008
Acaa2	52538	Q8BWT1	-0.36	0.878232	0.946023
Dstn	56431	Q9R0P5	-0.74	0.307469	0.541758
Ola1	67059	Q9CZ30	-0.51	0.554986	0.771397
Cyfip1	20430	Q7TMB8	-1.61	0.877343	0.945613
Acad9	229211	Q8JZN5	-1.13	0.267805	0.492909
Scrn1	69938	Q9CZC8	0.98	0.174513	0.362671
Psmd14	59029	O35593	1.26	0.0729867	0.173097
Smarcc1	20588	P97496	-1.19	0.992322	0.997903
Akr1a1	58810	Q9JII6	1.26	0.0630871	0.151986
Bzw1	66882	Q9CQC6	0.74	0.227329	0.438174
Ncbp1	433702	Q3UYV9	-0.71	0.939576	0.978309
Rhoa	11848	Q9QUI0	-0.24	0.721351	0.876518
Casp3	12367	P70677	0.72	0.354965	0.598435
Ttll12	223723	Q3UDE2	-0.19	0.959569	0.984747
Arl8b	67166	Q9CQW2	6.64	1e-17	3.02547e-17
L1cam		P11627	-1.68	0.198056	0.400582
Idh3g	15929	P70404	-0.35	0.775214	0.904283
Anp32e	66471	P97822	-0.83	0.271028	0.496189
Atat1	73242	Q8K341	-0.41	0.565313	0.777428
Eif4b	75705	Q8BGD9	-2.81	0.0250502	0.0653411
Rpl12	269261	P35979	1.14	0.136931	0.296905
Rab1b	76308	Q9D1G1	-2.24	0.00260818	0.00732707
Ktn1	16709	Q61595	-0.23	0.806098	0.916237
Dclk2	70762	Q6PGN3	0.11	0.598984	0.800462
Papss1	23971	Q60967	-1.68	0.134398	0.292364
Ube2o	217342	Q6ZPJ3	-1.2	0.436371	0.674743
Aak1	269774	Q3UHJ0	-1.64	0.35399	0.597692
Rangap1	19387	P46061	-0.63	0.616449	0.810414
Hnrnpdl		Q9Z130	0.54	0.408099	0.654788
Akap12	83397	Q9WTQ5	-0.55	0.968664	0.987595
Cfl2	12632	P45591	-0.48	0.503772	0.730652
Pc		Q05920	1.28	0.122798	0.270077
Pfkl	18641	P12382	-4	8.00585e-05	0.000234709
Gstm1	14862	P10649	-1.07	0.147152	0.314713
Yars1	107271	Q91WQ3	-0.06	0.917493	0.96595
Nop58	55989	Q6DFW4	-2.15	0.17392	0.361841
Tagln3	56370	Q9R1Q8	0.19	0.825789	0.922628
Rplp0	11837	P14869	-0.29	0.676353	0.85262
Naca	17938	P70670	1.59	0.0370111	0.0936943
Prepl	213760	Q8C167	-2.35	0.173018	0.360908
Rps3a	20091	P97351	-0.13	0.834146	0.926792
Abcd3	19299	P55096	-1.48	0.285661	0.513711
Ddah2	51793	Q99LD8	0.91	0.173629	0.361505
Psme1	19186	P97371	-0.01	0.960651	0.984747
Pafah1b3	18476	Q61205	-0.13	0.833512	0.926272
Por	18984	P37040	-1.25	0.323396	0.561317
Aimp2	231872	Q8R010	-0.6	0.864344	0.938306
Uba3	22200	Q8C878	-0.1	0.755452	0.895985
Anp32a	11737	O35381	0.41	0.61004	0.807313
Msn	17698	P26041	-1.37	0.546336	0.766697
Rps17	20068	P63276	-0.74	0.344139	0.585844
Hook3	320191	Q8BUK6	1.07	0.184408	0.378722
Arpc4	68089	P59999	-1.48	0.044881	0.112042
Osbpl8	237542	B9EJ86	0.69	0.286149	0.514423
Sqstm1	18412	Q64337	-1.31	0.6084	0.805716
Cul1	26965	Q9WTX6	-0.58	0.993452	0.998101
Pgap1	241062	Q3UUQ7	-0.54	0.78243	0.906878
Ncdn		Q9Z0E0-2	-2.03	0.0404583	0.101546
Rab35	77407	Q6PHN9	-0.77	0.539798	0.759937
Plxnb2	140570	B2RXS4	6.64	1e-17	3.02547e-17
Qars1	97541	Q8BML9	-2.47	0.126267	0.276509
Xrn2	24128	Q9DBR1	0.31	0.51603	0.739343
Ddx39a	68278	Q8VDW0	-0.33	0.807058	0.917027
Ppp3ca	19055	P63328	-3.64	6.73218e-06	1.99252e-05
Myl6	17904	Q60605	1.11	0.149273	0.318852
Myl6		Q60605-2	-0.18	0.755697	0.895985
Ruvbl1	56505	P60122	0.08	0.766862	0.902895
Eif3f	66085	Q9DCH4	0.08	0.920232	0.96738
Aarsd1	69684	Q3THG9	-0.5	0.901508	0.958735
Rab10	19325	P61027	0.07	0.951805	0.981159
Rab1A	19324	P62821	-2.58	0.000533424	0.00153862
Isoc1	66307	Q91V64	-3.08	0.0157444	0.04195
Tnpo3	320938	Q6P2B1	-3.02	0.0889688	0.205064
Psip1	101739	Q99JF8	-0.47	0.514236	0.738098
Itsn1	16443	Q9Z0R4	-0.92	0.708273	0.866633
Capza1		P47753	-0.27	0.952482	0.981494
U2surp	67958	Q6NV83	-0.01	0.67131	0.85065
Gna11	14672	P21278	6.64	1e-17	3.02547e-17
Mrpl12	56282	Q9DB15	-1.22	0.314278	0.551017
Prmt5	27374	Q8CIG8	-0.09	0.858081	0.934348
Itgb1	16412	P09055	-1.18	0.548925	0.767745
Copz1	56447	P61924	-0.07	0.750373	0.89385
Rps12	20042	P63323	1.27	0.096828	0.22061
Cmas	12764	Q99KK2	-1.7	0.0693631	0.165322
Nup160	59015	Q9Z0W3	-1.9	0.394568	0.642309
Rab3a	19339	P63011	0.11	0.91527	0.964785
Rps7	20115	P62082	0.8	0.301804	0.534646
Cyria	76820	Q8BHZ0	-1.03	0.322959	0.561083
Elp3		Q9CZX0-2	-0.52	0.792823	0.910792
Atp6v1d	73834	P57746	-2.06	0.02336	0.0611899
Cdc42bpb	217866	Q7TT50	0.62	0.380238	0.624705
Tpm3		P21107-2	1	0.196997	0.399288
Drg1	13494	P32233	-2.07	0.245954	0.464608
Sf3a1	67465	Q8K4Z5	-1.35	0.160053	0.33816
Hp1bp3	15441	Q3TEA8	1.13	0.141138	0.303714
Tpm4	326618	Q6IRU2	6.64	1e-17	3.02547e-17
Hmgb2	97165	P30681	-2.65	0.0562539	0.137062
Eif3g	53356	Q9Z1D1	-0.86	0.423391	0.663292
Hnrnpa0	77134	Q9CX86	-0.26	0.708089	0.866633
Edc4	234699	Q3UJB9	-1.21	0.601385	0.801751
Alcam	11658	Q61490	0.09	0.683297	0.855962
Neo1		P97798	0.27	0.488514	0.721016
Pfn2	18645	Q9JJV2	0.15	0.765983	0.902608
Prps2	110639	Q9CS42	-1.63	0.930014	0.971615
Tkfc	225913	Q8VC30	-0.55	0.998206	0.999709
Psmd8	57296	Q9CX56	-2.5	0.0327486	0.0840858
Btf3	218490	Q64152	0.22	0.670741	0.85065
Cops2		P61202-2	6.64	1e-17	3.02547e-17
Eif4g3	230861	Q80XI3	-5.12	0.000534188	0.00153862
Dynlt1	100040531; 100040563; 100310872; 21648	P51807	-0.08	0.84438	0.930815
Septin5	18951	Q9Z2Q6	0.66	0.273863	0.497787
Arcn1	213827	Q5XJY5	-0.75	0.383067	0.628167
Bcat1	12035	P24288	-1.67	0.0710503	0.168767
Ndufs3	68349	Q9DCT2	-0.2	0.885994	0.950714
Rab6a		P35279-2
Camk2a	12322	P11798	-1.95	0.278846	0.505256
Rps15	20054	P62843	-0.54	0.455177	0.694335
Rab5c	19345	P35278	-0.5	0.487749	0.721016
H2ac7	319164; 319165; 319166; 319167; 319170; 319171; 319172; 319191; 665433	C0HKE3	-0.61	0.401689	0.647668
Hspa1b	15511	P17879	1.67	0.10903	0.243467
Hnrnpd	11991	Q60668	1.33	0.0823873	0.192019
Cyp51a1	13121	Q8K0C4	0.46	0.429478	0.668468
RO60	20822	O08848	-0.71	0.606701	0.805082
Fus	233908	P56959	0.07	0.953687	0.982373
Anxa2	12306	P07356	0.08	0.670474	0.85065
Ptpn23	104831	Q6PB44	-2.2	0.270062	0.495884
Ahsa1	217737	Q8BK64	0.29	0.614162	0.809289
Tomm40	53333	Q9QYA2	-1.74	0.242063	0.458811
Cdc37	12539	Q61081	-0.91	0.361228	0.606542
Nova2	384569	A0A1W2P872	-0.22	0.906789	0.962636
Pdxp	57028	P60487	-1.27	0.24695	0.466331
Kpna6	16650	O35345	6.64	1e-17	3.02547e-17
Septin3	24050	Q9Z1S5	-0.21	0.95143	0.981062
Aco1	11428	P28271	-0.13	0.737451	0.886975
Camk2d	108058	Q6PHZ2	6.64	1e-17	3.02547e-17
Skp1	21402	Q9WTX5	-2.31	0.00195351	0.00551568
Srprb	20818	P47758	-1.74	0.114314	0.253819
Coro1b	23789	Q9WUM3	-3.07	0.0499249	0.123474
Marcksl1	17357	P28667	-2.33	0.00172177	0.00487122
Serinc1	56442	Q9QZI8	-3.17	0.0802752	0.188118
Mgst3	66447	Q9CPU4	-2.13	0.26514	0.490232
Dcps	69305	Q9DAR7	0.13	0.658896	0.845507
Eef1d		P57776-3	-0.28	0.683286	0.855962
Psmd13	23997	Q9WVJ2	0.01	0.794462	0.911549
Rps8	20116	P62242	2.61	0.000595217	0.00171086
Nrxn1	18189	Q9CS84	0.65	0.328647	0.567256
Sf1		Q64213	-0.94	0.354501	0.597833
Actl6a	56456	Q9Z2N8	-1.79	0.267812	0.492909
Panx1	55991	Q9JIP4	0.36	0.469072	0.706138
Palm		Q9Z0P4-2	0.22	0.705074	0.866241
Snap47	67826	Q8R570	2.09	0.00550547	0.0152287
Snrpa1	68981	P57784	0.51	0.367358	0.6123
Arpc2	76709	Q9CVB6	-0.6	0.409823	0.656611
Crk	12928	Q64010	0.04	0.646534	0.83502
Scfd1	76983	Q8BRF7	-0.58	0.945174	0.979752
Aacs	78894	Q9D2R0	-0.23	0.960596	0.984747
Luc7l2	192196	Q7TNC4	-0.58	0.944562	0.979655
Pitrm1	69617	Q8K411	-0.7	0.987783	0.996575
Hnrnpul1	232989	Q8VDM6	-1.15	0.61974	0.812445
Ncoa5	228869	Q91W39	-4.16	0.00528569	0.0146353
Dnaja2	56445	Q9QYJ0	-0.03	0.915353	0.964785
Ost4	67695	Q99LX8	-4.64	0.0058098	0.0160387
Rab18	19330	P35293	-0.89	0.270815	0.496189
Cadm4	260299	Q8R464	0.3	0.49271	0.723708
Tmed10	68581	Q9D1D4	-1.58	0.0665724	0.15942
Plxna1	18844	P70206	6.64	1e-17	3.02547e-17
Rps10	67097	P63325	0.76	0.331731	0.570814
Prpsap2	212627	Q8R574	-1.32	0.188543	0.384244
Naxe	246703	Q8K4Z3	0.04	0.679599	0.854205
Ncam2	17968	O35136	-0.71	0.773329	0.904283
Mapk3	26417	Q63844	6.64	1e-17	3.02547e-17
Snrpa	53607	Q62189	-1.5	0.0767674	0.181114
Stam	20844	P70297	-0.18	0.777723	0.904672
Ptk2	14083	P34152	-4.37	0.0119118	0.032106
Cnpy2	56530	Q9QXT0	0.74	0.29092	0.51982
Sv2a	64051	Q9JIS5	-1.75	0.312808	0.548913
Acox1	11430	Q9R0H0	-0.51	0.992393	0.997903
Adss2	11566	P46664	0.25	0.5641	0.776908
Aprt	11821	P08030	-2.92	0.0006511	0.00186573
Ppp3r1	19058	Q63810	-0.93	0.48561	0.719967
Iars2	381314	Q8BIJ6	0.85	0.224666	0.434465
Cops7a	26894	Q9CZ04	-0.49	0.933359	0.973652
Rnpep	215615	Q8VCT3	-0.07	0.699859	0.865531
Ppfia3	76787	P60469	-2.55	0.187704	0.383474
Rpl8	26961	P62918	-2.4	0.0047963	0.0133362
Gpsm1	67839	Q6IR34	-1.57	0.395647	0.643315
Gps1		Q99LD4	-1.58	0.465297	0.703111
Pgm3	109785	Q9CYR6	-0.29	0.827763	0.923007
Ptpn11		P35235-1	-5.69	6.99502e-05	0.000205182
Fbxo21	231670	Q8VDH1	-0.79	0.849385	0.931303
Gpc2	71951	Q8BKV1	6.64	1e-17	3.02547e-17
Gda	14544	Q9R111	-1.31	0.564081	0.776908
Nedd4l		Q8CFI0	6.64	1e-17	3.02547e-17
Dock3		Q8CIQ7	-4.51	0.00657089	0.0180772
Tmsb4x		P20065-2	2.71	0.000352584	0.00102667
Rpl6	19988	P47911	0.33	0.689551	0.86099
H3c13; H3c14; H3c15; H3c2; H3c3; H3c4; H3c6; H3c7	15077; 260423; 319148; 319149; 319150; 319151; 319154; 97114	P84228	0.95	0.174716	0.362957
Ykt6	56418	Q9CQW1	-0.35	0.773768	0.904283
Ppme1	72590	Q8BVQ5	-1.44	0.0705984	0.168195
Trip12	14897	G5E870	6.64	1e-17	3.02547e-17
Glul	14645	P15105	-0.05	0.976298	0.991135
Dnm3	103967	Q8BZ98	-0.09	0.698532	0.865531
Gpc4	14735	P51655	0.26	0.543494	0.763922
Ndufb4	100042503; 68194	Q9CQC7	-3.18	0.00241952	0.00681422
Dlst	78920	Q9D2G2	-2.87	0.000144913	0.000423954
Copg2	54160	Q9QXK3	-1.39	0.58318	0.79221
Mcm7	17220	Q61881	0.86	0.25065	0.471404
Rab5a	271457	Q9CQD1	-3.23	0.010875	0.0294396
Gprin1	26913	Q3UNH4	-1.21	0.564329	0.777031
Cdh2	12558	P15116	2.76	0.000420182	0.00121842
Acsl4	50790	Q9QUJ7	-1.25	0.513434	0.737592
Vbp1	22327	P61759	0.86	0.249045	0.469336
Tmem43	74122	Q9DBS1	-1.89	0.480137	0.715463
Abi1	11308	Q8CBW3	-0.33	0.971583	0.988585
Vamp2	22318	P63044	-0.61	0.399213	0.647605
Idi1	102635781; 319554	P58044	-0.39	0.645082	0.834496
Gorasp2	70231	Q99JX3	-0.66	0.69541	0.863961
Dynlrb1	67068	P62627	-0.71	0.330451	0.569667
Mest	17294	Q07646	1.68	0.0337578	0.0863989
Eif4e	13684	P63073	-2.66	0.00540445	0.0149567
Srp68	217337	Q8BMA6	-0.79	0.893514	0.954539
Prkar1a	19084	Q9DBC7	-1.53	0.220716	0.43165
Cbx3		P23198	1.49	0.0559772	0.136507
Dynll2	68097	Q9D0M5	2	0.0499784	0.123552
Maged1	94275	Q9QYH6	-3.36	0.0533729	0.130498
Cox6a1	12861	P43024	-0.57	0.579398	0.789214
Aldh1l2	216188	Q8K009	-1.57	0.482107	0.717178
Cops8	108679	Q8VBV7	6.64	1e-17	3.02547e-17
Fam98a	72722	Q3TJZ6	6.64	1e-17	3.02547e-17
Nup155	170762	Q99P88	-3.59	0.0383372	0.0967442
Safb	224903	D3YXK2	-0.56	0.818497	0.918224
Snrpd1	20641	P62315	0.13	0.882448	0.948734
Kif21b	16565	Q9QXL1	-1.06	0.591834	0.797377
Camk2g	12325	Q923T9	0.24	0.572164	0.783448
Ist1	71955	Q9CX00	-5.32	0.00146001	0.00413905
Ipo11	76582	Q8K2V6	-4.53	0.00572756	0.0158195
Fsd1l	319636	Q8BYN5	-4.29	0.00987011	0.0267451
Stx7		O70439	0.22	0.585622	0.793635
Mcm5	17218	P49718	0.41	0.429303	0.668468
Stt3b	68292	Q3TDQ1	0.46	0.380363	0.624705
Ddx21	56200	Q9JIK5	-1.77	0.446452	0.684749
Eif2s2	67204	Q99L45	6.64	1e-17	3.02547e-17
Atp6v1f	66144	Q9D1K2	-0.28	0.84559	0.930815
Rps5	20103	P97461	0.39	0.586503	0.794626
Ppid	67738	Q9CR16	0.12	0.881159	0.947725
Mpst	246221	Q99J99	6.64	1e-17	3.02547e-17
Ube3a	22215	O08759	0	0.70966	0.86757
Ppp1r14b	18938	Q62084	0.08	0.801775	0.915986
Gtf2i	14886	Q9ESZ8	6.64	1e-17	3.02547e-17
Tom1l2	216810	Q5SRX1	-0.18	0.754525	0.895985
Sucla2	20916	Q9Z2I9	-0.63	0.53369	0.75534
Atp6v0c	11984	P63082	-1.51	0.500801	0.729416
Limch1	77569	Q3UH68	-1.87	0.270319	0.495975
Jpt1	15374	P97825	-0.53	0.463523	0.701378
Wars1	22375	P32921	0.09	0.693026	0.862343
Adk		P55264-2	6.64	1e-17	3.02547e-17
Dync1li2	234663	Q6PDL0	-1.72	0.222368	0.433153
Ppp1r21	73825	Q3TDD9	1.41	0.146399	0.313464
Nif3l1	65102	Q9EQ80	0.87	0.200131	0.403734
Apmap	71881	Q9D7N9	-0.08	0.698239	0.865531
Dynll1	56455	P63168	0.5	0.42475	0.664505
Rbm25	67039	B2RY56	-0.65	0.793	0.910807
Serbp1		Q9CY58-2	-2.67	0.249435	0.469435
Clic4	29876	Q9QYB1	0.06	0.618274	0.811043
Rala	56044	P63321	-2.11	0.0083817	0.0227894
Atad3	108888	Q925I1	-1.4	0.320033	0.557909
Ogfr	72075	Q99PG2	-0.76	0.87857	0.946192
G3bp2	23881	P97379	-0.45	0.94766	0.980144
Mapk8ip3	30957	Q9ESN9	-2.05	0.459784	0.697611
Dazap1	70248	Q9JII5	-0.59	0.590228	0.79657
Macroh2a1		Q9QZQ8-1	-1.71	0.427445	0.667039
Serbp1	66870	Q9CY58	-0.09	0.876076	0.944794
Ahcyl1	229709	Q80SW1	-1.6	0.36298	0.60758
Rhoc	11853	Q62159	-1.91	0.771794	0.904283
Slc7a5	20539	Q9Z127	-4.19	0.0143935	0.0384424
Sugt1	67955	Q9CX34	1	0.148516	0.317459
Ran	19384	P62827	1.17	0.129336	0.282345
Metap1	75624	Q8BP48	-0.89	0.836773	0.928729
Wdr47	99512	Q8CGF6	-0.43	0.913954	0.964785
Hip1	215114	Q8VD75	-0.51	0.965283	0.987032
Osgep	66246	Q8BWU5	-0.5	0.941906	0.979456
RtcA	66368	Q9D7H3	-1.94	0.350873	0.594588
Sgta	52551	Q8BJU0	0.8	0.256445	0.479557
Twf2	23999	Q9Z0P5	0.16	0.586797	0.794639
Pcbp3	59093	P57722	-1.23	0.869199	0.940223
Acp1	11431	Q9D358	-0.39	0.798698	0.91453
Abi2	329165	P62484	-2.12	0.226859	0.437443
Rufy3		Q9D394-2	1.33	0.0831659	0.193672
Scd2	20250	P13011	-2.79	0.123294	0.270955
Atp9a	11981	O70228	-1.21	0.669456	0.85065
Tpt1	22070	P63028	-0.12	0.845833	0.930815
Eef1d		P57776-2	6.64	1e-17	3.02547e-17
Psmb4	19172	P99026	-2.55	0.323343	0.561317
Atp5pf	11957	P97450	2.86	0.000162243	0.000473908
Fam169a	320557	Q5XG69	-3.44	0.0331751	0.0850635
Mcm2	17216	P97310	-0.04	0.662894	0.847909
Syngr3	20974	Q8R191	-5.19	3.40156e-06	1.01051e-05
Agap3		Q8VHH5	-3.01	0.087392	0.20208
Ube2k	53323	P61087	-0.27	0.805203	0.916237
Git1	216963	Q68FF6	-0.51	0.908751	0.962735
Rps14	20044	P62264	-0.46	0.516779	0.740036
Armc6	76813	Q8BNU0	0.61	0.37795	0.62307
Rbm8a	60365	Q9CWZ3	-0.37	0.957291	0.984451
Hnrnpul2	68693	Q00PI9	0.19	0.615404	0.810133
Emd	13726	O08579	0.2	0.559456	0.774794
Gsr	14782	P47791	1.75	0.0360041	0.0913522
Ube2n	93765	P61089	0.72	0.353829	0.597692
Dcakd	68087	Q8BHC4	-1.45	0.370949	0.616444
Hars1	15115	Q61035	1.3	0.0739825	0.175136
Csk	12988	P41241	-0.43	0.911312	0.963696
Csnk1d	104318	Q9DC28	-1.23	0.661189	0.846834
Csnk1e	27373	Q9JMK2	1.6	0.0894642	0.205764
Vps50	73288	Q8CI71	6.64	1e-17	3.02547e-17
Prune1	229589	Q8BIW1	-1.07	0.388204	0.634618
Wdr7	104082	Q920I9	-1.45	0.661751	0.846834
Hnrnpc	15381	Q9Z204	6.64	1e-17	3.02547e-17
Rpl17		Q9CPR4	-1.61	0.0296334	0.0766514
Cfap36	216618	Q8C6E0	-4.53	0.000960365	0.00274207
Fkbp3	30795	Q62446	-0.94	0.216286	0.425661
Nmt1	18107	O70310	-1.45	0.592105	0.797377
Fmr1		P35922	-1.57	0.415875	0.658238
Cdk5	12568	P49615	-0.54	0.625183	0.816052
Eif1	20918	P48024	0.24	0.553751	0.77064
Rps4x	20102	P62702	1.18	0.125426	0.27514
Ube2l3	22195	P68037	-0.18	0.887595	0.951356
Pip4k2b	108083	Q80XI4	-0.02	0.685935	0.858111
Pex19	19298	Q8VCI5	0.3	0.496449	0.726391
Coro1a	12721	O89053	6.64	1e-17	3.02547e-17
Tubb1	545486	A2AQ07
Reep2	225362	Q8VCD6	-1.97	0.346305	0.588814
Hspa12a	73442	Q8K0U4	-0.62	0.946544	0.980114
Hdgf	15191	P51859	-1.69	0.0508606	0.125123
Ranbp2	19386	Q9ERU9	-0.19	0.759256	0.897346
Uchl3	50933	Q9JKB1	-0.29	0.773502	0.904283
Rtn3		Q9ES97-3	-1.25	0.0909306	0.208551
Ndrg4	234593	Q8BTG7	0.61	0.375935	0.6214
Stoml2	66592	Q99JB2	0.62	0.346922	0.589683
Nans	94181	Q99J77	-2.15	0.0174425	0.0463196
Tln1	21894	P26039	-0.1	0.714171	0.871557
Zfr	22763	O88532	-0.64	0.92446	0.968895
Anp32b	67628	Q9EST5	-1.45	0.084257	0.195805
Snap25	20614	P60879	2.18	0.00291153	0.00816281
Ugp2		Q91ZJ5-2	-0.95	0.79771	0.914003
Actl6b	83766	Q99MR0	-2.46	0.200489	0.403872
Ranbp1	19385	P34022	0.26	0.755536	0.895985
Etfb	110826	Q9DCW4	0.86	0.173913	0.361841
Nmral1	67824	Q8K2T1	-0.64	0.655414	0.842147
Ccdc47	67163	Q9D024	-0.32	0.859059	0.934348
Crkl	12929	P47941	-0.68	0.915073	0.964785
H1-1	80838	P43275	-1.61	0.0299783	0.0775077
Sar1b	66397	Q9CQC9	-0.25	0.816352	0.917616
Ewsr1	14030	Q61545	0.16	0.671179	0.85065
Nmt2	18108	O70311	-0.18	0.947034	0.980114
Sestd1	228071	Q80UK0	-3.36	0.0644965	0.155248
Txndc5	105245	Q91W90	6.64	1e-17	3.02547e-17
Gspt2	14853	Q149F3	-1.66	0.854148	0.93359
Map6	17760	Q7TSJ2	0.59	0.372688	0.617657
Ak2	11637	Q9WTP6	0.15	0.735911	0.885505
Ndufa4	17992	Q62425	-0.89	0.24251	0.459189
Stx12	100226	Q9ER00	-0.29	0.84217	0.929969
Rhob	11852	P62746	-1.72	0.389596	0.635699
Ttyh3	78339	Q6P5F7	1.51	0.0489908	0.121487
Psma7	26444	Q9Z2U0	-0.57	0.874363	0.943312
Mms19	72199	Q9D071	-0.88	0.984773	0.995473
Hnrnpc		Q9Z204-2	0.76	0.27144	0.496291
Hspa4l	18415	P48722	-0.55	0.975324	0.990883
Elavl1	15568	P70372	-1.39	0.184668	0.378959
Nptn	20320	P97300	1.83	0.014391	0.0384424
Stx1a	20907	O35526	-1.04	0.412417	0.658238
Eif1b	68969	Q9CXU9	0.37	0.433184	0.67093
Ciapin1	109006	Q8WTY4	-0.52	0.911898	0.964056
Ubr1	22222	O70481	-1.92	0.701436	0.865531
Ptpa	110854	P58389	-2.7	0.00199907	0.00563861
Pals2	56524	Q9JLB0	-2.17	0.27097	0.496189
Sh3glb1	54673	Q9JK48	0.75	0.308682	0.543381
Nipsnap1	18082	O55125	-0.5	0.79833	0.914296
Sec13	110379	Q9D1M0	0.08	0.63614	0.824648
Map2k1	26395	P31938	-2.63	0.106098	0.23756
Pfdn2	18637	O70591	0.37	0.561808	0.775473
Dbi	13167	P31786	0.1	0.920821	0.967807
Akr1b1	11677	P45376	0.21	0.587122	0.79479
Cdc42		P60766-1	1.45	0.0729029	0.17302
Cadm2	239857	Q8BLQ9	-0.83	0.474221	0.71006
Acp1		Q9D358-2	0.23	0.514514	0.738118
Atad1	67979	Q9D5T0	-0.93	0.503818	0.730652
Mia3	338366	Q8BI84	6.64	1e-17	3.02547e-17
Psma1	26440	Q9R1P4	-2.92	0.0353554	0.0900747
Nras		P08556	-1.59	0.173573	0.361505
Ctsb	13030	P10605	0.9	0.199146	0.402032
Nop56	67134	Q9D6Z1	-1.26	0.686705	0.858881
Tmed4	103694	Q8R1V4	-5.12	0.00166353	0.00470884
G6pdx	14381	Q00612	0.78	0.265996	0.491653
Nutf2	68051	P61971	-0.06	0.809612	0.917524
Rpl23	65019	P62830	-0.28	0.732296	0.884046
Rap1b	215449	Q99JI6	-0.5	0.584796	0.793277
Eloc	67923	P83940	-2.74	0.00137968	0.0039133
Pgm2	66681	Q7TSV4	-2.12	0.282244	0.509866
Src		P05480-1	-2.1	0.221982	0.433016
Ntm		Q99PJ0	-0.1	0.606522	0.805082
Impdh2	23918	P24547	-0.63	0.96476	0.986758
Cand2	67088	Q6ZQ73	-2.09	0.432055	0.669942
Rpl7	19989	P14148	2.51	0.000970165	0.00276864
Mmut	17850	P16332	-1.07	0.684988	0.85731
Impa1		O55023	-3.4	0.000783185	0.00223962
Lypla2	26394	Q9WTL7	0.55	0.343178	0.5851
Atox1	11927	O08997	1.32	0.0934997	0.213812
Ap3b2	11775	Q9JME5	-1.41	0.552868	0.770164
Kdelr2	66913	Q9CQM2	6.64	1e-17	3.02547e-17
Map2k4	26398	P47809	-0.73	0.90764	0.962735
Pspc1	66645	Q8R326	1.59	0.0322045	0.082901
Nudt2	66401	P56380	-0.03	0.73303	0.884046
Cdc42	12540	P60766	-1.31	0.365929	0.610596
Ybx3	56449	Q9JKB3	-2.79	0.20032	0.403822
Chl1	12661	P70232	-0.71	0.902973	0.95971
Mark1	226778	Q8VHJ5	-2.48	0.193492	0.392897
Mcm4	17217	P49717	0.62	0.353038	0.596807
Kpna1	16646	Q60960
Rufy3	52822	Q9D394	6.64	1e-17	3.02547e-17
Ppm1a	19042	P49443	-0.39	0.887614	0.951356
Slc25a1	13358	Q8JZU2	-0.96	0.356305	0.599787
St13	70356	Q99L47	1.47	0.0546642	0.13348
Xpo7	65246	Q9EPK7	-3.18	0.152783	0.325138
Arfgef3	215821	Q3UGY8	-1.27	0.740884	0.889522
Prkca	18750	P20444	-0.28	0.845732	0.930815
Nt5dc3	103466	Q3UHB1	0.43	0.46705	0.704043
Picalm	233489	Q7M6Y3	6.64	1e-17	3.02547e-17
Metap2	56307	O08663	-0.99	0.785635	0.907577
Me1	17436	P06801	-1.07	0.716801	0.873621
Cd99l2	171486	Q8BIF0	-1.85	0.38998	0.635825
Erp29	67397	P57759	0.64	0.322455	0.560874
Cox4i1	12857	P19783	2.11	0.00570023	0.0157596
Snrpd2	107686	P62317	-1.64	0.240815	0.458
Rps6	105244208; 20104	P62754	-3.16	2.25684e-05	6.66191e-05
Eif3i	54709	Q9QZD9	-0.81	0.443228	0.681758
Hmgb3	15354	O54879	3.46	5.14267e-06	1.52612e-05
Smarcb1	20587	Q9Z0H3	-0.29	0.695102	0.863771
Mtpn	14489	P62774	-0.59	0.411682	0.658238
Ivd	56357	Q9JHI5	-1.22	0.679017	0.854205
Usp10	22224	P52479	-0.3	0.859192	0.934348
Vcl	22330	Q64727	-3.16	0.105014	0.235321
Smpd3	58994	Q9JJY3	-0.33	0.812017	0.917524
Vcpip1	70675	Q8CDG3	0.91	0.284533	0.512508
Mlec	109154	Q6ZQI3	-3.86	0.0122812	0.033022
Celf2		Q9Z0H4-6	0.1	0.583601	0.792233
Osbp	76303	Q3B7Z2	-1.58	0.649743	0.83684
Hras	15461	Q61411	6.64	1e-17	3.02547e-17
Vapb		Q9QY76	2.68	0.000999893	0.00285202
Edil3	13612	O35474	-0.46	0.907734	0.962735
Mtatp6	17705	P00848	-5.22	0.0017327	0.00489966
Ddx42	72047	Q810A7	0.09	0.588229	0.795035
Hdgfl3	29877	Q9JMG7	-1.6	0.137893	0.298224
Acadsb	66885	Q9DBL1	-0.17	0.758974	0.897203
Arpp19	59046	P56212	-1.75	0.14285	0.307114
Syt11	229521	Q9R0N3	6.64	1e-17	3.02547e-17
Diaph1	13367	O08808	0.96	0.241171	0.458004
Ppp1r9b	217124	Q6R891	-1.32	0.551442	0.769273
Hadh	15107	Q61425	-1.36	0.931622	0.972748
Gapvd1	66691	Q6PAR5	-2.62	0.388592	0.634618
Cadm1	54725	Q8R5M8	-1.19	0.733115	0.884046
Prpsap1	67763	Q9D0M1	-2.64	0.278084	0.50431
Napb	17957	P28663	-0.79	0.769401	0.904008
Vps51	68505	Q3UVL4	6.64	1e-17	3.02547e-17
Luc7l3	67684	Q5SUF2	6.64	1e-17	3.02547e-17
Gap43	14432	P06837	-2.02	0.00652624	0.0179632
H2az1	51788	P0C0S6	-2.15	0.00390041	0.0108915
Csnk2b	13001	P67871	6.64	1e-17	3.02547e-17
Crip2	68337	Q9DCT8	-0.41	0.721802	0.876844
Hadhb	231086	Q99JY0	-2.88	0.0503029	0.124134
Ndufb10	68342	Q9DCS9	-1.13	0.400175	0.647668
Cops3	26572	O88543	6.64	1e-17	3.02547e-17
Rrm1	20133	P07742	-3.34	0.0587036	0.142565
Erp44	76299	Q9D1Q6	0.14	0.596353	0.800462
Atp5pb	11950	Q9CQQ7	0.31	0.700003	0.865531
Srsf1	110809	Q6PDM2	1.56	0.0417924	0.104612
Wdr48	67561	Q8BH57	-1.69	0.532599	0.754445
Aldh4a1	212647	Q8CHT0	-0.89	0.824702	0.922362
Snca	20617	O55042	-0.63	0.384174	0.629384
Rab3c	67295	P62823	-0.97	0.727075	0.880567
Nit2	52633	Q9JHW2	6.64	1e-17	3.02547e-17
Lsm8	76522	Q6ZWM4	-1.87	0.367543	0.612318
Exoc5	105504	Q3TPX4	-4.74	0.00465511	0.0129536
Klc2		O88448	0.95	0.196617	0.398661
Uqcr11	66594	Q9CPX8	-5.32	0.000910528	0.00260111
Mtmr7	54384	Q9Z2C9	-2.13	0.33923	0.579964
Dhcr7	13360	O88455	-4.71	0.0159088	0.0423476
Srrm2	75956	Q8BTI8	-1.36	0.525307	0.747645
Vsnl1	26950	P62761	0.43	0.49557	0.725675
Hsbp1	68196	Q9CQZ1	0.39	0.445248	0.683764
Mapk8ip3		Q9ESN9-5
Tbca	21371	P48428	6.64	1e-17	3.02547e-17
Ranbp3	71810	Q9CT10	-1.16	0.635211	0.824207
Magoh	17149	P61327	-0.01	0.671566	0.85065
H2bc11; H2bc13; H2bc15; H2bc7	319180; 319183; 319185; 319187; 665596; 665622	P10853	3.77	6.34606e-07	1.89229e-06
Plppr4	229791	Q7TME0	-1.21	0.688889	0.860502
Scyl2	213326	Q8CFE4	-1.48	0.517414	0.740756
Pdxdc1	94184	Q99K01	-0.16	0.722749	0.876863
Rpl27	108167922; 19942	P61358	1.57	0.0398625	0.100141
Syn2	20965	Q64332	-1.37	0.527297	0.749522
Dad1	13135	P61804	-4.54	8.0661e-08	2.4207e-07
Sh3bgrl	56726	Q9JJU8	2.28	0.00256996	0.00723062
Cherp	27967	Q8CGZ0	-0.48	0.845537	0.930815
Usp39	28035	Q3TIX9	-3.68	0.0347069	0.0885437
Mark3	17169	Q03141	-1.22	0.947449	0.980114
Psme3	19192	P61290	-0.66	0.583264	0.79221
Tmem120a	215210	Q8C1E7	-2.15	0.412388	0.658238
Mcm3	17215	P25206	6.64	1e-17	3.02547e-17
Srrt	83701	Q99MR6	-0.48	0.910823	0.963585
Nav1	215690	Q8CH77	-1.13	0.857073	0.934329
Rab5b	19344	P61021	-1.84	0.308867	0.543536
Rraga	68441	Q80X95	-0.39	0.830067	0.924721
Stat3	20848	P42227	-1.9	0.423429	0.663292
Mff	75734	Q6PCP5	2.08	0.025669	0.0668304
Armc10	67211	Q9D0L7	0.05	0.612078	0.809289
Golph3	66629	Q9CRA5	0.6	0.3988	0.6475
Rpl11	67025	Q9CXW4	-1.01	0.169713	0.355442
Khdrbs1	20218	Q60749	-1.27	0.084459	0.196192
Ralgapb		Q8BQZ4	6.64	1e-17	3.02547e-17
Spns1	73658	Q8R0G7	-0.63	0.812458	0.917524
Ncald	52589	Q91X97	0.32	0.499997	0.729288
Bclaf1	72567	Q8K019	0.46	0.429678	0.668468
Vps29	56433	Q9QZ88	-0.56	0.866617	0.939859
Elavl2	15569	Q60899	0.03	0.746505	0.89278
Mcts1	68995	Q9DB27	0.42	0.413416	0.658238
Micos13	224904	Q8R404	-2.76	0.26338	0.487623
Acsl3	74205	Q9CZW4	6.64	1e-17	3.02547e-17
Gprasp1	67298	Q5U4C1	6.64	1e-17	3.02547e-17
Exoc4	20336	O35382	-0.77	0.98905	0.997449
Ppm1e	320472	Q80TL0	-0.93	0.774013	0.904283
Acot1	26897	O55137	-0.76	0.500476	0.729414
Stt3a	16430	P46978	-0.06	0.682804	0.85592
Rdh11	17252	Q9QYF1	0.24	0.528874	0.750998
Ralb	64143	Q9JIW9	6.64	1e-17	3.02547e-17
Tsg101	22088	Q61187	-2.52	0.123194	0.270843
Strn4	97387	P58404	-1.59	0.365258	0.60971
Rhot1	59040	Q8BG51	-1.84	0.401633	0.647668
Map4k4	26921	P97820	-0.35	0.855188	0.93359
Cope	59042	O89079	-3.26	0.0371913	0.0941077
Nt5c	50773	Q9JM14	1.58	0.0980204	0.223114
Nrcam	319504	Q810U4	-0.14	0.741162	0.889522
Ube2v2	70620	Q9D2M8	-0.76	0.91287	0.96429
Usp24	329908	B1AY13	-3.95	0.0679033	0.162328
Atxn2l		Q7TQH0-2	-1.51	0.270378	0.495975
Snu13	20826	Q9D0T1	-1.35	0.598599	0.800462
Fis1	66437	Q9CQ92	-3.05	0.00048907	0.00141311
Mpi	110119	Q924M7	-1.96	0.454622	0.694119
Cdkn1b	12576	P46414	6.64	1e-17	3.02547e-17
Ptcd3	69956	Q14C51	-1.47	0.585283	0.793552
Faf2	76577	Q3TDN2	0.33	0.480378	0.715632
Ndufa8	68375	Q9DCJ5	-0.48	0.812661	0.917524
Ssbp3	72475	Q9D032	-2.33	0.225148	0.43472
Gdap1	14545	O88741	-0.14	0.756915	0.896353
Mtx1		P47802	0.01	0.594075	0.799452
Pycr3	66194	Q9DCC4	0.17	0.574085	0.784851
Bcl2l13	94044	P59017	-2.49	0.43212	0.669942
Anxa5	11747	P48036	0.09	0.703695	0.865531
Brox	71678	Q8K2Q7	6.64	1e-17	3.02547e-17
Smu1	74255	Q3UKJ7	-3.1	0.0764397	0.180493
Cul4b	72584	A2A432	-1.51	0.464208	0.701844
Top1	21969	Q04750	-1.3	0.51523	0.738955
Usp47	74996	Q8BY87	-3.51	0.0917052	0.20988
Map1s	270058	Q8C052	6.64	1e-17	3.02547e-17
Rps27a	78294	P62983	2.21	0.00388542	0.0108659
Ubqln4	94232	Q99NB8	6.64	1e-17	3.02547e-17
Ube2i	22196	P63280	3.25	2.20886e-05	6.52374e-05
Egfr	13649	Q01279	-0.11	0.69447	0.86337
Prkcsh		O08795-2	0.86	0.222093	0.433016
Cul2	71745	Q9D4H8	-1.27	0.549277	0.767745
Ssr4	20832	Q62186	0.99	0.180041	0.371392
Eif5	217869	P59325	1.06	0.136058	0.295402
Epb41	269587	P48193	-2.06	0.20577	0.411834
Rab3b	69908	Q9CZT8	-1.61	0.553984	0.770675
Cpsf6	432508	Q6NVF9	6.64	1e-17	3.02547e-17
Calb2	12308	Q08331	0.94	0.198246	0.4008
Exoc3	211446	Q6KAR6	-2.17	0.450006	0.689335
Trnt1	70047	Q8K1J6	-1.18	0.62088	0.813337
Agps	228061	Q8C0I1	-2.05	0.60481	0.803881
Eif3j1	78655	Q3UGC7	-0.72	0.77317	0.904283
Pgrmc1	53328	O55022	0.84	0.277824	0.504156
Sod1	20655	P08228	1.65	0.0303238	0.0783284
Tiprl	226591	Q8BH58	-0.79	0.821401	0.920326
Hspbp1	66245	Q99P31	6.64	1e-17	3.02547e-17
Lsamp		Q8BLK3	0.11	0.58839	0.79506
Vac14	234729	Q80WQ2	6.64	1e-17	3.02547e-17
Carhsp1	52502	Q9CR86	-1.76	0.18237	0.37529
Itm2b	16432	O89051	-0.02	0.681039	0.854668
Fkbp5	14229	Q64378	-1.41	0.881522	0.947921
Agfg1	15463	Q8K2K6	-0.84	0.816029	0.917616
Vps52	224705	Q8C754	-3.86	0.0683465	0.163266
Hspa13	110920	Q8BM72	-2.47	0.32354	0.561392
Soga3	67412	Q6NZL0	1.22	0.117548	0.260068
Dctpp1	66422	Q9QY93	-3.63	0.0336685	0.0862494
Hddc3	68695	Q9D114	-0.04	0.668015	0.85065
Arl2	56327	Q9D0J4	-1.24	0.565674	0.777732
Tmx2	66958	Q9D710	0.45	0.202998	0.40775
Grk2	110355	Q99MK8	-3.58	0.0208847	0.0550417
H2bc21	319190	Q64524	1.39	0.145461	0.311933
Tomm22	223696	Q9CPQ3	-1.33	0.209312	0.417726
Rpl23a	268449	P62751	-2.14	0.00397534	0.0110952
Luc7l	66978	Q9CYI4	-1.21	0.68392	0.856332
Mon2	67074	Q80TL7	0.71	0.345015	0.586977
Unc45a	101869	Q99KD5	6.64	1e-17	3.02547e-17
Got1	14718	P05201	0.68	0.320629	0.5586
Dpy30	66310	Q99LT0	1.77	0.014424	0.0385054
Septin8	20362	Q8CHH9	-1.56	0.668331	0.85065
Manf		Q9CXI5	-1.95	0.203504	0.408473
Gpm6a	234267	P35802	0.76	0.3278	0.566846
Cfdp1	23837	O88271	-1.41	0.238774	0.455486
Hacd3	57874	Q8K2C9	-1.95	0.0302725	0.078232
Mccc2	78038	Q3ULD5	0.28	0.500729	0.729416
Hgs	15239	Q99LI8	-0.79	0.85031	0.931391
Elavl3	15571	Q60900	0.35	0.441693	0.680334
Mtdh	67154	Q80WJ7	-0.37	0.852015	0.932539
Enoph1	67870	Q8BGB7	1.12	0.199094	0.402032
Uqcrq	22272	Q9CQ69	-2.61	0.0123207	0.0331123
Acbd3	170760	Q8BMP6	-0.7	0.94473	0.979655
Vps28	66914	Q9D1C8	0	0.665014	0.849453
Nisch	64652	Q80TM9	-0.72	0.750203	0.89385
Ncapd2	68298	Q8K2Z4	-3.66	0.087711	0.20265
Fyn	14360	P39688	-1.71	0.501666	0.729508
Rragb	245670	Q6NTA4	-2.78	0.327374	0.566285
Dnajc5	13002	P60904	-2.05	0.106019	0.237479
Abcf1	224742	Q6P542	-0.24	0.708042	0.866633
Rnf214	235315	Q8BFU3	0.13	0.598744	0.800462
Calml3	70405	Q9D6P8	6.64	1e-17	3.02547e-17
Tmx3	67988	Q8BXZ1	-2.06	0.300409	0.532513
Sirt2	64383	Q8VDQ8	-0.95	0.811647	0.917524
Rps15a	267019	P62245	-1.05	0.154138	0.327771
Igsf3	78908	Q6ZQA6	-2.1	0.302385	0.534997
Rsl1d1	66409	Q8BVY0	6.64	1e-17	3.02547e-17
Nefm	18040	P08553	6.64	1e-17	3.02547e-17
Flii	14248	Q9JJ28	-2.8	0.143061	0.307378
Psma6	26443	Q9QUM9	-1.69	0.200833	0.404272
Sh3gl1	20405	Q62419	6.64	1e-17	3.02547e-17
Zbtb18	30928	Q9WUK6	-2.09	0.296096	0.52738
Gad1	14415	P48318	-5.77	0.00044894	0.00130046
Guk1	14923	Q64520	-1.05	0.864126	0.938252
Tmx4	52837	Q8C0L0	3.26	2.80912e-05	8.28341e-05
Coa3	52469	Q9D2R6	-4.02	0.017213	0.0457319
Sympk	68188	Q80X82	-1.84	0.559676	0.774794
Dnpep	13437	Q9Z2W0	-0.82	0.77161	0.904283
Eif6	16418	O55135	1.3	0.173231	0.361217
Hip1r	29816	Q9JKY5	-3.54	0.0285069	0.0738059
Atl1	73991	Q8BH66	-1.76	0.416848	0.658238
Cab39	12283	Q06138	-0.79	0.527245	0.749522
Sec61a2	57743	Q9JLR1	0.6	0.336291	0.576528
Gsta4	14860	P24472	-2.6	0.160988	0.339748
Map2k2	26396	Q63932	-2.08	0.329597	0.56872
Ube2g1	67128	P62254	6.64	1e-17	3.02547e-17
Sgpl1	20397	Q8R0X7	-2.6	0.211309	0.419691
Btf3l4	70533	Q9CQH7	-1.09	0.380239	0.624705
Adprh	11544	P54923	-0.92	0.624766	0.815777
Lamtor5	68576	Q9D1L9	0.92	0.258336	0.480998
Calb1	12307	P12658	0.69	0.323089	0.561133
Kpna2	16647	P52293	6.64	1e-17	3.02547e-17
Cotl1	72042	Q9CQI6	-1.05	0.151534	0.323219
Vta1	66201	Q9CR26	-3.4	0.00525103	0.0145465
Fnta	14272	Q61239	6.64	1e-17	3.02547e-17
Rpl10	110954	Q6ZWV3	6.64	1e-17	3.02547e-17
Trim67	330863	Q505D9	0.72	0.335358	0.57546
Acadl	11363	P51174	-0.2	0.786131	0.907588
Pycr2	69051	Q922Q4	-0.62	0.967762	0.987476
Pde2a	207728	Q922S4	6.64	1e-17	3.02547e-17
Cirbp	12696	P60824	-0.2	0.932487	0.973288
Srgap3	259302	Q812A2	0.74	0.267953	0.492984
Znf638	18139	Q61464	0.27	0.317235	0.554758
Adprs	100206	Q8CG72	-0.4	0.886961	0.951021
Ndufb8	67264	Q9D6J5	-3.66	0.000110363	0.000323044
Sgip1	73094	Q8VD37	6.64	1e-17	3.02547e-17
Gnb4	14696	P29387	-0.48	0.648333	0.836196
Nedd8	18002	P29595	0.12	0.734669	0.884674
Tial1	21843	P70318	-1.44	0.549999	0.767919
Scamp1	107767	Q8K021	-2.09	0.305171	0.539413
Mta1		Q8K4B0	0.97	0.211739	0.420017
Uba5	66663	Q8VE47	-1.64	0.440848	0.6798
Nrbp1	192292	Q99J45	6.64	1e-17	3.02547e-17
Mtrex	72198	Q9CZU3	0.11	0.48907	0.721265
Psmb2	26445	Q9R1P3	-1.5	0.537765	0.758223
Prpf31	68988	Q8CCF0	-0.72	0.928096	0.970462
Smarcd3	66993	Q6P9Z1	1.34	0.16001	0.33816
Cox7c	12867	P17665	-2.88	0.0995997	0.225727
Ndufs8	225887	Q8K3J1	-2.65	0.0124091	0.0333338
Ndufa6	67130	Q9CQZ5	0.6	0.33453	0.574391
Map4		P27546-4	-1.12	0.868461	0.940215
Ndufa5	68202	Q9CPP6	-1.3	0.556441	0.772683
Hid1		Q8R1F6-2	-3.97	0.0897112	0.206247
Ddx46	212880	Q569Z5	-2.04	0.305467	0.539594
Sar1a		P36536	-1.67	0.415041	0.658238
Vps53	68299	Q8CCB4	-1.29	0.64837	0.836196
Asah1	11886	Q9WV54	-2.06	0.314425	0.551059
Atcay	16467	Q8BHE3	-0.25	0.790091	0.909525
Exoc1	69940	Q8R3S6	0.33	0.504074	0.730652
Ddx19a	13680	Q61655	-2.05	0.302126	0.534997
Ankrd17	81702	Q99NH0	-1.25	0.894387	0.954765
Mthfd1l	270685	Q3V3R1	-1.61	0.702639	0.865531
Slc22a17	59049	Q9D9E0	-2.6	0.307427	0.541758
Lzic	69151	Q8K3C3	0.76	0.269717	0.495619
Wdr37	207615	Q8CBE3	-0.18	0.770478	0.904283
Atp8a1		P70704-2
Elovl5	68801	Q8BHI7	-4.61	0.00315181	0.00883203
Plpp3	67916	Q99JY8	-2.65	0.154746	0.328938
Clasp2		Q8BRT1-5
Eif4h	22384	Q9WUK2	-0.48	0.970509	0.988585
S100a6	20200	P14069	6.64	1e-17	3.02547e-17
Mtnd4	17719	P03911	6.64	1e-17	3.02547e-17
Fabp3	14077	P11404	0.55	0.387812	0.634271
Tsnax	53424	Q9QZE7	-1.57	0.410316	0.656835
Fkbp2	14227	P45878	-1.85	0.0981272	0.223205
Anapc2	99152	Q8BZQ7	6.64	1e-17	3.02547e-17
Acot2	171210	Q9QYR9	6.64	1e-17	3.02547e-17
Ubxn6	66530	Q99PL6	6.64	1e-17	3.02547e-17
Ssr2	66256	Q9CPW5	-4.91	0.0082055	0.022343
Itpa	16434	Q9D892	1.46	0.0593325	0.143997
Oxsr1	108737	Q6P9R2	6.64	1e-17	3.02547e-17
Jpt2	52009	Q6PGH2	-1.37	0.536804	0.757825
Ube2v1	66589	Q9CZY3	0.2	0.733706	0.884376
Ndufv2	72900	Q9D6J6	6.64	1e-17	3.02547e-17
Tbc1d10b	68449	Q8BHL3	-4.41	0.0306292	0.0790806
Sec23b	27054	Q9D662
Thumpd1	233802	Q99J36	-0.08	0.714898	0.872253
Bub3	12237	Q9WVA3	0.56	0.387556	0.634038
Pfdn6	14976	Q03958	-0.02	0.694817	0.863609
Syn3	27204	Q8JZP2	-0.79	0.855317	0.93359
Taldo1	21351	Q93092	-1.4	0.0581333	0.141333
Pex5	19305	O09012	-0.67	0.946852	0.980114
Pla2g15	192654	Q8VEB4	-1.32	0.778134	0.904672
Rab21	216344	P35282	-1.69	0.421671	0.662317
Astn1	11899	Q61137	-1.09	0.811773	0.917524
Uba6	231380	Q8C7R4	-0.91	0.836554	0.928728
Sdhb	67680	Q9CQA3	0.85	0.23215	0.445161
Emc8	18117	O70378	1.24	0.162328	0.3418
Pdxk	216134	Q8K183	-0.08	0.682284	0.85546
Slc1a4	55963	O35874	-2.12	0.184196	0.378503
Actr3b	242894	Q641P0	6.64	1e-17	3.02547e-17
Arl1	104303	P61211	0.66	0.333157	0.572738
Asrgl1	66514	Q8C0M9	0.12	0.578065	0.787591
Ppp4c	56420	P97470	-2.33	0.376063	0.621428
Gne	50798	Q91WG8	-0.85	0.663573	0.848
Pbrm1		Q8BSQ9	6.64	1e-17	3.02547e-17
Atp5f1c	11949	Q91VR2	-0.76	0.297428	0.52874
Ppp4r3a	68734	Q6P2K6	-1.57	0.655523	0.842147
Rnf14	56736	Q9JI90	6.64	1e-17	3.02547e-17
Strn	268980	O55106	-3.87	0.0367669	0.0931607
Sh3glb2	227700	Q8R3V5	0.8	0.281738	0.509117
Ngef		Q8CHT1-2	6.64	1e-17	3.02547e-17
Tbcb	66411	Q9D1E6	6.64	1e-17	3.02547e-17
Islr2	320563	Q5RKR3	-1.36	0.525971	0.748399
Nsun2	28114	Q1HFZ0	-2.39	0.205072	0.411027
Aifm1	26926	Q9Z0X1	-1.25	0.650323	0.837395
Spag7	216873	Q7TNE3	-2.07	0.310684	0.546216
Agrn		A2ASQ1	6.64	1e-17	3.02547e-17
Alb	11657	P07724	1.4	0.0671569	0.160681
Sdcbp	53378	O08992	2.37	0.0367474	0.0931535
Cdc5l	71702	Q6A068	-0.68	0.959124	0.984747
Hdac6	15185	Q9Z2V5	-3.81	0.025377	0.0661627
Sez6l2	233878	Q4V9Z5	-1.05	0.70822	0.866633
Srpk2	20817	O54781	6.64	1e-17	3.02547e-17
Gstm5	14866	P48774	-0.82	0.86766	0.940077
Ufc1	66155	Q9CR09	-3.63	0.0338805	0.0865938
Hs2st1	23908	Q8R3H7	0.79	0.317331	0.554758
Ube2m	22192	P61082	0.64	0.284927	0.513052
Tollip	54473	Q9QZ06	6.64	1e-17	3.02547e-17
Mta2	23942	Q9R190	6.64	1e-17	3.02547e-17
Cd47		Q61735-2	-0.07	0.834412	0.926903
Pbx1	18514	P41778	-0.68	0.968016	0.987476
Mllt11	56772	P97783	6.64	1e-17	3.02547e-17
Rsu1		Q01730	6.64	1e-17	3.02547e-17
Tagln2	21346	Q9WVA4	6.64	1e-17	3.02547e-17
Srrm1	51796	Q52KI8	-2.41	0.191574	0.389569
Gpd1l	333433	Q3ULJ0	-0.32	0.86724	0.940077
Shtn1	71653	Q8K2Q9	6.64	1e-17	3.02547e-17
Supt5h	20924	O55201	-0.66	0.974592	0.990743
U2af1	108121	Q9D883	2.86	0.000147207	0.00043044
Snrnp70	20637	Q62376	1.21	0.100366	0.227186
Stmn1	16765	P54227	2.06	0.00684461	0.0188117
Fkbp8	14232	O35465	-0.13	0.68029	0.854299
Tomm7	66169	Q9D173	-2.04	0.217824	0.427681
Prkcb		P68404-2	-2.48	0.2167	0.425922
Slc27a4	26569	Q91VE0	-0.75	0.979923	0.992727
Zmym3	56364	Q9JLM4
Rac1	19353	P63001	-2.83	0.000489096	0.00141311
Slc1a2	20511	P43006	0.76	0.29691	0.528324
Aldh6a1	104776	Q9EQ20	6.64	1e-17	3.02547e-17
Scg2	20254	Q03517	6.64	1e-17	3.02547e-17
Fxr2		Q9WVR4	0.03	0.563685	0.776908
Usp15	14479	Q8R5H1	6.64	1e-17	3.02547e-17
Cstf3	228410	Q99LI7	6.64	1e-17	3.02547e-17
Ilk	16202	O55222	-4.97	0.0117678	0.0317639
Hmgcl	15356	P38060	0	0.684053	0.856332
Arhgef12		Q8R4H2	-4.38	0.0323835	0.083225
Cmpk1	66588	Q9DBP5	1.73	0.0235701	0.0616351
Tcerg1	56070	Q8CGF7	0.12	0.596855	0.800462
Snrpd3	67332	P62320	-0.64	0.560983	0.774794
Pdhx	27402	Q8BKZ9	-2.17	0.242237	0.458965
Mrps36	66128	Q9CQX8	-2.21	0.234463	0.448517
Wasf1	83767	Q8R5H6	1.48	0.085545	0.198632
Ube2d3	66105	P61079	0.04	0.632566	0.821732
Samm50	68653	Q8BGH2	0.2	0.527888	0.750171
Macroh2a2	404634	Q8CCK0	-6.04	0.00115871	0.00329829
Hprt1	15452	P00493	-0.86	0.555281	0.771616
Pdap1	231887	Q3UHX2	1.9	0.00803171	0.0219018
Kif3a	16568	P28741	-0.89	0.836888	0.928729
Apoe	11816	P08226	2.43	0.0266583	0.0692123
Pum2	80913	Q80U58	-3.52	0.0947323	0.2161
Rrbp1	81910	Q99PL5	0.16	0.568761	0.780019
Pds5a		Q6A026	-3.17	0.30034	0.532513
Faf1	14084	P54731	-0.65	0.973256	0.989926
Elavl4	15572	Q61701	6.64	1e-17	3.02547e-17
Rdh14	105014	Q9ERI6	-0.76	0.985	0.995523
Sccpdh	109232	Q8R127	6.64	1e-17	3.02547e-17
Lman2	66890	Q9DBH5	-1.59	0.371202	0.616679
Tbce	70430	Q8CIV8	-0.09	0.706239	0.866613
Tmx1	72736	Q8VBT0	-6.64	1e-17	3.02547e-17
Rps21	66481	Q9CQR2	1.06	0.136892	0.296905
Madd	228355	Q80U28	-2.26	0.417285	0.658238
Cdv3	321022	Q4VAA2	-1.04	0.425148	0.664507
Atp6v1g1	66290	Q9CR51	6.64	1e-17	3.02547e-17
Akt1	11651	P31750	-0.45	0.932397	0.973288
Vps4b	20479	P46467	-0.24	0.787593	0.908711
Ahcyl2	74340	Q68FL4	-3.8	0.11284	0.250789
Gtpbp1	14904	O08582	-3.23	0.248726	0.468891
Rbm14	56275	Q8C2Q3	0.13	0.613156	0.809289
Rpl32	19951	P62911	1.57	0.0343969	0.0878333
Tars1	110960	Q9D0R2	-0.16	0.764421	0.902136
Ctif	269037	Q6PEE2	-4.17	0.0432718	0.108121
Rps6ka3	110651	P18654	-4.01	0.0562299	0.137062
Gsk3a	606496	Q2NL51	-2.56	0.177136	0.366485
Ripor1	75687	Q68FE6	6.64	1e-17	3.02547e-17
Slc25a17	20524	O70579	-2.74	0.291039	0.519865
Ube2d1	216080	P61080	6.64	1e-17	3.02547e-17
Tomm6	66119	Q9CQN3	-2.76	0.184234	0.378503
Ctc1	68964	Q5SUQ9	-2.58	0.372816	0.617657
Myg1	60315	Q9JK81	-1.33	0.514469	0.738118
Arxes2	76219; 76976	C0HK80	-4.02	6.10814e-05	0.00017964
Atp5f1d	66043	Q9D3D9	-2.87	0.117254	0.259539
Mcm6	17219	P97311	-0.69	0.987827	0.996575
Cracd	320827	Q5PR69	6.64	1e-17	3.02547e-17
Ide		Q9JHR7	-0.19	0.76569	0.902608
Galnt2	108148	Q6PB93	-0.52	0.99242	0.997903
Rps9	76846	Q6ZWN5	1.77	0.0201819	0.0532648
Adrm1	56436	Q9JKV1	0.87	0.288934	0.517762
Ephb2	13844	P54763	-0.55	0.991909	0.997903
Tpm3	59069	P21107	6.64	1e-17	3.02547e-17
Eml4	78798	Q3UMY5	-1.73	0.421722	0.662317
Thrap3	230753	Q569Z6	6.64	1e-17	3.02547e-17
Napg	108123	Q9CWZ7	6.64	1e-17	3.02547e-17
Rpl21	19933	O09167	1.31	0.0671896	0.160691
Ap3m1	55946	Q9JKC8	0.57	0.390227	0.635825
Snx1	56440	Q9WV80	3.28	1.50385e-05	4.44622e-05
Phf24	230085	Q80TL4	-2.4	0.240791	0.458
Cpne1	266692	Q8C166	-2.11	0.317827	0.555277
Erlin2	244373	Q8BFZ9	6.64	1e-17	3.02547e-17
Kcmf1	74287	Q80UY2	-0.17	0.629726	0.820043
Eci1	13177	P42125	0.24	0.530141	0.752032
Pld3	18807	O35405	0.19	0.717113	0.87381
Mcu	215999	Q3UMR5	-1.59	0.550049	0.767919
Lsm7	66094	Q9CQQ8	1.26	0.126712	0.277374
Surf4	20932	Q64310	-3.94	0.00798541	0.0217959
Cnrip1	380686	Q5M8N0	-0.85	0.390357	0.635825
Zyg11b	414872	Q3UFS0	6.64	1e-17	3.02547e-17
Sacm1l	83493	Q9EP69	-0.49	0.923978	0.968828
Dhps	330817	Q3TXU5	-1.56	0.717666	0.874103
Tln2	70549	Q71LX4	6.64	1e-17	3.02547e-17
Ppp6c	67857	Q9CQR6	6.64	1e-17	3.02547e-17
Tpd52l2	66314	Q9CYZ2	6.64	1e-17	3.02547e-17
Vasp	22323	P70460	-2.27	0.36307	0.60758
Nup107	103468	Q8BH74	6.64	1e-17	3.02547e-17
Mtarc2	67247	Q922Q1	-0.66	0.992322	0.997903
Rps19	20085	Q9CZX8	6.64	1e-17	3.02547e-17
Gpm6b	14758	P35803	6.64	1e-17	3.02547e-17
Pcyt1a	13026	P49586	6.64	1e-17	3.02547e-17
Ctnnbl1	66642	Q9CWL8	6.64	1e-17	3.02547e-17
Ranbp6	240614	Q8BIV3	-3.23	0.136492	0.296228
Hebp1	15199	Q9R257	1.99	0.0653062	0.156656
Tcaf1	77574	Q8BNE1	-3.73	0.0784154	0.184379
Ppp5c	19060	Q60676	1.49	0.137627	0.297881
Grb2	14784	Q60631	2.68	0.000542039	0.00155962
Trim32	69807	Q8CH72	6.64	1e-17	3.02547e-17
Erc1		Q99MI1-2	6.64	1e-17	3.02547e-17
Eci2	23986	Q9WUR2	1.47	0.11459	0.254229
Prxl2a	70564	Q9CYH2	0.62	0.350632	0.594588
Rpl30	19946	P62889	2.61	0.000589533	0.0016954
Nploc4	217365	P60670	-1.46	0.546439	0.766697
Rbm3	19652	O89086	-0.63	0.673453	0.851657
Tsc1	64930	Q9EP53	6.64	1e-17	3.02547e-17
Mbd3	17192	Q9Z2D8	6.64	1e-17	3.02547e-17
Srsf2	20382	Q62093	6.64	1e-17	3.02547e-17
Enah		Q03173-4	1.82	0.0814564	0.190406
Prrc1	73137	Q3UPH1	-1.58	0.468998	0.706138
Dctn3	53598	Q9Z0Y1	-0.57	0.997444	0.999413
Rps24	20088	P62849	0.4	0.615945	0.810133
Tmem33	67878	Q9CR67	-1.58	0.5427	0.763253
Elp2	58523	Q91WG4	0.08	0.539562	0.759797
Rab4a	19341	P56371	6.64	1e-17	3.02547e-17
Cadm3	94332	Q99N28	-0.98	0.790278	0.909553
Pi4ka	224020	E9Q3L2	-1.3	0.959447	0.984747
Gatd1	213350	Q8BFQ8	1.68	0.0587169	0.142565
Abhd12	76192	Q99LR1	-4.48	0.00790751	0.0216053
Fxyd6	59095	Q9D164	-0.59	0.793564	0.910916
Bola2	66162	Q8BGS2	0.68	0.362674	0.607395
Smarcd1	83797	Q61466	6.64	1e-17	3.02547e-17
Eif2b1	209354	Q99LC8	-0.11	0.549355	0.767745
Birc6	12211	O88738	-2.24	0.518371	0.741176
Sec22b	20333	O08547	-0.1	0.869478	0.940223
Myo1b	17912	P46735	-3.9	0.0597786	0.144891
Elob	67673	P62869	0.05	0.719655	0.875761
Vps25	28084	Q9CQ80	-0.09	0.694076	0.863072
Psme4	103554	Q5SSW2	-3.56	0.0911389	0.208927
Mapk8	26419	Q91Y86	0.27	0.490977	0.722847
Uqcrb		Q9D855	1.42	0.0511337	0.125298
Dst	13518	Q91ZU6	-4.01	0.101431	0.228856
Exoc8	102058	Q6PGF7	-0.6	0.718747	0.875038
Lbr	98386	Q3U9G9
Gipc1	67903	Q9Z0G0	-0.95	0.825789	0.922628
Rabgap1	227800	A2AWA9	-3.83	0.0226077	0.0593584
Nup133	234865	Q8R0G9	-2.89	0.330158	0.569337
Nnt		Q61941	-3.4	0.0477784	0.118691
Gpc1	14733	Q9QZF2	-0.08	0.699985	0.865531
Ptges3	56351	Q9R0Q7	2.03	0.00783834	0.0214268
Adgrl3	319387	Q80TS3	6.64	1e-17	3.02547e-17
Slc4a4	54403	O88343	-2.27	0.708268	0.866633
Bcr	110279	Q6PAJ1	-4.07	0.0524386	0.128382
Msi2	76626	Q920Q6	-0.61	0.979359	0.992336
Gcat	26912	O88986	-0.01	0.691539	0.862343
Cops7b	26895	Q8BV13	-0.37	0.859061	0.934348
Eea1	216238	Q8BL66	0.3	0.345252	0.587202
Prpf40a	56194	Q9R1C7	-2.75	0.156868	0.332563
Nae1	234664	Q8VBW6	6.64	1e-17	3.02547e-17
Ppp2r5b	225849	Q6PD28	-0.73	0.910366	0.963585
Pgpep1	66522	Q9ESW8	6.64	1e-17	3.02547e-17
Cd81	12520	P35762	0.36	0.459524	0.697611
Rps11	27207	P62281	0.56	0.331322	0.570462
Scamp3	24045	O35609	6.64	1e-17	3.02547e-17
Synrg	217030	Q5SV85	-1.93	0.409305	0.656157
Pigk	329777	Q9CXY9	-6.64	1e-17	3.02547e-17
Nudt21	68219	Q9CQF3	1.25	0.0857093	0.198848
Mat2b	108645	Q99LB6	-0.81	0.84441	0.930815
Kctd12	239217	Q6WVG3	6.64	1e-17	3.02547e-17
Pcmt1	18537	P23506	6.64	1e-17	3.02547e-17
Pcyox1l	240334	Q8C7K6	-1.67	0.517987	0.741176
Nr2f1	13865	Q60632	6.64	1e-17	3.02547e-17
Spr		Q64105	-2.03	0.425466	0.664507
Hecw1	94253	Q8K4P8	6.64	1e-17	3.02547e-17
Psd3	234353	Q2PFD7	6.64	1e-17	3.02547e-17
Uqcrh	66576	P99028	3	6.42251e-05	0.000188587
Prpf6	68879	Q91YR7	0.36	0.492239	0.723296
Ap3m2	64933	Q8R2R9
Vps26a	30930	P40336	-0.52	0.931249	0.972541
Vps45	22365	P97390	6.64	1e-17	3.02547e-17
Eif2b5	224045	Q8CHW4	0.3	0.24042	0.458
Nfib	18028	P97863	0.36	0.471942	0.708062
Dnmt1	13433	P13864	6.64	1e-17	3.02547e-17
Ptn	19242	P63089	0.3	0.516322	0.739571
Prkra	23992	Q9WTX2	0.29	0.491262	0.722847
Timm44	21856	O35857	0.64	0.35057	0.594588
Ndrg1	17988	Q62433	0.02	0.446522	0.684749
Rpl38	67671	Q9JJI8	0.43	0.449984	0.689335
Cplx2	12890	P84086	6.64	1e-17	3.02547e-17
Ilkap	67444	Q8R0F6	-1.36	0.814305	0.917524
Rab4b	19342	Q91ZR1	-1.56	0.512603	0.737462
Prpf38b	66921	Q80SY5	-3.11	0.170191	0.355807
Aldh9a1	56752	Q9JLJ2	-1.65	0.528696	0.750936
Inpp4a	269180	Q9EPW0	-0.01	0.644291	0.833859
Snrpf	69878	P62307	0.8	0.322537	0.560874
Cttn	13043	Q60598	-0.43	0.866368	0.939859
Afap1	70292	Q80YS6	-0.05	0.70143	0.865531
Tfip11	54723	Q9ERA6	-5.96	0.00389728	0.0108915
Larp1	73158	Q6ZQ58	6.64	1e-17	3.02547e-17
Ltn1	78913	Q6A009	6.64	1e-17	3.02547e-17
Washc5	223593	Q8C2E7	-1.26	0.924222	0.968828
Dlg2	23859	Q91XM9
Dhx30	72831	Q99PU8	-1.34	0.922857	0.968488
Sf3a2		Q62203	0.13	0.603197	0.803399
Meis2	17536	P97367	6.64	1e-17	3.02547e-17
Tm9sf2	68059	P58021	0.29	0.477991	0.713598
Ccdc88a	108686	Q5SNZ0	-3.61	0.0859118	0.19907
Slc9a3r1	26941	P70441	0.58	0.377202	0.622415
Eps15l1		Q60902-4	6.64	1e-17	3.02547e-17
Znf428	232969	Q8C1M2	6.64	1e-17	3.02547e-17
Chmp5	76959	Q9D7S9	6.64	1e-17	3.02547e-17
Mapre3	100732	Q6PER3	0.4	0.451329	0.690461
App	11820	P12023	1.08	0.161568	0.340459
Gmds	218138	Q8K0C9	-1.2	0.861539	0.936536
Cox6c	12864	Q9CPQ1	6.64	1e-17	3.02547e-17
Fads2	56473	Q9Z0R9	0.56	0.352593	0.596731
Fnbp1l		Q8K012	-1.2	0.782971	0.90694
Scoc	56367	Q78YZ6	1.13	0.216411	0.425661
Gng2	14702	P63213	1.48	0.0535704	0.130924
Nfix	18032	P70257	1	0.247135	0.466365
Heatr5b	320473	Q8C547	6.64	1e-17	3.02547e-17
Gatad2b	229542	Q8VHR5	-2.21	0.258151	0.480998
Cops5	26754	O35864	1.71	0.0645403	0.155286
Rabep1	54189	O35551	6.64	1e-17	3.02547e-17
Cspg5		Q71M36-2	-2.09	0.352886	0.596731
Hspe1	15528	Q64433	1.18	0.124979	0.274442
Hypk	67693	Q9CR41	-1.54	0.48534	0.719949
H3-5		P02301	0.52	0.36173	0.606542
H3c1; H3c10; H3c11; H3c8	319152; 319153; 360198; 97908	P68433	6.64	1e-17	3.02547e-17
Cisd1	52637	Q91WS0	2.64	0.0003491	0.00101705
Frmd4a	209630	Q8BIE6	-3.87	0.10403	0.233775
Ppp1r8	100336	Q8R3G1	-0.07	0.670228	0.85065
Ttc3		O88196	-2.95	0.216491	0.425661
Arid1a	93760	A2BH40	-0.94	0.873476	0.942719
Rab12	19328	P35283	0.19	0.545932	0.76664
Gucy1b1	54195	O54865	1.11	0.225073	0.43472
Ncln	103425	Q8VCM8	-0.46	0.947982	0.980295
Scai	320271	Q8C8N2	-3.63	0.0636015	0.153159
Krtcap2	66059	Q5RL79	-2.16	0.408785	0.6557
Cox5a	12858	P12787	3.97	1.41533e-07	4.24522e-07
Akt3	23797	Q9WUA6	6.64	1e-17	3.02547e-17
Slc4a7		Q8BTY2	6.64	1e-17	3.02547e-17
Polr2a	20020	P08775	-2.25	0.617847	0.810725
Rab39b	67790	Q8BHC1	-1.81	0.492801	0.723708
Xrn1		P97789	-1.51	0.850355	0.931391
Timm50	66525	Q9D880	1.01	0.226872	0.437443
Rims1	116837	Q99NE5	-4.25	0.0709767	0.168736
Pigs	276846	Q6PD26	-0.26	0.575744	0.785818
Brsk1	381979	Q5RJI5
Commd9	76501	Q8K2Q0	6.64	1e-17	3.02547e-17
Gtf2h3	209357	Q8VD76	-4.93	0.0256843	0.066839
Usp4	22258	P35123	-0.73	0.927889	0.970462
Sncb	104069	Q91ZZ3	-1.39	0.30669	0.541069
Pcm1	18536	Q9R0L6	-5.17	0.00812464	0.0221336
Bpnt2	242291	Q80V26	-0.98	0.847106	0.930815
Rap1gap	110351	A2ALS5	-2.94	0.283053	0.510501
Gsto1	14873	O09131	-2.45	0.171672	0.358502
Mat2a	232087	Q3THS6	-0.48	0.962188	0.985311
Dnajb6	23950	O54946	-2.17	0.54956	0.767745
Ak3	56248	Q9WTP7	0.69	0.355266	0.598761
Stk39	53416	Q9Z1W9	-1.83	0.58811	0.795035
Dcun1d1	114893	Q9QZ73	-1.52	0.944574	0.979655
Prkar1b	19085	P12849	-1.87	0.653094	0.8398
Gatm	67092	Q9D964	6.64	1e-17	3.02547e-17
Prkce	18754	P16054	1.1	0.234165	0.4481
Lman1	70361	Q9D0F3	0.48	0.423577	0.663292
Pabpn1	54196	Q8CCS6	-2.71	0.127922	0.279694
Cdh13	12554	Q9WTR5	-0.28	0.82198	0.920604
Srsf5	20384	O35326	-0.1	0.851998	0.932539
Slc27a3	26568	O88561
Fam234b	74525	Q8BYI8	-0.49	0.775493	0.904283
Tubal3	238463	Q3UX10	2.94	0.000154637	0.000451929
Pfdn1		Q9CWM4	-0.99	0.350865	0.594588
Map2k6	26399	P70236	-4.96	0.0242704	0.0633665
Rps13	68052	P62301	3.18	2.70131e-05	7.96972e-05
Galk1	14635	Q9R0N0	1.01	0.252614	0.474139
Gba1	14466	P17439	0.36	0.5016	0.729508
Ubfd1	28018	Q78JW9	-2.05	0.305794	0.540001
Phpt1	75454	Q9DAK9	1.77	0.0582341	0.141516
Txn	22166	P10639	0.79	0.310442	0.545964
Sart3	53890	Q9JLI8	-2.58	0.164155	0.345517
Smyd5	232187	Q3TYX3	-1.09	0.867868	0.940121
Cpsf7	269061	Q8BTV2	6.64	1e-17	3.02547e-17
Chordc1	66917	Q9D1P4	-0.4	0.902767	0.959673
Ythdf2	213541	Q91YT7	-2.44	0.181139	0.373106
Pdcd6	18570	P12815	0.43	0.417207	0.658238
Rptor		Q8K4Q0	-1.17	0.989581	0.997803
Txn2	56551	P97493	-0.44	0.936786	0.976041
Hdhd2	76987	Q3UGR5	-1	0.778601	0.904702
Cpd	12874	O89001	-0.4	0.907689	0.962735
Tpm1	22003	P58771	1.14	0.215574	0.425405
Marchf5	69104	Q3KNM2	-2.66	0.229525	0.44109
Me2	107029	Q99KE1	6.64	1e-17	3.02547e-17
Psma5	26442	Q9Z2U1	-0.86	0.886793	0.951021
Clcn6	26372	O35454	-0.2	0.78189	0.906441
Apeh	235606	Q8R146	-0.11	0.337743	0.578375
Apoo	68316	Q9DCZ4	-4.37	0.000650136	0.00186392
Cstf2	108062	Q8BIQ5	0.16	0.575736	0.785818
Srsf3	20383	P84104	-0.08	0.677094	0.852976
Ppp2r5a	226849	Q6PD03	-1.68	0.661635	0.846834
Snx6	72183	Q6P8X1	-0.87	0.865906	0.939819
Nudt16l1	66911	Q8VHN8	-3.99	0.0235741	0.0616351
Ank3	11735	G5E8K5	0.36	0.241663	0.458207
Lamp1	16783	P11438	-2.1	0.10636	0.238053
Usp11	236733	Q99K46	-0.3	0.34381	0.585463
Arpc5	67771	Q9CPW4	-0.42	0.817316	0.917869
Mdp1	67881	Q9D967	6.64	1e-17	3.02547e-17
Fhl1	14199	P97447	6.64	1e-17	3.02547e-17
Dpp8	74388	Q80YA7	-3.57	0.297383	0.52874
Golga3	269682	P55937	6.64	1e-17	3.02547e-17
Slc25a13	50799	Q9QXX4	6.64	1e-17	3.02547e-17
Pde1b	18574	Q01065	6.64	1e-17	3.02547e-17
Acadvl	11370	P50544	0.18	0.533391	0.755108
Stmn2	20257	P55821	1.3	0.0913293	0.209192
Virma	66185	A2AIV2	6.64	1e-17	3.02547e-17
Inpp1	16329	P49442	-0.35	0.871625	0.941348
Snx2	67804	Q9CWK8	-1.91	0.350284	0.594588
Hspa14	50497	Q99M31	-0.63	0.824858	0.922362
Ap2s1	232910	P62743	-1.4	0.504261	0.730733
Exoc2	66482	Q9D4H1	0.74	0.339779	0.580456
Cox7a2l	20463	Q61387	-2.11	0.467025	0.704043
Rbm12	75710	Q8R4X3	0.68	0.380396	0.624705
Nsg2	18197	P47759	-1.49	0.677472	0.85326
Psmb1	19170	O09061	0.24	0.520093	0.743447
Pcyt1b	236899	Q811Q9
Pelp1	75273	Q9DBD5	6.64	1e-17	3.02547e-17
Ndufa12	66414	Q7TMF3	6.64	1e-17	3.02547e-17
Pde12	211948	Q3TIU4	-1.43	0.641237	0.830677
Dnajc8	68598	Q6NZB0	0.34	0.500267	0.729414
Prkag1	19082	O54950	6.64	1e-17	3.02547e-17
Atl2	56298	Q6PA06	-0.53	0.869825	0.940415
Necap1	67602	Q9CR95	-0.68	0.892648	0.954186
Efhd2		Q9D8Y0	-0.33	0.81003	0.917524
Cds2	110911	Q99L43	0.21	0.561033	0.774794
Rims1		Q99NE5-7	-2.02	0.942789	0.979559
Rps16	20055	P14131	1.87	0.0141997	0.0379611
Tia1	21841	P52912	6.64	1e-17	3.02547e-17
Gak	231580	Q99KY4	6.64	1e-17	3.02547e-17
Ppa2	74776	Q91VM9	6.64	1e-17	3.02547e-17
Eif3k	73830	Q9DBZ5	-1.21	0.403687	0.649952
Slk	20874	O54988	-2.32	0.487936	0.721016
Rps20	67427	P60867	3.54	2.94703e-06	8.7595e-06
Hmox2	15369	O70252	-0.25	0.818037	0.918224
Rab8a	17274	P55258	-0.59	0.688863	0.860502
Camk4		P08414	-4.05	0.091747	0.20989
Acsf2	264895	Q8VCW8	6.64	1e-17	3.02547e-17
Stx5	56389	Q8K1E0	-1.38	0.722917	0.876863
Dr1	13486	Q91WV0	-1.55	0.494798	0.725495
Abracl	73112	Q4KML4	-0.22	0.941509	0.979456
Denr	68184	Q9CQJ6	-1.66	0.746325	0.89278
Ythdf3	229096	Q8BYK6	6.64	1e-17	3.02547e-17
Gstm7	68312	Q80W21	-2.02	0.674229	0.851796
Uap1l1	227620	Q3TW96	6.64	1e-17	3.02547e-17
Evl	14026	P70429	6.64	1e-17	3.02547e-17
Akap5	238276	D3YVF0	-1.38	0.782639	0.906932
Pkn1	320795	P70268	-5.96	0.00500126	0.0138822
Shroom2	110380	A2ALU4	6.64	1e-17	3.02547e-17
Lipa	16889	Q9Z0M5	-0.15	0.602931	0.803236
Gtf3c4	269252	Q8BMQ2	-2.14	0.624454	0.815751
Rpl15	66480	Q9CZM2	0.1	0.916292	0.965592
Mboat7	77582	Q8CHK3	-2.31	0.286302	0.514533
Chchd3	66075	Q9CRB9	-0.54	0.874068	0.943176
Clic1	114584	Q9Z1Q5	0.58	0.40807	0.654788
Glrx5	73046	Q80Y14	-0.94	0.799589	0.914799
Naa10	56292	Q9QY36	-1	0.805993	0.916237
Bcas2	68183	Q9D287	-1.16	0.755634	0.895985
Agap1	347722	Q8BXK8	6.64	1e-17	3.02547e-17
Srpk1	20815	O70551	6.64	1e-17	3.02547e-17
Ylpm1		Q9R0I7	-1.28	0.797202	0.914003
Tenm2		Q9WTS5	-2.25	0.601776	0.80208
Tapt1	231225	Q4VBD2	-1.56	0.924152	0.968828
Snrpe	20643	P62305	-2.22	0.0758673	0.179369
Pacs1	107975	Q8K212	-2.4	0.217329	0.427008
Zc2hc1a	67306	Q8BJH1	-2.05	0.411712	0.658238
Ctbp2	13017	P56546	0.56	0.407421	0.654077
Nr4a3	18124	Q9QZB6	-3.8	0.257464	0.480759
Cops9	66915	Q3U898	-1.21	0.691255	0.862343
Rrp1	18114	P56183	-0.34	0.599753	0.800531
Arl6ip5	65106	Q8R5J9	6.64	1e-17	3.02547e-17
Aspscr1	68938	Q8VBT9	-0.96	0.856881	0.934329
Isoc2a	664994	P85094	-1.44	0.809204	0.917524
Blvrb	233016	Q923D2	0.85	0.287905	0.516416
Usp34	17847	Q6ZQ93	6.64	1e-17	3.02547e-17
Dhx36	72162	Q8VHK9	6.64	1e-17	3.02547e-17
Gnpat	14712	P98192	-0.82	0.995245	0.998285
Rpl14	67115	Q9CR57	-0.12	0.850466	0.931391
Nlgn3	245537	Q8BYM5	-2.9	0.109041	0.243467
Cend1	57754	Q9JKC6	-2.85	0.0731115	0.173221
Vps16		Q920Q4	-0.56	0.815612	0.917616
Prrc2c	226562	Q3TLH4	6.64	1e-17	3.02547e-17
Tmem35a	67564	Q9D328	-4.44	1.60732e-05	4.74965e-05
Cox5b		P19536	-1.61	0.0877742	0.202712
Fv1	14349	P70213	6.64	1e-17	3.02547e-17
Impdh1	23917	P50096	6.64	1e-17	3.02547e-17
Cst3	13010	P21460	2.07	0.0572549	0.139319
Robo2		Q7TPD3	0.16	0.532788	0.754445
Srsf7	225027	Q8BL97	0.6	0.44093	0.6798
Akr7a2	110198	Q8CG76	0.85	0.302335	0.534997
Acin1	56215	Q9JIX8	-0.52	0.778258	0.904672
Ndufa13	67184	Q9ERS2	-0.76	0.897199	0.956304
Lin7c	22343	O88952	-2.71	0.230445	0.442043
Hsd17b7	15490	O88736	-0.52	0.912592	0.96429
Skic8	66317	Q9ERF3	6.64	1e-17	3.02547e-17
Kif3b	16569	Q61771	6.64	1e-17	3.02547e-17
Washc1	68767	Q8VDD8	-2.92	0.356164	0.599731
Swap70	20947	Q6A028	6.64	1e-17	3.02547e-17
Mtnd5	17721	P03921	-1.93	0.290663	0.519693
Pbxip1	229534	Q3TVI8	6.64	1e-17	3.02547e-17
Lgalsl	216551	Q8VED9	6.64	1e-17	3.02547e-17
Abcb7	11306	Q61102	6.64	1e-17	3.02547e-17
Dcaf7	71833	P61963	-1.35	0.898153	0.956873
Strbp	20744	Q91WM1	6.64	1e-17	3.02547e-17
Kctd5	69259	Q8VC57	6.64	1e-17	3.02547e-17
Scg3	20255	P47867	-1.1	0.70166	0.865531
Stx6	58244	Q9JKK1	-1.87	0.523132	0.746275
Ergic1	67458	Q9DC16	0.55	0.338077	0.578421
Ssr3	67437	Q9DCF9	-5	0.0650041	0.156066
Pycr1	209027	Q922W5
Htatsf1	72459	Q8BGC0	6.64	1e-17	3.02547e-17
Acadm	11364	P45952	-0.16	0.709172	0.867542
Grk6	26385	O70293	-4.43	0.0227169	0.0595612
Yipf4	67864	Q8C407	-6.64	1e-17	3.02547e-17
Fip1l1	66899	Q9D824	6.64	1e-17	3.02547e-17
Sik3	70661	Q6P4S6	-3.49	0.150947	0.322212
Emc2	66736	Q9CRD2	6.64	1e-17	3.02547e-17
Rbp1	19659	Q00915	0.02	0.668173	0.85065
Pds5b	100710	Q4VA53	-1.89	0.442155	0.68066
Sarnp	66118	Q9D1J3	-1.1	0.682044	0.855351
Txndc12	66073	Q9CQU0	-1.72	0.81065	0.917524
Rcn1	19672	Q05186	6.64	1e-17	3.02547e-17
Naxd		Q9CZ42-2	0.25	0.52728	0.749522
Rwdd1	66521	Q9CQK7	0.64	0.358983	0.603749
Edc3	353190	Q8K2D3	6.64	1e-17	3.02547e-17
Msh2	17685	P43247	6.64	1e-17	3.02547e-17
Irf2bpl	238330	Q8K3X4	0.38	0.486199	0.720648
Clta		O08585	-2.47	0.0467997	0.116415
Smc3	13006	Q9CW03	0.26	0.434043	0.671701
Pak4	70584	Q8BTW9	6.64	1e-17	3.02547e-17
Suclg1	56451	Q9WUM5	0.7	0.348907	0.592876
Mycbp2	105689	Q7TPH6	-2.04	0.672889	0.851224
Tex10	269536	Q3URQ0	6.64	1e-17	3.02547e-17
Ptpn1	19246	P35821	0.94	0.285243	0.513166
Crtc1	382056	Q68ED7	-2.76	0.412415	0.658238
Pccb	66904	Q99MN9	6.64	1e-17	3.02547e-17
Cox6b1	110323	P56391	2.42	0.00147041	0.00416641
Bckdhb	12040	Q6P3A8	-1.77	0.734509	0.884674
Fkbp1a	14225	P26883	-1.49	0.570987	0.782532
Cyb5b	66427	Q9CQX2	-0.97	0.754827	0.895985
Agpat1	55979	O35083
Akap8	56399	Q9DBR0	-2.65	0.395925	0.643581
Nudcd1	67429	Q6PIP5	0.58	0.277795	0.504156
Gpaa1	14731	Q9WTK3	-4.57	0.0236385	0.0617743
Grn	14824	P28798	6.64	1e-17	3.02547e-17
Fam114a2	67726	Q8VE88	6.64	1e-17	3.02547e-17
Rpl13a	22121	P19253	1.55	0.0397358	0.0999293
Dner	227325	Q8JZM4	-1.02	0.760362	0.898273
Gatd3	28295	Q9D172	0.22	0.53904	0.759607
Chmp4b	75608	Q9D8B3	0.26	0.487212	0.721016
Psma2	19166	P49722	-0.07	0.707957	0.866633
Glyr1	74022	Q922P9	6.64	1e-17	3.02547e-17
Pgrmc2	70804	Q80UU9	6.64	1e-17	3.02547e-17
Cdc23	52563	Q8BGZ4	-0.38	0.791165	0.909636
Ndufs7	75406	Q9DC70	0.41	0.457024	0.696264
Dmxl2	235380	Q8BPN8	-1.69	0.507486	0.733467
Emc4	68032	Q9CZX9	6.64	1e-17	3.02547e-17
Cdk5rap3	80280	Q99LM2	-1.5	0.915335	0.964785
Tm9sf3	107358	Q9ET30	0.34	0.479883	0.715463
Ccar1	67500	Q8CH18	-2.51	0.1692	0.354532
Gtf2a2	235459	Q80ZM7	-1.65	0.861123	0.936265
Tm9sf4	99237	Q8BH24	-0.64	0.948569	0.98054
Cplx1	12889	P63040	-0.54	0.926086	0.969871
Trappc6b	78232	Q9D289	6.64	1e-17	3.02547e-17
Pde1c	18575	Q64338	6.64	1e-17	3.02547e-17
Plxnb1	235611	Q8CJH3	-3.76	0.12856	0.28087
Wbp2	22378	P97765	-4.18	0.0455034	0.113393
Prdx4	53381	O08807	2.03	0.0710384	0.168767
Gtf2a1	83602	Q99PM3	-1.96	0.492261	0.723296
Prrc2a	53761	Q7TSC1	-2.77	0.169165	0.354532
Dpm1	13480	O70152	6.64	1e-17	3.02547e-17
Sf3b6	66055	P59708	-0.57	0.99254	0.997903
Ttc5	219022	Q99LG4	6.64	1e-17	3.02547e-17
Glo1	109801	Q9CPU0	-1.75	0.399163	0.647605
Emc3	66087	Q99KI3	6.64	1e-17	3.02547e-17
Tecr	106529	Q9CY27	0.41	0.455385	0.694335
Capns1	12336	O88456	6.64	1e-17	3.02547e-17
Anxa7	11750	Q07076	0.69	0.341348	0.582514
Pcdha4		O88689-3	6.64	1e-17	3.02547e-17
Celf6	76183	Q7TN33	-1.78	0.618381	0.811043
Vps18	228545	Q8R307	-1.59	0.687015	0.859077
Impact	16210	O55091	-1.05	0.754943	0.895985
Atp5me	11958	Q06185	-1.12	0.235733	0.450484
Mif	17319	P34884	6.64	1e-17	3.02547e-17
Syngr1	20972	O55100	-4.93	0.0501653	0.123919
Naa35	78689	Q6PHQ8	6.64	1e-17	3.02547e-17
Dnajc7	56354	Q9QYI3	1.36	0.160281	0.338453
Cog4	102339	Q8R1U1	-3.09	0.349807	0.594045
Pmpca	66865	Q9DC61	-0.08	0.70092	0.865531
Sypl1		O09117-2	-4.74	0.0456833	0.11379
Mapre2	212307	Q8R001	1.83	0.0352297	0.0897956
Pdcd5	56330	P56812	1.47	0.0483164	0.119974
[truncated: 2,101 more rows]

## Sheet: GO-BP pathway
	Term	Overlap	P.value	Adjusted.P.value	Old.P.value	Old.Adjusted.P.value	Odds.Ratio	Combined.Score	Genes
1	protein N-linked glycosylation via asparagine (GO:0018279)	4/30	3.62485e-05	0.0196106	0	0	25.029	255.924	OST4;TUSC3;DAD1;UGGT1
2	peptidyl-asparagine modification (GO:0018196)	4/31	4.14164e-05	0.0196106	0	0	24.1008	243.221	OST4;TUSC3;DAD1;UGGT1
3	positive regulation of lamellipodium organization (GO:1902745)	4/32	4.71031e-05	0.0196106	0	0	23.2389	231.533	ABI2;PIK3CA;RAC1;CORO1B
4	protein N-linked glycosylation (GO:0006487)	5/67	6.47432e-05	0.0202161	0	0	13.2045	127.358	OST4;TMEM258;TUSC3;DAD1;UGGT1
5	retrograde vesicle-mediated transport, Golgi to endoplasmic reticulum (GO:0006890)	5/85	0.00020091	0.0501873	0	0	10.2242	87.0349	KIF3B;TMED3;KDELR2;KIF11;PLPP3
6	positive regulation of lamellipodium assembly (GO:0010592)	3/24	0.000448559	0.093375	0	0	23.0581	177.766	ABI2;PIK3CA;RAC1
7	negative regulation of fibroblast migration (GO:0010764)	2/6	0.00058094	0.0993883	0	0	80.121	596.97	HAS1;RAC1
8	nucleobase-containing small molecule interconversion (GO:0015949)	3/27	0.000639363	0.0993883	0	0	20.1728	148.371	AK1;GLRX;TYMS
9	cellular response to platelet-derived growth factor stimulus (GO:0036120)	2/7	0.000809962	0.0993883	0	0	64.0935	456.251	HAS1;CORO1B
10	negative regulation of gene expression, epigenetic (GO:0045814)	3/30	0.000875317	0.0993883	0	0	17.9286	126.234	H3C1;BMI1;MACROH2A2
11	regulation of striated muscle contraction (GO:0006942)	3/30	0.000875317	0.0993883	0	0	17.9286	126.234	RNF207;ATP1A2;PRKACA
12	phosphatidylinositol-3-phosphate biosynthetic process (GO:0036092)	2/8	0.0010755	0.111941	0	0	53.4086	365.046	PIK3CA;PIK3C3
13	regulation of lamellipodium assembly (GO:0010591)	3/34	0.00126667	0.121698	0	0	15.6121	104.154	ABI2;PIK3CA;RAC1
14	regulation of actin filament organization (GO:0110053)	2/9	0.00137709	0.122856	0	0	45.7765	301.566	PIK3CA;RDX
15	proton transmembrane transport (GO:1902600)	3/37	0.00162226	0.129771	0	0	14.2324	91.4281	NNT;ATP1A2;ATP6V0D1
16	positive regulation of plasma membrane bounded cell projection assembly (GO:0120034)	4/83	0.00187976	0.129771	0	0	8.2154	51.5648	RALA;PIK3CA;ABI2;RAC1
17	regulation of cellular component biogenesis (GO:0044087)	3/39	0.0018907	0.129771	0	0	13.4404	84.2821	RDX;PTPN11;APOE
18	endothelial cell migration (GO:0043542)	3/39	0.0018907	0.129771	0	0	13.4404	84.2821	PIK3CA;FSTL1;CORO1B
19	lipoprotein biosynthetic process (GO:0042158)	2/11	0.00208659	0.129771	0	0	35.6004	219.733	PIK3C3;APOE
20	mitochondrial transcription (GO:0006390)	2/11	0.00208659	0.129771	0	0	35.6004	219.733	TFAM;MRPL12
21	epithelial cell migration (GO:0010631)	3/41	0.00218527	0.129771	0	0	12.7317	77.9947	PIK3CA;PKN1;FSTL1
22	positive regulation of neuron projection development (GO:0010976)	4/88	0.00232852	0.129771	0	0	7.72443	46.8295	SCARB2;NTRK2;GPC2;APOE
23	energy coupled proton transport, down electrochemical gradient (GO:0015985)	2/12	0.00249361	0.129771	0	0	32.0387	192.041	ATP5MC2;ATP5MG
24	microtubule anchoring (GO:0034453)	2/12	0.00249361	0.129771	0	0	32.0387	192.041	PCM1;PEX14
25	relaxation of cardiac muscle (GO:0055119)	2/13	0.00293487	0.140166	0	0	29.1246	169.828	PIK3CA;ATP1A2
26	high-density lipoprotein particle assembly (GO:0034380)	2/13	0.00293487	0.140166	0	0	29.1246	169.828	APOE;PRKACA
27	nucleoside triphosphate metabolic process (GO:0009141)	2/14	0.00340994	0.140166	0	0	26.6962	151.663	AK1;DCTPP1
28	relaxation of muscle (GO:0090075)	2/14	0.00340994	0.140166	0	0	26.6962	151.663	PIK3CA;ATP1A2
29	establishment of protein localization to mitochondrion (GO:0072655)	3/48	0.00343398	0.140166	0	0	10.7474	60.9813	RALA;TIMM17A;TOMM7
30	inner mitochondrial membrane organization (GO:0007007)	3/49	0.00364127	0.140166	0	0	10.5133	59.0364	ATP5MC2;GHITM;ATP5MG
31	cell-matrix adhesion (GO:0007160)	4/100	0.00369568	0.140166	0	0	6.75478	37.8308	VCAM1;ILK;PTPRK;RAC1
32	neuron migration (GO:0001764)	3/50	0.00385605	0.140166	0	0	10.2891	57.1877	NTRK2;RAC1;ADGRL3
33	mitochondrial RNA metabolic process (GO:0000959)	2/15	0.00391838	0.140166	0	0	24.6414	136.565	TFAM;MRPL12
34	protein kinase A signaling (GO:0010737)	2/15	0.00391838	0.140166	0	0	24.6414	136.565	RDX;PRKACA
35	regulation of neuron projection development (GO:0010975)	5/165	0.00394023	0.140166	0	0	5.09143	28.1888	SCARB2;NTRK2;ABI2;GPC2;APOE
36	negative regulation of gene expression (GO:0010629)	7/322	0.004339	0.140166	0	0	3.65247	19.8699	LSM6;H3C1;APOE;MACROH2A2;LSM5;BMI1;TYMS
37	nucleotide catabolic process (GO:0009166)	2/16	0.00445975	0.140166	0	0	22.8802	123.843	NT5C2;NUDT3
38	IRE1-mediated unfolded protein response (GO:0036498)	3/53	0.00454612	0.140166	0	0	9.67024	52.1563	DNAJB11;ATP6V0D1;EXTL3
39	regulation of Arp2/3 complex-mediated actin nucleation (GO:0034315)	2/17	0.00503364	0.140166	0	0	21.3538	112.996	ABI2;CORO1B
40	regulation of cardiac muscle contraction by regulation of the release of sequestered calcium ion (GO:0010881)	2/17	0.00503364	0.140166	0	0	21.3538	112.996	ATP1A2;PRKACA
41	cell communication by electrical coupling involved in cardiac conduction (GO:0086064)	2/17	0.00503364	0.140166	0	0	21.3538	112.996	ATP1A2;PRKACA
42	ruffle organization (GO:0031529)	2/17	0.00503364	0.140166	0	0	21.3538	112.996	RAC1;CORO1B
43	mitochondrial ATP synthesis coupled proton transport (GO:0042776)	2/17	0.00503364	0.140166	0	0	21.3538	112.996	ATP5MC2;ATP5MG
44	negative regulation of amyloid-beta formation (GO:1902430)	2/17	0.00503364	0.140166	0	0	21.3538	112.996	NTRK2;APOE
45	mitochondrion organization (GO:0007005)	5/175	0.00505001	0.140166	0	0	4.7895	25.3286	PRDX3;TIMM17A;TOMM7;TFAM;COX7A2
46	response to reactive oxygen species (GO:0000302)	3/59	0.00613868	0.156805	0	0	8.63153	43.9617	PRDX3;PTPRK;APOE
47	Rac protein signal transduction (GO:0016601)	2/19	0.00627724	0.156805	0	0	18.8397	95.5326	ABI2;RAC1
48	ATP synthesis coupled proton transport (GO:0015986)	2/19	0.00627724	0.156805	0	0	18.8397	95.5326	ATP5MC2;ATP5MG
49	positive regulation of cellular protein catabolic process (GO:1903364)	2/19	0.00627724	0.156805	0	0	18.8397	95.5326	RDX;APOE
50	negative regulation of amyloid precursor protein catabolic process (GO:1902992)	2/19	0.00627724	0.156805	0	0	18.8397	95.5326	NTRK2;APOE
51	positive regulation of cell projection organization (GO:0031346)	4/117	0.00643945	0.157703	0	0	5.73364	28.928	SCARB2;NTRK2;GPC2;APOE
52	regulation of cardiac muscle contraction by calcium ion signaling (GO:0010882)	2/21	0.00764583	0.176845	0	0	16.8548	82.1436	ATP1A2;PRKACA
53	calcium-mediated signaling using intracellular calcium source (GO:0035584)	2/21	0.00764583	0.176845	0	0	16.8548	82.1436	VCAM1;PRKACA
54	regulation of fibroblast migration (GO:0010762)	2/21	0.00764583	0.176845	0	0	16.8548	82.1436	HAS1;RAC1
55	regulation of release of sequestered calcium ion into cytosol by sarcoplasmic reticulum (GO:0010880)	2/23	0.00913614	0.203768	0	0	15.2481	71.5976	ATP1A2;PRKACA
56	regulation of supramolecular fiber organization (GO:1902903)	2/23	0.00913614	0.203768	0	0	15.2481	71.5976	PIK3CA;APOE
57	fatty acid catabolic process (GO:0009062)	3/70	0.00983256	0.210127	0	0	7.21041	33.3269	HADHB;ECHS1;PCCA
58	purine ribonucleotide catabolic process (GO:0009154)	2/24	0.00992592	0.210127	0	0	14.5543	67.133	NT5C2;NUDT3
59	regulation of cell size (GO:0008361)	2/24	0.00992592	0.210127	0	0	14.5543	67.133	RDX;RAC1
60	cell morphogenesis involved in differentiation (GO:0000904)	3/72	0.010616	0.220007	0	0	7.00071	31.821	ABI2;ILK;RAC1
61	regulation of proteolysis involved in cellular protein catabolic process (GO:1903050)	2/25	0.0107449	0.220007	0	0	13.9208	63.1073	APOE;PRKACA
62	regulation of hydrolase activity (GO:0051336)	3/73	0.0110209	0.222017	0	0	6.90035	31.1065	SCARB2;NTRK2;RDX
63	regulation of actin filament bundle assembly (GO:0032231)	2/26	0.0115928	0.229831	0	0	13.3401	59.4616	RDX;RAC1
64	cristae formation (GO:0042407)	2/28	0.0133734	0.244939	0	0	12.3127	53.1228	ATP5MC2;ATP5MG
65	regulation of neuronal synaptic plasticity (GO:0048168)	2/29	0.0143054	0.244939	0	0	11.856	50.354	APOE;SYP
66	brain development (GO:0007420)	4/150	0.0150302	0.244939	0	0	4.43027	18.5969	NNAT;PTPN11;MACROH2A2;ADGRL3
67	regulation of gene expression, epigenetic (GO:0040029)	3/82	0.015066	0.244939	0	0	6.11145	25.6395	H3C1;BMI1;MACROH2A2
68	actin filament organization (GO:0007015)	4/152	0.0157062	0.244939	0	0	4.36996	18.1515	MARCKSL1;ABI2;RAC1;CORO1B
69	regulation of cellular component size (GO:0032535)	2/31	0.0162509	0.244939	0	0	11.0373	45.4692	RDX;RAC1
70	negative regulation of cellular amide metabolic process (GO:0034249)	3/86	0.0170985	0.244939	0	0	5.81575	23.6629	NTRK2;APOE;TYMS
71	organelle organization (GO:0006996)	7/420	0.0171504	0.244939	0	0	2.77183	11.2695	PRDX3;ABI2;TMED3;TFAM;APOE;PEX14;TMED4
72	protein transmembrane import into intracellular organelle (GO:0044743)	2/32	0.0172636	0.244939	0	0	10.6688	43.3064	TIMM17A;PEX14
73	protein targeting to membrane (GO:0006612)	3/87	0.0176294	0.244939	0	0	5.74623	23.2043	ZDHHC18;SSR2;PEX14
74	cellular response to growth factor stimulus (GO:0071363)	4/158	0.0178479	0.244939	0	0	4.19842	16.9023	NTRK2;HAS1;PTPN11;CORO1B
75	exonucleolytic catabolism of deadenylated mRNA (GO:0043928)	2/33	0.0183025	0.244939	0	0	10.3241	41.3039	LSM6;LSM5
76	regulation of amyloid-beta formation (GO:1902003)	2/34	0.0193673	0.244939	0	0	10.001	39.4457	NTRK2;APOE
77	cardiac muscle contraction (GO:0060048)	2/34	0.0193673	0.244939	0	0	10.001	39.4457	PIK3CA;ATP1A2
78	nuclear-transcribed mRNA catabolic process, exonucleolytic (GO:0000291)	2/35	0.0204575	0.244939	0	0	9.69746	37.7174	LSM6;LSM5
79	maturation of SSU-rRNA (GO:0030490)	2/35	0.0204575	0.244939	0	0	9.69746	37.7174	LSM6;SNU13
80	regulation of heart contraction (GO:0008016)	3/93	0.0210069	0.244939	0	0	5.36152	20.711	RNF207;ATP1A2;PRKACA
81	regulation of androgen receptor signaling pathway (GO:0060765)	2/36	0.0215728	0.244939	0	0	9.41176	36.1066	H3C1;PKN1
82	regulation of cardiac muscle contraction (GO:0055117)	2/36	0.0215728	0.244939	0	0	9.41176	36.1066	RNF207;PRKACA
83	positive regulation of substrate adhesion-dependent cell spreading (GO:1900026)	2/36	0.0215728	0.244939	0	0	9.41176	36.1066	ILK;RAC1
84	mRNA metabolic process (GO:0016071)	3/95	0.0222061	0.244939	0	0	5.24443	19.9676	LSM6;PRKACA;LSM5
85	regulation of intracellular steroid hormone receptor signaling pathway (GO:0033143)	2/37	0.0227128	0.244939	0	0	9.1424	34.6024	H3C1;PKN1
86	cellular transition metal ion homeostasis (GO:0046916)	3/96	0.0228195	0.244939	0	0	5.18778	19.6105	FTH1;SLC39A7;ATP6V0D1
87	supramolecular fiber organization (GO:0097435)	6/351	0.0238551	0.244939	0	0	2.83029	10.5733	PCM1;MARCKSL1;TPPP3;H3C1;RAC1;CORO1B
88	positive regulation of insulin secretion (GO:0032024)	2/38	0.0238772	0.244939	0	0	8.88799	33.1951	NNAT;AACS
89	regulation of neuron apoptotic process (GO:0043523)	3/98	0.0240737	0.244939	0	0	5.07805	18.924	NTRK2;LANCL1;APOE
90	cellular component assembly (GO:0022607)	5/261	0.0248711	0.244939	0	0	3.16665	11.6977	HAS1;ILK;RAC1;CORO1B;PEX14
91	mitochondrial electron transport, NADH to ubiquinone (GO:0006120)	2/39	0.0250657	0.244939	0	0	8.64734	31.8763	NDUFB4;NDUFV3
92	positive regulation of developmental process (GO:0051094)	4/177	0.0257923	0.244939	0	0	3.73373	13.6568	RALA;BASP1;APOE;CORO1B
93	ribosomal small subunit biogenesis (GO:0042274)	2/40	0.0262779	0.244939	0	0	8.41935	30.6383	LSM6;SNU13
94	intraciliary transport involved in cilium assembly (GO:0035735)	2/40	0.0262779	0.244939	0	0	8.41935	30.6383	PCM1;KIF3B
95	RNA processing (GO:0006396)	4/179	0.0267339	0.244939	0	0	3.69068	13.367	LSM6;TFIP11;PRKACA;LSM5
96	central nervous system development (GO:0007417)	5/268	0.0274626	0.244939	0	0	3.08126	11.0769	MARCKSL1;NNAT;PTPN11;MACROH2A2;ADGRL3
97	heart contraction (GO:0060047)	2/41	0.0275134	0.244939	0	0	8.20306	29.4743	PIK3CA;ATP1A2
98	cellular protein modification process (GO:0006464)	12/1025	0.0283373	0.244939	0	0	1.95989	6.98422	PSMD8;DAD1;GPS1;GRK6;ILK;PIK3C3;GLRX;APOE;PTPRK;PKN1;PRKACA;FSTL1
99	phosphatidylinositol phosphate biosynthetic process (GO:0046854)	2/42	0.0287719	0.244939	0	0	7.99758	28.3783	PIK3CA;PIK3C3
100	mitochondrial gene expression (GO:0140053)	2/42	0.0287719	0.244939	0	0	7.99758	28.3783	TFAM;MRPL12
101	protein transport (GO:0015031)	6/369	0.0294962	0.244939	0	0	2.68747	9.46927	TBC1D8B;KIF3B;TMED3;APOE;ATP6V0D1;TMED4
102	endoplasmic reticulum to Golgi vesicle-mediated transport (GO:0006888)	4/185	0.0296817	0.244939	0	0	3.56725	12.5468	VTI1A;TMED3;KDELR2;TMED4
103	inorganic cation transmembrane transport (GO:0098662)	5/274	0.0298162	0.244939	0	0	3.01161	10.5789	SLC9A7;NNT;ATP1A2;SLC39A7;ATP6V0D1
104	positive regulation of peptide hormone secretion (GO:0090277)	2/43	0.0300532	0.244939	0	0	7.80212	27.3448	NNAT;AACS
105	lipid modification (GO:0030258)	2/43	0.0300532	0.244939	0	0	7.80212	27.3448	MBOAT7;PLPP3
106	substantia nigra development (GO:0021762)	2/43	0.0300532	0.244939	0	0	7.80212	27.3448	BASP1;SYNGR3
107	adenosine 5'-(hexahydrogen pentaphosphate) catabolic process (GO:1901911)	1/5	0.0311085	0.244939	0	0	39.74	137.909	NUDT3
108	adenosine 5'-(hexahydrogen pentaphosphate) metabolic process (GO:1901910)	1/5	0.0311085	0.244939	0	0	39.74	137.909	NUDT3
109	pyrimidine deoxyribonucleotide biosynthetic process (GO:0009221)	1/5	0.0311085	0.244939	0	0	39.74	137.909	TYMS
110	negative regulation of cholesterol biosynthetic process (GO:0045541)	1/5	0.0311085	0.244939	0	0	39.74	137.909	APOE
111	negative regulation of cholesterol metabolic process (GO:0090206)	1/5	0.0311085	0.244939	0	0	39.74	137.909	APOE
112	anterograde dendritic transport (GO:0098937)	1/5	0.0311085	0.244939	0	0	39.74	137.909	KIF3B
113	anterograde dendritic transport of neurotransmitter receptor complex (GO:0098971)	1/5	0.0311085	0.244939	0	0	39.74	137.909	KIF3B
114	regulation of adherens junction organization (GO:1903391)	1/5	0.0311085	0.244939	0	0	39.74	137.909	RDX
115	auditory receptor cell morphogenesis (GO:0002093)	1/5	0.0311085	0.244939	0	0	39.74	137.909	PDZD7
116	auditory receptor cell stereocilium organization (GO:0060088)	1/5	0.0311085	0.244939	0	0	39.74	137.909	PDZD7
117	cell-cell adhesion mediated by integrin (GO:0033631)	1/5	0.0311085	0.244939	0	0	39.74	137.909	PLPP3
118	cellular response to brain-derived neurotrophic factor stimulus (GO:1990416)	1/5	0.0311085	0.244939	0	0	39.74	137.909	NTRK2
119	negative regulation of sterol biosynthetic process (GO:0106119)	1/5	0.0311085	0.244939	0	0	39.74	137.909	APOE
120	regulation of heart growth (GO:0060420)	1/5	0.0311085	0.244939	0	0	39.74	137.909	BASP1
121	negative regulation of transcription by RNA polymerase I (GO:0016479)	1/5	0.0311085	0.244939	0	0	39.74	137.909	MACROH2A2
122	regulation of low-density lipoprotein particle receptor catabolic process (GO:0032803)	1/5	0.0311085	0.244939	0	0	39.74	137.909	APOE
123	nucleoside triphosphate catabolic process (GO:0009143)	1/5	0.0311085	0.244939	0	0	39.74	137.909	DCTPP1
124	diadenosine hexaphosphate catabolic process (GO:1901909)	1/5	0.0311085	0.244939	0	0	39.74	137.909	NUDT3
125	diadenosine hexaphosphate metabolic process (GO:1901908)	1/5	0.0311085	0.244939	0	0	39.74	137.909	NUDT3
126	diadenosine pentaphosphate catabolic process (GO:1901907)	1/5	0.0311085	0.244939	0	0	39.74	137.909	NUDT3
127	diadenosine pentaphosphate metabolic process (GO:1901906)	1/5	0.0311085	0.244939	0	0	39.74	137.909	NUDT3
128	diaphragm development (GO:0060539)	1/5	0.0311085	0.244939	0	0	39.74	137.909	BASP1
129	diphosphoinositol polyphosphate metabolic process (GO:0071543)	1/5	0.0311085	0.244939	0	0	39.74	137.909	NUDT3
130	DNA protection (GO:0042262)	1/5	0.0311085	0.244939	0	0	39.74	137.909	DCTPP1
131	plus-end-directed vesicle transport along microtubule (GO:0072383)	1/5	0.0311085	0.244939	0	0	39.74	137.909	KIF3B
132	regulation of respiratory gaseous exchange by nervous system process (GO:0002087)	1/5	0.0311085	0.244939	0	0	39.74	137.909	ATP1A2
133	regulation of triglyceride metabolic process (GO:0090207)	1/5	0.0311085	0.244939	0	0	39.74	137.909	MBOAT7
134	histone-threonine phosphorylation (GO:0035405)	1/5	0.0311085	0.244939	0	0	39.74	137.909	PKN1
135	intracellular sequestering of iron ion (GO:0006880)	1/5	0.0311085	0.244939	0	0	39.74	137.909	FTH1
136	thorax and anterior abdomen determination (GO:0007356)	1/5	0.0311085	0.244939	0	0	39.74	137.909	BASP1
137	vesicle fusion with Golgi apparatus (GO:0048280)	1/5	0.0311085	0.244939	0	0	39.74	137.909	VTI1A
138	zygotic determination of anterior/posterior axis, embryo (GO:0007354)	1/5	0.0311085	0.244939	0	0	39.74	137.909	BASP1
139	protein lipoylation (GO:0009249)	1/5	0.0311085	0.244939	0	0	39.74	137.909	NNAT
140	regulation of mitotic cell cycle phase transition (GO:1901990)	4/188	0.0312251	0.244939	0	0	3.50855	12.1625	PSMD8;PCM1;ANAPC4;PRKACA
141	homotypic cell-cell adhesion (GO:0034109)	2/44	0.0313567	0.244939	0	0	7.61598	26.369	ILK;PLPP3
142	intracellular protein transmembrane transport (GO:0065002)	2/44	0.0313567	0.244939	0	0	7.61598	26.369	TIMM17A;PEX14
143	mitotic spindle assembly (GO:0090307)	2/44	0.0313567	0.244939	0	0	7.61598	26.369	KIF3B;KIF11
144	mRNA catabolic process (GO:0006402)	2/44	0.0313567	0.244939	0	0	7.61598	26.369	LSM6;LSM5
145	Fc-epsilon receptor signaling pathway (GO:0038095)	3/111	0.0331186	0.244939	0	0	4.46387	15.2113	PSMD8;PIK3CA;RAC1
146	regulation of macroautophagy (GO:0016241)	3/112	0.0338781	0.244939	0	0	4.42269	14.9707	PIK3CA;PRKACA;ATP6V0D1
147	phosphatidylinositol metabolic process (GO:0046488)	3/112	0.0338781	0.244939	0	0	4.42269	14.9707	PIK3CA;MBOAT7;PIK3C3
148	Fc receptor signaling pathway (GO:0038093)	3/112	0.0338781	0.244939	0	0	4.42269	14.9707	PSMD8;PIK3CA;RAC1
149	regulation of fibroblast proliferation (GO:0048145)	2/46	0.0340297	0.244939	0	0	7.26906	24.5732	FTH1;BMI1
150	epidermal growth factor receptor signaling pathway (GO:0007173)	2/47	0.0353984	0.244939	0	0	7.10717	23.7457	PIK3CA;PTPN11
151	substrate adhesion-dependent cell spreading (GO:0034446)	2/48	0.0367881	0.244939	0	0	6.95231	22.9606	ILK;RAC1
152	regulation of protein-containing complex assembly (GO:0043254)	3/116	0.0370059	0.244939	0	0	4.26527	14.0612	TFIP11;PTPN11;APOE
153	negative regulation of Arp2/3 complex-mediated actin nucleation (GO:0034316)	1/6	0.037214	0.244939	0	0	31.7904	104.624	CORO1B
154	negative regulation of cell size (GO:0045792)	1/6	0.037214	0.244939	0	0	31.7904	104.624	RDX
155	aminophospholipid transport (GO:0015917)	1/6	0.037214	0.244939	0	0	31.7904	104.624	SCARB2
156	negative regulation of cytosolic calcium ion concentration (GO:0051481)	1/6	0.037214	0.244939	0	0	31.7904	104.624	ATP1A2
157	ATP synthesis coupled electron transport (GO:0042773)	1/6	0.037214	0.244939	0	0	31.7904	104.624	NDUFV3
158	regulation of hydrogen peroxide metabolic process (GO:0010310)	1/6	0.037214	0.244939	0	0	31.7904	104.624	RAC1
159	neurotransmitter-gated ion channel clustering (GO:0072578)	1/6	0.037214	0.244939	0	0	31.7904	104.624	APOE
160	detection of virus (GO:0009597)	1/6	0.037214	0.244939	0	0	31.7904	104.624	SERINC3
161	diadenosine polyphosphate catabolic process (GO:0015961)	1/6	0.037214	0.244939	0	0	31.7904	104.624	NUDT3
162	plus-end-directed organelle transport along microtubule (GO:0072386)	1/6	0.037214	0.244939	0	0	31.7904	104.624	KIF3B
163	positive regulation of autophagy of mitochondrion in response to mitochondrial depolarization (GO:1904925)	1/6	0.037214	0.244939	0	0	31.7904	104.624	TOMM7
164	glomerular epithelial cell differentiation (GO:0072311)	1/6	0.037214	0.244939	0	0	31.7904	104.624	BASP1
165	renal filtration cell differentiation (GO:0061318)	1/6	0.037214	0.244939	0	0	31.7904	104.624	BASP1
166	inner ear auditory receptor cell differentiation (GO:0042491)	1/6	0.037214	0.244939	0	0	31.7904	104.624	PDZD7
167	ruffle assembly (GO:0097178)	1/6	0.037214	0.244939	0	0	31.7904	104.624	RAC1
168	positive regulation of non-membrane spanning protein tyrosine kinase activity (GO:1903997)	1/6	0.037214	0.244939	0	0	31.7904	104.624	NTRK2
169	L-serine biosynthetic process (GO:0006564)	1/6	0.037214	0.244939	0	0	31.7904	104.624	SERINC3
170	negative regulation of actin filament depolymerization (GO:0030835)	1/6	0.037214	0.244939	0	0	31.7904	104.624	PIK3CA
171	endomembrane system organization (GO:0010256)	4/199	0.0372836	0.244939	0	0	3.30879	10.8833	WASHC4;TMED3;SYP;TMED4
172	aminoglycan biosynthetic process (GO:0006023)	2/49	0.0381986	0.244939	0	0	6.80405	22.2149	HAS1;GPC2
173	RNA catabolic process (GO:0006401)	2/49	0.0381986	0.244939	0	0	6.80405	22.2149	LSM6;LSM5
174	regulation of protein binding (GO:0043393)	3/118	0.0386236	0.244939	0	0	4.19067	13.636	TFIP11;PRKACA;PEX14
175	actin polymerization or depolymerization (GO:0008154)	2/50	0.0396296	0.244939	0	0	6.66196	21.506	ABI2;RAC1
176	positive regulation of cell morphogenesis involved in differentiation (GO:0010770)	2/50	0.0396296	0.244939	0	0	6.66196	21.506	ILK;RAC1
177	iron ion transport (GO:0006826)	2/50	0.0396296	0.244939	0	0	6.66196	21.506	FTH1;ATP6V0D1
178	cytoskeleton organization (GO:0007010)	3/120	0.0402769	0.244939	0	0	4.11862	13.2289	ABI2;APOE;RAC1
179	regulation of substrate adhesion-dependent cell spreading (GO:1900024)	2/51	0.0410806	0.244939	0	0	6.52567	20.8314	ILK;RAC1
180	inositol lipid-mediated signaling (GO:0048017)	2/51	0.0410806	0.244939	0	0	6.52567	20.8314	PIK3CA;PIK3C3
181	mRNA processing (GO:0006397)	5/300	0.0414655	0.244939	0	0	2.74254	8.72921	LSM6;SNU13;TFIP11;PRKACA;LSM5
182	regulation of protein kinase B signaling (GO:0051896)	4/207	0.0420862	0.244939	0	0	3.1771	10.0652	NTRK2;PIK3CA;PTPN11;RAC1
183	fatty acid beta-oxidation (GO:0006635)	2/52	0.0425515	0.244939	0	0	6.39484	20.1888	HADHB;ECHS1
184	cytokine-mediated signaling pathway (GO:0019221)	8/621	0.0428617	0.244939	0	0	2.13023	6.70975	PSMD8;RALA;VCAM1;PIK3CA;H3C1;ILK;PTPN11;PRKACA
185	purine ribonucleoside metabolic process (GO:0046128)	1/7	0.0432814	0.244939	0	0	26.4907	83.1816	NT5C2
186	negative regulation of double-strand break repair via nonhomologous end joining (GO:2001033)	1/7	0.0432814	0.244939	0	0	26.4907	83.1816	TFIP11
187	cardiolipin acyl-chain remodeling (GO:0035965)	1/7	0.0432814	0.244939	0	0	26.4907	83.1816	HADHB
188	cellular protein complex disassembly (GO:0043624)	1/7	0.0432814	0.244939	0	0	26.4907	83.1816	PEX14
189	chylomicron remnant clearance (GO:0034382)	1/7	0.0432814	0.244939	0	0	26.4907	83.1816	APOE
190	regulation of morphogenesis of an epithelium (GO:1905330)	1/7	0.0432814	0.244939	0	0	26.4907	83.1816	RNF207
191	regulation of non-membrane spanning protein tyrosine kinase activity (GO:1903995)	1/7	0.0432814	0.244939	0	0	26.4907	83.1816	NTRK2
192	positive regulation of amyloid-beta clearance (GO:1900223)	1/7	0.0432814	0.244939	0	0	26.4907	83.1816	APOE
193	regulation of respiratory system process (GO:0044065)	1/7	0.0432814	0.244939	0	0	26.4907	83.1816	ATP1A2
194	positive regulation of blood circulation (GO:1903524)	1/7	0.0432814	0.244939	0	0	26.4907	83.1816	ATP1A2
195	flavin-containing compound metabolic process (GO:0042726)	1/7	0.0432814	0.244939	0	0	26.4907	83.1816	FLAD1
196	response to increased oxygen levels (GO:0036296)	1/7	0.0432814	0.244939	0	0	26.4907	83.1816	ATP6V0D1
197	positive regulation of lamellipodium morphogenesis (GO:2000394)	1/7	0.0432814	0.244939	0	0	26.4907	83.1816	CORO1B
198	hyaluronan biosynthetic process (GO:0030213)	1/7	0.0432814	0.244939	0	0	26.4907	83.1816	HAS1
199	riboflavin metabolic process (GO:0006771)	1/7	0.0432814	0.244939	0	0	26.4907	83.1816	FLAD1
200	ribonucleoprotein complex disassembly (GO:0032988)	1/7	0.0432814	0.244939	0	0	26.4907	83.1816	TFIP11
201	positive regulation of mitophagy in response to mitochondrial depolarization (GO:0098779)	1/7	0.0432814	0.244939	0	0	26.4907	83.1816	TOMM7
202	sphingosine-1-phosphate receptor signaling pathway (GO:0003376)	1/7	0.0432814	0.244939	0	0	26.4907	83.1816	RAC1
203	positive regulation of receptor catabolic process (GO:2000646)	1/7	0.0432814	0.244939	0	0	26.4907	83.1816	APOE
204	protection from non-homologous end joining at telomere (GO:0031848)	1/7	0.0432814	0.244939	0	0	26.4907	83.1816	TFIP11
205	protein targeting (GO:0006605)	3/125	0.0445647	0.244939	0	0	3.94882	12.284	ZDHHC18;TIMM17A;TOMM7
206	phosphatidylinositol biosynthetic process (GO:0006661)	3/126	0.0454486	0.244939	0	0	3.91652	12.1066	PIK3CA;MBOAT7;PIK3C3
207	regulation of proteasomal protein catabolic process (GO:0061136)	2/54	0.0455516	0.244939	0	0	6.14826	18.9914	APOE;PRKACA
208	glycosaminoglycan metabolic process (GO:0030203)	2/54	0.0455516	0.244939	0	0	6.14826	18.9914	HAS1;GPC2
209	striated muscle contraction (GO:0006941)	2/54	0.0455516	0.244939	0	0	6.14826	18.9914	PIK3CA;ATP1A2
210	protein targeting to mitochondrion (GO:0006626)	2/55	0.0470801	0.244939	0	0	6.03195	18.4331	TIMM17A;TOMM7
211	regulation of cardiac conduction (GO:1903779)	2/55	0.0470801	0.244939	0	0	6.03195	18.4331	ATP1A2;PRKACA
212	regulation of gene silencing by RNA (GO:0060966)	2/55	0.0470801	0.244939	0	0	6.03195	18.4331	H3C1;PUM1
213	regulation of posttranscriptional gene silencing (GO:0060147)	2/55	0.0470801	0.244939	0	0	6.03195	18.4331	H3C1;PUM1
214	plasma membrane bounded cell projection organization (GO:0120036)	3/128	0.0472424	0.244939	0	0	3.85346	11.7626	APOE;RAC1;CORO1B
215	autophagosome organization (GO:1905037)	2/56	0.0486273	0.244939	0	0	5.91995	17.8994	PIK3C3;EMC6
216	nuclear-transcribed mRNA catabolic process, deadenylation-dependent decay (GO:0000288)	2/56	0.0486273	0.244939	0	0	5.91995	17.8994	LSM6;LSM5
217	mitochondrial transport (GO:0006839)	2/56	0.0486273	0.244939	0	0	5.91995	17.8994	TIMM17A;TOMM7
218	regulation of primary metabolic process (GO:0080090)	3/130	0.0490707	0.244939	0	0	3.79239	11.4322	PSMD8;APOE;TM7SF2
219	Golgi organization (GO:0007030)	3/130	0.0490707	0.244939	0	0	3.79239	11.4322	VTI1A;TMED3;TMED4
220	protein glycosylation (GO:0006486)	3/130	0.0490707	0.244939	0	0	3.79239	11.4322	TMEM258;TUSC3;DAD1
221	protein retention in ER lumen (GO:0006621)	1/8	0.0493108	0.244939	0	0	22.7051	68.3337	KDELR2
222	purine ribonucleoside monophosphate catabolic process (GO:0009169)	1/8	0.0493108	0.244939	0	0	22.7051	68.3337	NT5C2
223	amine metabolic process (GO:0009308)	1/8	0.0493108	0.244939	0	0	22.7051	68.3337	VCAM1
224	regulation of Cdc42 protein signal transduction (GO:0032489)	1/8	0.0493108	0.244939	0	0	22.7051	68.3337	APOE
225	negative regulation of keratinocyte proliferation (GO:0010839)	1/8	0.0493108	0.244939	0	0	22.7051	68.3337	PTPRK
226	negative regulation of long-term synaptic potentiation (GO:1900272)	1/8	0.0493108	0.244939	0	0	22.7051	68.3337	APOE
227	regulation of dendritic spine maintenance (GO:1902950)	1/8	0.0493108	0.244939	0	0	22.7051	68.3337	APOE
228	cellular response to epinephrine stimulus (GO:0071872)	1/8	0.0493108	0.244939	0	0	22.7051	68.3337	PRKACA
229	regulation of extent of cell growth (GO:0061387)	1/8	0.0493108	0.244939	0	0	22.7051	68.3337	APOE
230	regulation of nitric oxide metabolic process (GO:0080164)	1/8	0.0493108	0.244939	0	0	22.7051	68.3337	RAC1
231	regulation of nitrogen compound metabolic process (GO:0051171)	1/8	0.0493108	0.244939	0	0	22.7051	68.3337	APOE
232	regulation of oxidative stress-induced neuron death (GO:1903203)	1/8	0.0493108	0.244939	0	0	22.7051	68.3337	LANCL1
233	regulation of protein localization to early endosome (GO:1902965)	1/8	0.0493108	0.244939	0	0	22.7051	68.3337	RDX
234	positive regulation of Arp2/3 complex-mediated actin nucleation (GO:2000601)	1/8	0.0493108	0.244939	0	0	22.7051	68.3337	ABI2
235	establishment of protein localization to chromatin (GO:0071169)	1/8	0.0493108	0.244939	0	0	22.7051	68.3337	MACROH2A2
236	positive regulation of early endosome to late endosome transport (GO:2000643)	1/8	0.0493108	0.244939	0	0	22.7051	68.3337	RDX
237	response to epinephrine (GO:0071871)	1/8	0.0493108	0.244939	0	0	22.7051	68.3337	PRKACA
238	histone H2A-K119 monoubiquitination (GO:0036353)	1/8	0.0493108	0.244939	0	0	22.7051	68.3337	BMI1
239	sequestering of BMP from receptor via BMP binding (GO:0038098)	1/8	0.0493108	0.244939	0	0	22.7051	68.3337	FSTL1
240	short-chain fatty acid catabolic process (GO:0019626)	1/8	0.0493108	0.244939	0	0	22.7051	68.3337	PCCA
241	kidney mesenchyme development (GO:0072074)	1/8	0.0493108	0.244939	0	0	22.7051	68.3337	BASP1
242	lens fiber cell development (GO:0070307)	1/8	0.0493108	0.244939	0	0	22.7051	68.3337	ABI2
243	positive regulation of protein localization to early endosome (GO:1902966)	1/8	0.0493108	0.244939	0	0	22.7051	68.3337	RDX
244	positive regulation of protein localization to endosome (GO:1905668)	1/8	0.0493108	0.244939	0	0	22.7051	68.3337	RDX
245	negative regulation of actin nucleation (GO:0051126)	1/8	0.0493108	0.244939	0	0	22.7051	68.3337	CORO1B
246	ribosomal large subunit biogenesis (GO:0042273)	2/57	0.0501928	0.244939	0	0	5.81202	17.3889	SNU13;RPL23A
247	autophagosome assembly (GO:0000045)	2/58	0.0517764	0.244939	0	0	5.70795	16.9002	PIK3C3;EMC6
248	cellular iron ion homeostasis (GO:0006879)	2/58	0.0517764	0.244939	0	0	5.70795	16.9002	FTH1;ATP6V0D1
249	positive regulation of mitotic cell cycle phase transition (GO:1901992)	2/58	0.0517764	0.244939	0	0	5.70795	16.9002	RDX;ANAPC4
250	mitochondrial respiratory chain complex I assembly (GO:0032981)	2/58	0.0517764	0.244939	0	0	5.70795	16.9002	NDUFB4;NDUFV3
251	NADH dehydrogenase complex assembly (GO:0010257)	2/58	0.0517764	0.244939	0	0	5.70795	16.9002	NDUFB4;NDUFV3
252	protein polymerization (GO:0051258)	2/59	0.0533777	0.244939	0	0	5.60753	16.4321	TPPP3;RAC1
253	phospholipid transport (GO:0015914)	2/59	0.0533777	0.244939	0	0	5.60753	16.4321	SCARB2;APOE
254	fatty acid oxidation (GO:0019395)	2/59	0.0533777	0.244939	0	0	5.60753	16.4321	HADHB;ECHS1
255	actin-mediated cell contraction (GO:0070252)	1/9	0.0553025	0.244939	0	0	19.866	57.5108	PIK3CA
256	adenosine metabolic process (GO:0046085)	1/9	0.0553025	0.244939	0	0	19.866	57.5108	NT5C2
257	anoikis (GO:0043276)	1/9	0.0553025	0.244939	0	0	19.866	57.5108	PIK3CA
258	biotin metabolic process (GO:0006768)	1/9	0.0553025	0.244939	0	0	19.866	57.5108	PCCA
259	regulation of interleukin-23 production (GO:0032667)	1/9	0.0553025	0.244939	0	0	19.866	57.5108	RAC1
260	cholesterol catabolic process (GO:0006707)	1/9	0.0553025	0.244939	0	0	19.866	57.5108	APOE
261	chylomicron remodeling (GO:0034371)	1/9	0.0553025	0.244939	0	0	19.866	57.5108	APOE
262	nucleoside diphosphate phosphorylation (GO:0006165)	1/9	0.0553025	0.244939	0	0	19.866	57.5108	AK1
263	nucleoside triphosphate biosynthetic process (GO:0009142)	1/9	0.0553025	0.244939	0	0	19.866	57.5108	AK1
264	nucleotide phosphorylation (GO:0046939)	1/9	0.0553025	0.244939	0	0	19.866	57.5108	AK1
265	regulation of mitotic centrosome separation (GO:0046602)	1/9	0.0553025	0.244939	0	0	19.866	57.5108	KIF11
266	oligosaccharide catabolic process (GO:0009313)	1/9	0.0553025	0.244939	0	0	19.866	57.5108	MAN2C1
267	detection of mechanical stimulus involved in sensory perception of sound (GO:0050910)	1/9	0.0553025	0.244939	0	0	19.866	57.5108	PDZD7
268	peptidyl-cysteine modification (GO:0018198)	1/9	0.0553025	0.244939	0	0	19.866	57.5108	PRDX3
269	endothelial cell chemotaxis (GO:0035767)	1/9	0.0553025	0.244939	0	0	19.866	57.5108	CORO1B
270	regulation of respiratory burst (GO:0060263)	1/9	0.0553025	0.244939	0	0	19.866	57.5108	RAC1
271	positive regulation of cholesterol esterification (GO:0010873)	1/9	0.0553025	0.244939	0	0	19.866	57.5108	APOE
272	glomerular filtration (GO:0003094)	1/9	0.0553025	0.244939	0	0	19.866	57.5108	TBC1D8B
273	IMP metabolic process (GO:0046040)	1/9	0.0553025	0.244939	0	0	19.866	57.5108	NT5C2
274	inner ear receptor cell development (GO:0060119)	1/9	0.0553025	0.244939	0	0	19.866	57.5108	PDZD7
275	positive regulation of membrane potential (GO:0045838)	1/9	0.0553025	0.244939	0	0	19.866	57.5108	GLRX
276	short-chain fatty acid metabolic process (GO:0046459)	1/9	0.0553025	0.244939	0	0	19.866	57.5108	PCCA
277	ketone body biosynthetic process (GO:0046951)	1/9	0.0553025	0.244939	0	0	19.866	57.5108	AACS
278	sterol catabolic process (GO:0016127)	1/9	0.0553025	0.244939	0	0	19.866	57.5108	APOE
279	lipoprotein metabolic process (GO:0042157)	1/9	0.0553025	0.244939	0	0	19.866	57.5108	APOE
280	tetrahydrofolate interconversion (GO:0035999)	1/9	0.0553025	0.244939	0	0	19.866	57.5108	TYMS
281	mitochondrial respirasome assembly (GO:0097250)	1/9	0.0553025	0.244939	0	0	19.866	57.5108	COX7A2
282	very-low-density lipoprotein particle remodeling (GO:0034372)	1/9	0.0553025	0.244939	0	0	19.866	57.5108	APOE
283	iron ion homeostasis (GO:0055072)	2/61	0.0566325	0.246517	0	0	5.41689	15.5528	FTH1;ATP6V0D1
284	protein lipidation (GO:0006497)	2/61	0.0566325	0.246517	0	0	5.41689	15.5528	ZDHHC18;PIK3C3
285	cellular protein localization (GO:0034613)	5/329	0.0573164	0.246517	0	0	2.49337	7.12896	TBC1D8B;TMED3;PTPRK;CORO1B;TMED4
286	positive regulation of intracellular signal transduction (GO:1902533)	7/546	0.0575468	0.246517	0	0	2.11012	6.02471	NTRK2;PIK3CA;ILK;PTPN11;RAC1;PUM1;TMED4
287	regulation of cellular component organization (GO:0051128)	3/139	0.0577188	0.246517	0	0	3.53981	10.0962	PTPN11;TMEM97;APOE
288	cellular response to reactive oxygen species (GO:0034614)	2/63	0.059955	0.246517	0	0	5.23876	14.7427	PRDX3;PTPRK
289	Ras protein signal transduction (GO:0007265)	3/142	0.0607517	0.246517	0	0	3.46289	9.69941	RALA;ABI2;RAC1
290	negative regulation of sodium ion transmembrane transporter activity (GO:2000650)	1/10	0.0612568	0.246517	0	0	17.6578	49.3125	ATP1A2
291	cellular response to oxygen levels (GO:0071453)	1/10	0.0612568	0.246517	0	0	17.6578	49.3125	ATP6V0D1
292	chylomicron assembly (GO:0034378)	1/10	0.0612568	0.246517	0	0	17.6578	49.3125	APOE
293	regulation of neutrophil migration (GO:1902622)	1/10	0.0612568	0.246517	0	0	17.6578	49.3125	RAC1
294	DNA replication-dependent nucleosome assembly (GO:0006335)	1/10	0.0612568	0.246517	0	0	17.6578	49.3125	H3C1
295	DNA replication-dependent nucleosome organization (GO:0034723)	1/10	0.0612568	0.246517	0	0	17.6578	49.3125	H3C1
296	dosage compensation (GO:0007549)	1/10	0.0612568	0.246517	0	0	17.6578	49.3125	MACROH2A2
297	ectoderm development (GO:0007398)	1/10	0.0612568	0.246517	0	0	17.6578	49.3125	KRT6B
298	endothelium development (GO:0003158)	1/10	0.0612568	0.246517	0	0	17.6578	49.3125	FSTL1
299	renal filtration (GO:0097205)	1/10	0.0612568	0.246517	0	0	17.6578	49.3125	TBC1D8B
300	inner ear receptor cell stereocilium organization (GO:0060122)	1/10	0.0612568	0.246517	0	0	17.6578	49.3125	PDZD7
301	L-serine metabolic process (GO:0006563)	1/10	0.0612568	0.246517	0	0	17.6578	49.3125	SERINC3
302	positive regulation of RIG-I signaling pathway (GO:1900246)	1/10	0.0612568	0.246517	0	0	17.6578	49.3125	PUM1
303	telomere maintenance in response to DNA damage (GO:0043247)	1/10	0.0612568	0.246517	0	0	17.6578	49.3125	TFIP11
304	mesenchymal to epithelial transition (GO:0060231)	1/10	0.0612568	0.246517	0	0	17.6578	49.3125	BASP1
305	microtubule anchoring at centrosome (GO:0034454)	1/10	0.0612568	0.246517	0	0	17.6578	49.3125	PCM1
306	protein deneddylation (GO:0000338)	1/10	0.0612568	0.246517	0	0	17.6578	49.3125	GPS1
307	protein insertion into ER membrane by stop-transfer membrane-anchor sequence (GO:0045050)	1/10	0.0612568	0.246517	0	0	17.6578	49.3125	EMC6
308	diterpenoid metabolic process (GO:0016101)	2/64	0.061641	0.246517	0	0	5.15401	14.3613	GPC2;APOE
309	negative regulation of cell migration (GO:0030336)	3/144	0.0628144	0.246517	0	0	3.41342	9.44689	HAS1;PTPRK;RAC1
310	ERBB signaling pathway (GO:0038127)	2/66	0.0650609	0.246517	0	0	4.99244	13.6415	PIK3CA;PTPN11
311	regulation of gene silencing by miRNA (GO:0060964)	2/67	0.0667944	0.246517	0	0	4.91538	13.3017	H3C1;PUM1
312	vascular endothelial growth factor receptor signaling pathway (GO:0048010)	2/67	0.0667944	0.246517	0	0	4.91538	13.3017	PIK3CA;RAC1
313	protein oxidation (GO:0018158)	1/11	0.0671738	0.246517	0	0	15.8912	42.9137	PRDX3
314	negative regulation of calcium ion transmembrane transport (GO:1903170)	1/11	0.0671738	0.246517	0	0	15.8912	42.9137	ATP1A2
315	alcohol catabolic process (GO:0046164)	1/11	0.0671738	0.246517	0	0	15.8912	42.9137	APOE
316	rDNA heterochromatin assembly (GO:0000183)	1/11	0.0671738	0.246517	0	0	15.8912	42.9137	H3C1
317	negative regulation of homotypic cell-cell adhesion (GO:0034111)	1/11	0.0671738	0.246517	0	0	15.8912	42.9137	RDX
318	cell proliferation in forebrain (GO:0021846)	1/11	0.0671738	0.246517	0	0	15.8912	42.9137	PCM1
319	cellular response to increased oxygen levels (GO:0036295)	1/11	0.0671738	0.246517	0	0	15.8912	42.9137	ATP6V0D1
320	regulation of lamellipodium morphogenesis (GO:2000392)	1/11	0.0671738	0.246517	0	0	15.8912	42.9137	CORO1B
321	regulation of long-term neuronal synaptic plasticity (GO:0048169)	1/11	0.0671738	0.246517	0	0	15.8912	42.9137	SYP
322	regulation of pH (GO:0006885)	1/11	0.0671738	0.246517	0	0	15.8912	42.9137	SLC9A7
323	positive regulation by host of viral process (GO:0044794)	1/11	0.0671738	0.246517	0	0	15.8912	42.9137	APOE
324	positive regulation of actin nucleation (GO:0051127)	1/11	0.0671738	0.246517	0	0	15.8912	42.9137	ABI2
325	ER-associated misfolded protein catabolic process (GO:0071712)	1/11	0.0671738	0.246517	0	0	15.8912	42.9137	UGGT1
326	fatty acid homeostasis (GO:0055089)	1/11	0.0671738	0.246517	0	0	15.8912	42.9137	APOE
327	positive regulation of cytoplasmic transport (GO:1903651)	1/11	0.0671738	0.246517	0	0	15.8912	42.9137	RDX
328	hepatocyte growth factor receptor signaling pathway (GO:0048012)	1/11	0.0671738	0.246517	0	0	15.8912	42.9137	RAC1
329	ketone body metabolic process (GO:1902224)	1/11	0.0671738	0.246517	0	0	15.8912	42.9137	AACS
330	positive regulation of phospholipid transport (GO:2001140)	1/11	0.0671738	0.246517	0	0	15.8912	42.9137	APOE
331	positive regulation of posttranscriptional gene silencing (GO:0060148)	1/11	0.0671738	0.246517	0	0	15.8912	42.9137	PUM1
332	lipoprotein catabolic process (GO:0042159)	1/11	0.0671738	0.246517	0	0	15.8912	42.9137	APOE
333	tetrahydrofolate metabolic process (GO:0046653)	1/11	0.0671738	0.246517	0	0	15.8912	42.9137	TYMS
334	metanephric mesenchyme development (GO:0072075)	1/11	0.0671738	0.246517	0	0	15.8912	42.9137	BASP1
335	positive regulation of voltage-gated potassium channel activity (GO:1903818)	1/11	0.0671738	0.246517	0	0	15.8912	42.9137	RNF207
336	regulation of G2/M transition of mitotic cell cycle (GO:0010389)	3/149	0.0681119	0.246517	0	0	3.29569	8.85421	PSMD8;PCM1;PRKACA
337	positive regulation of protein polymerization (GO:0032273)	2/69	0.0703071	0.246517	0	0	4.76818	12.6589	TPPP3;RAC1
338	aerobic electron transport chain (GO:0019646)	2/70	0.0720857	0.246517	0	0	4.69782	12.3548	NDUFB4;NDUFV3
339	regulation of plasma membrane bounded cell projection assembly (GO:0120032)	2/70	0.0720857	0.246517	0	0	4.69782	12.3548	RDX;RAC1
340	positive regulation of cell-substrate adhesion (GO:0010811)	2/70	0.0720857	0.246517	0	0	4.69782	12.3548	ILK;RAC1
341	sterol metabolic process (GO:0016125)	2/70	0.0720857	0.246517	0	0	4.69782	12.3548	APOE;TM7SF2
342	regulation of actin filament depolymerization (GO:0030834)	1/12	0.0730538	0.246517	0	0	14.4458	37.7983	PIK3CA
343	regulation of actin nucleation (GO:0051125)	1/12	0.0730538	0.246517	0	0	14.4458	37.7983	CORO1B
344	regulation of amyloid precursor protein catabolic process (GO:1902991)	1/12	0.0730538	0.246517	0	0	14.4458	37.7983	APOE
345	autophagy of peroxisome (GO:0030242)	1/12	0.0730538	0.246517	0	0	14.4458	37.7983	PIK3C3
346	negative regulation of heart contraction (GO:0045822)	1/12	0.0730538	0.246517	0	0	14.4458	37.7983	ATP1A2
347	negative regulation of hemostasis (GO:1900047)	1/12	0.0730538	0.246517	0	0	14.4458	37.7983	APOE
348	regulation of cholesterol esterification (GO:0010872)	1/12	0.0730538	0.246517	0	0	14.4458	37.7983	APOE
349	cellular response to thyroid hormone stimulus (GO:0097067)	1/12	0.0730538	0.246517	0	0	14.4458	37.7983	RDX
350	neurotransmitter uptake (GO:0001504)	1/12	0.0730538	0.246517	0	0	14.4458	37.7983	ATP1A2
351	regulation of muscle system process (GO:0090257)	1/12	0.0730538	0.246517	0	0	14.4458	37.7983	ATP1A2
352	regulation of oxidative stress-induced cell death (GO:1903201)	1/12	0.0730538	0.246517	0	0	14.4458	37.7983	LANCL1
353	phospholipid efflux (GO:0033700)	1/12	0.0730538	0.246517	0	0	14.4458	37.7983	APOE
354	glomerular visceral epithelial cell differentiation (GO:0072112)	1/12	0.0730538	0.246517	0	0	14.4458	37.7983	BASP1
355	inositol phosphate catabolic process (GO:0071545)	1/12	0.0730538	0.246517	0	0	14.4458	37.7983	NUDT3
356	positive regulation of metaphase/anaphase transition of cell cycle (GO:1902101)	1/12	0.0730538	0.246517	0	0	14.4458	37.7983	ANAPC4
357	positive regulation of mitotic metaphase/anaphase transition (GO:0045842)	1/12	0.0730538	0.246517	0	0	14.4458	37.7983	ANAPC4
358	positive regulation of mitotic sister chromatid separation (GO:1901970)	1/12	0.0730538	0.246517	0	0	14.4458	37.7983	ANAPC4
359	serine family amino acid biosynthetic process (GO:0009070)	1/12	0.0730538	0.246517	0	0	14.4458	37.7983	SERINC3
360	sphingoid metabolic process (GO:0046519)	1/12	0.0730538	0.246517	0	0	14.4458	37.7983	PLPP3
361	magnesium ion transport (GO:0015693)	1/12	0.0730538	0.246517	0	0	14.4458	37.7983	TUSC3
362	maintenance of protein localization in endoplasmic reticulum (GO:0035437)	1/12	0.0730538	0.246517	0	0	14.4458	37.7983	KDELR2
363	positive regulation of sodium ion transmembrane transport (GO:1902307)	1/12	0.0730538	0.246517	0	0	14.4458	37.7983	GLRX
364	microtubule anchoring at microtubule organizing center (GO:0072393)	1/12	0.0730538	0.246517	0	0	14.4458	37.7983	PCM1
365	modulation by host of viral process (GO:0044788)	1/12	0.0730538	0.246517	0	0	14.4458	37.7983	APOE
366	protein import into peroxisome matrix (GO:0016558)	1/12	0.0730538	0.246517	0	0	14.4458	37.7983	PEX14
367	negative regulation of amyloid fibril formation (GO:1905907)	1/12	0.0730538	0.246517	0	0	14.4458	37.7983	APOE
368	negative regulation of neuron apoptotic process (GO:0043524)	2/71	0.073879	0.246517	0	0	4.6295	12.0614	NTRK2;APOE
369	cholesterol homeostasis (GO:0042632)	2/71	0.073879	0.246517	0	0	4.6295	12.0614	TMEM97;APOE
370	phosphatidylinositol-mediated signaling (GO:0048015)	2/71	0.073879	0.246517	0	0	4.6295	12.0614	PIK3CA;PIK3C3
371	Fc-gamma receptor signaling pathway involved in phagocytosis (GO:0038096)	2/71	0.073879	0.246517	0	0	4.6295	12.0614	PIK3CA;RAC1
372	mitochondrial ATP synthesis coupled electron transport (GO:0042775)	2/71	0.073879	0.246517	0	0	4.6295	12.0614	NDUFB4;NDUFV3
373	RNA splicing, via transesterification reactions with bulged adenosine as nucleophile (GO:0000377)	4/251	0.0744296	0.246517	0	0	2.6053	6.7683	LSM6;SNU13;TFIP11;LSM5
374	negative regulation of epithelial cell proliferation (GO:0050680)	2/72	0.0756865	0.246517	0	0	4.56313	11.7782	PTPRK;APOE
375	negative regulation of supramolecular fiber organization (GO:1902904)	2/72	0.0756865	0.246517	0	0	4.56313	11.7782	PIK3CA;APOE
376	Fc-gamma receptor signaling pathway (GO:0038094)	2/72	0.0756865	0.246517	0	0	4.56313	11.7782	PIK3CA;RAC1
377	sterol homeostasis (GO:0055092)	2/72	0.0756865	0.246517	0	0	4.56313	11.7782	TMEM97;APOE
378	positive regulation of protein secretion (GO:0050714)	2/72	0.0756865	0.246517	0	0	4.56313	11.7782	NNAT;AACS
379	regulation of Rho protein signal transduction (GO:0035023)	2/73	0.077508	0.246517	0	0	4.49864	11.5047	RAC1;APOE
380	insulin receptor signaling pathway (GO:0008286)	2/73	0.077508	0.246517	0	0	4.49864	11.5047	PIK3CA;ATP6V0D1
381	purine nucleotide catabolic process (GO:0006195)	1/13	0.0788971	0.246517	0	0	13.2413	33.6278	NT5C2
382	purine-containing compound catabolic process (GO:0072523)	1/13	0.0788971	0.246517	0	0	13.2413	33.6278	NT5C2
383	pyrimidine deoxyribonucleotide catabolic process (GO:0009223)	1/13	0.0788971	0.246517	0	0	13.2413	33.6278	DCTPP1
384	regulation of actomyosin structure organization (GO:0110020)	1/13	0.0788971	0.246517	0	0	13.2413	33.6278	RAC1
385	cellular potassium ion homeostasis (GO:0030007)	1/13	0.0788971	0.246517	0	0	13.2413	33.6278	ATP1A2
386	regulation of homotypic cell-cell adhesion (GO:0034110)	1/13	0.0788971	0.246517	0	0	13.2413	33.6278	RDX
387	establishment of protein localization to chromosome (GO:0070199)	1/13	0.0788971	0.246517	0	0	13.2413	33.6278	MACROH2A2
388	regulation of short-term neuronal synaptic plasticity (GO:0048172)	1/13	0.0788971	0.246517	0	0	13.2413	33.6278	SYP
389	Golgi ribbon formation (GO:0090161)	1/13	0.0788971	0.246517	0	0	13.2413	33.6278	VTI1A
390	positive regulation of insulin receptor signaling pathway (GO:0046628)	1/13	0.0788971	0.246517	0	0	13.2413	33.6278	PTPN11
391	response to thyroid hormone (GO:0097066)	1/13	0.0788971	0.246517	0	0	13.2413	33.6278	RDX
392	positive regulation of lipid transport (GO:0032370)	1/13	0.0788971	0.246517	0	0	13.2413	33.6278	APOE
393	sodium ion export across plasma membrane (GO:0036376)	1/13	0.0788971	0.246517	0	0	13.2413	33.6278	ATP1A2
394	toll-like receptor 9 signaling pathway (GO:0034162)	1/13	0.0788971	0.246517	0	0	13.2413	33.6278	PIK3C3
395	positive regulation of steroid metabolic process (GO:0045940)	1/13	0.0788971	0.246517	0	0	13.2413	33.6278	APOE
396	triglyceride-rich lipoprotein particle remodeling (GO:0034370)	1/13	0.0788971	0.246517	0	0	13.2413	33.6278	APOE
397	positive regulation of transporter activity (GO:0032411)	1/13	0.0788971	0.246517	0	0	13.2413	33.6278	SYNGR3
398	negative regulation of alcohol biosynthetic process (GO:1902931)	1/13	0.0788971	0.246517	0	0	13.2413	33.6278	APOE
399	protein localization to mitochondrion (GO:0070585)	1/13	0.0788971	0.246517	0	0	13.2413	33.6278	RALA
400	negative regulation of protein binding (GO:0032091)	2/74	0.0793434	0.246517	0	0	4.43593	11.2405	TFIP11;PEX14
401	Fc receptor mediated stimulatory signaling pathway (GO:0002431)	2/74	0.0793434	0.246517	0	0	4.43593	11.2405	PIK3CA;RAC1
402	mitotic nuclear division (GO:0140014)	2/74	0.0793434	0.246517	0	0	4.43593	11.2405	KIF3B;KIF11
403	integrin-mediated signaling pathway (GO:0007229)	2/75	0.0811923	0.248425	0	0	4.37494	10.9852	ILK;PLPP3
404	positive regulation of protein kinase B signaling (GO:0051897)	3/161	0.0816193	0.248425	0	0	3.04353	7.62615	PIK3CA;PTPN11;RAC1
405	cellular response to hormone stimulus (GO:0032870)	2/76	0.0830546	0.248425	0	0	4.31561	10.7383	RDX;ATP1A2
406	water-soluble vitamin metabolic process (GO:0006767)	2/76	0.0830546	0.248425	0	0	4.31561	10.7383	PCCA;FLAD1
407	negative regulation of cartilage development (GO:0061037)	1/14	0.0847038	0.248425	0	0	12.2222	30.1715	PTPN11
408	negative regulation of cell activation (GO:0050866)	1/14	0.0847038	0.248425	0	0	12.2222	30.1715	APOE
409	negative regulation of coagulation (GO:0050819)	1/14	0.0847038	0.248425	0	0	12.2222	30.1715	APOE
410	cardiolipin metabolic process (GO:0032048)	1/14	0.0847038	0.248425	0	0	12.2222	30.1715	HADHB
411	negative regulation of smooth muscle cell migration (GO:0014912)	1/14	0.0847038	0.248425	0	0	12.2222	30.1715	CORO1B
412	cGMP-mediated signaling (GO:0019934)	1/14	0.0847038	0.248425	0	0	12.2222	30.1715	APOE
413	regulation of lamellipodium organization (GO:1902743)	1/14	0.0847038	0.248425	0	0	12.2222	30.1715	RAC1
414	nuclear migration (GO:0007097)	1/14	0.0847038	0.248425	0	0	12.2222	30.1715	PCM1
415	nucleoside phosphate biosynthetic process (GO:1901293)	1/14	0.0847038	0.248425	0	0	12.2222	30.1715	AK1
416	nucleoside phosphate catabolic process (GO:1901292)	1/14	0.0847038	0.248425	0	0	12.2222	30.1715	DCTPP1
417	endothelial cell differentiation (GO:0045446)	1/14	0.0847038	0.248425	0	0	12.2222	30.1715	FSTL1
418	positive regulation of cellular response to insulin stimulus (GO:1900078)	1/14	0.0847038	0.248425	0	0	12.2222	30.1715	PTPN11
419	regulation of transcription of nucleolar large rRNA by RNA polymerase I (GO:1901836)	1/14	0.0847038	0.248425	0	0	12.2222	30.1715	MACROH2A2
420	genitalia development (GO:0048806)	1/14	0.0847038	0.248425	0	0	12.2222	30.1715	PTPN11
421	sequestering of extracellular ligand from receptor (GO:0035581)	1/14	0.0847038	0.248425	0	0	12.2222	30.1715	FSTL1
422	positive regulation of sodium ion transmembrane transporter activity (GO:2000651)	1/14	0.0847038	0.248425	0	0	12.2222	30.1715	GLRX
423	tRNA wobble uridine modification (GO:0002098)	1/14	0.0847038	0.248425	0	0	12.2222	30.1715	ELP1
424	vascular endothelial growth factor signaling pathway (GO:0038084)	1/14	0.0847038	0.248425	0	0	12.2222	30.1715	PIK3CA
425	cholesterol metabolic process (GO:0008203)	2/77	0.08493	0.248425	0	0	4.25785	10.4996	APOE;TM7SF2
426	inorganic cation import across plasma membrane (GO:0098659)	2/77	0.08493	0.248425	0	0	4.25785	10.4996	SLC9A7;ATP1A2
427	positive regulation of phosphatidylinositol 3-kinase signaling (GO:0014068)	2/77	0.08493	0.248425	0	0	4.25785	10.4996	NTRK2;PIK3CA
428	regulation of protein phosphorylation (GO:0001932)	4/266	0.0876785	0.25553	0	0	2.45426	5.97386	NTRK2;ILK;RAC1;PLPP3
429	negative regulation of chondrocyte differentiation (GO:0032331)	1/15	0.0904742	0.25553	0	0	11.3486	27.2671	PTPN11
430	regulation of aerobic respiration (GO:1903715)	1/15	0.0904742	0.25553	0	0	11.3486	27.2671	COX7A2
431	regulation of amyloid fibril formation (GO:1905906)	1/15	0.0904742	0.25553	0	0	11.3486	27.2671	APOE
432	cellular sodium ion homeostasis (GO:0006883)	1/15	0.0904742	0.25553	0	0	11.3486	27.2671	ATP1A2
433	central nervous system neuron development (GO:0021954)	1/15	0.0904742	0.25553	0	0	11.3486	27.2671	NTRK2
434	neurotrophin TRK receptor signaling pathway (GO:0048011)	1/15	0.0904742	0.25553	0	0	11.3486	27.2671	NTRK2
435	detection of mechanical stimulus involved in sensory perception (GO:0050974)	1/15	0.0904742	0.25553	0	0	11.3486	27.2671	PDZD7
436	engulfment of apoptotic cell (GO:0043652)	1/15	0.0904742	0.25553	0	0	11.3486	27.2671	RAC1
437	positive regulation of cell killing (GO:0031343)	1/15	0.0904742	0.25553	0	0	11.3486	27.2671	RAC1
438	response to muscle stretch (GO:0035994)	1/15	0.0904742	0.25553	0	0	11.3486	27.2671	PIK3CA
439	positive regulation of keratinocyte differentiation (GO:0045618)	1/15	0.0904742	0.25553	0	0	11.3486	27.2671	MACROH2A2
440	positive regulation of membrane protein ectodomain proteolysis (GO:0051044)	1/15	0.0904742	0.25553	0	0	11.3486	27.2671	APOE
441	positive regulation of pattern recognition receptor signaling pathway (GO:0062208)	1/15	0.0904742	0.25553	0	0	11.3486	27.2671	PUM1
442	negative regulation of cellular component organization (GO:0051129)	2/80	0.0906322	0.25553	0	0	4.09347	9.82819	RDX;TFIP11
443	regulation of organelle organization (GO:0033043)	2/80	0.0906322	0.25553	0	0	4.09347	9.82819	SCARB2;RDX
444	protein phosphorylation (GO:0006468)	6/496	0.0937904	0.260096	0	0	1.97796	4.68122	NTRK2;ABI2;GRK6;ILK;PKN1;PRKACA
445	regulation of G protein-coupled receptor signaling pathway (GO:0008277)	2/82	0.0944948	0.260096	0	0	3.99073	9.41496	GRK6;SYP
446	ephrin receptor signaling pathway (GO:0048013)	2/82	0.0944948	0.260096	0	0	3.99073	9.41496	PTPN11;RAC1
447	positive regulation of ERK1 and ERK2 cascade (GO:0070374)	3/172	0.0949328	0.260096	0	0	2.84384	6.69608	NTRK2;PTPN11;APOE
448	mRNA splicing, via spliceosome (GO:0000398)	4/274	0.0951824	0.260096	0	0	2.38057	5.59901	LSM6;SNU13;TFIP11;LSM5
449	rRNA processing (GO:0006364)	3/173	0.0961851	0.260096	0	0	2.82697	6.6193	LSM6;SNU13;RPL23A
450	negative regulation of anoikis (GO:2000811)	1/16	0.0962085	0.260096	0	0	10.5915	24.7971	PIK3CA
451	regulation of amyloid-beta clearance (GO:1900221)	1/16	0.0962085	0.260096	0	0	10.5915	24.7971	APOE
452	regulation of cellular carbohydrate metabolic process (GO:0010675)	1/16	0.0962085	0.260096	0	0	10.5915	24.7971	SCARB2
453	regulation of defense response to virus (GO:0050688)	1/16	0.0962085	0.260096	0	0	10.5915	24.7971	ZMPSTE24
454	negative regulation of platelet activation (GO:0010544)	1/16	0.0962085	0.260096	0	0	10.5915	24.7971	APOE
455	negative regulation of release of cytochrome c from mitochondria (GO:0090201)	1/16	0.0962085	0.260096	0	0	10.5915	24.7971	GHITM
456	nucleoside diphosphate metabolic process (GO:0009132)	1/16	0.0962085	0.260096	0	0	10.5915	24.7971	AK1
457	regulation of oxidative phosphorylation (GO:0002082)	1/16	0.0962085	0.260096	0	0	10.5915	24.7971	COX7A2
458	histone H2A acetylation (GO:0043968)	1/16	0.0962085	0.260096	0	0	10.5915	24.7971	ING3
459	response to organophosphorus (GO:0046683)	1/16	0.0962085	0.260096	0	0	10.5915	24.7971	TYMS
460	membrane repolarization (GO:0086009)	1/16	0.0962085	0.260096	0	0	10.5915	24.7971	ATP1A2
461	motor neuron axon guidance (GO:0008045)	1/16	0.0962085	0.260096	0	0	10.5915	24.7971	RAC1
462	protein localization to microtubule organizing center (GO:1905508)	1/16	0.0962085	0.260096	0	0	10.5915	24.7971	PCM1
463	regulation of defense response (GO:0031347)	2/83	0.0964438	0.260169	0	0	3.94126	9.21779	APOE;ZMPSTE24
464	anaphase-promoting complex-dependent catabolic process (GO:0031145)	2/84	0.0984043	0.263523	0	0	3.893	9.02658	PSMD8;ANAPC4
465	spindle assembly (GO:0051225)	2/84	0.0984043	0.263523	0	0	3.893	9.02658	KIF3B;KIF11
466	plasma membrane bounded cell projection assembly (GO:0120031)	4/278	0.0990452	0.263523	0	0	2.34534	5.42284	PCM1;KIF3B;RAC1;ATP6V0D1
467	regulation of cell cycle G2/M phase transition (GO:1902749)	2/85	0.100376	0.263523	0	0	3.8459	8.84108	PCM1;PRKACA
468	positive regulation of protein catabolic process (GO:0045732)	2/85	0.100376	0.263523	0	0	3.8459	8.84108	RDX;APOE
469	Wnt signaling pathway, planar cell polarity pathway (GO:0060071)	2/85	0.100376	0.263523	0	0	3.8459	8.84108	PSMD8;RAC1
470	glycerophospholipid biosynthetic process (GO:0046474)	3/177	0.101262	0.263523	0	0	2.76142	6.32379	PIK3CA;MBOAT7;PIK3C3
471	activation of protein kinase A activity (GO:0034199)	1/17	0.101907	0.263523	0	0	9.929	22.6748	PRKACA
472	regulation of cell killing (GO:0031341)	1/17	0.101907	0.263523	0	0	9.929	22.6748	RAC1
473	regulation of cellular response to growth factor stimulus (GO:0090287)	1/17	0.101907	0.263523	0	0	9.929	22.6748	FSTL1
474	regulation of cholesterol biosynthetic process (GO:0045540)	1/17	0.101907	0.263523	0	0	9.929	22.6748	APOE
475	cellular response to gamma radiation (GO:0071480)	1/17	0.101907	0.263523	0	0	9.929	22.6748	TMEM109
476	regulation of leukocyte migration (GO:0002685)	1/17	0.101907	0.263523	0	0	9.929	22.6748	RAC1
477	DNA biosynthetic process (GO:0071897)	1/17	0.101907	0.263523	0	0	9.929	22.6748	TYMS
478	histone H2A monoubiquitination (GO:0035518)	1/17	0.101907	0.263523	0	0	9.929	22.6748	BMI1
479	reverse cholesterol transport (GO:0043691)	1/17	0.101907	0.263523	0	0	9.929	22.6748	APOE
480	synaptic vesicle membrane organization (GO:0048499)	1/17	0.101907	0.263523	0	0	9.929	22.6748	SYP
481	tail-anchored membrane protein insertion into ER membrane (GO:0071816)	1/17	0.101907	0.263523	0	0	9.929	22.6748	EMC6
482	membrane depolarization during cardiac muscle cell action potential (GO:0086012)	1/17	0.101907	0.263523	0	0	9.929	22.6748	ATP1A2
483	vasculature development (GO:0001944)	1/17	0.101907	0.263523	0	0	9.929	22.6748	PIK3CA
484	negative regulation of phosphorylation (GO:0042326)	2/86	0.102359	0.2636	0	0	3.79992	8.66105	PRDX3;PLPP3
485	positive regulation of endothelial cell migration (GO:0010595)	2/86	0.102359	0.2636	0	0	3.79992	8.66105	RAC1;PLPP3
486	sodium ion transmembrane transport (GO:0035725)	2/87	0.104352	0.263775	0	0	3.75503	8.48629	SLC9A7;ATP1A2
487	negative regulation of binding (GO:0051100)	2/88	0.106357	0.263775	0	0	3.71118	8.31659	TFIP11;PEX14
488	regulation of establishment of planar polarity (GO:0090175)	2/88	0.106357	0.263775	0	0	3.71118	8.31659	PSMD8;RAC1
489	negative regulation of cation transmembrane transport (GO:1904063)	1/18	0.10757	0.263775	0	0	9.34447	20.8346	ATP1A2
490	amyloid precursor protein metabolic process (GO:0042982)	1/18	0.10757	0.263775	0	0	9.34447	20.8346	APOE
491	negative regulation of fibroblast proliferation (GO:0048147)	1/18	0.10757	0.263775	0	0	9.34447	20.8346	FTH1
492	regulation of cellular protein catabolic process (GO:1903362)	1/18	0.10757	0.263775	0	0	9.34447	20.8346	RDX
493	regulation of chromosome segregation (GO:0051983)	1/18	0.10757	0.263775	0	0	9.34447	20.8346	PUM1
494	regulation of delayed rectifier potassium channel activity (GO:1902259)	1/18	0.10757	0.263775	0	0	9.34447	20.8346	RNF207
495	regulation of early endosome to late endosome transport (GO:2000641)	1/18	0.10757	0.263775	0	0	9.34447	20.8346	RDX
496	nitric oxide mediated signal transduction (GO:0007263)	1/18	0.10757	0.263775	0	0	9.34447	20.8346	APOE
497	phosphatidylinositol acyl-chain remodeling (GO:0036149)	1/18	0.10757	0.263775	0	0	9.34447	20.8346	MBOAT7
498	high-density lipoprotein particle remodeling (GO:0034375)	1/18	0.10757	0.263775	0	0	9.34447	20.8346	APOE
499	RNA destabilization (GO:0050779)	1/18	0.10757	0.263775	0	0	9.34447	20.8346	PUM1
500	interleukin-6-mediated signaling pathway (GO:0070102)	1/18	0.10757	0.263775	0	0	9.34447	20.8346	PTPN11
501	positive regulation of nitric-oxide synthase activity (GO:0051000)	1/18	0.10757	0.263775	0	0	9.34447	20.8346	APOE
502	sodium ion import across plasma membrane (GO:0098719)	1/18	0.10757	0.263775	0	0	9.34447	20.8346	SLC9A7
503	leukocyte tethering or rolling (GO:0050901)	1/18	0.10757	0.263775	0	0	9.34447	20.8346	VCAM1
504	protein localization to centrosome (GO:0071539)	1/18	0.10757	0.263775	0	0	9.34447	20.8346	PCM1
505	regulation of endothelial cell migration (GO:0010594)	2/89	0.108371	0.263775	0	0	3.66834	8.15174	RAC1;APOE
506	post-Golgi vesicle-mediated transport (GO:0006892)	2/89	0.108371	0.263775	0	0	3.66834	8.15174	FTH1;PUM1
507	protein import (GO:0017038)	2/89	0.108371	0.263775	0	0	3.66834	8.15174	APOE;PEX14
508	phosphorylation (GO:0016310)	5/400	0.108839	0.263775	0	0	2.03777	4.51953	PIK3CA;GRK6;ILK;PKN1;PRKACA
509	negative regulation of translation (GO:0017148)	2/90	0.110396	0.263775	0	0	3.62647	7.99157	TYMS;PUM1
510	mitochondrial respiratory chain complex assembly (GO:0033108)	2/90	0.110396	0.263775	0	0	3.62647	7.99157	NDUFB4;NDUFV3
511	transmembrane receptor protein tyrosine kinase signaling pathway (GO:0007169)	5/404	0.112256	0.263775	0	0	2.01692	4.41095	NTRK2;PIK3CA;PTPN11;RAC1;ATP6V0D1
512	regulation of actin cytoskeleton organization (GO:0032956)	2/91	0.112431	0.263775	0	0	3.58554	7.83589	PIK3CA;RAC1
513	positive regulation of supramolecular fiber organization (GO:1902905)	2/91	0.112431	0.263775	0	0	3.58554	7.83589	RAC1;APOE
514	positive regulation of transport (GO:0051050)	2/91	0.112431	0.263775	0	0	3.58554	7.83589	APOE;SYNGR3
515	negative regulation of calcium ion transport (GO:0051926)	1/19	0.113197	0.263775	0	0	8.82489	19.2261	ATP1A2
516	regulation of bicellular tight junction assembly (GO:2000810)	1/19	0.113197	0.263775	0	0	8.82489	19.2261	PRKACA
517	cardiac muscle cell contraction (GO:0086003)	1/19	0.113197	0.263775	0	0	8.82489	19.2261	PIK3CA
518	negative regulation of nervous system development (GO:0051961)	1/19	0.113197	0.263775	0	0	8.82489	19.2261	PCM1
519	cellular response to glucagon stimulus (GO:0071377)	1/19	0.113197	0.263775	0	0	8.82489	19.2261	PRKACA
520	cellular response to interleukin-7 (GO:0098761)	1/19	0.113197	0.263775	0	0	8.82489	19.2261	H3C1
521	diol metabolic process (GO:0034311)	1/19	0.113197	0.263775	0	0	8.82489	19.2261	PLPP3
522	endoplasmic reticulum mannose trimming (GO:1904380)	1/19	0.113197	0.263775	0	0	8.82489	19.2261	UGGT1
523	regulation of RIG-I signaling pathway (GO:0039535)	1/19	0.113197	0.263775	0	0	8.82489	19.2261	PUM1
524	positive regulation of focal adhesion assembly (GO:0051894)	1/19	0.113197	0.263775	0	0	8.82489	19.2261	RAC1
525	heparan sulfate proteoglycan biosynthetic process (GO:0015012)	1/19	0.113197	0.263775	0	0	8.82489	19.2261	EXTL3
526	positive regulation of mitochondrial fission (GO:0090141)	1/19	0.113197	0.263775	0	0	8.82489	19.2261	RALA
527	interleukin-7-mediated signaling pathway (GO:0038111)	1/19	0.113197	0.263775	0	0	8.82489	19.2261	H3C1
528	positive regulation of neutrophil chemotaxis (GO:0090023)	1/19	0.113197	0.263775	0	0	8.82489	19.2261	RAC1
529	leukocyte adhesion to vascular endothelial cell (GO:0061756)	1/19	0.113197	0.263775	0	0	8.82489	19.2261	VCAM1
530	sphingosine metabolic process (GO:0006670)	1/19	0.113197	0.263775	0	0	8.82489	19.2261	PLPP3
531	long-term memory (GO:0007616)	1/19	0.113197	0.263775	0	0	8.82489	19.2261	APOE
532	synaptic transmission, cholinergic (GO:0007271)	1/19	0.113197	0.263775	0	0	8.82489	19.2261	APOE
533	maintenance of protein localization in organelle (GO:0072595)	1/19	0.113197	0.263775	0	0	8.82489	19.2261	ARL2BP
534	telomere capping (GO:0016233)	1/19	0.113197	0.263775	0	0	8.82489	19.2261	TFIP11
535	postsynaptic membrane organization (GO:0001941)	1/19	0.113197	0.263775	0	0	8.82489	19.2261	APOE
536	protein import into mitochondrial matrix (GO:0030150)	1/19	0.113197	0.263775	0	0	8.82489	19.2261	TIMM17A
537	regulation of lipid metabolic process (GO:0019216)	2/92	0.114476	0.265763	0	0	3.54552	7.68453	MBOAT7;TM7SF2
538	retinoid metabolic process (GO:0001523)	2/92	0.114476	0.265763	0	0	3.54552	7.68453	GPC2;APOE
539	negative regulation of cellular protein metabolic process (GO:0032269)	2/94	0.118594	0.267329	0	0	3.46809	7.39415	APOE;TYMS
540	regulation of kinase activity (GO:0043549)	2/94	0.118594	0.267329	0	0	3.46809	7.39415	PRDX3;NTRK2
541	cotranslational protein targeting to membrane (GO:0006613)	2/94	0.118594	0.267329	0	0	3.46809	7.39415	SSR2;RPL23A
542	hemopoiesis (GO:0030097)	2/94	0.118594	0.267329	0	0	3.46809	7.39415	PRDX3;BMI1
543	protein targeting to lysosome (GO:0006622)	1/20	0.118789	0.267329	0	0	8.36	17.8102	SCARB2
544	purine ribonucleoside monophosphate metabolic process (GO:0009167)	1/20	0.118789	0.267329	0	0	8.36	17.8102	NT5C2
545	branched-chain amino acid catabolic process (GO:0009083)	1/20	0.118789	0.267329	0	0	8.36	17.8102	ECHS1
546	branched-chain amino acid metabolic process (GO:0009081)	1/20	0.118789	0.267329	0	0	8.36	17.8102	ECHS1
547	cellular monovalent inorganic cation homeostasis (GO:0030004)	1/20	0.118789	0.267329	0	0	8.36	17.8102	ATP1A2
548	cellular response to misfolded protein (GO:0071218)	1/20	0.118789	0.267329	0	0	8.36	17.8102	UGGT1
549	nucleobase-containing compound biosynthetic process (GO:0034654)	1/20	0.118789	0.267329	0	0	8.36	17.8102	TYMS
550	early endosome to late endosome transport (GO:0045022)	1/20	0.118789	0.267329	0	0	8.36	17.8102	PIK3C3
551	fatty acid transport (GO:0015908)	1/20	0.118789	0.267329	0	0	8.36	17.8102	APOE
552	positive regulation of epidermal cell differentiation (GO:0045606)	1/20	0.118789	0.267329	0	0	8.36	17.8102	MACROH2A2
553	positive regulation of heart contraction (GO:0045823)	1/20	0.118789	0.267329	0	0	8.36	17.8102	ATP1A2
554	maintenance of protein location in nucleus (GO:0051457)	1/20	0.118789	0.267329	0	0	8.36	17.8102	ARL2BP
555	production of small RNA involved in gene silencing by RNA (GO:0070918)	1/20	0.118789	0.267329	0	0	8.36	17.8102	PUM1
556	regulation of cell cycle phase transition (GO:1901987)	2/95	0.120667	0.270579	0	0	3.43063	7.25483	PSMD8;ANAPC4
557	ciliary basal body-plasma membrane docking (GO:0097711)	2/95	0.120667	0.270579	0	0	3.43063	7.25483	PCM1;PRKACA
558	regulation of anoikis (GO:2000209)	1/21	0.124346	0.271519	0	0	7.9416	16.5557	PIK3CA
559	regulation of cholesterol metabolic process (GO:0090181)	1/21	0.124346	0.271519	0	0	7.9416	16.5557	APOE
560	regulation of dendritic spine development (GO:0060998)	1/21	0.124346	0.271519	0	0	7.9416	16.5557	APOE
561	cellular response to estradiol stimulus (GO:0071392)	1/21	0.124346	0.271519	0	0	7.9416	16.5557	H2AZ1
562	cellular response to steroid hormone stimulus (GO:0071383)	1/21	0.124346	0.271519	0	0	7.9416	16.5557	ATP1A2
563	neurotrophin signaling pathway (GO:0038179)	1/21	0.124346	0.271519	0	0	7.9416	16.5557	NTRK2
564	epithelial cell development (GO:0002064)	1/21	0.124346	0.271519	0	0	7.9416	16.5557	PDZD7
565	focal adhesion assembly (GO:0048041)	1/21	0.124346	0.271519	0	0	7.9416	16.5557	PTPRK
566	response to glucagon (GO:0033762)	1/21	0.124346	0.271519	0	0	7.9416	16.5557	PRKACA
567	heparan sulfate proteoglycan metabolic process (GO:0030201)	1/21	0.124346	0.271519	0	0	7.9416	16.5557	EXTL3
568	hydrogen peroxide catabolic process (GO:0042744)	1/21	0.124346	0.271519	0	0	7.9416	16.5557	PRDX3
569	intrinsic apoptotic signaling pathway in response to DNA damage by p53 class mediator (GO:0042771)	1/21	0.124346	0.271519	0	0	7.9416	16.5557	TMEM109
570	vacuolar acidification (GO:0007035)	1/21	0.124346	0.271519	0	0	7.9416	16.5557	ATP6V0D1
571	zinc ion transport (GO:0006829)	1/21	0.124346	0.271519	0	0	7.9416	16.5557	SLC39A7
572	protein localization to chromatin (GO:0071168)	1/21	0.124346	0.271519	0	0	7.9416	16.5557	MACROH2A2
573	protein maturation (GO:0051604)	2/97	0.124839	0.271645	0	0	3.35806	6.98722	DNAJB11;NNAT
574	glycosaminoglycan biosynthetic process (GO:0006024)	2/97	0.124839	0.271645	0	0	3.35806	6.98722	HAS1;GPC2
575	antigen processing and presentation of exogenous peptide antigen via MHC class II (GO:0019886)	2/98	0.126938	0.275254	0	0	3.32292	6.85868	KIF3B;KIF11
576	negative regulation of neuron death (GO:1901215)	2/98	0.126938	0.275254	0	0	3.32292	6.85868	NTRK2;APOE
577	cell projection assembly (GO:0030031)	1/22	0.129869	0.276802	0	0	7.56305	15.4379	RAC1
578	cellular response to nerve growth factor stimulus (GO:1990090)	1/22	0.129869	0.276802	0	0	7.56305	15.4379	NTRK2
579	regulation of membrane protein ectodomain proteolysis (GO:0051043)	1/22	0.129869	0.276802	0	0	7.56305	15.4379	APOE
580	regulation of platelet activation (GO:0010543)	1/22	0.129869	0.276802	0	0	7.56305	15.4379	APOE
581	positive regulation of dendritic spine development (GO:0060999)	1/22	0.129869	0.276802	0	0	7.56305	15.4379	APOE
582	regulation of vacuole organization (GO:0044088)	1/22	0.129869	0.276802	0	0	7.56305	15.4379	SCARB2
583	positive regulation of granulocyte chemotaxis (GO:0071624)	1/22	0.129869	0.276802	0	0	7.56305	15.4379	RAC1
584	positive regulation of neutrophil migration (GO:1902624)	1/22	0.129869	0.276802	0	0	7.56305	15.4379	RAC1
585	zinc ion transmembrane transport (GO:0071577)	1/22	0.129869	0.276802	0	0	7.56305	15.4379	SLC39A7
586	protein import into peroxisome membrane (GO:0045046)	1/22	0.129869	0.276802	0	0	7.56305	15.4379	PEX14
587	organelle assembly (GO:0070925)	5/425	0.131032	0.278608	0	0	1.91401	3.88987	PCM1;KIF3B;PIK3C3;EMC6;ATP6V0D1
588	antigen processing and presentation of peptide antigen via MHC class II (GO:0002495)	2/100	0.131162	0.278608	0	0	3.25477	6.61149	KIF3B;KIF11
589	regulation of macromolecule metabolic process (GO:0060255)	3/200	0.1324	0.280028	0	0	2.43618	4.92578	SCARB2;APOE;BMI1
590	cellular response to chemical stress (GO:0062197)	2/101	0.133286	0.280028	0	0	3.22173	6.49262	PRDX3;PIK3CA
591	epithelial cell differentiation (GO:0030855)	2/101	0.133286	0.280028	0	0	3.22173	6.49262	BASP1;FSTL1
592	generation of neurons (GO:0048699)	3/202	0.135252	0.280028	0	0	2.41145	4.82438	NTRK2;RAC1;ADGRL3
593	negative regulation of GTPase activity (GO:0034260)	1/23	0.135357	0.280028	0	0	7.21891	14.4367	RDX
594	regulation of calcium ion transmembrane transport (GO:1903169)	1/23	0.135357	0.280028	0	0	7.21891	14.4367	ATP1A2
595	nucleotide metabolic process (GO:0009117)	1/23	0.135357	0.280028	0	0	7.21891	14.4367	AK1
596	nucleotide-excision repair, DNA damage recognition (GO:0000715)	1/23	0.135357	0.280028	0	0	7.21891	14.4367	GPS1
597	peptidyl-L-cysteine S-palmitoylation (GO:0018230)	1/23	0.135357	0.280028	0	0	7.21891	14.4367	ZDHHC18
598	peptidyl-S-diacylglycerol-L-cysteine biosynthetic process from peptidyl-cysteine (GO:0018231)	1/23	0.135357	0.280028	0	0	7.21891	14.4367	ZDHHC18
599	regulation of steroid metabolic process (GO:0019218)	1/23	0.135357	0.280028	0	0	7.21891	14.4367	APOE
600	positive regulation of cholesterol efflux (GO:0010875)	1/23	0.135357	0.280028	0	0	7.21891	14.4367	APOE
601	hyaluronan metabolic process (GO:0030212)	1/23	0.135357	0.280028	0	0	7.21891	14.4367	HAS1
602	vesicle transport along microtubule (GO:0047496)	1/23	0.135357	0.280028	0	0	7.21891	14.4367	KIF3B
603	calcium-mediated signaling (GO:0019722)	2/102	0.135418	0.280028	0	0	3.18935	6.37676	VCAM1;PRKACA
604	cell junction assembly (GO:0034329)	2/102	0.135418	0.280028	0	0	3.18935	6.37676	ILK;ADGRL3
605	axon guidance (GO:0007411)	3/203	0.136686	0.282183	0	0	2.39927	4.77471	PIK3CA;PTPN11;RAC1
606	cilium assembly (GO:0060271)	4/314	0.136925	0.282211	0	0	2.06917	4.11417	PCM1;KIF3B;PRKACA;ATP6V0D1
607	antigen processing and presentation of exogenous peptide antigen (GO:0002478)	2/103	0.137558	0.283047	0	0	3.15762	6.26381	KIF3B;KIF11
608	regulation of insulin secretion (GO:0050796)	2/104	0.139705	0.283664	0	0	3.1265	6.15366	NNAT;AACS
609	purine nucleotide metabolic process (GO:0006163)	1/24	0.14081	0.283664	0	0	6.9047	13.5356	NT5C2
610	negative regulation of protein depolymerization (GO:1901880)	1/24	0.14081	0.283664	0	0	6.9047	13.5356	PIK3CA
611	cellular response to catecholamine stimulus (GO:0071870)	1/24	0.14081	0.283664	0	0	6.9047	13.5356	PRKACA
612	cholesterol efflux (GO:0033344)	1/24	0.14081	0.283664	0	0	6.9047	13.5356	APOE
613	regulation of keratinocyte proliferation (GO:0010837)	1/24	0.14081	0.283664	0	0	6.9047	13.5356	PTPRK
614	regulation of ruffle assembly (GO:1900027)	1/24	0.14081	0.283664	0	0	6.9047	13.5356	RDX
615	extracellular matrix assembly (GO:0085029)	1/24	0.14081	0.283664	0	0	6.9047	13.5356	HAS1
616	positive regulation of cell-substrate junction organization (GO:0150117)	1/24	0.14081	0.283664	0	0	6.9047	13.5356	RAC1
617	response to gamma radiation (GO:0010332)	1/24	0.14081	0.283664	0	0	6.9047	13.5356	TMEM109
618	heterochromatin assembly (GO:0031507)	1/24	0.14081	0.283664	0	0	6.9047	13.5356	H3C1
619	potassium ion homeostasis (GO:0055075)	1/24	0.14081	0.283664	0	0	6.9047	13.5356	ATP1A2
620	protein alpha-1,2-demannosylation (GO:0036508)	1/24	0.14081	0.283664	0	0	6.9047	13.5356	UGGT1
621	positive regulation of cellular metabolic process (GO:0031325)	2/105	0.141859	0.285317	0	0	3.09599	6.04623	GHITM;APOE
622	regulation of cell cycle process (GO:0010564)	2/106	0.144021	0.28672	0	0	3.06607	5.94142	PIK3C3;KIF11
623	chromosome organization (GO:0051276)	2/106	0.144021	0.28672	0	0	3.06607	5.94142	GPS1;H3C1
624	regulation of phosphatidylinositol 3-kinase signaling (GO:0014066)	2/106	0.144021	0.28672	0	0	3.06607	5.94142	NTRK2;PIK3CA
625	small GTPase mediated signal transduction (GO:0007264)	2/106	0.144021	0.28672	0	0	3.06607	5.94142	RALA;RAC1
626	protein quality control for misfolded or incompletely synthesized proteins (GO:0006515)	1/25	0.14623	0.28672	0	0	6.61667	12.7211	UGGT1
627	acylglycerol homeostasis (GO:0055090)	1/25	0.14623	0.28672	0	0	6.61667	12.7211	APOE
628	negative regulation of endocytosis (GO:0045806)	1/25	0.14623	0.28672	0	0	6.61667	12.7211	RAC1
629	cellular polysaccharide biosynthetic process (GO:0033692)	1/25	0.14623	0.28672	0	0	6.61667	12.7211	HAS1
630	cellular response to hexose stimulus (GO:0071331)	1/25	0.14623	0.28672	0	0	6.61667	12.7211	PRKACA
631	regulation of mitochondrial fission (GO:0090140)	1/25	0.14623	0.28672	0	0	6.61667	12.7211	RALA
632	regulation of neutrophil chemotaxis (GO:0090022)	1/25	0.14623	0.28672	0	0	6.61667	12.7211	RAC1
633	peroxisome organization (GO:0007031)	1/25	0.14623	0.28672	0	0	6.61667	12.7211	PEX14
634	regulation of ryanodine-sensitive calcium-release channel activity (GO:0060314)	1/25	0.14623	0.28672	0	0	6.61667	12.7211	PRKACA
635	positive regulation of lipid metabolic process (GO:0045834)	1/25	0.14623	0.28672	0	0	6.61667	12.7211	APOE
636	ribosomal large subunit assembly (GO:0000027)	1/25	0.14623	0.28672	0	0	6.61667	12.7211	RPL23A
637	sodium ion homeostasis (GO:0055078)	1/25	0.14623	0.28672	0	0	6.61667	12.7211	ATP1A2
638	phosphate-containing compound metabolic process (GO:0006796)	3/212	0.149824	0.289552	0	0	2.2949	4.35639	PIK3CA;PLPP3;NUDT3
639	negative regulation of cell development (GO:0010721)	1/26	0.151615	0.289552	0	0	6.35168	11.9819	PCM1
640	negative regulation of macroautophagy (GO:0016242)	1/26	0.151615	0.289552	0	0	6.35168	11.9819	PIK3CA
641	regulation of chondrocyte differentiation (GO:0032330)	1/26	0.151615	0.289552	0	0	6.35168	11.9819	PTPN11
642	negative regulation of protein transport (GO:0051224)	1/26	0.151615	0.289552	0	0	6.35168	11.9819	APOE
643	negative regulation of receptor-mediated endocytosis (GO:0048261)	1/26	0.151615	0.289552	0	0	6.35168	11.9819	RAC1
644	regulation of mitotic metaphase/anaphase transition (GO:0030071)	1/26	0.151615	0.289552	0	0	6.35168	11.9819	ANAPC4
645	endothelial cell development (GO:0001885)	1/26	0.151615	0.289552	0	0	6.35168	11.9819	RDX
646	positive regulation of filopodium assembly (GO:0051491)	1/26	0.151615	0.289552	0	0	6.35168	11.9819	RALA
647	positive regulation of G1/S transition of mitotic cell cycle (GO:1900087)	1/26	0.151615	0.289552	0	0	6.35168	11.9819	RDX
648	positive regulation of glucose import (GO:0046326)	1/26	0.151615	0.289552	0	0	6.35168	11.9819	PTPN11
649	positive regulation of ion transmembrane transporter activity (GO:0032414)	1/26	0.151615	0.289552	0	0	6.35168	11.9819	GLRX
650	positive regulation of microtubule polymerization or depolymerization (GO:0031112)	1/26	0.151615	0.289552	0	0	6.35168	11.9819	RAC1
651	lamellipodium assembly (GO:0030032)	1/26	0.151615	0.289552	0	0	6.35168	11.9819	RAC1
652	maturation of LSU-rRNA (GO:0000470)	1/26	0.151615	0.289552	0	0	6.35168	11.9819	SNU13
653	membrane depolarization during action potential (GO:0086010)	1/26	0.151615	0.289552	0	0	6.35168	11.9819	ATP1A2
654	metanephros development (GO:0001656)	1/26	0.151615	0.289552	0	0	6.35168	11.9819	BASP1
655	positive regulation of protein modification process (GO:0031401)	3/214	0.152798	0.291366	0	0	2.27292	4.26999	NTRK2;ILK;RAC1
656	regulation of blood coagulation (GO:0030193)	1/27	0.156967	0.296598	0	0	6.10708	11.3086	APOE
657	regulation of cell junction assembly (GO:1901888)	1/27	0.156967	0.296598	0	0	6.10708	11.3086	PRKACA
658	peroxisomal membrane transport (GO:0015919)	1/27	0.156967	0.296598	0	0	6.10708	11.3086	PEX14
659	positive regulation of gene silencing by miRNA (GO:2000637)	1/27	0.156967	0.296598	0	0	6.10708	11.3086	PUM1
660	microtubule polymerization or depolymerization (GO:0031109)	1/27	0.156967	0.296598	0	0	6.10708	11.3086	TPPP3
661	monovalent inorganic cation homeostasis (GO:0055067)	1/27	0.156967	0.296598	0	0	6.10708	11.3086	SLC9A7
662	negative regulation of calcium ion transmembrane transporter activity (GO:1901020)	1/28	0.162285	0.2994	0	0	5.88059	10.6933	ATP1A2
663	cellular response to epidermal growth factor stimulus (GO:0071364)	1/28	0.162285	0.2994	0	0	5.88059	10.6933	PTPN11
664	cellular response to interleukin-6 (GO:0071354)	1/28	0.162285	0.2994	0	0	5.88059	10.6933	PTPN11
665	cellular zinc ion homeostasis (GO:0006882)	1/28	0.162285	0.2994	0	0	5.88059	10.6933	SLC39A7
666	regulation of muscle contraction (GO:0006937)	1/28	0.162285	0.2994	0	0	5.88059	10.6933	ATP1A2
667	phagosome acidification (GO:0090383)	1/28	0.162285	0.2994	0	0	5.88059	10.6933	ATP6V0D1
668	regulation of phosphatase activity (GO:0010921)	1/28	0.162285	0.2994	0	0	5.88059	10.6933	PPP6R3
669	regulation of postsynapse organization (GO:0099175)	1/28	0.162285	0.2994	0	0	5.88059	10.6933	ABI2
670	regulation of small molecule metabolic process (GO:0062012)	1/28	0.162285	0.2994	0	0	5.88059	10.6933	APOE
671	positive regulation of cell communication (GO:0010647)	1/28	0.162285	0.2994	0	0	5.88059	10.6933	ILK
672	positive regulation of fibroblast proliferation (GO:0048146)	1/28	0.162285	0.2994	0	0	5.88059	10.6933	BMI1
673	positive regulation of microtubule polymerization (GO:0031116)	1/28	0.162285	0.2994	0	0	5.88059	10.6933	RAC1
674	positive regulation of monooxygenase activity (GO:0032770)	1/28	0.162285	0.2994	0	0	5.88059	10.6933	APOE
675	leukocyte cell-cell adhesion (GO:0007159)	1/28	0.162285	0.2994	0	0	5.88059	10.6933	VCAM1
676	protein localization to cell surface (GO:0034394)	1/28	0.162285	0.2994	0	0	5.88059	10.6933	PTPRK
677	protein localization to lysosome (GO:0061462)	1/28	0.162285	0.2994	0	0	5.88059	10.6933	SCARB2
678	cellular amide metabolic process (GO:0043603)	2/115	0.163769	0.30028	0	0	2.82058	5.10328	PCCA;PLPP3
679	cellular response to lectin (GO:1990858)	2/115	0.163769	0.30028	0	0	2.82058	5.10328	PSMD8;PRKACA
680	stimulatory C-type lectin receptor signaling pathway (GO:0002223)	2/115	0.163769	0.30028	0	0	2.82058	5.10328	PSMD8;PRKACA
681	cytosolic transport (GO:0016482)	2/116	0.165993	0.30028	0	0	2.7957	5.02055	VTI1A;PIK3C3
682	tumor necrosis factor-mediated signaling pathway (GO:0033209)	2/116	0.165993	0.30028	0	0	2.7957	5.02055	PSMD8;ILK
683	actin filament polymerization (GO:0030041)	1/29	0.16757	0.30028	0	0	5.67029	10.1291	RAC1
684	protein targeting to peroxisome (GO:0006625)	1/29	0.16757	0.30028	0	0	5.67029	10.1291	PEX14
685	regulation of calcium ion transmembrane transporter activity (GO:1901019)	1/29	0.16757	0.30028	0	0	5.67029	10.1291	PRKACA
686	regulation of double-strand break repair via nonhomologous end joining (GO:2001032)	1/29	0.16757	0.30028	0	0	5.67029	10.1291	TFIP11
687	negative regulation of transferase activity (GO:0051348)	1/29	0.16757	0.30028	0	0	5.67029	10.1291	PRDX3
688	negative regulation of wound healing (GO:0061045)	1/29	0.16757	0.30028	0	0	5.67029	10.1291	APOE
689	determination of bilateral symmetry (GO:0009855)	1/29	0.16757	0.30028	0	0	5.67029	10.1291	KIF3B
690	regulation of response to biotic stimulus (GO:0002831)	1/29	0.16757	0.30028	0	0	5.67029	10.1291	ZMPSTE24
691	establishment of endothelial barrier (GO:0061028)	1/29	0.16757	0.30028	0	0	5.67029	10.1291	RDX
692	regulation of ubiquitin-protein transferase activity (GO:0051438)	1/29	0.16757	0.30028	0	0	5.67029	10.1291	BMI1
693	hydrogen peroxide metabolic process (GO:0042743)	1/29	0.16757	0.30028	0	0	5.67029	10.1291	PRDX3
694	lamellipodium organization (GO:0097581)	1/29	0.16757	0.30028	0	0	5.67029	10.1291	RAC1
695	telomere maintenance via telomerase (GO:0007004)	1/29	0.16757	0.30028	0	0	5.67029	10.1291	PPP6R3
696	production of miRNAs involved in gene silencing by miRNA (GO:0035196)	1/29	0.16757	0.30028	0	0	5.67029	10.1291	PUM1
697	protein K11-linked ubiquitination (GO:0070979)	1/29	0.16757	0.30028	0	0	5.67029	10.1291	ANAPC4
698	innate immune response activating cell surface receptor signaling pathway (GO:0002220)	2/119	0.172696	0.303593	0	0	2.7236	4.78325	PSMD8;PRKACA
699	negative regulation of cytoskeleton organization (GO:0051494)	1/30	0.172822	0.303593	0	0	5.47448	9.61042	PIK3CA
700	cardiac muscle cell action potential (GO:0086001)	1/30	0.172822	0.303593	0	0	5.47448	9.61042	ATP1A2
701	cell projection organization (GO:0030030)	1/30	0.172822	0.303593	0	0	5.47448	9.61042	RAC1
702	non-motile cilium assembly (GO:1905515)	1/30	0.172822	0.303593	0	0	5.47448	9.61042	PCM1
703	regulation of long-term synaptic potentiation (GO:1900271)	1/30	0.172822	0.303593	0	0	5.47448	9.61042	APOE
704	phosphatidylcholine acyl-chain remodeling (GO:0036151)	1/30	0.172822	0.303593	0	0	5.47448	9.61042	MBOAT7
705	regulation of protein localization to membrane (GO:1905475)	1/30	0.172822	0.303593	0	0	5.47448	9.61042	GPC2
706	regulation of type I interferon-mediated signaling pathway (GO:0060338)	1/30	0.172822	0.303593	0	0	5.47448	9.61042	PTPN11
707	heterotypic cell-cell adhesion (GO:0034113)	1/30	0.172822	0.303593	0	0	5.47448	9.61042	VCAM1
708	RNA-dependent DNA biosynthetic process (GO:0006278)	1/30	0.172822	0.303593	0	0	5.47448	9.61042	PPP6R3
709	positive regulation of phosphate metabolic process (GO:0045937)	1/30	0.172822	0.303593	0	0	5.47448	9.61042	ILK
710	microtubule polymerization (GO:0046785)	1/30	0.172822	0.303593	0	0	5.47448	9.61042	TPPP3
711	zinc ion homeostasis (GO:0055069)	1/30	0.172822	0.303593	0	0	5.47448	9.61042	SLC39A7
712	post-translational protein modification (GO:0043687)	4/345	0.173528	0.304404	0	0	1.87808	3.28931	PSMD8;GPS1;APOE;FSTL1
713	cilium organization (GO:0044782)	3/228	0.174118	0.305013	0	0	2.12997	3.72323	PCM1;KIF3B;ATP6V0D1
714	macroautophagy (GO:0016236)	2/120	0.17494	0.305878	0	0	2.70038	4.7076	TOMM7;PIK3C3
715	'de novo' posttranslational protein folding (GO:0051084)	1/31	0.178041	0.305878	0	0	5.29173	9.13216	UGGT1
716	protein palmitoylation (GO:0018345)	1/31	0.178041	0.305878	0	0	5.29173	9.13216	ZDHHC18
717	proteoglycan biosynthetic process (GO:0030166)	1/31	0.178041	0.305878	0	0	5.29173	9.13216	EXTL3
718	aminoglycan catabolic process (GO:0006026)	1/31	0.178041	0.305878	0	0	5.29173	9.13216	GPC2
719	regulation of cellular pH (GO:0030641)	1/31	0.178041	0.305878	0	0	5.29173	9.13216	SLC9A7
720	regulation of developmental growth (GO:0048638)	1/31	0.178041	0.305878	0	0	5.29173	9.13216	APOE
721	organelle transport along microtubule (GO:0072384)	1/31	0.178041	0.305878	0	0	5.29173	9.13216	PEX14
722	regulation of transmembrane receptor protein serine/threonine kinase signaling pathway (GO:0090092)	1/31	0.178041	0.305878	0	0	5.29173	9.13216	FSTL1
723	renal water homeostasis (GO:0003091)	1/31	0.178041	0.305878	0	0	5.29173	9.13216	PRKACA
724	positive regulation of protein targeting to mitochondrion (GO:1903955)	1/31	0.178041	0.305878	0	0	5.29173	9.13216	TOMM7
725	positive regulation of Rho protein signal transduction (GO:0035025)	1/31	0.178041	0.305878	0	0	5.29173	9.13216	RAC1
726	triglyceride homeostasis (GO:0070328)	1/31	0.178041	0.305878	0	0	5.29173	9.13216	APOE
727	positive regulation of ubiquitin-protein transferase activity (GO:0051443)	1/31	0.178041	0.305878	0	0	5.29173	9.13216	BMI1
728	regulation of mRNA catabolic process (GO:0061013)	2/122	0.179443	0.307183	0	0	2.65511	4.5612	PSMD8;PUM1
729	potassium ion transport (GO:0006813)	2/122	0.179443	0.307183	0	0	2.65511	4.5612	SLC9A7;ATP1A2
730	activation of phospholipase C activity (GO:0007202)	1/32	0.183227	0.307183	0	0	5.12077	8.69009	NTRK2
731	negative regulation of chemotaxis (GO:0050922)	1/32	0.183227	0.307183	0	0	5.12077	8.69009	CORO1B
732	negative regulation of double-strand break repair (GO:2000780)	1/32	0.183227	0.307183	0	0	5.12077	8.69009	TFIP11
733	regulation of cellular biosynthetic process (GO:0031326)	1/32	0.183227	0.307183	0	0	5.12077	8.69009	RAC1
734	regulation of dendritic spine morphogenesis (GO:0061001)	1/32	0.183227	0.307183	0	0	5.12077	8.69009	ABI2
735	cellular response to glucose stimulus (GO:0071333)	1/32	0.183227	0.307183	0	0	5.12077	8.69009	PRKACA
736	regulation of intracellular protein transport (GO:0033157)	1/32	0.183227	0.307183	0	0	5.12077	8.69009	PCM1
737	ERBB2 signaling pathway (GO:0038128)	1/32	0.183227	0.307183	0	0	5.12077	8.69009	PIK3CA
738	regulation of transcription involved in G1/S transition of mitotic cell cycle (GO:0000083)	1/32	0.183227	0.307183	0	0	5.12077	8.69009	TYMS
739	gene silencing by miRNA (GO:0035195)	1/32	0.183227	0.307183	0	0	5.12077	8.69009	PUM1
740	positive regulation of glucose transmembrane transport (GO:0010828)	1/32	0.183227	0.307183	0	0	5.12077	8.69009	PTPN11
741	intra-Golgi vesicle-mediated transport (GO:0006891)	1/32	0.183227	0.307183	0	0	5.12077	8.69009	VTI1A
742	skeletal muscle organ development (GO:0060538)	1/32	0.183227	0.307183	0	0	5.12077	8.69009	BASP1
743	long-chain fatty acid transport (GO:0015909)	1/32	0.183227	0.307183	0	0	5.12077	8.69009	APOE
744	metal ion export (GO:0070839)	1/32	0.183227	0.307183	0	0	5.12077	8.69009	ATP1A2
745	mitochondrial membrane organization (GO:0007006)	1/32	0.183227	0.307183	0	0	5.12077	8.69009	GHITM
746	non-canonical Wnt signaling pathway (GO:0035567)	2/124	0.183964	0.308004	0	0	2.61132	4.421	PSMD8;RAC1
747	cellular response to oxidative stress (GO:0034599)	2/125	0.186231	0.311381	0	0	2.58996	4.35312	PRDX3;PTPRK
748	actin filament bundle assembly (GO:0051017)	1/33	0.188381	0.312667	0	0	4.9605	8.2805	CORO1B
749	actin filament bundle organization (GO:0061572)	1/33	0.188381	0.312667	0	0	4.9605	8.2805	CORO1B
750	apoptotic cell clearance (GO:0043277)	1/33	0.188381	0.312667	0	0	4.9605	8.2805	RAC1
751	regulation of cholesterol efflux (GO:0010874)	1/33	0.188381	0.312667	0	0	4.9605	8.2805	APOE
752	positive regulation of cholesterol transport (GO:0032376)	1/33	0.188381	0.312667	0	0	4.9605	8.2805	APOE
753	circulatory system development (GO:0072359)	2/126	0.188501	0.312667	0	0	2.56894	4.28666	PIK3CA;PTPN11
754	regulation of ERK1 and ERK2 cascade (GO:0070372)	3/238	0.189834	0.31446	0	0	2.0383	3.38684	NTRK2;PTPN11;APOE
755	negative regulation of apoptotic process (GO:0043066)	5/485	0.191615	0.315516	0	0	1.66959	2.75862	PRDX3;NTRK2;PIK3CA;APOE;FSTL1
756	microtubule cytoskeleton organization involved in mitosis (GO:1902850)	2/128	0.193054	0.315516	0	0	2.52791	4.15786	KIF3B;KIF11
757	negative regulation of blood vessel endothelial cell migration (GO:0043537)	1/34	0.193503	0.315516	0	0	4.80994	7.90014	APOE
758	regulation of cell adhesion mediated by integrin (GO:0033628)	1/34	0.193503	0.315516	0	0	4.80994	7.90014	PTPN11
759	negative regulation of mitochondrion organization (GO:0010823)	1/34	0.193503	0.315516	0	0	4.80994	7.90014	GHITM
760	cell-substrate junction assembly (GO:0007044)	1/34	0.193503	0.315516	0	0	4.80994	7.90014	PTPRK
761	cellular response to vascular endothelial growth factor stimulus (GO:0035924)	1/34	0.193503	0.315516	0	0	4.80994	7.90014	PIK3CA
762	central nervous system neuron differentiation (GO:0021953)	1/34	0.193503	0.315516	0	0	4.80994	7.90014	NTRK2
763	regulation of keratinocyte differentiation (GO:0045616)	1/34	0.193503	0.315516	0	0	4.80994	7.90014	MACROH2A2
764	phosphatidylinositol 3-kinase signaling (GO:0014065)	1/34	0.193503	0.315516	0	0	4.80994	7.90014	PIK3CA
765	response to steroid hormone (GO:0048545)	1/34	0.193503	0.315516	0	0	4.80994	7.90014	ATP1A2
766	secondary alcohol biosynthetic process (GO:1902653)	1/34	0.193503	0.315516	0	0	4.80994	7.90014	TM7SF2
767	positive regulation of canonical Wnt signaling pathway (GO:0090263)	2/130	0.197621	0.317596	0	0	2.48816	4.0343	PSMD8;ILK
768	G2/M transition of mitotic cell cycle (GO:0000086)	2/130	0.197621	0.317596	0	0	2.48816	4.0343	PCM1;PRKACA
769	negative regulation of epithelial cell migration (GO:0010633)	1/35	0.198593	0.317596	0	0	4.66824	7.5462	APOE
770	negative regulation of neurogenesis (GO:0050768)	1/35	0.198593	0.317596	0	0	4.66824	7.5462	PCM1
771	cellular response to amyloid-beta (GO:1904646)	1/35	0.198593	0.317596	0	0	4.66824	7.5462	VCAM1
772	cholesterol biosynthetic process (GO:0006695)	1/35	0.198593	0.317596	0	0	4.66824	7.5462	TM7SF2
773	regulation of lipid biosynthetic process (GO:0046890)	1/35	0.198593	0.317596	0	0	4.66824	7.5462	APOE
774	peptidyl-tyrosine dephosphorylation (GO:0035335)	1/35	0.198593	0.317596	0	0	4.66824	7.5462	PTPN11
775	regulation of protein polymerization (GO:0032271)	1/35	0.198593	0.317596	0	0	4.66824	7.5462	TPPP3
776	positive regulation of cell cycle G1/S phase transition (GO:1902808)	1/35	0.198593	0.317596	0	0	4.66824	7.5462	RDX
777	respiratory system development (GO:0060541)	1/35	0.198593	0.317596	0	0	4.66824	7.5462	BASP1
778	positive regulation of lipid biosynthetic process (GO:0046889)	1/35	0.198593	0.317596	0	0	4.66824	7.5462	APOE
779	semaphorin-plexin signaling pathway (GO:0071526)	1/35	0.198593	0.317596	0	0	4.66824	7.5462	RAC1
780	intracellular pH reduction (GO:0051452)	1/35	0.198593	0.317596	0	0	4.66824	7.5462	ATP6V0D1
781	smoothened signaling pathway (GO:0007224)	1/35	0.198593	0.317596	0	0	4.66824	7.5462	GPC2
782	cell cycle G2/M phase transition (GO:0044839)	2/131	0.19991	0.319294	0	0	2.46874	3.9744	PCM1;PRKACA
783	axonal transport (GO:0098930)	1/36	0.20365	0.320756	0	0	4.53463	7.21619	KIF3B
784	cellular response to heat (GO:0034605)	1/36	0.20365	0.320756	0	0	4.53463	7.21619	PRKACA
785	cyclic-nucleotide-mediated signaling (GO:0019935)	1/36	0.20365	0.320756	0	0	4.53463	7.21619	APOE
786	regulation of ossification (GO:0030278)	1/36	0.20365	0.320756	0	0	4.53463	7.21619	PTPN11
787	platelet aggregation (GO:0070527)	1/36	0.20365	0.320756	0	0	4.53463	7.21619	ILK
788	positive regulation of interferon-beta production (GO:0032728)	1/36	0.20365	0.320756	0	0	4.53463	7.21619	PTPN11
789	positive regulation of mitotic nuclear division (GO:0045840)	1/36	0.20365	0.320756	0	0	4.53463	7.21619	ANAPC4
790	intrinsic apoptotic signaling pathway by p53 class mediator (GO:0072332)	1/36	0.20365	0.320756	0	0	4.53463	7.21619	TMEM109
791	telomere maintenance via telomere lengthening (GO:0010833)	1/36	0.20365	0.320756	0	0	4.53463	7.21619	PPP6R3
792	transferrin transport (GO:0033572)	1/36	0.20365	0.320756	0	0	4.53463	7.21619	ATP6V0D1
793	transition metal ion transport (GO:0000041)	1/36	0.20365	0.320756	0	0	4.53463	7.21619	FTH1
794	regulation of cell motility (GO:2000145)	2/133	0.204497	0.321684	0	0	2.43081	3.85818	RAC1;PKN1
795	positive regulation of protein phosphorylation (GO:0001934)	4/371	0.206543	0.324481	0	0	1.74271	2.74868	NTRK2;ILK;PTPN11;RAC1
796	positive regulation of peptidyl-tyrosine phosphorylation (GO:0050731)	2/134	0.206795	0.324481	0	0	2.41227	3.8018	ARL2BP;PTPN11
797	anterograde axonal transport (GO:0008089)	1/37	0.208676	0.324579	0	0	4.40844	6.9079	KIF3B
798	negative regulation of endothelial cell proliferation (GO:0001937)	1/37	0.208676	0.324579	0	0	4.40844	6.9079	APOE
799	regulation of glucose import (GO:0046324)	1/37	0.208676	0.324579	0	0	4.40844	6.9079	PTPN11
800	regulation of intracellular pH (GO:0051453)	1/37	0.208676	0.324579	0	0	4.40844	6.9079	SLC9A7
801	phagocytosis, engulfment (GO:0006911)	1/37	0.208676	0.324579	0	0	4.40844	6.9079	RAC1
802	phagosome maturation (GO:0090382)	1/37	0.208676	0.324579	0	0	4.40844	6.9079	ATP6V0D1
803	protein insertion into ER membrane (GO:0045048)	1/37	0.208676	0.324579	0	0	4.40844	6.9079	EMC6
804	negative regulation of endothelial cell migration (GO:0010596)	1/38	0.213671	0.328434	0	0	4.28908	6.61942	APOE
805	negative regulation of G0 to G1 transition (GO:0070317)	1/38	0.213671	0.328434	0	0	4.28908	6.61942	BMI1
806	regulation of axon extension (GO:0030516)	1/38	0.213671	0.328434	0	0	4.28908	6.61942	APOE
807	regulation of cell communication (GO:0010646)	1/38	0.213671	0.328434	0	0	4.28908	6.61942	GRK6
808	regulation of phosphoprotein phosphatase activity (GO:0043666)	1/38	0.213671	0.328434	0	0	4.28908	6.61942	PPP6R3
809	response to estradiol (GO:0032355)	1/38	0.213671	0.328434	0	0	4.28908	6.61942	H2AZ1
810	sterol biosynthetic process (GO:0016126)	1/38	0.213671	0.328434	0	0	4.28908	6.61942	TM7SF2
811	positive regulation of signaling (GO:0023056)	1/38	0.213671	0.328434	0	0	4.28908	6.61942	ILK
812	mRNA destabilization (GO:0061157)	1/38	0.213671	0.328434	0	0	4.28908	6.61942	PUM1
813	regulation of canonical Wnt signaling pathway (GO:0060828)	3/253	0.214048	0.328434	0	0	1.91454	2.95137	PSMD8;ILK;APOE
814	positive regulation of phosphorylation (GO:0042327)	3/253	0.214048	0.328434	0	0	1.91454	2.95137	NTRK2;ILK;RAC1
815	potassium ion transmembrane transport (GO:0071805)	2/139	0.218325	0.330598	0	0	2.32364	3.53605	SLC9A7;ATP1A2
816	protein dephosphorylation (GO:0006470)	2/139	0.218325	0.330598	0	0	2.32364	3.53605	PTPN11;PTPRK
817	negative regulation of cellular metabolic process (GO:0031324)	1/39	0.218634	0.330598	0	0	4.176	6.349	APOE
818	negative regulation of protein secretion (GO:0050709)	1/39	0.218634	0.330598	0	0	4.176	6.349	APOE
819	regulation of exit from mitosis (GO:0007096)	1/39	0.218634	0.330598	0	0	4.176	6.349	ANAPC4
820	negative regulation of secretion by cell (GO:1903531)	1/39	0.218634	0.330598	0	0	4.176	6.349	APOE
821	regulation of nitric-oxide synthase activity (GO:0050999)	1/39	0.218634	0.330598	0	0	4.176	6.349	APOE
822	phospholipid dephosphorylation (GO:0046839)	1/39	0.218634	0.330598	0	0	4.176	6.349	PLPP3
823	regulation of protein targeting to mitochondrion (GO:1903214)	1/39	0.218634	0.330598	0	0	4.176	6.349	TOMM7
824	regulation of receptor-mediated endocytosis (GO:0048259)	1/39	0.218634	0.330598	0	0	4.176	6.349	RAC1
825	positive regulation of intracellular transport (GO:0032388)	1/39	0.218634	0.330598	0	0	4.176	6.349	PCM1
826	protein acylation (GO:0043543)	1/39	0.218634	0.330598	0	0	4.176	6.349	ZDHHC18
827	positive regulation of cellular catabolic process (GO:0031331)	2/141	0.222953	0.334413	0	0	2.28997	3.43678	RDX;APOE
828	negative regulation of blood coagulation (GO:0030195)	1/40	0.223566	0.334413	0	0	4.06872	6.09513	APOE
829	regulation of microtubule polymerization (GO:0031113)	1/40	0.223566	0.334413	0	0	4.06872	6.09513	RAC1
830	regulation of nitric oxide biosynthetic process (GO:0045428)	1/40	0.223566	0.334413	0	0	4.06872	6.09513	RAC1
831	regulation of sodium ion transmembrane transporter activity (GO:2000649)	1/40	0.223566	0.334413	0	0	4.06872	6.09513	GLRX
832	fatty acid derivative biosynthetic process (GO:1901570)	1/40	0.223566	0.334413	0	0	4.06872	6.09513	AACS
833	positive regulation of ossification (GO:0045778)	1/40	0.223566	0.334413	0	0	4.06872	6.09513	PTPN11
834	stem cell differentiation (GO:0048863)	1/40	0.223566	0.334413	0	0	4.06872	6.09513	PUM1
835	positive regulation of wound healing (GO:0090303)	1/40	0.223566	0.334413	0	0	4.06872	6.09513	PLPP3
836	protein-DNA complex assembly (GO:0065004)	2/143	0.227589	0.335319	0	0	2.25726	3.34123	PSMD8;H3C1
837	receptor-mediated endocytosis (GO:0006898)	2/143	0.227589	0.335319	0	0	2.25726	3.34123	SCARB2;APOE
838	neuron development (GO:0048666)	2/143	0.227589	0.335319	0	0	2.25726	3.34123	NTRK2;APOE
839	acylglycerol metabolic process (GO:0006639)	1/41	0.228468	0.335319	0	0	3.9668	5.85643	APOE
840	negative regulation of cell-cell adhesion (GO:0022408)	1/41	0.228468	0.335319	0	0	3.9668	5.85643	RDX
841	carbohydrate catabolic process (GO:0016052)	1/41	0.228468	0.335319	0	0	3.9668	5.85643	MAN2C1
842	regulation of filopodium assembly (GO:0051489)	1/41	0.228468	0.335319	0	0	3.9668	5.85643	RALA
843	regulation of G0 to G1 transition (GO:0070316)	1/41	0.228468	0.335319	0	0	3.9668	5.85643	BMI1
844	cortical cytoskeleton organization (GO:0030865)	1/41	0.228468	0.335319	0	0	3.9668	5.85643	RAC1
845	regulation of mitochondrial membrane potential (GO:0051881)	1/41	0.228468	0.335319	0	0	3.9668	5.85643	PRDX3
846	regulation of protein dephosphorylation (GO:0035304)	1/41	0.228468	0.335319	0	0	3.9668	5.85643	PPP6R3
847	endosome organization (GO:0007032)	1/41	0.228468	0.335319	0	0	3.9668	5.85643	WASHC4
848	regulation of release of cytochrome c from mitochondria (GO:0090199)	1/41	0.228468	0.335319	0	0	3.9668	5.85643	GHITM
849	import into cell (GO:0098657)	1/41	0.228468	0.335319	0	0	3.9668	5.85643	ATP1A2
850	JNK cascade (GO:0007254)	1/41	0.228468	0.335319	0	0	3.9668	5.85643	GPS1
851	positive regulation of TOR signaling (GO:0032008)	1/41	0.228468	0.335319	0	0	3.9668	5.85643	PIK3CA
852	determination of left/right symmetry (GO:0007368)	1/42	0.233338	0.340467	0	0	3.86985	5.63167	KIF3B
853	positive regulation of ATPase activity (GO:0032781)	1/42	0.233338	0.340467	0	0	3.86985	5.63167	DNAJB11
854	heterophilic cell-cell adhesion via plasma membrane cell adhesion molecules (GO:0007157)	1/42	0.233338	0.340467	0	0	3.86985	5.63167	VCAM1
855	positive regulation of protein tyrosine kinase activity (GO:0061098)	1/42	0.233338	0.340467	0	0	3.86985	5.63167	NTRK2
856	potassium ion import across plasma membrane (GO:1990573)	1/42	0.233338	0.340467	0	0	3.86985	5.63167	ATP1A2
857	regulation of mRNA stability (GO:0043488)	2/146	0.234557	0.341845	0	0	2.2099	3.20449	PSMD8;PUM1
858	regulation of carbohydrate catabolic process (GO:0043470)	1/43	0.238178	0.344311	0	0	3.77752	5.41975	SCARB2
859	regulation of cell-substrate adhesion (GO:0010810)	1/43	0.238178	0.344311	0	0	3.77752	5.41975	RAC1
860	cellular glucose homeostasis (GO:0001678)	1/43	0.238178	0.344311	0	0	3.77752	5.41975	PRKACA
861	cellular response to glucose starvation (GO:0042149)	1/43	0.238178	0.344311	0	0	3.77752	5.41975	PIK3C3
862	positive regulation of axonogenesis (GO:0050772)	1/43	0.238178	0.344311	0	0	3.77752	5.41975	NTRK2
863	positive regulation of phospholipase C activity (GO:0010863)	1/43	0.238178	0.344311	0	0	3.77752	5.41975	NTRK2
864	tRNA aminoacylation for protein translation (GO:0006418)	1/43	0.238178	0.344311	0	0	3.77752	5.41975	CARS2
865	regulation of cytosolic calcium ion concentration (GO:0051480)	2/148	0.239209	0.344604	0	0	2.17941	3.11747	ATP1A2;PRKACA
866	positive regulation of intracellular protein transport (GO:0090316)	2/148	0.239209	0.344604	0	0	2.17941	3.11747	PCM1;TOMM7
867	positive regulation of transferase activity (GO:0051347)	2/148	0.239209	0.344604	0	0	2.17941	3.11747	NTRK2;BMI1
868	cation transmembrane transport (GO:0098655)	1/44	0.242988	0.347643	0	0	3.68949	5.21967	ATP1A2
869	positive regulation of biosynthetic process (GO:0009891)	1/44	0.242988	0.347643	0	0	3.68949	5.21967	APOE
870	positive regulation of cell-matrix adhesion (GO:0001954)	1/44	0.242988	0.347643	0	0	3.68949	5.21967	RAC1
871	response to amyloid-beta (GO:1904645)	1/44	0.242988	0.347643	0	0	3.68949	5.21967	VCAM1
872	positive regulation of mRNA catabolic process (GO:0061014)	1/44	0.242988	0.347643	0	0	3.68949	5.21967	PUM1
873	positive regulation of stress fiber assembly (GO:0051496)	1/44	0.242988	0.347643	0	0	3.68949	5.21967	RAC1
874	cellular response to organic cyclic compound (GO:0071407)	2/150	0.243865	0.348499	0	0	2.14974	3.03358	H2AZ1;ATP1A2
875	regulation of insulin receptor signaling pathway (GO:0046626)	1/45	0.247768	0.352865	0	0	3.60545	5.03056	PTPN11
876	positive regulation of response to biotic stimulus (GO:0002833)	1/45	0.247768	0.352865	0	0	3.60545	5.03056	PUM1
877	microtubule bundle formation (GO:0001578)	1/45	0.247768	0.352865	0	0	3.60545	5.03056	TPPP3
878	positive regulation of MAPK cascade (GO:0043410)	3/274	0.248957	0.354154	0	0	1.76429	2.4532	NTRK2;PTPN11;APOE
879	dephosphorylation (GO:0016311)	2/153	0.250858	0.355976	0	0	2.10671	2.9133	PTPRK;PLPP3
880	positive regulation of Wnt signaling pathway (GO:0030177)	2/153	0.250858	0.355976	0	0	2.10671	2.9133	PSMD8;ILK
881	regulation of cellular protein localization (GO:1903827)	1/46	0.252518	0.355976	0	0	3.52516	4.85158	GPC2
882	regulation of synaptic transmission, glutamatergic (GO:0051966)	1/46	0.252518	0.355976	0	0	3.52516	4.85158	ATP1A2
883	interleukin-12-mediated signaling pathway (GO:0035722)	1/46	0.252518	0.355976	0	0	3.52516	4.85158	RALA
884	positive regulation of response to stimulus (GO:0048584)	1/46	0.252518	0.355976	0	0	3.52516	4.85158	ILK
885	posttranscriptional regulation of gene expression (GO:0010608)	1/46	0.252518	0.355976	0	0	3.52516	4.85158	PUM1
886	vesicle organization (GO:0016050)	1/46	0.252518	0.355976	0	0	3.52516	4.85158	WASHC4
887	regulation of cellular metabolic process (GO:0031323)	1/47	0.257238	0.361	0	0	3.44835	4.68201	MBOAT7
888	polyol metabolic process (GO:0019751)	1/47	0.257238	0.361	0	0	3.44835	4.68201	NUDT3
889	positive regulation of cell-cell adhesion (GO:0022409)	1/47	0.257238	0.361	0	0	3.44835	4.68201	PLPP3
890	telomere organization (GO:0032200)	1/47	0.257238	0.361	0	0	3.44835	4.68201	H3C1
891	peptidyl-serine phosphorylation (GO:0018105)	2/156	0.257856	0.361462	0	0	2.06535	2.79929	PKN1;PRKACA
892	mitotic spindle organization (GO:0007052)	2/157	0.26019	0.363114	0	0	2.05193	2.7626	KIF3B;KIF11
893	negative regulation of MAP kinase activity (GO:0043407)	1/48	0.261928	0.363114	0	0	3.37481	4.52118	APOE
894	cellular response to interleukin-12 (GO:0071349)	1/48	0.261928	0.363114	0	0	3.37481	4.52118	RALA
895	cellular response to ionizing radiation (GO:0071479)	1/48	0.261928	0.363114	0	0	3.37481	4.52118	TMEM109
896	cognition (GO:0050890)	1/48	0.261928	0.363114	0	0	3.37481	4.52118	TUSC3
897	regulation of protein metabolic process (GO:0051246)	1/48	0.261928	0.363114	0	0	3.37481	4.52118	APOE
898	positive regulation of endocytosis (GO:0045807)	1/48	0.261928	0.363114	0	0	3.37481	4.52118	APOE
899	histone H4 acetylation (GO:0043967)	1/48	0.261928	0.363114	0	0	3.37481	4.52118	ING3
900	inositol phosphate metabolic process (GO:0043647)	1/48	0.261928	0.363114	0	0	3.37481	4.52118	NUDT3
901	cellular response to starvation (GO:0009267)	2/158	0.262524	0.363114	0	0	2.03867	2.72654	PIK3C3;ATP6V0D1
902	organonitrogen compound biosynthetic process (GO:1901566)	2/158	0.262524	0.363114	0	0	2.03867	2.72654	APOE;PLPP3
903	T cell receptor signaling pathway (GO:0050852)	2/158	0.262524	0.363114	0	0	2.03867	2.72654	PSMD8;PIK3CA
904	negative regulation of cell projection organization (GO:0031345)	1/49	0.266589	0.365901	0	0	3.30433	4.36848	APOE
905	regulation of cellular protein metabolic process (GO:0032268)	1/49	0.266589	0.365901	0	0	3.30433	4.36848	APOE
906	regulation of interferon-beta production (GO:0032648)	1/49	0.266589	0.365901	0	0	3.30433	4.36848	PTPN11
907	oligosaccharide metabolic process (GO:0009311)	1/49	0.266589	0.365901	0	0	3.30433	4.36848	MAN2C1
908	response to glucose (GO:0009749)	1/49	0.266589	0.365901	0	0	3.30433	4.36848	PRKACA
909	response to hydrogen peroxide (GO:0042542)	1/49	0.266589	0.365901	0	0	3.30433	4.36848	PRDX3
910	secondary alcohol metabolic process (GO:1902652)	1/49	0.266589	0.365901	0	0	3.30433	4.36848	APOE
911	regulation of cellular component movement (GO:0051270)	1/50	0.271221	0.371035	0	0	3.23673	4.22336	PKN1
912	organic hydroxy compound biosynthetic process (GO:1901617)	1/50	0.271221	0.371035	0	0	3.23673	4.22336	TM7SF2
913	ribosome assembly (GO:0042255)	1/50	0.271221	0.371035	0	0	3.23673	4.22336	RPL23A
914	rRNA metabolic process (GO:0016072)	2/162	0.271861	0.371503	0	0	1.9873	2.58839	SNU13;RPL23A
915	regulation of axonogenesis (GO:0050770)	1/51	0.275824	0.374461	0	0	3.17184	4.08531	NTRK2
916	regulation of cellular amine metabolic process (GO:0033238)	1/51	0.275824	0.374461	0	0	3.17184	4.08531	PSMD8
917	cholesterol transport (GO:0030301)	1/51	0.275824	0.374461	0	0	3.17184	4.08531	APOE
918	positive regulation of actin filament bundle assembly (GO:0032233)	1/51	0.275824	0.374461	0	0	3.17184	4.08531	RAC1
919	gonad development (GO:0008406)	1/51	0.275824	0.374461	0	0	3.17184	4.08531	BASP1
920	intrinsic apoptotic signaling pathway in response to DNA damage (GO:0008630)	1/51	0.275824	0.374461	0	0	3.17184	4.08531	TMEM109
921	negative regulation of canonical Wnt signaling pathway (GO:0090090)	2/165	0.278862	0.377389	0	0	1.95043	2.49077	PSMD8;APOE
922	negative regulation of BMP signaling pathway (GO:0030514)	1/52	0.280398	0.377389	0	0	3.10949	3.95386	FSTL1
923	ameboidal-type cell migration (GO:0001667)	1/52	0.280398	0.377389	0	0	3.10949	3.95386	PKN1
924	negative regulation of protein metabolic process (GO:0051248)	1/52	0.280398	0.377389	0	0	3.10949	3.95386	APOE
925	negative regulation of protein-containing complex assembly (GO:0031333)	1/52	0.280398	0.377389	0	0	3.10949	3.95386	TFIP11
926	regulation of exocytosis (GO:0017157)	1/52	0.280398	0.377389	0	0	3.10949	3.95386	RALA
927	regulation of release of sequestered calcium ion into cytosol (GO:0051279)	1/52	0.280398	0.377389	0	0	3.10949	3.95386	PRKACA
928	myeloid cell differentiation (GO:0030099)	1/52	0.280398	0.377389	0	0	3.10949	3.95386	PRDX3
929	positive regulation of NIK/NF-kappaB signaling (GO:1901224)	1/53	0.284943	0.383094	0	0	3.04954	3.82859	ILK
930	regulation of cell cycle (GO:0051726)	3/296	0.286378	0.384609	0	0	1.62998	2.0382	PTPRK;PRKACA;PUM1
931	peptidyl-serine modification (GO:0018209)	2/169	0.28819	0.386626	0	0	1.90332	2.36799	PKN1;PRKACA
932	regulation of cellular amino acid metabolic process (GO:0006521)	1/54	0.28946	0.386669	0	0	2.99185	3.70911	PSMD8
933	regulation of focal adhesion assembly (GO:0051893)	1/54	0.28946	0.386669	0	0	2.99185	3.70911	RAC1
934	regulation of megakaryocyte differentiation (GO:0045652)	1/54	0.28946	0.386669	0	0	2.99185	3.70911	H3C1
935	cytoplasmic microtubule organization (GO:0031122)	1/54	0.28946	0.386669	0	0	2.99185	3.70911	PCM1
936	cell-cell adhesion via plasma-membrane adhesion molecules (GO:0098742)	2/170	0.29052	0.38767	0	0	1.8919	2.33854	VCAM1;ADGRL3
937	regulation of blood vessel endothelial cell migration (GO:0043535)	1/55	0.293948	0.390992	0	0	2.9363	3.59506	APOE
938	ceramide metabolic process (GO:0006672)	1/55	0.293948	0.390992	0	0	2.9363	3.59506	PLPP3
939	triglyceride metabolic process (GO:0006641)	1/55	0.293948	0.390992	0	0	2.9363	3.59506	APOE
940	regulation of ATP metabolic process (GO:1903578)	1/56	0.298409	0.395241	0	0	2.88276	3.4861	COX7A2
941	peptidyl-tyrosine modification (GO:0018212)	1/56	0.298409	0.395241	0	0	2.88276	3.4861	ABI2
942	positive regulation of establishment of protein localization to mitochondrion (GO:1903749)	1/56	0.298409	0.395241	0	0	2.88276	3.4861	TOMM7
943	glycosaminoglycan catabolic process (GO:0006027)	1/56	0.298409	0.395241	0	0	2.88276	3.4861	GPC2
944	negative regulation of cell cycle G2/M phase transition (GO:1902750)	1/57	0.302841	0.398996	0	0	2.83114	3.38193	PSMD8
945	cellular response to peptide (GO:1901653)	1/57	0.302841	0.398996	0	0	2.83114	3.38193	VCAM1
946	regulation of reactive oxygen species metabolic process (GO:2000377)	1/57	0.302841	0.398996	0	0	2.83114	3.38193	RAC1
947	positive regulation of cell junction assembly (GO:1901890)	1/57	0.302841	0.398996	0	0	2.83114	3.38193	RAC1
948	positive regulation of proteolysis (GO:0045862)	1/57	0.302841	0.398996	0	0	2.83114	3.38193	APOE
949	chemical synaptic transmission (GO:0007268)	3/306	0.303556	0.399517	0	0	1.57538	1.87816	SYPL1;APOE;PRKACA
950	negative regulation of hydrolase activity (GO:0051346)	1/58	0.307246	0.401833	0	0	2.78133	3.28227	RDX
951	negative regulation of neuron projection development (GO:0010977)	1/58	0.307246	0.401833	0	0	2.78133	3.28227	APOE
952	nucleosome assembly (GO:0006334)	1/58	0.307246	0.401833	0	0	2.78133	3.28227	H3C1
953	positive regulation of mitochondrion organization (GO:0010822)	1/58	0.307246	0.401833	0	0	2.78133	3.28227	RALA
954	positive regulation of protein binding (GO:0032092)	1/58	0.307246	0.401833	0	0	2.78133	3.28227	APOE
955	membrane lipid biosynthetic process (GO:0046467)	1/58	0.307246	0.401833	0	0	2.78133	3.28227	PLPP3
956	regulation of mitotic cell cycle (GO:0007346)	2/178	0.309124	0.403866	0	0	1.80517	2.11929	PSMD8;ANAPC4
957	regulation of immune response (GO:0050776)	2/179	0.311443	0.405434	0	0	1.79488	2.09379	VCAM1;ZMPSTE24
958	negative regulation of autophagy (GO:0010507)	1/59	0.311623	0.405434	0	0	2.73324	3.18685	PIK3CA
959	regulation of secretion by cell (GO:1903530)	1/59	0.311623	0.405434	0	0	2.73324	3.18685	RALA
960	positive regulation of tyrosine phosphorylation of STAT protein (GO:0042531)	1/59	0.311623	0.405434	0	0	2.73324	3.18685	ARL2BP
961	protein polyubiquitination (GO:0000209)	3/314	0.317336	0.41201	0	0	1.53423	1.76098	PSMD8;ANAPC4;DZIP3
962	cellular macromolecule biosynthetic process (GO:0034645)	3/314	0.317336	0.41201	0	0	1.53423	1.76098	RPL23A;APOE;TYMS
963	B cell differentiation (GO:0030183)	1/61	0.320295	0.414988	0	0	2.64187	3.0078	VCAM1
964	regulation of endocytosis (GO:0030100)	1/61	0.320295	0.414988	0	0	2.64187	3.0078	APOE
965	negative regulation of kinase activity (GO:0033673)	1/62	0.32459	0.419248	0	0	2.59843	2.92373	PRDX3
966	regulation of neurogenesis (GO:0050767)	1/62	0.32459	0.419248	0	0	2.59843	2.92373	PCM1
967	stress-activated MAPK cascade (GO:0051403)	1/62	0.32459	0.419248	0	0	2.59843	2.92373	GPS1
968	antigen receptor-mediated signaling pathway (GO:0050851)	2/185	0.325326	0.419764	0	0	1.7355	1.94884	PSMD8;PIK3CA
969	actin cytoskeleton reorganization (GO:0031532)	1/63	0.328858	0.421276	0	0	2.55639	2.84303	RALA
970	amyloid fibril formation (GO:1990000)	1/63	0.328858	0.421276	0	0	2.55639	2.84303	H3C1
971	anterior/posterior pattern specification (GO:0009952)	1/63	0.328858	0.421276	0	0	2.55639	2.84303	BASP1
972	COPII vesicle coating (GO:0048208)	1/63	0.328858	0.421276	0	0	2.55639	2.84303	PPP6R3
973	positive regulation of Ras protein signal transduction (GO:0046579)	1/63	0.328858	0.421276	0	0	2.55639	2.84303	RAC1
974	vesicle coating (GO:0006901)	1/63	0.328858	0.421276	0	0	2.55639	2.84303	PPP6R3
975	vesicle targeting, rough ER to cis-Golgi (GO:0048207)	1/63	0.328858	0.421276	0	0	2.55639	2.84303	PPP6R3
976	proteasome-mediated ubiquitin-dependent protein catabolic process (GO:0043161)	3/321	0.329406	0.421545	0	0	1.49992	1.66561	PSMD8;APPBP2;ANAPC4
977	cellular response to oxygen-containing compound (GO:1901701)	3/323	0.332855	0.423237	0	0	1.4904	1.63951	PRDX3;H2AZ1;PTPRK
978	negative regulation of cell cycle process (GO:0010948)	1/64	0.3331	0.423237	0	0	2.51568	2.76552	BMI1
979	regulation of cellular ketone metabolic process (GO:0010565)	1/64	0.3331	0.423237	0	0	2.51568	2.76552	PSMD8
980	regulation of innate immune response (GO:0045088)	1/64	0.3331	0.423237	0	0	2.51568	2.76552	PTPN11
981	lipid homeostasis (GO:0055088)	1/64	0.3331	0.423237	0	0	2.51568	2.76552	APOE
982	pre-replicative complex assembly (GO:0036388)	1/64	0.3331	0.423237	0	0	2.51568	2.76552	PSMD8
983	protein catabolic process (GO:0030163)	1/64	0.3331	0.423237	0	0	2.51568	2.76552	APOE
984	regulation of GTPase activity (GO:0043087)	2/189	0.334542	0.424637	0	0	1.69803	1.85933	NTRK2;RDX
985	regulation of cellular catabolic process (GO:0031329)	1/65	0.337315	0.427288	0	0	2.47625	2.69104	SCARB2
986	steroid biosynthetic process (GO:0006694)	1/65	0.337315	0.427288	0	0	2.47625	2.69104	TM7SF2
987	negative regulation of Wnt signaling pathway (GO:0030178)	2/191	0.339137	0.429161	0	0	1.67989	1.81656	PSMD8;APOE
988	ribosome biogenesis (GO:0042254)	2/192	0.341431	0.430846	0	0	1.67097	1.79564	SNU13;RPL23A
989	negative regulation of G2/M transition of mitotic cell cycle (GO:0010972)	1/66	0.341503	0.430846	0	0	2.43803	2.61941	PSMD8
990	positive regulation of T cell proliferation (GO:0042102)	1/66	0.341503	0.430846	0	0	2.43803	2.61941	VCAM1
991	cellular response to tumor necrosis factor (GO:0071356)	2/194	0.346011	0.436093	0	0	1.65339	1.75472	PSMD8;ILK
992	canonical Wnt signaling pathway (GO:0060070)	1/68	0.349802	0.439098	0	0	2.36501	2.48418	PLPP3
993	regulation of myeloid cell differentiation (GO:0045637)	1/68	0.349802	0.439098	0	0	2.36501	2.48418	H3C1
994	regulation of tyrosine phosphorylation of STAT protein (GO:0042509)	1/68	0.349802	0.439098	0	0	2.36501	2.48418	ARL2BP
995	interferon-gamma-mediated signaling pathway (GO:0060333)	1/68	0.349802	0.439098	0	0	2.36501	2.48418	VCAM1
996	cell chemotaxis (GO:0060326)	1/69	0.353912	0.442479	0	0	2.33012	2.42031	CORO1B
997	peptidyl-tyrosine phosphorylation (GO:0018108)	1/69	0.353912	0.442479	0	0	2.33012	2.42031	ABI2
998	synapse assembly (GO:0007416)	1/69	0.353912	0.442479	0	0	2.33012	2.42031	ADGRL3
999	positive regulation of protein transport (GO:0051222)	1/69	0.353912	0.442479	0	0	2.33012	2.42031	PCM1
1000	regulation of signal transduction (GO:0009966)	2/198	0.355142	0.443263	0	0	1.61932	1.67639	GRK6;ILK
1001	intracellular protein transport (GO:0006886)	3/336	0.355249	0.443263	0	0	1.43126	1.48126	TBC1D8B;TMED3;TMED4
1002	cellular response to light stimulus (GO:0071482)	1/70	0.357996	0.444913	0	0	2.29623	2.35876	PTPRK
1003	COPII-coated vesicle budding (GO:0090114)	1/70	0.357996	0.444913	0	0	2.29623	2.35876	PPP6R3
1004	establishment of protein localization to membrane (GO:0090150)	1/70	0.357996	0.444913	0	0	2.29623	2.35876	ZDHHC18
1005	wound healing (GO:0042060)	1/70	0.357996	0.444913	0	0	2.29623	2.35876	CORO1B
1006	cellular response to cytokine stimulus (GO:0071345)	4/482	0.361064	0.447287	0	0	1.33041	1.35528	VCAM1;PIK3CA;PTPN11;PRKACA
1007	ncRNA processing (GO:0034470)	2/201	0.36196	0.447287	0	0	1.59467	1.62053	SNU13;RPL23A
1008	regulation of G1/S transition of mitotic cell cycle (GO:2000045)	1/71	0.362055	0.447287	0	0	2.26331	2.29943	RDX
1009	regulation of hematopoietic stem cell differentiation (GO:1902036)	1/71	0.362055	0.447287	0	0	2.26331	2.29943	PSMD8
1010	regulation of TOR signaling (GO:0032006)	1/71	0.362055	0.447287	0	0	2.26331	2.29943	PIK3CA
1011	histone acetylation (GO:0016573)	1/71	0.362055	0.447287	0	0	2.26331	2.29943	ING3
1012	cell junction organization (GO:0034330)	1/72	0.366089	0.451377	0	0	2.23132	2.24221	ILK
1013	positive regulation of neurogenesis (GO:0050769)	1/72	0.366089	0.451377	0	0	2.23132	2.24221	NTRK2
1014	antigen processing and presentation of exogenous peptide antigen via MHC class I, TAP-dependent (GO:0002479)	1/73	0.370097	0.453632	0	0	2.20022	2.187	PSMD8
1015	regulation of actin filament-based process (GO:0032970)	1/73	0.370097	0.453632	0	0	2.20022	2.187	RAC1
1016	chromatin assembly (GO:0031497)	1/73	0.370097	0.453632	0	0	2.20022	2.187	H3C1
1017	neurotransmitter transport (GO:0006836)	1/73	0.370097	0.453632	0	0	2.20022	2.187	ATP1A2
1018	response to molecule of bacterial origin (GO:0002237)	1/73	0.370097	0.453632	0	0	2.20022	2.187	PRDX3
1019	transcription-coupled nucleotide-excision repair (GO:0006283)	1/73	0.370097	0.453632	0	0	2.20022	2.187	GPS1
1020	positive regulation of multicellular organismal process (GO:0051240)	3/345	0.370706	0.453861	0	0	1.39295	1.38229	PTPN11;APOE;MACROH2A2
1021	proteasomal protein catabolic process (GO:0010498)	2/205	0.37101	0.453861	0	0	1.56293	1.54968	PSMD8;APPBP2
1022	regulation of cytokine-mediated signaling pathway (GO:0001959)	1/74	0.37408	0.455385	0	0	2.16997	2.1337	PTPN11
1023	cellular response to amino acid starvation (GO:0034198)	1/74	0.37408	0.455385	0	0	2.16997	2.1337	ATP6V0D1
1024	NIK/NF-kappaB signaling (GO:0038061)	1/74	0.37408	0.455385	0	0	2.16997	2.1337	PSMD8
1025	regulation of stress fiber assembly (GO:0051492)	1/74	0.37408	0.455385	0	0	2.16997	2.1337	RAC1
1026	sphingolipid biosynthetic process (GO:0030148)	1/74	0.37408	0.455385	0	0	2.16997	2.1337	PLPP3
1027	regulation of hematopoietic progenitor cell differentiation (GO:1901532)	1/75	0.378038	0.457528	0	0	2.14054	2.08224	PSMD8
1028	fibroblast growth factor receptor signaling pathway (GO:0008543)	1/75	0.378038	0.457528	0	0	2.14054	2.08224	PTPN11
1029	regulation of transcription from RNA polymerase II promoter in response to hypoxia (GO:0061418)	1/75	0.378038	0.457528	0	0	2.14054	2.08224	PSMD8
1030	response to amino acid starvation (GO:1990928)	1/75	0.378038	0.457528	0	0	2.14054	2.08224	ATP6V0D1
1031	positive regulation of lymphocyte proliferation (GO:0050671)	1/75	0.378038	0.457528	0	0	2.14054	2.08224	VCAM1
1032	positive regulation of T cell activation (GO:0050870)	1/75	0.378038	0.457528	0	0	2.14054	2.08224	VCAM1
1033	mitotic cell cycle phase transition (GO:0044772)	2/209	0.38001	0.459174	0	0	1.53241	1.4827	PCM1;PRKACA
1034	regulation of BMP signaling pathway (GO:0030510)	1/76	0.381971	0.459174	0	0	2.11189	2.03251	FSTL1
1035	regulation of cell division (GO:0051302)	1/76	0.381971	0.459174	0	0	2.11189	2.03251	PIK3C3
1036	phospholipid metabolic process (GO:0006644)	1/76	0.381971	0.459174	0	0	2.11189	2.03251	PLPP3
1037	establishment of protein localization to organelle (GO:0072594)	1/76	0.381971	0.459174	0	0	2.11189	2.03251	RALA
1038	regulation of T cell proliferation (GO:0042129)	1/76	0.381971	0.459174	0	0	2.11189	2.03251	VCAM1
1039	positive regulation of interleukin-6 production (GO:0032755)	1/76	0.381971	0.459174	0	0	2.11189	2.03251	PTPN11
1040	purine ribonucleotide metabolic process (GO:0009150)	1/77	0.385879	0.461029	0	0	2.084	1.98445	NT5C2
1041	cellular response to UV (GO:0034644)	1/77	0.385879	0.461029	0	0	2.084	1.98445	PTPRK
1042	regulation of organelle assembly (GO:1902115)	1/77	0.385879	0.461029	0	0	2.084	1.98445	RDX
1043	phosphatidylcholine metabolic process (GO:0046470)	1/77	0.385879	0.461029	0	0	2.084	1.98445	MBOAT7
1044	positive regulation of tumor necrosis factor production (GO:0032760)	1/77	0.385879	0.461029	0	0	2.084	1.98445	PTPN11
1045	positive regulation of type I interferon production (GO:0032481)	1/77	0.385879	0.461029	0	0	2.084	1.98445	PTPN11
1046	ubiquitin-dependent protein catabolic process (GO:0006511)	3/354	0.386098	0.461029	0	0	1.35661	1.29104	PSMD8;APPBP2;ANAPC4
1047	negative regulation of inflammatory response (GO:0050728)	2/212	0.386725	0.461337	0	0	1.51029	1.43484	APOE;PRKACA
1048	gene expression (GO:0010467)	3/356	0.389508	0.463191	0	0	1.34879	1.27173	DNAJB11;TFIP11;RPL23A
1049	negative regulation of apoptotic signaling pathway (GO:2001234)	1/78	0.389763	0.463191	0	0	2.05683	1.93798	GHITM
1050	antigen processing and presentation of exogenous peptide antigen via MHC class I (GO:0042590)	1/78	0.389763	0.463191	0	0	2.05683	1.93798	PSMD8
1051	negative regulation of protein serine/threonine kinase activity (GO:0071901)	1/78	0.389763	0.463191	0	0	2.05683	1.93798	APOE
1052	negative regulation of cell cycle (GO:0045786)	1/80	0.397458	0.470991	0	0	2.00456	1.84954	PTPRK
1053	regulation of NIK/NF-kappaB signaling (GO:1901222)	1/80	0.397458	0.470991	0	0	2.00456	1.84954	ILK
1054	positive regulation of cell adhesion (GO:0045785)	1/80	0.397458	0.470991	0	0	2.00456	1.84954	RAC1
1055	negative regulation of protein modification process (GO:0031400)	1/81	0.401269	0.474607	0	0	1.9794	1.80744	PLPP3
1056	positive regulation of tumor necrosis factor superfamily cytokine production (GO:1903557)	1/81	0.401269	0.474607	0	0	1.9794	1.80744	PTPN11
1057	cellular response to lipid (GO:0071396)	2/219	0.40227	0.475203	0	0	1.46105	1.33048	H2AZ1;ATP1A2
1058	positive regulation of nucleic acid-templated transcription (GO:1903508)	4/511	0.402534	0.475203	0	0	1.25243	1.13968	TFAM;ILK;APOE;MRPL12
1059	positive regulation of protein ubiquitination (GO:0031398)	1/82	0.405056	0.477729	0	0	1.95486	1.76667	BMI1
1060	transcription, DNA-templated (GO:0006351)	2/221	0.406678	0.479189	0	0	1.44756	1.30242	TFAM;MRPL12
1061	regulation of osteoblast differentiation (GO:0045667)	1/83	0.40882	0.480806	0	0	1.93093	1.72718	PRKACA
1062	glycoprotein biosynthetic process (GO:0009101)	1/83	0.40882	0.480806	0	0	1.93093	1.72718	DAD1
1063	regulation of cytokinesis (GO:0032465)	1/84	0.41256	0.483384	0	0	1.90757	1.68891	PIK3C3
1064	nuclear export (GO:0051168)	1/84	0.41256	0.483384	0	0	1.90757	1.68891	WASHC4
1065	lymphocyte differentiation (GO:0030098)	1/84	0.41256	0.483384	0	0	1.90757	1.68891	VCAM1
1066	vascular transport (GO:0010232)	1/84	0.41256	0.483384	0	0	1.90757	1.68891	ATP1A2
1067	negative regulation of defense response (GO:0031348)	1/85	0.416276	0.48637	0	0	1.88476	1.65182	APOE
1068	B cell activation (GO:0042113)	1/85	0.416276	0.48637	0	0	1.88476	1.65182	VCAM1
1069	G1/S transition of mitotic cell cycle (GO:0000082)	1/85	0.416276	0.48637	0	0	1.88476	1.65182	TYMS
1070	regulation of neuron death (GO:1901214)	1/86	0.41997	0.489312	0	0	1.86249	1.61585	LANCL1
1071	regulation of Ras protein signal transduction (GO:0046578)	1/86	0.41997	0.489312	0	0	1.86249	1.61585	RDX
1072	transport across blood-brain barrier (GO:0150104)	1/86	0.41997	0.489312	0	0	1.86249	1.61585	ATP1A2
1073	ERAD pathway (GO:0036503)	1/87	0.42364	0.492668	0	0	1.84074	1.58096	UGGT1
1074	regulation of transcription from RNA polymerase II promoter in response to stress (GO:0043618)	1/87	0.42364	0.492668	0	0	1.84074	1.58096	PSMD8
1075	retrograde transport, endosome to Golgi (GO:0042147)	1/88	0.427286	0.495525	0	0	1.81949	1.54712	VTI1A
1076	sensory perception of mechanical stimulus (GO:0050954)	1/88	0.427286	0.495525	0	0	1.81949	1.54712	PDZD7
1077	metal ion transport (GO:0030001)	1/88	0.427286	0.495525	0	0	1.81949	1.54712	TUSC3
1078	regulation of autophagy (GO:0010506)	2/231	0.42848	0.496448	0	0	1.38365	1.17266	PRKACA;ATP6V0D1
1079	regulation of cation channel activity (GO:2001257)	1/89	0.430911	0.496501	0	0	1.79873	1.51427	PRKACA
1080	SCF-dependent proteasomal ubiquitin-dependent protein catabolic process (GO:0031146)	1/89	0.430911	0.496501	0	0	1.79873	1.51427	PSMD8
1081	second-messenger-mediated signaling (GO:0019932)	1/89	0.430911	0.496501	0	0	1.79873	1.51427	APOE
1082	transforming growth factor beta receptor signaling pathway (GO:0007179)	1/89	0.430911	0.496501	0	0	1.79873	1.51427	PTPRK
1083	mitochondrial translational elongation (GO:0070125)	1/89	0.430911	0.496501	0	0	1.79873	1.51427	MRPL12
1084	mitochondrial translational termination (GO:0070126)	1/89	0.430911	0.496501	0	0	1.79873	1.51427	MRPL12
1085	cellular amino acid catabolic process (GO:0009063)	1/90	0.434512	0.49881	0	0	1.77843	1.48238	ECHS1
1086	positive regulation of binding (GO:0051099)	1/90	0.434512	0.49881	0	0	1.77843	1.48238	APOE
1087	sodium ion transport (GO:0006814)	1/90	0.434512	0.49881	0	0	1.77843	1.48238	ATP1A2
1088	SRP-dependent cotranslational protein targeting to membrane (GO:0006614)	1/90	0.434512	0.49881	0	0	1.77843	1.48238	RPL23A
1089	positive regulation of macromolecule metabolic process (GO:0010604)	3/384	0.436687	0.500846	0	0	1.24787	1.03391	NTRK2;RNF207;RDX
1090	regulation of stem cell differentiation (GO:2000736)	1/91	0.43809	0.501076	0	0	1.75858	1.45141	PSMD8
1091	sensory perception of sound (GO:0007605)	1/91	0.43809	0.501076	0	0	1.75858	1.45141	PDZD7
1092	toll-like receptor signaling pathway (GO:0002224)	1/91	0.43809	0.501076	0	0	1.75858	1.45141	PIK3C3
1093	negative regulation of mitotic cell cycle phase transition (GO:1901991)	1/92	0.441647	0.502841	0	0	1.73916	1.42132	PSMD8
1094	regulation of endothelial cell proliferation (GO:0001936)	1/92	0.441647	0.502841	0	0	1.73916	1.42132	APOE
1095	cellular response to fibroblast growth factor stimulus (GO:0044344)	1/92	0.441647	0.502841	0	0	1.73916	1.42132	PTPN11
1096	regulation of peptidyl-tyrosine phosphorylation (GO:0050730)	1/92	0.441647	0.502841	0	0	1.73916	1.42132	PTPN11
1097	Wnt signaling pathway (GO:0016055)	1/92	0.441647	0.502841	0	0	1.73916	1.42132	PLPP3
1098	cytoplasmic translation (GO:0002181)	1/93	0.445181	0.506403	0	0	1.72017	1.39209	RPL23A
1099	axonogenesis (GO:0007409)	2/240	0.447742	0.507624	0	0	1.33071	1.06928	PIK3CA;PTPN11
1100	negative regulation of cell death (GO:0060548)	1/94	0.448692	0.507624	0	0	1.70159	1.36369	TMEM109
1101	negative regulation of MAPK cascade (GO:0043409)	1/94	0.448692	0.507624	0	0	1.70159	1.36369	APOE
1102	nucleosome organization (GO:0034728)	1/94	0.448692	0.507624	0	0	1.70159	1.36369	H3C1
1103	positive regulation of epithelial cell migration (GO:0010634)	1/94	0.448692	0.507624	0	0	1.70159	1.36369	RAC1
1104	interleukin-1-mediated signaling pathway (GO:0070498)	1/94	0.448692	0.507624	0	0	1.70159	1.36369	PSMD8
1105	membrane organization (GO:0061024)	2/242	0.451974	0.510874	0	0	1.31949	1.04785	SCARB2;SYP
1106	negative regulation of cellular macromolecule biosynthetic process (GO:2000113)	4/547	0.453324	0.511937	0	0	1.16723	0.923447	BASP1;PTPRK;TYMS;PEX14
1107	regulation of vesicle-mediated transport (GO:0060627)	1/96	0.45565	0.513634	0	0	1.6656	1.30921	RALA
1108	translational termination (GO:0006415)	1/96	0.45565	0.513634	0	0	1.6656	1.30921	MRPL12
1109	anterograde trans-synaptic signaling (GO:0098916)	2/244	0.456188	0.513777	0	0	1.30845	1.02694	SYPL1;PRKACA
1110	regulation of MAP kinase activity (GO:0043405)	1/97	0.459096	0.516586	0	0	1.64817	1.28309	APOE
1111	positive regulation of DNA-binding transcription factor activity (GO:0051091)	2/246	0.460383	0.517568	0	0	1.29759	1.00654	PRDX3;PLPP3
1112	RNA splicing (GO:0008380)	1/98	0.46252	0.519503	0	0	1.63109	1.25768	LSM6
1113	response to UV (GO:0009411)	1/99	0.465923	0.522855	0	0	1.61437	1.23295	PTPRK
1114	positive regulation of signal transduction (GO:0009967)	2/252	0.472856	0.530159	0	0	1.26606	0.948237	ILK;PTPN11
1115	regulation of cell death (GO:0010941)	1/102	0.476003	0.532298	0	0	1.56618	1.16262	TMEM109
1116	positive regulation of cellular protein metabolic process (GO:0032270)	1/102	0.476003	0.532298	0	0	1.56618	1.16262	RDX
1117	regulation of cell migration (GO:0030334)	3/408	0.476042	0.532298	0	0	1.17248	0.87027	RDX;PTPRK;RAC1
1118	protein targeting to ER (GO:0045047)	1/103	0.479321	0.535485	0	0	1.55075	1.14039	RPL23A
1119	cellular metal ion homeostasis (GO:0006875)	1/104	0.482619	0.538206	0	0	1.53561	1.11874	ATP1A2
1120	translational elongation (GO:0006414)	1/104	0.482619	0.538206	0	0	1.53561	1.11874	MRPL12
1121	activation of GTPase activity (GO:0090630)	1/105	0.485895	0.540412	0	0	1.52077	1.09763	TBC1D8B
1122	nucleotide-excision repair (GO:0006289)	1/105	0.485895	0.540412	0	0	1.52077	1.09763	GPS1
1123	mitochondrial translation (GO:0032543)	1/105	0.485895	0.540412	0	0	1.52077	1.09763	MRPL12
1124	protein processing (GO:0016485)	1/106	0.489151	0.542103	0	0	1.50621	1.07707	ZMPSTE24
1125	cellular response to peptide hormone stimulus (GO:0071375)	1/106	0.489151	0.542103	0	0	1.50621	1.07707	PRKACA
1126	peptidyl-lysine modification (GO:0018205)	1/106	0.489151	0.542103	0	0	1.50621	1.07707	NNAT
1127	protein localization to nucleus (GO:0034504)	1/106	0.489151	0.542103	0	0	1.50621	1.07707	ARL2BP
1128	cellular protein metabolic process (GO:0044267)	3/417	0.490482	0.543096	0	0	1.14646	0.816699	RPL23A;APOE;FSTL1
1129	lipid transport (GO:0006869)	1/109	0.498797	0.551325	0	0	1.46415	1.0184	APOE
1130	modulation of chemical synaptic transmission (GO:0050804)	1/109	0.498797	0.551325	0	0	1.46415	1.0184	ATP1A2
1131	regulation of interleukin-6 production (GO:0032675)	1/110	0.501972	0.553854	0	0	1.45064	0.9998	PTPN11
1132	response to endoplasmic reticulum stress (GO:0034976)	1/110	0.501972	0.553854	0	0	1.45064	0.9998	TMX1
1133	protein-containing complex assembly (GO:0065003)	2/267	0.503274	0.554801	0	0	1.19349	0.819473	PPP6R3;PEX14
1134	cellular divalent inorganic cation homeostasis (GO:0072503)	1/111	0.505127	0.556352	0	0	1.43738	0.981655	SLC39A7
1135	protein-containing complex subunit organization (GO:0043933)	1/112	0.508262	0.558819	0	0	1.42436	0.963949	PEX14
1136	regulation of cytoskeleton organization (GO:0051493)	1/112	0.508262	0.558819	0	0	1.42436	0.963949	RAC1
1137	nuclear-transcribed mRNA catabolic process, nonsense-mediated decay (GO:0000184)	1/113	0.511377	0.56175	0	0	1.41157	0.946668	RPL23A
1138	activation of protein kinase activity (GO:0032147)	1/114	0.514473	0.562184	0	0	1.39901	0.929799	PRKACA
1139	negative regulation of cell motility (GO:2000146)	1/114	0.514473	0.562184	0	0	1.39901	0.929799	PTPRK
1140	cellular response to transforming growth factor beta stimulus (GO:0071560)	1/114	0.514473	0.562184	0	0	1.39901	0.929799	PTPRK
1141	positive regulation of cellular component organization (GO:0051130)	1/114	0.514473	0.562184	0	0	1.39901	0.929799	APOE
1142	response to lipid (GO:0033993)	1/114	0.514473	0.562184	0	0	1.39901	0.929799	PRDX3
1143	positive regulation of kinase activity (GO:0033674)	1/114	0.514473	0.562184	0	0	1.39901	0.929799	NTRK2
1144	positive regulation of protein metabolic process (GO:0051247)	1/115	0.517549	0.565051	0	0	1.38667	0.913329	APOE
1145	ion transport (GO:0006811)	1/116	0.520606	0.56731	0	0	1.37454	0.897246	SLC9A7
1146	sphingolipid metabolic process (GO:0006665)	1/116	0.520606	0.56731	0	0	1.37454	0.897246	PLPP3
1147	protein modification by small protein removal (GO:0070646)	2/276	0.520981	0.56731	0	0	1.15376	0.752297	PSMD8;GPS1
1148	DNA metabolic process (GO:0006259)	2/277	0.522922	0.568928	0	0	1.1495	0.745248	TYMS;DCTPP1
1149	regulation of gene expression (GO:0010468)	7/1079	0.523491	0.569051	0	0	1.03172	0.667764	NTRK2;RNF207;RDX;H3C1;APOE;PUM1;BMI1
1150	adenylate cyclase-activating G protein-coupled receptor signaling pathway (GO:0007189)	1/118	0.526663	0.571008	0	0	1.35091	0.866194	ADGRL3
1151	negative regulation of response to external stimulus (GO:0032102)	1/118	0.526663	0.571008	0	0	1.35091	0.866194	APOE
1152	positive regulation of protein-containing complex assembly (GO:0031334)	1/118	0.526663	0.571008	0	0	1.35091	0.866194	TPPP3
1153	cellular response to interferon-gamma (GO:0071346)	1/121	0.535605	0.5802	0	0	1.31693	0.822237	VCAM1
1154	regulation of anatomical structure morphogenesis (GO:0022603)	1/123	0.541474	0.585542	0	0	1.29521	0.794562	ABI2
1155	cellular response to organic substance (GO:0071310)	1/123	0.541474	0.585542	0	0	1.29521	0.794562	PTPN11
1156	defense response to symbiont (GO:0140546)	1/124	0.54438	0.587667	0	0	1.28462	0.781185	SERINC3
1157	regulation of tumor necrosis factor production (GO:0032680)	1/124	0.54438	0.587667	0	0	1.28462	0.781185	PTPN11
1158	regulation of phosphorylation (GO:0042325)	1/125	0.547269	0.589766	0	0	1.27419	0.768103	ILK
1159	regulation of protein secretion (GO:0050708)	1/125	0.547269	0.589766	0	0	1.27419	0.768103	APOE
1160	synapse organization (GO:0050808)	1/126	0.550139	0.592348	0	0	1.26394	0.755309	ADGRL3
1161	negative regulation of transcription, DNA-templated (GO:0045892)	6/948	0.554179	0.596184	0	0	1.00488	0.593151	NCOA5;BASP1;PTPRK;MACROH2A2;BMI1;PEX14
1162	cellular response to insulin stimulus (GO:0032869)	1/129	0.558641	0.599951	0	0	1.23412	0.718566	ATP6V0D1
1163	DNA-dependent DNA replication (GO:0006261)	1/129	0.558641	0.599951	0	0	1.23412	0.718566	PSMD8
1164	regulation of response to external stimulus (GO:0032101)	1/130	0.56144	0.602439	0	0	1.2245	0.706841	ZMPSTE24
1165	negative regulation of nucleic acid-templated transcription (GO:1903507)	3/464	0.562536	0.603096	0	0	1.02709	0.590885	BASP1;PTPRK;PEX14
1166	cellular response to hypoxia (GO:0071456)	1/131	0.564221	0.604384	0	0	1.21502	0.695365	PSMD8
1167	extracellular matrix organization (GO:0030198)	2/300	0.566118	0.605896	0	0	1.05954	0.602827	VCAM1;HAS1
1168	regulation of cell adhesion (GO:0030155)	1/133	0.569731	0.60768	0	0	1.19648	0.673132	PTPN11
1169	defense response to virus (GO:0051607)	1/133	0.569731	0.60768	0	0	1.19648	0.673132	SERINC3
1170	RNA metabolic process (GO:0016070)	1/133	0.569731	0.60768	0	0	1.19648	0.673132	TFIP11
1171	transmembrane receptor protein serine/threonine kinase signaling pathway (GO:0007178)	1/133	0.569731	0.60768	0	0	1.19648	0.673132	PTPRK
1172	MAPK cascade (GO:0000165)	2/303	0.571543	0.609093	0	0	1.04882	0.586724	PSMD8;PIK3CA
1173	positive regulation of cell population proliferation (GO:0008284)	3/474	0.577066	0.613215	0	0	1.00476	0.552417	PRDX3;NTRK2;BMI1
1174	protein localization to plasma membrane (GO:0072659)	1/136	0.577866	0.613215	0	0	1.16972	0.64149	RDX
1175	negative regulation of inflammatory response to antigenic stimulus (GO:0002862)	1/136	0.577866	0.613215	0	0	1.16972	0.64149	PRKACA
1176	cellular calcium ion homeostasis (GO:0006874)	1/136	0.577866	0.613215	0	0	1.16972	0.64149	PRKACA
1177	ribonucleoprotein complex assembly (GO:0022618)	1/136	0.577866	0.613215	0	0	1.16972	0.64149	RPL23A
1178	regulation of inflammatory response to antigenic stimulus (GO:0002861)	1/137	0.580543	0.615534	0	0	1.16106	0.631373	PRKACA
1179	positive regulation of response to external stimulus (GO:0032103)	1/139	0.585848	0.620631	0	0	1.14412	0.611753	PUM1
1180	positive regulation of gene expression (GO:0010628)	3/482	0.588475	0.621833	0	0	0.987576	0.523633	NTRK2;RNF207;RDX
1181	enzyme linked receptor protein signaling pathway (GO:0007167)	1/140	0.588476	0.621833	0	0	1.13583	0.602238	NTRK2
1182	protein localization to cell periphery (GO:1990778)	1/140	0.588476	0.621833	0	0	1.13583	0.602238	RDX
1183	regulation of small GTPase mediated signal transduction (GO:0051056)	1/141	0.591086	0.624063	0	0	1.12766	0.592914	RAC1
1184	chromatin organization (GO:0006325)	1/142	0.593681	0.626273	0	0	1.1196	0.583776	H3C1
1185	negative regulation of DNA-binding transcription factor activity (GO:0043433)	1/143	0.596259	0.627403	0	0	1.11166	0.574818	PEX14
1186	nitrogen compound transport (GO:0071705)	1/143	0.596259	0.627403	0	0	1.11166	0.574818	SCARB2
1187	monocarboxylic acid metabolic process (GO:0032787)	1/143	0.596259	0.627403	0	0	1.11166	0.574818	PCCA
1188	response to cytokine (GO:0034097)	1/150	0.613857	0.645377	0	0	1.05906	0.516814	PTPN11
1189	negative regulation of protein phosphorylation (GO:0001933)	1/152	0.618744	0.649967	0	0	1.04493	0.501632	PLPP3
1190	cellular response to interleukin-1 (GO:0071347)	1/155	0.625959	0.656442	0	0	1.02442	0.479908	PSMD8
1191	positive regulation of NF-kappaB transcription factor activity (GO:0051092)	1/155	0.625959	0.656442	0	0	1.02442	0.479908	PRDX3
1192	regulation of cell differentiation (GO:0045595)	1/156	0.628334	0.65838	0	0	1.01775	0.472934	PRKACA
1193	response to lipopolysaccharide (GO:0032496)	1/159	0.635369	0.664636	0	0	0.998278	0.452769	PRDX3
1194	protein autophosphorylation (GO:0046777)	1/159	0.635369	0.664636	0	0	0.998278	0.452769	NTRK2
1195	peptide biosynthetic process (GO:0043043)	1/162	0.642272	0.671295	0	0	0.979528	0.433679	RPL23A
1196	protein ubiquitination (GO:0016567)	3/525	0.64638	0.6749	0	0	0.904215	0.394571	PSMD8;DZIP3;PEX14
1197	heart development (GO:0007507)	1/164	0.646802	0.6749	0	0	0.967411	0.421516	PTPN11
1198	adenylate cyclase-modulating G protein-coupled receptor signaling pathway (GO:0007188)	1/165	0.649045	0.676676	0	0	0.961463	0.415595	ADGRL3
1199	regulation of MAPK cascade (GO:0043408)	1/166	0.651275	0.678434	0	0	0.955588	0.409779	NTRK2
1200	cellular protein-containing complex assembly (GO:0034622)	1/168	0.655692	0.681897	0	0	0.944048	0.398449	COX7A2
1201	DNA-templated transcription, initiation (GO:0006352)	1/168	0.655692	0.681897	0	0	0.944048	0.398449	TFAM
1202	neuron projection development (GO:0031175)	1/171	0.662213	0.686963	0	0	0.927247	0.382182	APOE
1203	nuclear-transcribed mRNA catabolic process (GO:0000956)	1/171	0.662213	0.686963	0	0	0.927247	0.382182	RPL23A
1204	positive regulation of I-kappaB kinase/NF-kappaB signaling (GO:0043123)	1/171	0.662213	0.686963	0	0	0.927247	0.382182	TMED4
1205	cation transport (GO:0006812)	1/174	0.668612	0.692451	0	0	0.911029	0.366737	ATP1A2
1206	neuron differentiation (GO:0030182)	1/174	0.668612	0.692451	0	0	0.911029	0.366737	NTRK2
1207	negative regulation of immune response (GO:0050777)	1/178	0.676956	0.699933	0	0	0.89026	0.347333	PRKACA
1208	regulation of translation (GO:0006417)	1/178	0.676956	0.699933	0	0	0.89026	0.347333	TYMS
1209	protein stabilization (GO:0050821)	1/179	0.67901	0.701475	0	0	0.885213	0.342684	PLPP3
1210	regulated exocytosis (GO:0045055)	1/180	0.68105	0.703002	0	0	0.880223	0.338111	SYNGR3
1211	negative regulation of cytokine production (GO:0001818)	1/182	0.685093	0.70659	0	0	0.870409	0.329189	RAC1
1212	regulation of apoptotic process (GO:0042981)	4/742	0.692161	0.713292	0	0	0.850149	0.312801	PRDX3;ING3;LANCL1;FSTL1
1213	negative regulation of cell population proliferation (GO:0008285)	2/379	0.692733	0.713293	0	0	0.834132	0.306218	FTH1;PTPRK
1214	negative regulation of programmed cell death (GO:0043069)	2/381	0.695508	0.715549	0	0	0.829645	0.301254	PRDX3;FSTL1
1215	negative regulation of cellular process (GO:0048523)	3/566	0.696071	0.715549	0	0	0.83659	0.3031	FTH1;TMEM109;PTPRK
1216	negative regulation of cell differentiation (GO:0045596)	1/191	0.702664	0.721733	0	0	0.8288	0.292464	PTPN11
1217	negative regulation of macromolecule metabolic process (GO:0010605)	1/194	0.708302	0.726926	0	0	0.815793	0.281355	APOE
1218	protein localization to membrane (GO:0072657)	1/195	0.710158	0.728232	0	0	0.811546	0.277767	RDX
1219	regulation of cell population proliferation (GO:0042127)	4/764	0.713951	0.731522	0	0	0.82459	0.277838	PRDX3;NTRK2;FTH1;PTPRK
1220	modification-dependent protein catabolic process (GO:0019941)	1/201	0.721048	0.738188	0	0	0.78696	0.257375	ANAPC4
1221	regulation of inflammatory response (GO:0050727)	1/206	0.729813	0.746549	0	0	0.767571	0.241759	APOE
1222	positive regulation of GTPase activity (GO:0043547)	1/214	0.743272	0.759073	0	0	0.738441	0.219091	TBC1D8B
1223	translation (GO:0006412)	1/214	0.743272	0.759073	0	0	0.738441	0.219091	RPL23A
1224	extracellular structure organization (GO:0043062)	1/216	0.746531	0.761779	0	0	0.731498	0.21383	VCAM1
1225	regulation of cell growth (GO:0001558)	1/217	0.748146	0.762181	0	0	0.728074	0.211256	TMEM97
1226	external encapsulating structure organization (GO:0045229)	1/217	0.748146	0.762181	0	0	0.728074	0.211256	VCAM1
1227	positive regulation of cell motility (GO:2000147)	1/221	0.754501	0.768029	0	0	0.714691	0.201327	RDX
1228	positive regulation of cellular process (GO:0048522)	3/625	0.758149	0.771114	0	0	0.754921	0.209019	PRDX3;NTRK2;RAC1
1229	regulation of I-kappaB kinase/NF-kappaB signaling (GO:0043122)	1/224	0.759163	0.771518	0	0	0.704969	0.194246	TMED4
1230	regulation of intracellular signal transduction (GO:1902531)	2/437	0.765167	0.776987	0	0	0.720764	0.19292	NTRK2;RAC1
1231	inflammatory response (GO:0006954)	1/230	0.768226	0.779459	0	0	0.686288	0.180955	RAC1
1232	apoptotic process (GO:0006915)	1/231	0.769703	0.780324	0	0	0.68327	0.178846	PIK3CA
1233	nervous system development (GO:0007399)	2/447	0.776056	0.786126	0	0	0.704204	0.178538	MARCKSL1;ADGRL3
1234	negative regulation of transcription by RNA polymerase II (GO:0000122)	3/684	0.809687	0.819043	0	0	0.687404	0.145116	NCOA5;MACROH2A2;BMI1
1235	neutrophil degranulation (GO:0043312)	2/481	0.809863	0.819043	0	0	0.653074	0.137727	FTH1;RAC1
1236	neutrophil activation involved in immune response (GO:0002283)	2/485	0.813529	0.822085	0	0	0.647532	0.133634	FTH1;RAC1
1237	neutrophil mediated immunity (GO:0002446)	2/488	0.816237	0.824155	0	0	0.643436	0.13065	FTH1;RAC1
1238	protein deubiquitination (GO:0016579)	1/267	0.817092	0.824352	0	0	0.589714	0.119124	PSMD8
1239	positive regulation of cell migration (GO:0030335)	1/269	0.819421	0.826034	0	0	0.585254	0.116558	RDX
1240	positive regulation of programmed cell death (GO:0043068)	1/286	0.838061	0.844144	0	0	0.549867	0.0971418	ING3
1241	proteolysis (GO:0006508)	1/287	0.839096	0.844505	0	0	0.547916	0.096121	ZMPSTE24
1242	innate immune response (GO:0045087)	1/302	0.853856	0.858669	0	0	0.520213	0.0821897	SERINC3
1243	positive regulation of apoptotic process (GO:0043065)	1/310	0.861171	0.865328	0	0	0.506537	0.0757083	ING3
1244	positive regulation of transcription, DNA-templated (GO:0045893)	5/1183	0.872999	0.876508	0	0	0.655825	0.0890748	H2AZ1;TFAM;ILK;APOE;MRPL12
1245	positive regulation of cytokine production (GO:0001819)	1/335	0.881767	0.8846	0	0	0.468024	0.0588901	PTPN11
1246	regulation of transcription, DNA-templated (GO:0006355)	10/2244	0.910949	0.913142	0	0	0.680703	0.0634883	BASP1;ZNF182;TFAM;ILK;APOE;PTPRK;PKN1;MRPL12;TYMS;PEX14
1247	protein modification by small protein conjugation (GO:0032446)	1/409	0.926586	0.928072	0	0	0.381686	0.0291028	PEX14
1248	regulation of transcription by RNA polymerase II (GO:0006357)	7/2206	0.988854	0.989646	0	0	0.472808	0.00529959	H2AZ1;NCOA5;ZNF182;APOE;PKN1;MACROH2A2;BMI1
1249	positive regulation of transcription by RNA polymerase II (GO:0045944)	1/908	0.997183	0.997183	0	0	0.167294	0.000471875	H2AZ1
1250	protein targeting to ER (GO:0045047)	27/103	8.92105e-20	8.68934e-17	0	0	13.7821	604.527	RPL30;RPL10;RPL31;RPL7;RPS14;RPS16;RPL18A;RPS19;RPS18;RPL36;SEC62;RPS27A;RPL39;RPS13;RPL19;RPS9;RPL21;SGTB;RPS8;RPL35A;RPS25;RPS28;RPS29;RPL27A;RPL24;RPL27;RPS20
1251	nuclear-transcribed mRNA catabolic process, nonsense-mediated decay (GO:0000184)	28/113	9.66241e-20	8.68934e-17	0	0	12.7989	560.379	RPL30;RPL10;RPL31;SMG9;RPL7;RPS14;RPS16;RPL18A;RPS19;RPS18;RPL36;RPS27A;RPL39;RPS13;RPL19;UPF2;RPS9;RPL21;RPS8;NCBP2;RPL35A;RPS25;RPS28;RPS29;RPL27A;RPL24;RPL27;RPS20
1252	cotranslational protein targeting to membrane (GO:0006613)	26/94	9.74142e-20	8.68934e-17	0	0	14.8095	648.29	RPL30;RPL10;RPL31;RPL7;RPS14;RPS16;RPL18A;RPS19;RPS18;RPL36;SEC62;RPS27A;RPL39;RPS13;RPL19;RPS9;RPL21;RPS8;RPL35A;RPS25;RPS28;RPS29;RPL27A;RPL24;RPL27;RPS20
1253	SRP-dependent cotranslational protein targeting to membrane (GO:0006614)	25/90	4.45365e-19	2.97949e-16	0	0	14.8698	628.327	RPL30;RPL10;RPL31;RPL7;RPS14;RPS16;RPL18A;RPS19;RPS18;RPL36;RPS27A;RPL39;RPS13;RPL19;RPS9;RPL21;RPS8;RPL35A;RPS25;RPS28;RPS29;RPL27A;RPL24;RPL27;RPS20
1254	cytoplasmic translation (GO:0002181)	25/93	1.07158e-18	5.73511e-16	0	0	14.2115	588.036	RPL30;RPL10;RPL31;RPL7;RPS14;RPS16;RPL18A;RPS19;RPS18;RPL36;RPS27A;RPL39;RPS13;RPL19;RPS9;RPL21;RPS8;RPL35A;RPS25;RPS28;RPS29;RPL27A;RPL24;RPL27;RPS20
1255	nuclear-transcribed mRNA catabolic process (GO:0000956)	32/171	1.89468e-18	8.45028e-16	0	0	8.9919	366.937	RPL30;DDX5;RPL10;RPL31;SMG9;RPL7;RPS14;RPS16;RPL18A;RPS19;RPS18;RPL36;RPS27A;RPL39;RPS13;DIS3L2;RPL19;UPF2;RPS9;RPL21;RPS8;NCBP2;RPL35A;RPS25;RPS28;RPS29;THRAP3;CNOT2;RPL27A;RPL24;RPL27;RPS20
1256	gene expression (GO:0010467)	43/356	7.11677e-17	2.72064e-14	0	0	5.43844	202.209	MRPS17;RPL30;MRPS15;RPL10;RPL31;POLDIP3;SRSF1;ELAVL4;RPL7;RPS14;RPS16;RPL18A;RPS19;RPS18;POLR2C;RPL36;EPC1;RPS27A;RPL39;RPS13;RPL19;DDX17;UPF2;CPSF4;RPS9;RPL21;RPS8;NCBP2;RPL35A;THOC3;MRPS7;WDR33;RPS25;RPS28;RPS29;RPL27A;SRSF2;RPL24;RPL27;RPS20;SRSF6;SRSF7;NUP58
1257	translation (GO:0006412)	33/214	2.3562e-16	7.88149e-14	0	0	7.12009	256.212	MRPS17;RPL30;MRPS15;RPL10;RPL31;GFM2;MRPS34;RPL7;RPS14;RPS16;RPL18A;RPS19;RPS18;RPL36;RPS27A;RPL39;RPS13;RPL19;RPS9;NDUFA7;RPL21;RPS8;RPL35A;MRPS7;QRSL1;RPS25;RPS28;RPS29;EEF1D;RPL27A;RPL24;RPL27;RPS20
1258	peptide biosynthetic process (GO:0043043)	29/162	2.69224e-16	8.00493e-14	0	0	8.46786	303.581	MRPS17;RPL30;MRPS15;RPL10;RPL31;RPL7;RPS14;RPS16;RPL18A;RPS19;RPS18;RPL36;RPS27A;RPL39;RPS13;RPL19;RPS9;GGT7;RPL21;RPS8;RPL35A;MRPS7;RPS25;RPS28;RPS29;RPL27A;RPL24;RPL27;RPS20
1259	rRNA processing (GO:0006364)	27/173	9.63022e-14	2.57705e-11	0	0	7.14834	214.245	POP5;RPL30;DDX27;RPL10;RPL31;NVL;NOP2;RPL7;FBL;RPS14;RPS16;MRPL1;RPL18A;RPS19;RPL36;RRP12;RPL39;RPL19;RPS9;RPL21;RPL35A;RPS25;RPS28;EIF6;RPL27A;RPL24;RPL27
1260	ncRNA processing (GO:0034470)	28/201	6.08432e-13	1.48015e-10	0	0	6.25992	176.078	POP5;RPL30;DDX27;RPL10;RPL31;NVL;RPL7;RPS14;FBL;RPS16;RPL18A;RPS19;RPL36;RRP12;RPL39;RPL19;SMAD2;RPS9;RPL21;INTS1;RPL35A;RPS25;RPS28;PRKRA;RPL27A;INTS5;RPL24;RPL27
1261	rRNA metabolic process (GO:0016072)	25/162	1.04123e-12	2.32194e-10	0	0	7.02882	193.929	TRIR;POP5;RPL30;DDX27;RPL10;RPL31;NVL;RPL7;FBL;RPS14;RPS16;RPL18A;RPS19;RPL36;RRP12;RPL39;RPL19;RPS9;RPL21;RPL35A;RPS25;RPS28;RPL27A;RPL24;RPL27
1262	ribosome biogenesis (GO:0042254)	26/192	7.96007e-12	1.63855e-09	0	0	6.0359	154.257	POP5;RPL30;DDX27;RPL10;RPL31;NVL;RPL7;FBL;RPS14;RPS16;RPL18A;RPS19;RPL36;RRP12;GLUL;RPL39;RPL19;RPS9;RPL21;RPL35A;RPS25;RPS28;EIF6;RPL27A;RPL24;RPL27
1263	cellular protein metabolic process (GO:0044267)	38/417	3.18957e-11	6.09663e-09	0	0	3.91501	94.62	MRPS17;RPL30;MRPS15;RPL10;RPL31;PRKCSH;RPL7;RPS14;NCSTN;RPS16;PPP4R2;RPL18A;RPS19;RPS18;RPL36;RPS27A;RPL39;RPS13;RPL19;RPS9;YES1;UBE2I;RPL21;RPS8;APOA1;RPL35A;ADAM10;MRPS7;RABGGTA;RPS25;RPS28;TF;RCN1;RPS29;RPL27A;RPL24;RPL27;RPS20
1264	cellular macromolecule biosynthetic process (GO:0034645)	32/314	6.92559e-11	1.23552e-08	0	0	4.3994	102.916	MRPS17;RPL30;FEN1;MRPS15;RPL10;RPL31;RPL7;RPS14;RPS16;RPL18A;RPS19;RPS18;POLR2C;RPL36;EPC1;RPS27A;RPL39;RPS13;RPL19;RPS9;RPL21;RPS8;RPL35A;MRPS7;RPS25;RPS28;RPS29;EEF1D;RPL27A;RPL24;RPL27;RPS20
1265	mRNA processing (GO:0006397)	29/300	1.8843e-09	3.1515e-07	0	0	4.12616	82.8933	RAMAC;DBR1;DDX5;POLDIP3;SRSF1;CWC27;SNRNP70;POLR2C;PCBP2;SNRPD3;SRSF10;CPSF4;HNRNPA3;PPIL1;CPSF6;NCBP2;BUD31;THOC3;GTF2F1;CRNKL1;GTF2F2;LSM4;WDR33;SFPQ;PHF5A;SRSF2;SNRPC;SRSF6;SRSF7
1266	RNA splicing, via transesterification reactions with bulged adenosine as nucleophile (GO:0000377)	25/251	1.37005e-08	2.15663e-06	0	0	4.24122	76.7908	DBR1;DDX5;SRSF1;CWC27;SNRNP70;POLR2C;PCBP2;SNRPD3;SRSF10;CPSF4;HNRNPA3;PPIL1;NCBP2;BUD31;GTF2F1;CRNKL1;GTF2F2;LSM4;WDR33;SFPQ;PHF5A;SRSF2;SNRPC;SRSF6;SRSF7
1267	mRNA splicing, via spliceosome (GO:0000398)	26/274	1.91818e-08	2.7235e-06	0	0	4.023	71.486	DBR1;DDX5;SRSF1;CWC27;SNRNP70;POLR2C;PCBP2;SNRPD3;SRSF10;DDX17;CPSF4;HNRNPA3;PPIL1;NCBP2;BUD31;GTF2F1;CRNKL1;GTF2F2;LSM4;WDR33;SFPQ;PHF5A;SRSF2;SNRPC;SRSF6;SRSF7
1268	ribonucleoprotein complex assembly (GO:0022618)	18/136	1.93373e-08	2.7235e-06	0	0	5.80051	103.024	RAMAC;CPSF6;RPL10;PTGES3;NOP2;SRSF1;MRPS7;CRNKL1;LSM4;RPS14;RPS28;RPS19;EIF6;RPL24;SNRPD3;SNRPC;SRSF6;SRSF10
1269	aerobic electron transport chain (GO:0019646)	12/70	2.62071e-07	3.50651e-05	0	0	7.7998	118.203	NDUFA7;NDUFB7;NDUFA12;NDUFB11;NDUFA3;NDUFS4;NDUFB3;UQCR10;NDUFV2;COX6C;COX5A;UQCRH
1270	mitochondrial ATP synthesis coupled electron transport (GO:0042775)	12/71	3.07923e-07	3.92382e-05	0	0	7.6672	114.958	NDUFA7;NDUFB7;NDUFA12;NDUFB11;NDUFA3;NDUFS4;NDUFB3;UQCR10;NDUFV2;COX6C;COX5A;UQCRH
1271	mitochondrial electron transport, NADH to ubiquinone (GO:0006120)	8/39	6.60109e-06	0.000797934	0	0	9.66723	115.313	NDUFA7;NDUFB7;NDUFA12;NDUFB11;NDUFA3;NDUFB3;NDUFS4;NDUFV2
1272	mRNA 3'-end processing (GO:0031124)	11/79	6.85818e-06	0.000797934	0	0	6.08342	72.3323	CPSF4;CPSF6;NCBP2;POLDIP3;SRSF1;SRSF2;PAF1;THOC3;SRSF6;SRSF7;WDR33
1273	mitochondrial respiratory chain complex I assembly (GO:0032981)	9/58	1.93054e-05	0.00206645	0	0	6.8874	74.7636	NDUFA7;NDUFB7;NDUFAF6;NDUFA12;NDUFB11;NDUFA3;NDUFS4;NDUFB3;NDUFV2
1274	NADH dehydrogenase complex assembly (GO:0010257)	9/58	1.93054e-05	0.00206645	0	0	6.8874	74.7636	NDUFA7;NDUFB7;NDUFAF6;NDUFA12;NDUFB11;NDUFA3;NDUFS4;NDUFB3;NDUFV2
1275	modification-dependent protein catabolic process (GO:0019941)	17/201	2.52335e-05	0.00259711	0	0	3.49438	36.9962	ANKIB1;UBE2I;UBE3C;RNF7;CBL;RNF40;PSMD9;UBE2R2;CDC26;UBQLN1;UFD1;PSMF1;ARIH1;BUB3;RPS27A;ANAPC1;UBQLN2
1276	nucleosome positioning (GO:0016584)	5/15	3.00693e-05	0.0029802	0	0	18.6427	194.108	H1-5;H1-4;PAF1;H1-3;H1-2
1277	mRNA metabolic process (GO:0016071)	11/95	4.05712e-05	0.00387745	0	0	4.92061	49.7594	SFPQ;DDX5;CPSF6;NCBP2;SRSF1;PCBP2;SRSF2;SNRPD3;METTL16;SRSF7;DIS3L2
1278	ribosome assembly (GO:0042255)	8/50	4.46717e-05	0.00412212	0	0	7.1313	71.4283	RPS14;RPS28;RPS19;RPL10;EIF6;NOP2;RPL24;MRPS7
1279	mRNA-containing ribonucleoprotein complex export from nucleus (GO:0071427)	11/99	5.95862e-05	0.00531509	0	0	4.69598	45.6829	UPF2;CPSF4;NCBP2;POLDIP3;SRSF1;SRSF2;THOC3;SRSF6;SRSF7;NUP58;WDR33
1280	regulation of translation (GO:0006417)	15/178	7.78654e-05	0.00651568	0	0	3.47069	32.8346	EIF2B4;MTPN;RPL10;YTHDF3;NCBP2;POLDIP3;SHMT1;LARP4B;PUS7;LARP4;GIGYF2;ATXN2;EIF6;PLXNB2;PAIP1
1281	RNA 3'-end processing (GO:0031123)	9/69	7.9504e-05	0.00651568	0	0	5.62153	53.0655	CPSF4;NCBP2;POLDIP3;SRSF1;SRSF2;THOC3;SRSF6;SRSF7;WDR33
1282	alternative mRNA splicing, via spliceosome (GO:0000380)	5/18	8.03503e-05	0.00651568	0	0	14.3383	135.198	DDX17;DDX5;SFPQ;SRSF1;SRSF6
1283	snRNA transcription by RNA polymerase II (GO:0042795)	9/70	8.91353e-05	0.00701547	0	0	5.52908	51.5607	INTS1;NCBP2;GTF2B;POLR2C;INTS5;GTF2F1;GTF2F2;GTF2E1;GTF2E2
1284	mRNA transport (GO:0051028)	11/104	9.36946e-05	0.00716362	0	0	4.44236	41.205	UPF2;CPSF4;NCBP2;POLDIP3;SRSF1;SRSF2;THOC3;SRSF6;SRSF7;NUP58;WDR33
1285	snRNA transcription (GO:0009301)	9/71	9.97267e-05	0.00721266	0	0	5.43963	50.1157	INTS1;NCBP2;GTF2B;POLR2C;INTS5;GTF2F1;GTF2F2;GTF2E1;GTF2E2
1286	nucleic acid metabolic process (GO:0090304)	9/71	9.97267e-05	0.00721266	0	0	5.43963	50.1157	FEN1;ATXN2;HNRNPA3;WTAP;NCBP2;POLR2C;PCBP2;GTF2F1;GTF2F2
1287	mitochondrial gene expression (GO:0140053)	7/42	0.000102725	0.00723403	0	0	7.47615	68.6569	MRPS17;MRPS15;NDUFA7;GFM2;MRPS34;MRPS7;QRSL1
1288	negative regulation of RNA splicing (GO:0033119)	5/19	0.000106694	0.00732082	0	0	13.3135	121.759	PCBP4;SRSF6;SRSF10;SRSF7;RPS13
1289	RNA export from nucleus (GO:0006405)	11/106	0.000111394	0.00745223	0	0	4.34839	39.5809	UPF2;CPSF4;NCBP2;POLDIP3;SRSF1;SRSF2;THOC3;SRSF6;SRSF7;NUP58;WDR33
1290	ribosomal large subunit biogenesis (GO:0042273)	8/57	0.000117004	0.00745484	0	0	6.11034	55.3187	MRPL1;RPL10;EIF6;NVL;NOP2;RPL24;RPL35A;RPL7
1291	negative regulation of DNA recombination (GO:0045910)	8/57	0.000117004	0.00745484	0	0	6.11034	55.3187	H1-5;H1-4;SMCHD1;MSH2;POLR2C;TERF2;H1-3;H1-2
1292	mRNA export from nucleus (GO:0006406)	11/107	0.000121263	0.00754648	0	0	4.30287	38.8014	UPF2;CPSF4;NCBP2;POLDIP3;SRSF1;SRSF2;THOC3;SRSF6;SRSF7;NUP58;WDR33
1293	mitochondrial respiratory chain complex assembly (GO:0033108)	10/90	0.000128247	0.00779974	0	0	4.68883	42.0192	CHCHD4;NDUFA7;NDUFB7;NDUFAF6;NDUFA12;NDUFB11;NDUFA3;NDUFS4;NDUFB3;NDUFV2
1294	ribonucleoprotein complex biogenesis (GO:0022613)	8/60	0.000169085	0.0100549	0	0	5.75693	49.9995	RPS25;RPS28;RPS16;RPS19;NVL;RPL35A;GLUL;RPL7
1295	regulation of chaperone-mediated protein folding (GO:1903644)	3/5	0.000174858	0.0101722	0	0	55.7376	482.216	DNAJB2;SGTB;PDCD5
1296	negative regulation of chromatin organization (GO:1905268)	4/13	0.000281983	0.0153997	0	0	16.5405	135.196	H1-5;H1-4;H1-3;H1-2
1297	negative regulation of chromatin silencing (GO:0031936)	4/13	0.000281983	0.0153997	0	0	16.5405	135.196	H1-5;H1-4;H1-3;H1-2
1298	negative regulation of gene silencing (GO:0060969)	4/13	0.000281983	0.0153997	0	0	16.5405	135.196	H1-5;H1-4;H1-3;H1-2
1299	negative regulation of DNA metabolic process (GO:0051053)	6/36	0.000323433	0.0173101	0	0	7.46372	59.9824	H1-5;H1-4;MSH2;TERF2;H1-3;H1-2
1300	regulation of 3'-UTR-mediated mRNA stabilization (GO:1905868)	3/6	0.000342863	0.0179902	0	0	37.1565	296.441	ELAVL4;LARP4B;METTL16
1301	negative regulation of mRNA splicing, via spliceosome (GO:0048025)	4/14	0.000386581	0.019894	0	0	14.8857	116.974	PCBP4;SRSF6;SRSF10;SRSF7
1302	mitochondrial translation (GO:0032543)	10/105	0.000455325	0.0229896	0	0	3.94543	30.3581	MRPS17;MRPS15;NDUFA7;MRPL1;MRPS35;GFM2;MRPS34;MRPL15;MRPS7;QRSL1
1303	negative regulation of mRNA processing (GO:0050686)	4/15	0.000516222	0.0255817	0	0	13.5317	102.421	PCBP4;SRSF6;SRSF10;SRSF7
1304	ribosomal small subunit biogenesis (GO:0042274)	6/40	0.000583088	0.0283699	0	0	6.58428	49.0343	RPS14;RPS25;RPS28;RPS16;RPS19;MRPS7
1305	regulation of mRNA splicing, via spliceosome (GO:0048024)	9/90	0.00060855	0.02908	0	0	4.15959	30.7994	DDX17;DDX5;WTAP;THRAP3;PCBP4;METTL16;SRSF6;SRSF7;SRSF10
1306	regulation of chromatin silencing (GO:0031935)	4/16	0.000674033	0.0316441	0	0	12.4034	90.5728	H1-5;H1-4;H1-3;H1-2
1307	regulation of DNA recombination (GO:0000018)	6/42	0.000762252	0.0351687	0	0	6.21785	44.6394	H1-5;H1-4;PPP4R2;MSH2;H1-3;H1-2
1308	RNA metabolic process (GO:0016070)	11/133	0.000800946	0.0363276	0	0	3.38132	24.1079	DDX17;ATXN2;HNRNPA3;WTAP;NCBP2;POLR2C;PCBP2;ELAVL4;GTF2F1;GTF2F2;LAGE3
1309	ribosomal small subunit assembly (GO:0000028)	4/17	0.00086318	0.0378415	0	0	11.4487	80.7696	RPS14;RPS28;RPS19;MRPS7
1310	RNA transport (GO:0050658)	8/76	0.000863253	0.0378415	0	0	4.39873	31.0322	ATXN2;NCBP2;POLDIP3;SRSF1;SRSF2;THOC3;SRSF6;SRSF7
1311	lamellipodium organization (GO:0097581)	5/29	0.000876745	0.0378415	0	0	7.76221	54.6405	CCDC88A;ABLIM1;SNX1;KIT;WASF1
1312	synaptic vesicle cycle (GO:0099504)	5/30	0.00102955	0.0437314	0	0	7.45134	51.255	RIMS1;PCLO;SLC32A1;SLC17A7;PIP5K1C
1313	regulation of oxidative stress-induced intrinsic apoptotic signaling pathway (GO:1902175)	4/18	0.00108685	0.0454438	0	0	10.6304	72.5471	SFPQ;UBQLN1;SOD2;PPIA
1314	positive regulation of proteasomal ubiquitin-dependent protein catabolic process (GO:0032436)	8/79	0.0011152	0.045912	0	0	4.21222	28.6377	DNAJB2;ANKIB1;SUMO1;DDRGK1;UBQLN1;ARIH1;CSNK1E;UBQLN2
1315	posttranscriptional regulation of gene expression (GO:0010608)	6/46	0.0012455	0.0504995	0	0	5.59491	37.42	MTPN;EIF2B4;ATXN2;RPL10;METTL16;LARP4
1316	macroautophagy (GO:0016236)	10/120	0.00129142	0.0515795	0	0	3.40478	22.6487	MAP1LC3B;MAP1LC3A;VPS33B;UBQLN1;PGAM5;CHMP6;VPS36;SNAP29;DYNLL2;ATG5
1317	7-methylguanosine mRNA capping (GO:0006370)	5/32	0.00139325	0.0532619	0	0	6.89868	45.3665	RAMAC;NCBP2;POLR2C;GTF2F1;GTF2F2
1318	7-methylguanosine RNA capping (GO:0009452)	5/32	0.00139325	0.0532619	0	0	6.89868	45.3665	RAMAC;NCBP2;POLR2C;GTF2F1;GTF2F2
1319	peptidyl-proline modification (GO:0018208)	5/32	0.00139325	0.0532619	0	0	6.89868	45.3665	PPIL1;NTMT1;PPIF;CWC27;PPIA
1320	translational elongation (GO:0006414)	9/104	0.00171338	0.0645777	0	0	3.54404	22.573	MRPS17;MRPS15;MRPL1;MRPS35;GFM2;EEF1D;MRPS34;MRPL15;MRPS7
1321	inner mitochondrial membrane organization (GO:0007007)	6/49	0.00173993	0.0646673	0	0	5.20377	33.0643	ATP5PF;CHCHD6;TIMM9;ATP5PO;ROMO1;ATP5MF
1322	autophagosome maturation (GO:0097352)	5/34	0.00184373	0.0675866	0	0	6.42225	40.4342	MAP1LC3B;MAP1LC3A;VPS33B;UBQLN1;SNAP29
1323	ERAD pathway (GO:0036503)	8/87	0.00208101	0.0751095	0	0	3.7841	23.3665	DNAJB2;SGTB;UBQLN1;UFD1;MAN1B1;USP19;GET4;UBQLN2
1324	maturation of SSU-rRNA (GO:0030490)	5/35	0.00210509	0.0751095	0	0	6.20785	38.2615	RPS14;RPS28;RPS16;RPS19;RPS8
1325	transcription by RNA polymerase II (GO:0006366)	18/320	0.00219652	0.0773406	0	0	2.24488	13.7406	NOTCH2;CPSF4;DDX5;INTS1;TSC22D1;CBFB;NCBP2;GTF2B;GTF2F1;GTF2F2;GTF2E1;GTF2E2;WDR33;POLR2C;INTS5;TBPL1;PAF1;SNRPD3
1326	transcription, DNA-templated (GO:0006351)	14/221	0.00227061	0.078911	0	0	2.53999	15.4627	DDX5;CRCP;TSC22D1;CBFB;NCBP2;GTF2B;GTF2F1;GTF2F2;GTF2E1;GTF2E2;POLR2C;EPC1;TBPL1;PAF1
1327	mitochondrial translational elongation (GO:0070125)	8/89	0.00240318	0.0814039	0	0	3.69029	22.256	MRPS17;MRPS15;MRPL1;MRPS35;GFM2;MRPS34;MRPL15;MRPS7
1328	mitochondrial translational termination (GO:0070126)	8/89	0.00240318	0.0814039	0	0	3.69029	22.256	MRPS17;MRPS15;MRPL1;MRPS35;GFM2;MRPS34;MRPL15;MRPS7
1329	lysosome localization (GO:0032418)	5/37	0.00270728	0.0905586	0	0	5.81926	34.4024	KLC2;VPS33B;KIT;MAP6;LAMTOR1
1330	transmembrane receptor protein serine/threonine kinase signaling pathway (GO:0007178)	10/133	0.00277597	0.0917098	0	0	3.04288	17.9127	SMAD2;DDX5;SLC33A1;APOA1;CBL;RPS27A;MAP3K7;ACVR2B;RGMA;MAPK3
1331	ubiquitin-dependent protein catabolic process (GO:0006511)	19/354	0.00283679	0.0925762	0	0	2.13669	12.5319	ATE1;ANKIB1;UBE2I;UBE3C;RNF7;CBL;RNF40;PSMD9;UBE2R2;HECTD3;CDC26;PCBP2;UBQLN1;UFD1;PSMF1;ARIH1;BUB3;ANAPC1;UBQLN2
1332	protein stabilization (GO:0050821)	12/179	0.00287963	0.092842	0	0	2.6937	15.7584	H1-5;BAG4;GRN;SUMO1;PRKRA;PTGES3;COG3;MTMR9;APOA1;ATP1B2;ATP1B1;USP19
1333	endoplasmic reticulum organization (GO:0007029)	7/73	0.00307976	0.0958307	0	0	3.9583	22.8905	PRNP;LMAN2L;REEP5;VAPB;HMOX1;LNPK;GET4
1334	ubiquitin-dependent ERAD pathway (GO:0030433)	7/73	0.00307976	0.0958307	0	0	3.9583	22.8905	DNAJB2;SGTB;UBQLN1;UFD1;MAN1B1;USP19;UBQLN2
1335	negative regulation of cell adhesion (GO:0007162)	7/73	0.00307976	0.0958307	0	0	3.9583	22.8905	SEMA6A;ARHGDIB;ADAM10;SPOCK1;PLXNB2;CORO2B;PLXNA3
1336	DNA packaging (GO:0006323)	4/24	0.00333064	0.0996367	0	0	7.43901	42.4365	H1-5;H1-4;H1-3;H1-2
1337	cellular response to nitrogen levels (GO:0043562)	3/12	0.00335101	0.0996367	0	0	12.3817	70.5569	MAP1LC3B;MAP1LC3A;ATG5
1338	cellular response to nitrogen starvation (GO:0006995)	3/12	0.00335101	0.0996367	0	0	12.3817	70.5569	MAP1LC3B;MAP1LC3A;ATG5
1339	negative regulation of receptor internalization (GO:0002091)	3/12	0.00335101	0.0996367	0	0	12.3817	70.5569	LRPAP1;ATXN2;UBQLN2
1340	regulation of protein tyrosine kinase activity (GO:0061097)	5/39	0.00342521	0.100679	0	0	5.47639	31.0873	PRNP;RELN;DLG3;NCK2;SRCIN1
1341	autophagosome organization (GO:1905037)	6/56	0.00346131	0.100679	0	0	4.47363	25.3481	MAP1LC3B;MAP1LC3A;RAB23;UBQLN1;ATG5;UBQLN2
1342	positive regulation of gene expression, epigenetic (GO:0045815)	6/57	0.00378423	0.108888	0	0	4.38568	24.4586	H1-5;SMARCD1;H1-4;ARID1B;H1-3;H1-2
1343	translational termination (GO:0006415)	8/96	0.00384806	0.109547	0	0	3.39552	18.8797	MRPS17;MRPS15;MRPL1;MRPS35;GFM2;MRPS34;MRPL15;MRPS7
1344	autophagosome assembly (GO:0000045)	6/58	0.00412895	0.116306	0	0	4.30112	23.612	MAP1LC3B;MAP1LC3A;RAB23;UBQLN1;ATG5;UBQLN2
1345	semaphorin-plexin signaling pathway involved in neuron projection guidance (GO:1902285)	3/13	0.00427172	0.116644	0	0	11.1429	60.793	NRP1;PLXNB2;PLXNA3
1346	negative regulation of cellular senescence (GO:2000773)	3/13	0.00427172	0.116644	0	0	11.1429	60.793	CDK6;AKT3;TERF2
1347	pre-mRNA cleavage required for polyadenylation (GO:0098789)	3/13	0.00427172	0.116644	0	0	11.1429	60.793	CPSF4;CPSF6;NCBP2
1348	RNA splicing (GO:0008380)	8/98	0.00436405	0.117283	0	0	3.31972	18.0405	DBR1;SFPQ;NCBP2;SRSF2;SNRPD3;SRSF7;LSM4;SRSF10
1349	regulation of neuron projection development (GO:0010975)	11/165	0.00441825	0.117283	0	0	2.67428	14.5	EFNB2;CCDC88A;RELN;PTK7;RUFY3;NCS1;PLXNB2;SPOCK1;ATP1B2;SERPINI1;SRCIN1
1350	maturation of LSU-rRNA (GO:0000470)	4/26	0.00449544	0.117283	0	0	6.76204	36.5467	MRPL1;EIF6;NOP2;RPL7
1351	selective autophagy (GO:0061912)	6/59	0.00449633	0.117283	0	0	4.21975	22.8056	MAP1LC3B;DDRGK1;UBQLN1;RPS27A;DYNLL2;ATG5
1352	cytoskeleton organization (GO:0007010)	9/120	0.00451425	0.117283	0	0	3.03068	16.3672	FGD3;STRIP1;FGD4;SEMA6A;PCLO;RHOG;RAC3;LARP4;PACSIN1
1353	positive regulation of ATPase activity (GO:0032781)	5/42	0.00474465	0.122084	0	0	5.03158	26.9227	DNAJB2;MSH2;ATP1B2;ATP1B1;DYNLL2
1354	positive regulation of translation (GO:0045727)	8/100	0.00493166	0.125687	0	0	3.24721	17.2495	EIF2B5;RPS9;EIF6;YTHDF3;POLDIP3;PLXNB2;LARP4B;LARP4
1355	protein peptidyl-prolyl isomerization (GO:0000413)	4/27	0.00516901	0.130493	0	0	6.4677	34.0529	PPIL1;PPIF;CWC27;PPIA
1356	mRNA cleavage involved in mRNA processing (GO:0098787)	3/14	0.00533131	0.132098	0	0	10.1294	53.019	CPSF4;CPSF6;NCBP2
1357	ovarian follicle development (GO:0001541)	3/14	0.00533131	0.132098	0	0	10.1294	53.019	EIF2B5;EIF2B4;KIT
1358	positive regulation of cellular protein metabolic process (GO:0032270)	8/102	0.00555415	0.136357	0	0	3.1778	16.503	EIF6;YTHDF3;POLDIP3;PLXNB2;LARP4B;FADD;LARP4;TBC1D10A
1359	cristae formation (GO:0042407)	4/28	0.00590693	0.143699	0	0	6.1979	31.8053	ATP5PF;CHCHD6;ATP5PO;ATP5MF
1360	chromosome condensation (GO:0030261)	5/45	0.00638982	0.149074	0	0	4.6535	23.5143	H1-5;H1-4;NCAPH;H1-3;H1-2
1361	regulation of respiratory burst involved in inflammatory response (GO:0060264)	2/5	0.00657353	0.149074	0	0	24.7238	124.23	GRN;RPS19
1362	immature B cell differentiation (GO:0002327)	2/5	0.00657353	0.149074	0	0	24.7238	124.23	KIT;IRF2BP2
1363	L-methionine salvage from methylthioadenosine (GO:0019509)	2/5	0.00657353	0.149074	0	0	24.7238	124.23	ADI1;APIP
1364	positive regulation of 3'-UTR-mediated mRNA stabilization (GO:1905870)	2/5	0.00657353	0.149074	0	0	24.7238	124.23	ELAVL4;LARP4B
1365	positive regulation of nucleobase-containing compound transport (GO:0032241)	2/5	0.00657353	0.149074	0	0	24.7238	124.23	CPSF6;NCBP2
1366	positive regulation of protein localization to cell cortex (GO:1904778)	2/5	0.00657353	0.149074	0	0	24.7238	124.23	NUMA1;EPB41L2
1367	positive regulation of RNA export from nucleus (GO:0046833)	2/5	0.00657353	0.149074	0	0	24.7238	124.23	CPSF6;NCBP2
1368	nuclear export (GO:0051168)	7/84	0.00669285	0.149672	0	0	3.39091	16.9773	NCBP2;POLDIP3;SRSF1;SRSF2;THOC3;SRSF6;SRSF7
1369	aggrephagy (GO:0035973)	4/29	0.00671176	0.149672	0	0	5.94967	29.7715	UBQLN1;RPS27A;DYNLL2;ATG5
1370	positive regulation of organelle assembly (GO:1902117)	5/46	0.00701717	0.15519	0	0	4.53976	22.5145	CCDC88A;RALB;NUMA1;CNOT2;ASAP1
1371	positive regulation of macromolecule biosynthetic process (GO:0010557)	9/129	0.00719969	0.157188	0	0	2.80208	13.8246	MTPN;STN1;EIF6;YTHDF3;IRS1;POLDIP3;PLXNB2;LARP4B;LARP4
1372	BMP signaling pathway (GO:0030509)	6/65	0.00722503	0.157188	0	0	3.78945	18.6828	SMAD2;DDX5;SLC33A1;ACVR2B;RGMA;MAPK3
1373	maturation of SSU-rRNA from tricistronic rRNA transcript (SSU-rRNA, 5.8S rRNA, LSU-rRNA) (GO:0000462)	4/30	0.00758595	0.1624	0	0	5.72055	27.9246	RPS14;RPS16;RPS19;RPS8
1374	mRNA splice site selection (GO:0006376)	4/30	0.00758595	0.1624	0	0	5.72055	27.9246	SRSF1;SNRPC;SRSF6;SRSF10
1375	axon guidance (GO:0007411)	12/203	0.00777598	0.165147	0	0	2.3523	11.4245	NOTCH2;EFNB2;NRP1;TMEFF1;EFNB1;RELN;SEMA6A;FEZ1;RHOG;PLXNB2;PLXNA3;MAPK3
1376	mRNA cis splicing, via spliceosome (GO:0045292)	3/16	0.00788764	0.166199	0	0	8.57017	41.5007	NCBP2;SRSF1;SNRPC
1377	organelle organization (GO:0006996)	20/420	0.00828417	0.173191	0	0	1.88097	9.01624	USP6NL;SEMA6A;YTHDF3;NUMA1;LMAN2L;COG3;LARP4;FANCG;FGD3;BSCL2;FGD4;STRIP1;SEC23IP;PCLO;REEP5;VAPB;CHMP6;PPIA;LNPK;PACSIN1
1378	regulation of cellular senescence (GO:2000772)	4/31	0.00853183	0.176986	0	0	5.50839	26.2417	ARG2;CDK6;AKT3;TERF2
1379	regulation of myeloid cell differentiation (GO:0045637)	6/68	0.00896514	0.181311	0	0	3.60554	16.998	CDK6;CBFB;EIF6;KMT2C;PAF1;MEIS2
1380	regulation of Golgi organization (GO:1903358)	3/17	0.00939289	0.181311	0	0	7.95761	37.1445	USP6NL;CAMSAP3;MAPK3
1381	mitochondrial ATP synthesis coupled proton transport (GO:0042776)	3/17	0.00939289	0.181311	0	0	7.95761	37.1445	ATP5PF;ATP5PO;ATP5MF
1382	negative regulation of cell aging (GO:0090344)	3/17	0.00939289	0.181311	0	0	7.95761	37.1445	CDK6;AKT3;TERF2
1383	regulation of cellular amide metabolic process (GO:0034248)	4/32	0.00955163	0.181311	0	0	5.31139	24.7035	MTPN;EIF2B4;ATXN2;RPL10
1384	regulation of cytoskeleton organization (GO:0051493)	8/112	0.00960586	0.181311	0	0	2.87076	13.3358	CAMSAP3;CCDC88A;RHOG;MAP6;RAC3;CORO2B;GPM6B;MAPK3
1385	astrocyte development (GO:0014002)	2/6	0.00968888	0.181311	0	0	18.5419	85.9747	EIF2B5;CDK6
1386	regulation of protein localization to cilium (GO:1903564)	2/6	0.00968888	0.181311	0	0	18.5419	85.9747	CCDC88A;LZTFL1
1387	regulation of retrograde transport, endosome to Golgi (GO:1905279)	2/6	0.00968888	0.181311	0	0	18.5419	85.9747	EIPR1;ATP9A
1388	mRNA 5'-splice site recognition (GO:0000395)	2/6	0.00968888	0.181311	0	0	18.5419	85.9747	SRSF1;SNRPC
1389	neurotransmitter loading into synaptic vesicle (GO:0098700)	2/6	0.00968888	0.181311	0	0	18.5419	85.9747	SLC32A1;SLC17A7
1390	polyphosphate metabolic process (GO:0006797)	2/6	0.00968888	0.181311	0	0	18.5419	85.9747	MINPP1;ATCAY
1391	positive regulation of activin receptor signaling pathway (GO:0032927)	2/6	0.00968888	0.181311	0	0	18.5419	85.9747	SMAD2;ACVR2B
1392	presynaptic active zone organization (GO:1990709)	2/6	0.00968888	0.181311	0	0	18.5419	85.9747	PCLO;ERC1
1393	regulation of actin cytoskeleton organization (GO:0032956)	7/91	0.0102325	0.190155	0	0	3.10721	14.2378	NOTCH2;CCDC88A;ARHGDIB;RHOG;RAC3;CORO2B;GPM6B
1394	cellular response to BMP stimulus (GO:0071773)	6/71	0.0109861	0.19987	0	0	3.43859	15.5119	SMAD2;DDX5;SLC33A1;ACVR2B;RGMA;MAPK3
1395	amyloid precursor protein metabolic process (GO:0042982)	3/18	0.0110541	0.19987	0	0	7.42672	33.457	NCSTN;ADAM10;NSG1
1396	regulation of mRNA polyadenylation (GO:1900363)	3/18	0.0110541	0.19987	0	0	7.42672	33.457	CPSF6;NCBP2;RNF40
1397	RNA destabilization (GO:0050779)	3/18	0.0110541	0.19987	0	0	7.42672	33.457	YTHDF3;METTL16;GIGYF2
1398	transmembrane receptor protein tyrosine kinase signaling pathway (GO:0007169)	19/404	0.0112053	0.201243	0	0	1.85434	8.32854	NRP1;YES1;IRS1;NCBP2;LMTK2;GTF2F1;CBL;GTF2F2;GIGYF2;EFNB2;EFNB1;NCSTN;POLR2C;KIT;NCK2;ELMO2;AP3S1;HRAS;MAPK3
1399	cytosolic transport (GO:0016482)	8/116	0.0117276	0.20922	0	0	2.76386	12.2876	SNX1;SNX16;STX8;LMTK2;RAB9A;ERC1;TBC1D10A;RAB9B
1400	termination of RNA polymerase II transcription (GO:0006369)	4/34	0.0118213	0.209495	0	0	4.95679	21.9975	CPSF4;NCBP2;SNRPD3;WDR33
1401	membrane organization (GO:0061024)	13/242	0.0122497	0.215269	0	0	2.1254	9.35653	MTCH1;VPS33B;M6PR;CBL;CCDC88A;RIMS1;TF;VAPB;PIP5K1C;VAMP4;RPS27A;CHMP6;SNAP29
1402	positive regulation of cell projection organization (GO:0031346)	8/117	0.012308	0.215269	0	0	2.73836	12.042	GRIP1;RELN;PTK7;MAP6;PLXNB2;ATP1B2;SERPINI1;PLXNA3
1403	ATP synthesis coupled proton transport (GO:0015986)	3/19	0.012874	0.216174	0	0	6.96219	30.3033	ATP5PF;ATP5PO;ATP5MF
1404	semaphorin-plexin signaling pathway (GO:0071526)	4/35	0.013075	0.216174	0	0	4.79664	20.8033	NRP1;SEMA6A;PLXNB2;PLXNA3
1405	DNA damage response, signal transduction by p53 class mediator (GO:0030330)	6/74	0.0133097	0.216174	0	0	3.28638	14.1947	CDKN1B;CRADD;PCBP4;CNOT2;MYO6;NDRG1
1406	astrocyte differentiation (GO:0048708)	2/7	0.0133291	0.216174	0	0	14.8328	64.0449	EIF2B5;CDK6
1407	regulation of cytoplasmic mRNA processing body assembly (GO:0010603)	2/7	0.0133291	0.216174	0	0	14.8328	64.0449	ATXN2;CNOT2
1408	L-methionine salvage (GO:0071267)	2/7	0.0133291	0.216174	0	0	14.8328	64.0449	ADI1;APIP
1409	marginal zone B cell differentiation (GO:0002315)	2/7	0.0133291	0.216174	0	0	14.8328	64.0449	NOTCH2;DOCK11
1410	modulation by symbiont of host apoptotic process (GO:0052150)	2/7	0.0133291	0.216174	0	0	14.8328	64.0449	SFPQ;MAPK3
1411	Notch receptor processing, ligand-dependent (GO:0035333)	2/7	0.0133291	0.216174	0	0	14.8328	64.0449	NCSTN;ADAM10
1412	positive regulation of ER-associated ubiquitin-dependent protein catabolic process (GO:1903071)	2/7	0.0133291	0.216174	0	0	14.8328	64.0449	UBQLN1;UBQLN2
1413	positive regulation of potassium ion import across plasma membrane (GO:1903288)	2/7	0.0133291	0.216174	0	0	14.8328	64.0449	ATP1B2;ATP1B1
1414	positive regulation of vascular associated smooth muscle cell differentiation (GO:1905065)	2/7	0.0133291	0.216174	0	0	14.8328	64.0449	KIT;SOD2
1415	regulation of alternative mRNA splicing, via spliceosome (GO:0000381)	5/54	0.0136485	0.218703	0	0	3.79701	16.3048	DDX17;DDX5;WTAP;THRAP3;SRSF6
1416	cytoplasmic microtubule organization (GO:0031122)	5/54	0.0136485	0.218703	0	0	3.79701	16.3048	CAMSAP3;CCDC88A;NUMA1;SLAIN2;FSD1
1417	DNA-templated transcription, initiation (GO:0006352)	10/168	0.0137843	0.219564	0	0	2.36454	10.1302	NOTCH2;CRCP;GTF2B;POLR2C;TBPL1;GTF2F1;GTF2F2;GTF2E1;GTF2E2;MAPK3
1418	fibroblast growth factor receptor signaling pathway (GO:0008543)	6/75	0.0141552	0.224137	0	0	3.23859	13.7889	NCBP2;POLR2C;GTF2F1;CBL;GTF2F2;MAPK3
1419	cellular protein localization (GO:0034613)	16/329	0.014254	0.224198	0	0	1.91668	8.14728	USP6NL;CD63;STX8;COG3;VPS33B;ARMCX3;SNX1;SEC23IP;SNX27;RAB23;MYO6;SH3PXD2B;ERP29;LAMTOR1;TBC1D10A;PACSIN1
1420	regulation of mRNA processing (GO:0050684)	4/36	0.0144103	0.224198	0	0	4.64651	19.7003	CPSF4;SLTM;METTL16;SRSF10
1421	mitochondrion disassembly (GO:0061726)	4/36	0.0144103	0.224198	0	0	4.64651	19.7003	FUNDC2;MAP1LC3B;MAP1LC3A;ATG5
1422	early endosome to late endosome transport (GO:0045022)	3/20	0.0148546	0.227148	0	0	6.55231	27.5816	SNX16;STX8;LMTK2
1423	miRNA metabolic process (GO:0010586)	3/20	0.0148546	0.227148	0	0	6.55231	27.5816	DDX17;PRKRA;DIS3L2
1424	oligodendrocyte differentiation (GO:0048709)	3/20	0.0148546	0.227148	0	0	6.55231	27.5816	EIF2B5;EIF2B4;PTPRZ1
1425	negative regulation of neuron death (GO:1901215)	7/98	0.0149715	0.227635	0	0	2.86716	12.0467	GRN;INPP5A;MSH2;PTPRZ1;AGAP2;NENF;SOD2
1426	regulation of mRNA stability (GO:0043488)	9/146	0.0154055	0.232737	0	0	2.45222	10.2332	PSMD9;YTHDF3;PCBP4;THRAP3;PSMF1;METTL16;RPS27A;GIGYF2;PAIP1
1427	protein-containing complex disassembly (GO:0032984)	5/56	0.015799	0.232737	0	0	3.64773	15.1301	MAP1LC3B;MAP1LC3A;VPS33B;UBQLN1;SNAP29
1428	sensory organ development (GO:0007423)	5/56	0.015799	0.232737	0	0	3.64773	15.1301	SMCHD1;SH3PXD2B;SHROOM2;SMG9;MEIS2
1429	regulation of actin cytoskeleton reorganization (GO:2000249)	4/37	0.0158289	0.232737	0	0	4.50548	18.6793	NOTCH2;NRP1;ARHGDIB;HRAS
1430	regulation of transport (GO:0051049)	4/37	0.0158289	0.232737	0	0	4.50548	18.6793	NRP1;YRDC;REEP5;MYO6
1431	protein insertion into ER membrane (GO:0045048)	4/37	0.0158289	0.232737	0	0	4.50548	18.6793	PRNP;EMC4;HMOX1;GET4
1432	regulation of cell-substrate junction assembly (GO:0090109)	3/21	0.0169975	0.239668	0	0	6.18798	25.2141	CAMSAP3;DUSP3;GPM6B
1433	stress granule assembly (GO:0034063)	3/21	0.0169975	0.239668	0	0	6.18798	25.2141	ATXN2;YTHDF3;PRRC2C
1434	spliceosomal snRNP assembly (GO:0000387)	4/38	0.0173321	0.239668	0	0	4.37274	17.7323	SNRPD3;SNRPC;SRSF10;LSM4
1435	mRNA destabilization (GO:0061157)	4/38	0.0173321	0.239668	0	0	4.37274	17.7323	YTHDF3;METTL16;GIGYF2;DIS3L2
1436	regulation of Cdc42 protein signal transduction (GO:0032489)	2/8	0.0174646	0.239668	0	0	12.36	50.0281	NRP1;APOA1
1437	regulation of dendritic spine maintenance (GO:1902950)	2/8	0.0174646	0.239668	0	0	12.36	50.0281	PRNP;HOMER1
1438	regulation of potassium ion import (GO:1903286)	2/8	0.0174646	0.239668	0	0	12.36	50.0281	ATP1B2;ATP1B1
1439	regulation of protein localization to cell cortex (GO:1904776)	2/8	0.0174646	0.239668	0	0	12.36	50.0281	NUMA1;EPB41L2
1440	regulation of protein localization to nucleolus (GO:1904749)	2/8	0.0174646	0.239668	0	0	12.36	50.0281	NVL;GLUL
1441	rRNA base methylation (GO:0070475)	2/8	0.0174646	0.239668	0	0	12.36	50.0281	NOP2;METTL16
1442	negative regulation by symbiont of host apoptotic process (GO:0033668)	2/8	0.0174646	0.239668	0	0	12.36	50.0281	SFPQ;MAPK3
1443	negative regulation by symbiont of host programmed cell death (GO:0052041)	2/8	0.0174646	0.239668	0	0	12.36	50.0281	SFPQ;MAPK3
1444	negative regulation of amyloid-beta clearance (GO:1900222)	2/8	0.0174646	0.239668	0	0	12.36	50.0281	LRPAP1;HMGCR
1445	regulation of phosphorylation (GO:0042325)	8/125	0.017735	0.242136	0	0	2.55007	10.2824	CCDC88A;NRP1;CDKN1B;EIF6;PTGES3;NDUFS4;PLXNB2;NUP58
1446	positive regulation of ubiquitin-dependent protein catabolic process (GO:2000060)	6/79	0.0179112	0.243301	0	0	3.0605	12.3103	DNAJB2;ANKIB1;SUMO1;DDRGK1;ARIH1;CSNK1E
1447	organelle assembly (GO:0070925)	19/425	0.0181682	0.244104	0	0	1.75649	7.04017	YTHDF3;PRRC2C;ASAP1;DYNLL2;LSM4;LZTFL1;BSCL2;ATXN2;ABLIM1;MAP1LC3B;MAP1LC3A;RAB23;SH3PXD2B;UBQLN1;CHMP6;VPS36;SNAP29;ATG5;UBQLN2
1448	positive regulation of cell growth (GO:0030307)	7/102	0.0182907	0.244104	0	0	2.74587	10.9872	H1-5;RIMS1;MTPN;RUFY3;ADAM10;DNPH1;CDKN2AIP
1449	regulation of exit from mitosis (GO:0007096)	4/39	0.0189215	0.244104	0	0	4.24758	16.8521	CDC26;BUB3;RPS27A;ANAPC1
1450	regulation of receptor-mediated endocytosis (GO:0048259)	4/39	0.0189215	0.244104	0	0	4.24758	16.8521	LRPAP1;TF;CBL;SMAP1
1451	response to peptide (GO:1901652)	4/39	0.0189215	0.244104	0	0	4.24758	16.8521	EIF2B5;EIF2B4;PRNP;IRS1
1452	negative regulation of protein secretion (GO:0050709)	4/39	0.0189215	0.244104	0	0	4.24758	16.8521	PSMD9;IRS1;ERP29;HMGCR
1453	lipid biosynthetic process (GO:0008610)	6/80	0.0189473	0.244104	0	0	3.01899	11.9736	PCYT2;SCP2;ACSL1;HMGCR;MCAT;AGPAT4
1454	protein transport (GO:0015031)	17/369	0.0190087	0.244104	0	0	1.8107	7.17555	USP6NL;LMAN2L;STX8;VPS33B;LMTK2;SCAMP3;SCAMP5;SNX1;TF;SEC23IP;SNX27;RAB23;MYO6;ERP29;PREB;VAMP4;TBC1D10A
1455	glycerophospholipid biosynthetic process (GO:0046474)	10/177	0.0191706	0.244104	0	0	2.23607	8.84226	PCYT2;PITPNM1;TAMM41;PITPNM2;MTMR9;APOA1;PIP5K1C;CDIPT;DGKH;AGPAT4
1456	female gonad development (GO:0008585)	3/22	0.019304	0.244104	0	0	5.86199	23.1399	EIF2B5;EIF2B4;KIT
1457	rRNA methylation (GO:0031167)	3/22	0.019304	0.244104	0	0	5.86199	23.1399	FBL;NOP2;METTL16
1458	mRNA modification (GO:0016556)	3/22	0.019304	0.244104	0	0	5.86199	23.1399	WTAP;PUS7;METTL16
1459	negative regulation of myeloid cell differentiation (GO:0045638)	3/22	0.019304	0.244104	0	0	5.86199	23.1399	CDK6;PAF1;MEIS2
1460	positive regulation of peptidase activity (GO:0010952)	3/22	0.019304	0.244104	0	0	5.86199	23.1399	GRN;NCSTN;DDRGK1
1461	response to reactive oxygen species (GO:0000302)	5/59	0.0194298	0.244104	0	0	3.44455	13.5748	PRDX5;HMOX1;ROMO1;SOD2;MAPK3
1462	phospholipid transport (GO:0015914)	5/59	0.0194298	0.244104	0	0	3.44455	13.5748	TMEM30A;SCP2;PITPNM1;APOA1;ATP9A
1463	positive regulation of cellular amide metabolic process (GO:0034250)	6/81	0.0200235	0.250387	0	0	2.97858	11.6488	YTHDF3;EIF6;POLDIP3;PLXNB2;LARP4B;LARP4
1464	RNA processing (GO:0006396)	10/179	0.020552	0.251693	0	0	2.20938	8.58299	DDX17;SFPQ;CPSF6;NCBP2;SRSF1;SRSF2;ELAVL4;SNRPD3;SRSF7;LSM4
1465	autophagy of mitochondrion (GO:0000422)	4/40	0.0205982	0.251693	0	0	4.12938	16.0325	FUNDC2;MAP1LC3B;MAP1LC3A;ATG5
1466	regulation of microtubule polymerization (GO:0031113)	4/40	0.0205982	0.251693	0	0	4.12938	16.0325	CAMSAP3;NUMA1;SLAIN2;EML2
1467	synaptic vesicle exocytosis (GO:0016079)	4/40	0.0205982	0.251693	0	0	4.12938	16.0325	RIMS1;PCLO;PIP5K1C;SNAP29
1468	positive regulation of catalytic activity (GO:0043085)	4/40	0.0205982	0.251693	0	0	4.12938	16.0325	NCSTN;MSH2;APOA1;MAPK3
1469	ephrin receptor signaling pathway (GO:0048013)	6/82	0.0211405	0.257146	0	0	2.93924	11.3354	EFNB2;EFNB1;NCSTN;YES1;NCK2;HRAS
1470	positive regulation of mRNA processing (GO:0050685)	3/23	0.0217745	0.260895	0	0	5.56861	21.3111	NCBP2;THRAP3;PAF1
1471	regulation of ER-associated ubiquitin-dependent protein catabolic process (GO:1903069)	2/9	0.0220667	0.260895	0	0	10.5937	40.4012	UBQLN1;UBQLN2
1472	regulation of RNA polymerase II regulatory region sequence-specific DNA binding (GO:1903025)	2/9	0.0220667	0.260895	0	0	10.5937	40.4012	DDRGK1;TMSB4X
1473	regulation of skeletal muscle cell differentiation (GO:2001014)	2/9	0.0220667	0.260895	0	0	10.5937	40.4012	DDX17;DDX5
1474	semaphorin-plexin signaling pathway involved in axon guidance (GO:1902287)	2/9	0.0220667	0.260895	0	0	10.5937	40.4012	PLXNB2;PLXNA3
1475	Notch receptor processing (GO:0007220)	2/9	0.0220667	0.260895	0	0	10.5937	40.4012	NCSTN;ADAM10
1476	negative regulation of response to stimulus (GO:0048585)	5/61	0.0221312	0.260895	0	0	3.32119	12.6563	GGT7;CDK6;AKT3;APOA1;TERF2
1477	regulation of viral transcription (GO:0046782)	4/41	0.0223634	0.262475	0	0	4.01757	15.2681	IFITM3;POLR2C;GTF2F1;GTF2F2
1478	anaphase-promoting complex-dependent catabolic process (GO:0031145)	6/84	0.0234995	0.274605	0	0	2.86358	10.7406	PSMD9;CDC26;BUB3;PSMF1;RPS27A;ANAPC1
1479	proteasome-mediated ubiquitin-dependent protein catabolic process (GO:0043161)	15/321	0.0237424	0.276238	0	0	1.83508	6.86409	SGTB;USP19;DNAJB2;PSMD9;HECTD3;CDC26;PCBP2;UBQLN1;UFD1;PSMF1;MAN1B1;BUB3;RPS27A;ANAPC1;UBQLN2
1480	positive regulation of protein tyrosine kinase activity (GO:0061098)	4/42	0.024218	0.278463	0	0	3.91164	14.5539	PRNP;RELN;DLG3;SRCIN1
1481	negative regulation of gene expression (GO:0010629)	15/322	0.0243246	0.278463	0	0	1.829	6.79707	NOTCH2;KDM4A;SHMT1;ADAM10;PUS7;TERF2;GIGYF2;DDRGK1;ERP29;EPC1;METTL16;HRAS;RPS13;LGR4;DIS3L2
1482	negative regulation of protein tyrosine kinase activity (GO:0061099)	3/24	0.0244093	0.278463	0	0	5.30316	19.6895	CBL;CHMP6;SRCIN1
1483	peptidyl-glutamic acid modification (GO:0018200)	3/24	0.0244093	0.278463	0	0	5.30316	19.6895	VKORC1;TTLL4;TPGS1
1484	supramolecular fiber organization (GO:0097435)	16/351	0.024454	0.278463	0	0	1.78875	6.638	TPM3;RHOG;SHROOM2;ADAM10;APOA1;SLAIN2;CAMSAP3;CCDC88A;NCSTN;RUFY3;MYO6;RAC3;ELMO2;FSD1;RPS27A;MYO1G
1485	regulation of cell motility (GO:2000145)	8/133	0.0246967	0.280036	0	0	2.38588	8.83035	CAMSAP3;CDK6;TMSB4X;SPOCK2;PLXNB2;TMSB10;SRCIN1;PLXNA3
1486	positive regulation of viral process (GO:0048524)	5/63	0.0250653	0.282569	0	0	3.20634	11.8194	VAPB;POLR2C;GTF2F1;GTF2F2;PPIA
1487	endoplasmic reticulum to Golgi vesicle-mediated transport (GO:0006888)	10/185	0.0251313	0.282569	0	0	2.13296	7.85708	TRAPPC3;DCTN5;LMAN2L;VAPB;COG3;PREB;VAMP4;DYNLL2;ERGIC2;ARFGAP2
1488	positive regulation of proteasomal protein catabolic process (GO:1901800)	6/86	0.0260287	0.283305	0	0	2.7917	10.1857	DNAJB2;ANKIB1;SUMO1;DDRGK1;ARIH1;CSNK1E
1489	signal release from synapse (GO:0099643)	4/43	0.0261629	0.283305	0	0	3.81115	13.8856	RIMS1;PCLO;SLC32A1;PIP5K1C
1490	positive regulation of axonogenesis (GO:0050772)	4/43	0.0261629	0.283305	0	0	3.81115	13.8856	RUFY3;MAP6;PLXNB2;PLXNA3
1491	negative regulation of multicellular organismal process (GO:0051241)	11/214	0.0268945	0.283305	0	0	2.02362	7.31706	LRPAP1;GRN;RPS19;ARHGDIB;PLCL2;APOA1;PGAM5;HMGCR;SRSF6;ACVR2B;LGR4
1492	receptor recycling (GO:0001881)	2/10	0.0271081	0.283305	0	0	9.26905	33.442	LMTK2;NSG1
1493	regulation of store-operated calcium entry (GO:2001256)	2/10	0.0271081	0.283305	0	0	9.26905	33.442	HOMER1;HOMER3
1494	histone H2B ubiquitination (GO:0033523)	2/10	0.0271081	0.283305	0	0	9.26905	33.442	PAF1;RNF40
1495	I-kappaB phosphorylation (GO:0007252)	2/10	0.0271081	0.283305	0	0	9.26905	33.442	ERC1;MAP3K7
1496	sequestering of actin monomers (GO:0042989)	2/10	0.0271081	0.283305	0	0	9.26905	33.442	TMSB4X;TMSB10
1497	L-serine metabolic process (GO:0006563)	2/10	0.0271081	0.283305	0	0	9.26905	33.442	SRR;SHMT1
1498	toxin transport (GO:1901998)	2/10	0.0271081	0.283305	0	0	9.26905	33.442	SLC22A1;ADAM10
1499	UV protection (GO:0009650)	2/10	0.0271081	0.283305	0	0	9.26905	33.442	FEN1;SDF4
1500	modification-dependent macromolecule catabolic process (GO:0043632)	2/10	0.0271081	0.283305	0	0	9.26905	33.442	RPS27A;DIS3L2
1501	negative regulation of viral-induced cytoplasmic pattern recognition receptor signaling pathway (GO:0039532)	2/10	0.0271081	0.283305	0	0	9.26905	33.442	TSPAN6;UFD1
1502	nucleoside metabolic process (GO:0009116)	2/10	0.0271081	0.283305	0	0	9.26905	33.442	ERH;MACROD2
1503	peptidyl-amino acid modification (GO:0018193)	2/10	0.0271081	0.283305	0	0	9.26905	33.442	TTLL4;APOA1
1504	positive regulation of mRNA 3'-end processing (GO:0031442)	2/10	0.0271081	0.283305	0	0	9.26905	33.442	NCBP2;PAF1
1505	protein localization to endosome (GO:0036010)	2/10	0.0271081	0.283305	0	0	9.26905	33.442	NRP1;TMEM30A
1506	ribosomal large subunit assembly (GO:0000027)	3/25	0.0272083	0.283305	0	0	5.06185	18.2441	RPL10;NOP2;RPL24
1507	organic substance transport (GO:0071702)	8/136	0.0277413	0.287735	0	0	2.3296	8.35123	SCAMP5;LMAN2L;GM2A;SLC22A16;VPS33B;SLC22A1;APOA1;SCAMP3
1508	mRNA catabolic process (GO:0006402)	4/44	0.0281989	0.290232	0	0	3.71568	13.2593	DDX5;THRAP3;METTL16;DIS3L2
1509	neurotransmitter secretion (GO:0007269)	4/44	0.0281989	0.290232	0	0	3.71568	13.2593	RIMS1;PCLO;SLC32A1;PIP5K1C
1510	negative regulation of binding (GO:0051100)	6/88	0.0287326	0.293468	0	0	2.72333	9.66705	DNAJB2;LRPAP1;RALB;SUMO1;CSNK1E;GTF2F1
1511	positive regulation of neuron projection development (GO:0010976)	6/88	0.0287326	0.293468	0	0	2.72333	9.66705	RELN;PTK7;PLXNB2;ATP1B2;SERPINI1;PACSIN1
1512	glial cell development (GO:0021782)	3/26	0.0301709	0.303524	0	0	4.84152	16.9496	EIF2B5;EIF2B4;CDK6
1513	lamellipodium assembly (GO:0030032)	3/26	0.0301709	0.303524	0	0	4.84152	16.9496	CCDC88A;ABLIM1;KIT
1514	negative regulation of receptor-mediated endocytosis (GO:0048261)	3/26	0.0301709	0.303524	0	0	4.84152	16.9496	LRPAP1;ATXN2;UBQLN2
1515	positive regulation of viral transcription (GO:0050434)	3/26	0.0301709	0.303524	0	0	4.84152	16.9496	POLR2C;GTF2F1;GTF2F2
1516	positive regulation of DNA-binding transcription factor activity (GO:0051091)	12/246	0.0304762	0.305447	0	0	1.91576	6.68755	HDAC4;MTPN;RELN;CRTC1;DDRGK1;RNF25;BUD31;KIT;ERC1;RPS27A;MAP3K7;PPIA
1517	transcription elongation from RNA polymerase II promoter (GO:0006368)	5/67	0.0316537	0.312321	0	0	2.99886	10.3548	NCBP2;POLR2C;PAF1;GTF2F1;GTF2F2
1518	spliceosomal complex assembly (GO:0000245)	4/46	0.0325466	0.312321	0	0	3.53838	12.1192	SRSF1;SRSF6;SRSF10;CRNKL1
1519	protein oxidation (GO:0018158)	2/11	0.0325626	0.312321	0	0	8.23873	28.2143	CHCHD4;APOA1
1520	protein polyglutamylation (GO:0018095)	2/11	0.0325626	0.312321	0	0	8.23873	28.2143	TTLL4;TPGS1
1521	regulation of cytoplasmic transport (GO:1903649)	2/11	0.0325626	0.312321	0	0	8.23873	28.2143	ATP9A;MAPK3
1522	regulation of endocytic recycling (GO:2001135)	2/11	0.0325626	0.312321	0	0	8.23873	28.2143	EIPR1;ATP9A
1523	chromatin-mediated maintenance of transcription (GO:0048096)	2/11	0.0325626	0.312321	0	0	8.23873	28.2143	SMARCD1;ARID1B
1524	regulation of mRNA 3'-end processing (GO:0031440)	2/11	0.0325626	0.312321	0	0	8.23873	28.2143	NCBP2;PAF1
1525	insulin-like growth factor receptor signaling pathway (GO:0048009)	2/11	0.0325626	0.312321	0	0	8.23873	28.2143	IRS1;GIGYF2
1526	negative regulation of defense response to virus (GO:0050687)	2/11	0.0325626	0.312321	0	0	8.23873	28.2143	TSPAN6;PCBP2
1527	positive regulation of phospholipid transport (GO:2001140)	2/11	0.0325626	0.312321	0	0	8.23873	28.2143	TMEM30A;APOA1
1528	positive regulation of vacuole organization (GO:0044090)	2/11	0.0325626	0.312321	0	0	8.23873	28.2143	GRN;RALB
1529	DNA metabolic process (GO:0006259)	13/277	0.0327243	0.31275	0	0	1.84027	6.29305	TOP3B;FEN1;STN1;PTGES3;USP3;HMGB3;CSNK1E;TERF2;FANCG;MSH2;SUMO1;PWWP3A;RPS27A
1530	regulation of epidermal growth factor-activated receptor activity (GO:0007176)	3/27	0.0332961	0.314842	0	0	4.63955	15.7852	NCK2;CBL;CHMP6
1531	stress-activated protein kinase signaling cascade (GO:0031098)	3/27	0.0332961	0.314842	0	0	4.63955	15.7852	RPS27A;MAP3K7;MAPK3
1532	positive regulation of BMP signaling pathway (GO:0030513)	3/27	0.0332961	0.314842	0	0	4.63955	15.7852	SMAD2;NUMA1;ACVR2B
1533	regulation of translational initiation (GO:0006446)	5/68	0.0334544	0.315225	0	0	2.9511	10.0266	EIF2B5;YTHDF3;NCBP2;NCK2;PAIP1
1534	cellular response to fibroblast growth factor stimulus (GO:0044344)	6/92	0.0346798	0.325625	0	0	2.59613	8.72713	NCBP2;POLR2C;GTF2F1;CBL;GTF2F2;MAPK3
1535	negative regulation of cold-induced thermogenesis (GO:0120163)	4/47	0.0348592	0.326165	0	0	3.45591	11.5996	PLCL2;PGAM5;ACVR2B;LGR4
1536	DNA-templated transcription, elongation (GO:0006354)	5/69	0.0353175	0.329302	0	0	2.90484	9.71199	NCBP2;POLR2C;PAF1;GTF2F1;GTF2F2
1537	regulation of plasma membrane bounded cell projection organization (GO:0120035)	3/28	0.0365828	0.331521	0	0	4.45374	14.7338	CCDC88A;HOMER1;NCS1
1538	positive regulation of cell communication (GO:0010647)	3/28	0.0365828	0.331521	0	0	4.45374	14.7338	RIMS1;HOMER1;CDKN2AIP
1539	positive regulation of phosphatidylinositol 3-kinase activity (GO:0043552)	3/28	0.0365828	0.331521	0	0	4.45374	14.7338	IRS1;KIT;AGAP2
1540	regulation of protein binding (GO:0043393)	7/118	0.0367091	0.331521	0	0	2.34813	7.75994	HDAC4;DNAJB2;LRPAP1;RALB;NVL;CSNK1E;GTF2F1
1541	COPII-coated vesicle budding (GO:0090114)	5/70	0.0372434	0.331521	0	0	2.86001	9.41022	TRAPPC3;SEC23IP;PPP6R1;VAPB;PREB
1542	establishment of protein localization to mitochondrion (GO:0072655)	4/48	0.0372647	0.331521	0	0	3.37719	11.11	CHCHD4;TIMM9;AIP;ROMO1
1543	substrate adhesion-dependent cell spreading (GO:0034446)	4/48	0.0372647	0.331521	0	0	3.37719	11.11	NRP1;ATRN;SRCIN1;MEGF9
1544	nucleosome organization (GO:0034728)	6/94	0.0379299	0.331521	0	0	2.53686	8.30065	H1-5;SMARCD1;H1-4;PAF1;H1-3;H1-2
1545	adipose tissue development (GO:0060612)	2/12	0.0384049	0.331521	0	0	7.41448	24.168	PGRMC2;SH3PXD2B
1546	regulation of cholesterol esterification (GO:0010872)	2/12	0.0384049	0.331521	0	0	7.41448	24.168	APOA1;LAMTOR1
1547	regulation of nucleobase-containing compound metabolic process (GO:0019219)	2/12	0.0384049	0.331521	0	0	7.41448	24.168	PCBP4;PCBP2
1548	epithelial cell-cell adhesion (GO:0090136)	2/12	0.0384049	0.331521	0	0	7.41448	24.168	CAMSAP3;KIT
1549	regulation of RNA export from nucleus (GO:0046831)	2/12	0.0384049	0.331521	0	0	7.41448	24.168	CPSF6;NCBP2
1550	glycine metabolic process (GO:0006544)	2/12	0.0384049	0.331521	0	0	7.41448	24.168	SHMT1;GCAT
1551	mitochondrial electron transport, ubiquinol to cytochrome c (GO:0006122)	2/12	0.0384049	0.331521	0	0	7.41448	24.168	UQCR10;UQCRH
1552	mitochondrion distribution (GO:0048311)	2/12	0.0384049	0.331521	0	0	7.41448	24.168	ARMC1;ATCAY
1553	negative regulation of calcineurin-mediated signaling (GO:0106057)	2/12	0.0384049	0.331521	0	0	7.41448	24.168	PRNP;HOMER3
1554	negative regulation of calcineurin-NFAT signaling cascade (GO:0070885)	2/12	0.0384049	0.331521	0	0	7.41448	24.168	PRNP;HOMER3
1555	P-body assembly (GO:0033962)	2/12	0.0384049	0.331521	0	0	7.41448	24.168	ATXN2;LSM4
1556	peptidyl-methionine modification (GO:0018206)	2/12	0.0384049	0.331521	0	0	7.41448	24.168	NAA20;APOA1
1557	positive regulation of sodium ion transmembrane transport (GO:1902307)	2/12	0.0384049	0.331521	0	0	7.41448	24.168	ATP1B2;ATP1B1
1558	posttranslational protein targeting to endoplasmic reticulum membrane (GO:0006620)	2/12	0.0384049	0.331521	0	0	7.41448	24.168	SGTB;SEC62
1559	protein insertion into mitochondrial inner membrane (GO:0045039)	2/12	0.0384049	0.331521	0	0	7.41448	24.168	TIMM9;ROMO1
1560	protein tetramerization (GO:0051262)	5/71	0.0392326	0.336495	0	0	2.81653	9.12061	CPSF6;HOMER1;SHMT1;APIP;SOD2
1561	negative regulation of neuron apoptotic process (GO:0043524)	5/71	0.0392326	0.336495	0	0	2.81653	9.12061	GRN;MSH2;PTPRZ1;AGAP2;SOD2
1562	regulation of cell cycle phase transition (GO:1901987)	6/95	0.0396253	0.336852	0	0	2.50823	8.09728	PSMD9;CDKN1B;CDC26;BUB3;PSMF1;ANAPC1
1563	regulation of cellular protein metabolic process (GO:0032268)	4/49	0.0397633	0.336852	0	0	3.30198	10.6482	MTPN;EIF2B4;ATXN2;RPL10
1564	negative regulation of catabolic process (GO:0009895)	4/49	0.0397633	0.336852	0	0	3.30198	10.6482	BSCL2;HDAC4;AGAP2;HMGCR
1565	glial cell differentiation (GO:0010001)	3/29	0.0400295	0.336852	0	0	4.28222	13.7808	EIF2B5;RELN;PTPRZ1
1566	positive regulation of dephosphorylation (GO:0035306)	3/29	0.0400295	0.336852	0	0	4.28222	13.7808	MTMR9;CALM2;PPIA
1567	protein K11-linked ubiquitination (GO:0070979)	3/29	0.0400295	0.336852	0	0	4.28222	13.7808	CDC26;UBE2E3;ANAPC1
1568	cell morphogenesis involved in differentiation (GO:0000904)	5/72	0.0412854	0.346331	0	0	2.77435	8.84253	NRP1;ATRN;RELN;SRCIN1;MEGF9
1569	regulation of cell migration (GO:0030334)	17/408	0.0433146	0.353192	0	0	1.62677	5.10686	GRN;DUSP3;SEMA6A;YTHDF3;FAM89B;ADAM10;SOD2;SRCIN1;CAMSAP3;DDRGK1;RUFY3;TMSB4X;KIT;PLXNB2;TMSB10;HRAS;PLXNA3
1570	regulation of actin filament-based process (GO:0032970)	5/73	0.0434019	0.353192	0	0	2.73341	8.57538	CCDC88A;RHOG;RAC3;CORO2B;GPM6B
1571	regulation of hydrolase activity (GO:0051336)	5/73	0.0434019	0.353192	0	0	2.73341	8.57538	FGD3;FGD4;APOA1;PLXNB2;PLXNA3
1572	chromatin assembly (GO:0031497)	5/73	0.0434019	0.353192	0	0	2.73341	8.57538	H1-5;H1-4;PAF1;H1-3;H1-2
1573	neurotransmitter transport (GO:0006836)	5/73	0.0434019	0.353192	0	0	2.73341	8.57538	RIMS1;SLC32A1;SLC22A1;SLC17A7;GLUL
1574	cell projection organization (GO:0030030)	3/30	0.0436343	0.353192	0	0	4.12341	12.9142	RHOG;RAC3;ATP1B2
1575	RNA-dependent DNA biosynthetic process (GO:0006278)	3/30	0.0436343	0.353192	0	0	4.12341	12.9142	PTGES3;TERF2;PPIA
1576	positive regulation of epithelial cell proliferation (GO:0050679)	7/123	0.0443248	0.353192	0	0	2.24634	7.00006	NOTCH2;NRP1;MYDGF;GRN;AKT3;SRSF6;HRAS
1577	alpha-linolenic acid metabolic process (GO:0036109)	2/13	0.044611	0.353192	0	0	6.74009	20.9602	SCP2;ACSL1
1578	cellular component maintenance (GO:0043954)	2/13	0.044611	0.353192	0	0	6.74009	20.9602	PRNP;LNPK
1579	cellular potassium ion homeostasis (GO:0030007)	2/13	0.044611	0.353192	0	0	6.74009	20.9602	ATP1B2;ATP1B1
1580	chromatin organization involved in regulation of transcription (GO:0034401)	2/13	0.044611	0.353192	0	0	6.74009	20.9602	SMARCD1;ARID1B
1581	entry into host (GO:0044409)	2/13	0.044611	0.353192	0	0	6.74009	20.9602	CBL;PPIA
1582	sodium ion export across plasma membrane (GO:0036376)	2/13	0.044611	0.353192	0	0	6.74009	20.9602	ATP1B2;ATP1B1
1583	lymphocyte mediated immunity (GO:0002449)	2/13	0.044611	0.353192	0	0	6.74009	20.9602	MSH2;MYO1G
1584	mature B cell differentiation involved in immune response (GO:0002313)	2/13	0.044611	0.353192	0	0	6.74009	20.9602	NOTCH2;DOCK11
1585	transport along microtubule (GO:0010970)	2/13	0.044611	0.353192	0	0	6.74009	20.9602	CAMSAP3;SPG11
1586	negative regulation of epidermal growth factor-activated receptor activity (GO:0007175)	2/13	0.044611	0.353192	0	0	6.74009	20.9602	CBL;CHMP6
1587	positive regulation of ERAD pathway (GO:1904294)	2/13	0.044611	0.353192	0	0	6.74009	20.9602	UBQLN1;UBQLN2
1588	regulation of neuron apoptotic process (GO:0043523)	6/98	0.0449967	0.354492	0	0	2.42606	7.52362	PRNP;GRN;MSH2;PTPRZ1;AGAP2;SOD2
1589	regulation of axonogenesis (GO:0050770)	4/51	0.0450401	0.354492	0	0	3.16114	9.80018	RUFY3;MAP6;PLXNB2;PLXNA3
1590	brain development (GO:0007420)	8/150	0.0453858	0.356165	0	0	2.0984	6.48943	RELN;SLC6A17;PITPNM1;NDUFS4;SHROOM2;PLXNB2;SMG9;MEIS2
1591	negative regulation of protein binding (GO:0032091)	5/74	0.0455825	0.356663	0	0	2.69365	8.31862	DNAJB2;LRPAP1;RALB;CSNK1E;GTF2F1
1592	regulation of mitotic cell cycle (GO:0007346)	9/178	0.0466193	0.363712	0	0	1.9846	6.08428	PSMD9;CDKN1B;DUSP3;CDC26;PSMF1;BUB3;MEIS2;RNF40;ANAPC1
1593	'de novo' posttranslational protein folding (GO:0051084)	3/31	0.0473953	0.368691	0	0	3.97594	12.1236	CHCHD4;DNAJB4;PTGES3
1594	response to peptide hormone (GO:0043434)	4/52	0.047818	0.36983	0	0	3.09512	9.41027	EIF2B5;EIF2B4;EIF6;IRS1
1595	positive regulation of protein localization to cell periphery (GO:1904377)	4/52	0.047818	0.36983	0	0	3.09512	9.41027	NUMA1;CNPY4;EPB41L2;RHOG
1596	actin filament organization (GO:0007015)	8/152	0.0483941	0.373207	0	0	2.06904	6.26584	TPM3;RUFY3;MYO6;RHOG;SHROOM2;ELMO2;RAC3;MYO1G
1597	positive regulation of cellular biosynthetic process (GO:0031328)	9/180	0.0494061	0.379916	0	0	1.96119	5.89862	STN1;EIF6;YTHDF3;IRS1;POLDIP3;PLXNB2;APOA1;LARP4B;LARP4
1598	positive regulation of growth (GO:0045927)	5/76	0.0501365	0.383536	0	0	2.61751	7.83421	H1-5;MTPN;ADAM10;DNPH1;CDKN2AIP
1599	positive regulation of protein localization to membrane (GO:1905477)	6/101	0.0508011	0.383536	0	0	2.34909	6.9999	PRNP;CNPY4;PDCD5;NMT1;RHOG;HRAS
1600	activation of cysteine-type endopeptidase activity (GO:0097202)	2/14	0.0511576	0.383536	0	0	6.1781	18.3665	FADD;TBC1D10A
1601	amyloid precursor protein catabolic process (GO:0042987)	2/14	0.0511576	0.383536	0	0	6.1781	18.3665	NCSTN;ADAM10
1602	cellular copper ion homeostasis (GO:0006878)	2/14	0.0511576	0.383536	0	0	6.1781	18.3665	PRNP;SLC31A1
1603	regulation of trophoblast cell migration (GO:1901163)	2/14	0.0511576	0.383536	0	0	6.1781	18.3665	YTHDF3;ARHGDIB
1604	secretion (GO:0046903)	2/14	0.0511576	0.383536	0	0	6.1781	18.3665	RIMS1;SLC22A16
1605	positive regulation of potassium ion transmembrane transporter activity (GO:1901018)	2/14	0.0511576	0.383536	0	0	6.1781	18.3665	ATP1B2;ATP1B1
1606	regulation of intracellular estrogen receptor signaling pathway (GO:0033146)	3/32	0.0513102	0.383536	0	0	3.83864	11.4003	CBFB;DDRGK1;CNOT2
1607	superoxide metabolic process (GO:0006801)	3/32	0.0513102	0.383536	0	0	3.83864	11.4003	CYB5R4;SH3PXD2B;SOD2
1608	positive regulation of protein kinase activity (GO:0045860)	8/154	0.0515294	0.384102	0	0	2.04049	6.05128	PRNP;CCDC88A;RALB;RELN;DLG3;AGAP2;SRCIN1;CALM2
1609	regulation of organelle assembly (GO:1902115)	5/77	0.0525101	0.389361	0	0	2.58102	7.60562	USP6NL;ATXN2;TBC1D10A;ATG5;UBQLN2
1610	central nervous system development (GO:0007417)	12/268	0.0525259	0.389361	0	0	1.74912	5.15369	EIF2B5;RELN;SLC6A17;PITPNM1;PTPRZ1;NDUFS4;SHROOM2;PLXNB2;SPOCK1;SMG9;SERPINI1;MEIS2
1611	regulation of proteasomal ubiquitin-dependent protein catabolic process (GO:0032434)	6/102	0.052833	0.390555	0	0	2.3245	6.83546	DNAJB2;ANKIB1;SUMO1;DDRGK1;CSNK1E;ARIH1
1612	regulation of focal adhesion assembly (GO:0051893)	4/54	0.053652	0.395517	0	0	2.97101	8.69092	CAMSAP3;NRP1;DUSP3;GPM6B
1613	signal transduction by p53 class mediator (GO:0072331)	3/33	0.0553765	0.405993	0	0	3.7105	10.7367	DDX5;MYO6;NDRG1
1614	negative regulation of smooth muscle cell proliferation (GO:0048662)	3/33	0.0553765	0.405993	0	0	3.7105	10.7367	CDKN1B;HMOX1;SOD2
1615	negative regulation of apoptotic process (GO:0043066)	19/485	0.0566531	0.411853	0	0	1.52552	4.37947	NOTCH2;GRN;RPL10;AGAP2;APIP;ADAM10;CBL;SOD2;MYDGF;PRDX5;BAG4;SFPQ;MSH2;PTPRZ1;DDRGK1;PPIF;ERC1;RPS27A;MAPK3
1616	protein targeting to mitochondrion (GO:0006626)	4/55	0.0567073	0.411853	0	0	2.91261	8.35876	CHCHD4;TIMM9;AIP;ROMO1
1617	androgen receptor signaling pathway (GO:0030521)	2/15	0.0580226	0.411853	0	0	5.70256	16.2348	DDX17;DDX5
1618	regulation of clathrin-dependent endocytosis (GO:2000369)	2/15	0.0580226	0.411853	0	0	5.70256	16.2348	SMAP1;UBQLN2
1619	cellular sodium ion homeostasis (GO:0006883)	2/15	0.0580226	0.411853	0	0	5.70256	16.2348	ATP1B2;ATP1B1
1620	regulation of phospholipase C activity (GO:1900274)	2/15	0.0580226	0.411853	0	0	5.70256	16.2348	KIT;HRAS
1621	G protein-coupled glutamate receptor signaling pathway (GO:0007216)	2/15	0.0580226	0.411853	0	0	5.70256	16.2348	HOMER1;HOMER3
1622	histone H3 deacetylation (GO:0070932)	2/15	0.0580226	0.411853	0	0	5.70256	16.2348	HDAC4;SFPQ
1623	tRNA splicing, via endonucleolytic cleavage and ligation (GO:0006388)	2/15	0.0580226	0.411853	0	0	5.70256	16.2348	CPSF4;TSEN15
1624	mRNA methylation (GO:0080009)	2/15	0.0580226	0.411853	0	0	5.70256	16.2348	WTAP;METTL16
1625	myoblast differentiation (GO:0045445)	2/15	0.0580226	0.411853	0	0	5.70256	16.2348	DDX17;DDX5
1626	nucleobase-containing small molecule catabolic process (GO:0034656)	2/15	0.0580226	0.411853	0	0	5.70256	16.2348	NUDT9;NUDT18
1627	cellular response to hypoxia (GO:0071456)	7/131	0.0584942	0.414102	0	0	2.10054	5.96308	PSMD9;TBL2;UBQLN1;HMOX1;PSMF1;RPS27A;NDRG1
1628	regulation of keratinocyte differentiation (GO:0045616)	3/34	0.0595915	0.416025	0	0	3.59062	10.1264	CBFB;NUMA1;SRSF6
1629	secondary alcohol biosynthetic process (GO:1902653)	3/34	0.0595915	0.416025	0	0	3.59062	10.1264	EBP;APOA1;HMGCR
1630	positive regulation of telomerase activity (GO:0051973)	3/34	0.0595915	0.416025	0	0	3.59062	10.1264	NVL;PTGES3;MAPK3
1631	protein insertion into membrane (GO:0051205)	3/34	0.0595915	0.416025	0	0	3.59062	10.1264	PRNP;HMOX1;GET4
1632	DNA damage response, signal transduction by p53 class mediator resulting in cell cycle arrest (GO:0006977)	4/56	0.0598541	0.416025	0	0	2.85645	8.04332	CDKN1B;CRADD;PCBP4;CNOT2
1633	mitochondrial transport (GO:0006839)	4/56	0.0598541	0.416025	0	0	2.85645	8.04332	KIFBP;TIMM9;AIP;PPIF
1634	negative regulation of metabolic process (GO:0009892)	4/56	0.0598541	0.416025	0	0	2.85645	8.04332	PLCL2;PGAM5;ACVR2B;LGR4
1635	regulation of cell growth (GO:0001558)	10/217	0.0622423	0.431504	0	0	1.80024	4.99877	H1-5;OGFR;DNAJB2;MTPN;CDKN1B;ADAM10;SPOCK1;LAMTOR1;DNPH1;CDKN2AIP
1636	intracellular protein transport (GO:0006886)	14/336	0.0624863	0.432076	0	0	1.6231	4.50055	USP6NL;STX8;VPS33B;CAMSAP3;SNX1;SEC23IP;SNX27;RAB23;MYO6;ERP29;HOMER3;PREB;VPS36;TBC1D10A
1637	regulation of autophagosome assembly (GO:2000785)	3/35	0.0639524	0.438277	0	0	3.47823	9.5638	RALB;FEZ1;UBQLN2
1638	cholesterol biosynthetic process (GO:0006695)	3/35	0.0639524	0.438277	0	0	3.47823	9.5638	EBP;APOA1;HMGCR
1639	regulation of amyloid-beta clearance (GO:1900221)	2/16	0.0651847	0.438277	0	0	5.29497	14.4581	LRPAP1;HMGCR
1640	filopodium assembly (GO:0046847)	2/16	0.0651847	0.438277	0	0	5.29497	14.4581	FGD3;FGD4
1641	RNA splicing, via endonucleolytic cleavage and ligation (GO:0000394)	2/16	0.0651847	0.438277	0	0	5.29497	14.4581	CPSF4;TSEN15
1642	serine family amino acid metabolic process (GO:0009069)	2/16	0.0651847	0.438277	0	0	5.29497	14.4581	SRR;SHMT1
1643	late endosome to vacuole transport via multivesicular body sorting pathway (GO:0032511)	2/16	0.0651847	0.438277	0	0	5.29497	14.4581	CHMP6;VPS36
1644	membrane repolarization (GO:0086009)	2/16	0.0651847	0.438277	0	0	5.29497	14.4581	ATP1B2;ATP1B1
1645	motor neuron axon guidance (GO:0008045)	2/16	0.0651847	0.438277	0	0	5.29497	14.4581	TMEFF1;RHOG
1646	negative regulation of immune effector process (GO:0002698)	2/16	0.0651847	0.438277	0	0	5.29497	14.4581	GRN;RPS19
1647	oligodendrocyte development (GO:0014003)	2/16	0.0651847	0.438277	0	0	5.29497	14.4581	EIF2B5;EIF2B4
1648	eye development (GO:0001654)	4/58	0.0664198	0.445462	0	0	2.75037	7.45835	SH3PXD2B;SHROOM2;SMG9;MEIS2
1649	lipid transport (GO:0006869)	6/109	0.0684264	0.450682	0	0	2.16574	5.8085	NCOA1;SCP2;GM2A;PITPNM1;ACSL1;APOA1
1650	regulation of cell cycle G1/S phase transition (GO:1902806)	3/36	0.0684562	0.450682	0	0	3.37266	9.04399	CDKN1B;DDRGK1;PAF1
1651	regulation of receptor internalization (GO:0002090)	3/36	0.0684562	0.450682	0	0	3.37266	9.04399	CD63;LRPAP1;ATXN2
1652	telomere maintenance via telomere lengthening (GO:0010833)	3/36	0.0684562	0.450682	0	0	3.37266	9.04399	STN1;PTGES3;TERF2
1653	membrane fusion (GO:0061025)	3/36	0.0684562	0.450682	0	0	3.37266	9.04399	RIMS1;VPS33B;SNAP29
1654	transition metal ion transport (GO:0000041)	3/36	0.0684562	0.450682	0	0	3.37266	9.04399	TF;TTYH1;SLC31A1
1655	positive regulation of substrate adhesion-dependent cell spreading (GO:1900026)	3/36	0.0684562	0.450682	0	0	3.37266	9.04399	NRP1;RAC3;APOA1
1656	positive regulation of cell motility (GO:2000147)	10/221	0.0685455	0.450682	0	0	1.76575	4.73266	GRN;SEMA6A;FAM89B;DDRGK1;RUFY3;SPOCK2;KIT;ADAM10;SOD2;HRAS
1657	response to endoplasmic reticulum stress (GO:0034976)	6/110	0.0708501	0.462716	0	0	2.1448	5.6777	SCAMP5;PDIA3;EIF2B5;DDRGK1;UBQLN1;USP19
1658	vascular transport (GO:0010232)	5/84	0.0709264	0.462716	0	0	2.35147	6.22226	SLC6A17;SLC22A1;SLC2A3;ATP1B2;SLC7A1
1659	negative regulation of macromolecule metabolic process (GO:0010605)	9/194	0.0719857	0.462716	0	0	1.81146	4.76647	NOTCH2;LRPAP1;KDM4A;ATXN2;DDRGK1;ERP29;ADAM10;HRAS;TERF2
1660	cell communication by electrical coupling involved in cardiac conduction (GO:0086064)	2/17	0.0726236	0.462716	0	0	4.94171	12.9595	ATP1B2;ATP1B1
1661	regulation of leukocyte migration (GO:0002685)	2/17	0.0726236	0.462716	0	0	4.94171	12.9595	RHOG;HMOX1
1662	copper ion homeostasis (GO:0055070)	2/17	0.0726236	0.462716	0	0	4.94171	12.9595	PRNP;SLC31A1
1663	gliogenesis (GO:0042063)	2/17	0.0726236	0.462716	0	0	4.94171	12.9595	CDK6;RELN
1664	snRNA metabolic process (GO:0016073)	2/17	0.0726236	0.462716	0	0	4.94171	12.9595	INTS1;INTS5
1665	tail-anchored membrane protein insertion into ER membrane (GO:0071816)	2/17	0.0726236	0.462716	0	0	4.94171	12.9595	EMC4;GET4
1666	mitochondrial electron transport, cytochrome c to oxygen (GO:0006123)	2/17	0.0726236	0.462716	0	0	4.94171	12.9595	COX6C;COX5A
1667	negative regulation of ATP metabolic process (GO:1903579)	2/17	0.0726236	0.462716	0	0	4.94171	12.9595	HDAC4;PPIF
1668	negative regulation of insulin secretion (GO:0046676)	2/17	0.0726236	0.462716	0	0	4.94171	12.9595	PSMD9;IRS1
1669	negative regulation of vascular associated smooth muscle cell proliferation (GO:1904706)	2/17	0.0726236	0.462716	0	0	4.94171	12.9595	CDKN1B;SOD2
1670	regulation of intracellular steroid hormone receptor signaling pathway (GO:0033143)	3/37	0.0730998	0.463543	0	0	3.27329	8.5627	DDX5;CBFB;DDRGK1
1671	positive regulation of signaling receptor activity (GO:2000273)	3/37	0.0730998	0.463543	0	0	3.27329	8.5627	NRP1;RELN;BUD31
1672	RNA methylation (GO:0001510)	4/60	0.0733433	0.463988	0	0	2.65187	6.92829	FBL;WTAP;NOP2;METTL16
1673	retrograde vesicle-mediated transport, Golgi to endoplasmic reticulum (GO:0006890)	5/85	0.0738129	0.465857	0	0	2.32196	6.05154	KLC2;COG3;ERGIC2;ATP9A;ARFGAP2
1674	regulation of neuron death (GO:1901214)	5/86	0.0767626	0.481309	0	0	2.29317	5.88667	EFNB2;PRNP;INPP5A;RRAS2;NENF
1675	transport across blood-brain barrier (GO:0150104)	5/86	0.0767626	0.481309	0	0	2.29317	5.88667	SLC6A17;SLC22A1;SLC2A3;ATP1B2;SLC7A1
1676	B cell differentiation (GO:0030183)	4/61	0.0769372	0.481309	0	0	2.60521	6.68176	HDAC4;MSH2;KIT;IRF2BP2
1677	cellular protein-containing complex assembly (GO:0034622)	8/168	0.0771103	0.481309	0	0	1.8606	4.76781	CHCHD4;SMAD2;GTF2B;PTGES3;NCK2;TCF4;NSG1;VAMP4
1678	transcription initiation from RNA polymerase II promoter (GO:0006367)	7/140	0.0774313	0.481309	0	0	1.95749	5.00797	NOTCH2;GTF2B;POLR2C;GTF2F1;GTF2F2;GTF2E1;GTF2E2
1679	connective tissue development (GO:0061448)	3/38	0.0778799	0.481309	0	0	3.17961	8.11622	PGRMC2;DDRGK1;SH3PXD2B
1680	sterol biosynthetic process (GO:0016126)	3/38	0.0778799	0.481309	0	0	3.17961	8.11622	EBP;APOA1;HMGCR
1681	negative regulation of innate immune response (GO:0045824)	3/38	0.0778799	0.481309	0	0	3.17961	8.11622	GRN;RPS19;YTHDF3
1682	positive regulation of signaling (GO:0023056)	3/38	0.0778799	0.481309	0	0	3.17961	8.11622	RIMS1;HOMER1;CDKN2AIP
1683	regulation of signal transduction (GO:0009966)	9/198	0.0794451	0.48409	0	0	1.77275	4.48983	CD63;MTCH1;PRNP;RIC8B;HOMER1;CBFB;NCK2;PPIA;CDKN2AIP
1684	cell migration involved in sprouting angiogenesis (GO:0002042)	2/18	0.0803198	0.48409	0	0	4.63262	11.6823	EFNB2;NRP1
1685	DNA conformation change (GO:0071103)	2/18	0.0803198	0.48409	0	0	4.63262	11.6823	TOP3B;HMGB3
1686	regulation of spindle organization (GO:0090224)	2/18	0.0803198	0.48409	0	0	4.63262	11.6823	NUMA1;FSD1
1687	intracellular estrogen receptor signaling pathway (GO:0030520)	2/18	0.0803198	0.48409	0	0	4.63262	11.6823	DDX17;DDX5
1688	negative regulation of peptide hormone secretion (GO:0090278)	2/18	0.0803198	0.48409	0	0	4.63262	11.6823	PSMD9;IRS1
1689	positive regulation of cell cycle phase transition (GO:1901989)	2/18	0.0803198	0.48409	0	0	4.63262	11.6823	DDRGK1;PAF1
1690	positive regulation of cell migration involved in sprouting angiogenesis (GO:0090050)	2/18	0.0803198	0.48409	0	0	4.63262	11.6823	AKT3;HMOX1
1691	positive regulation of CREB transcription factor activity (GO:0032793)	2/18	0.0803198	0.48409	0	0	4.63262	11.6823	RELN;CRTC1
1692	positive regulation of excitatory postsynaptic potential (GO:2000463)	2/18	0.0803198	0.48409	0	0	4.63262	11.6823	RIMS1;RELN
1693	programmed necrotic cell death (GO:0097300)	2/18	0.0803198	0.48409	0	0	4.63262	11.6823	PPIF;PGAM5
1694	cellular response to transforming growth factor beta stimulus (GO:0071560)	6/114	0.0810328	0.48729	0	0	2.06494	5.18899	SMAD2;PDCD5;APOA1;CBL;RPS27A;MAP3K7
1695	endomembrane system organization (GO:0010256)	9/199	0.0813807	0.488284	0	0	1.76333	4.42352	USP6NL;SEC23IP;LMAN2L;REEP5;VAPB;COG3;VPS33B;LAMTOR1;LNPK
1696	protein localization to organelle (GO:0033365)	7/142	0.0820734	0.4905	0	0	1.92829	4.821	PRNP;TMEM30A;DDRGK1;COG3;HMOX1;PAF1;GET4
1697	protein monoubiquitination (GO:0006513)	3/39	0.0827931	0.4905	0	0	3.09113	7.70126	UBE2R2;PAF1;RNF40
1698	regulation of intracellular transport (GO:0032386)	3/39	0.0827931	0.4905	0	0	3.09113	7.70126	NUMA1;REEP5;ATP9A
1699	regulation of ion transmembrane transporter activity (GO:0032412)	3/39	0.0827931	0.4905	0	0	3.09113	7.70126	HOMER1;PPIF;SCN4B
1700	positive regulation of intracellular transport (GO:0032388)	3/39	0.0827931	0.4905	0	0	3.09113	7.70126	NUMA1;EIPR1;RUFY3
1701	retrograde transport, endosome to Golgi (GO:0042147)	5/88	0.0828498	0.4905	0	0	2.23769	5.57346	SNX1;RAB9A;ERC1;TBC1D10A;RAB9B
1702	amyloid fibril formation (GO:1990000)	4/63	0.084384	0.493444	0	0	2.51664	6.22209	NCSTN;ADAM10;APOA1;RPS27A
1703	cellular response to reactive oxygen species (GO:0034614)	4/63	0.084384	0.493444	0	0	2.51664	6.22209	PRDX5;PPIF;ROMO1;MAPK3
1704	COPII vesicle coating (GO:0048208)	4/63	0.084384	0.493444	0	0	2.51664	6.22209	TRAPPC3;SEC23IP;PPP6R1;PREB
1705	vesicle coating (GO:0006901)	4/63	0.084384	0.493444	0	0	2.51664	6.22209	TRAPPC3;SEC23IP;PPP6R1;PREB
1706	vesicle targeting, rough ER to cis-Golgi (GO:0048207)	4/63	0.084384	0.493444	0	0	2.51664	6.22209	TRAPPC3;SEC23IP;PPP6R1;PREB
1707	nitrogen compound transport (GO:0071705)	7/143	0.0844534	0.493444	0	0	1.91401	4.73059	SCAMP5;TMEM30A;LMAN2L;VPS33B;SLC22A1;SLC7A1;SCAMP3
1708	transforming growth factor beta receptor signaling pathway (GO:0007179)	5/89	0.0859867	0.496154	0	0	2.21093	5.42466	SMAD2;APOA1;CBL;RPS27A;MAP3K7
1709	positive regulation of cation channel activity (GO:2001259)	3/40	0.087836	0.496154	0	0	3.00743	7.31492	RELN;TMSB4X;CALM2
1710	antimicrobial humoral immune response mediated by antimicrobial peptide (GO:0061844)	4/64	0.0882349	0.496154	0	0	2.47457	6.00764	RPL30;RPS19;ROMO1;RPL39
1711	regulation of cilium assembly (GO:1902017)	4/64	0.0882349	0.496154	0	0	2.47457	6.00764	USP6NL;CCDC88A;TBC1D10A;ATG5
1712	activin receptor signaling pathway (GO:0032924)	2/19	0.0882547	0.496154	0	0	4.35989	10.5838	SMAD2;ACVR2B
1713	Rac protein signal transduction (GO:0016601)	2/19	0.0882547	0.496154	0	0	4.35989	10.5838	RHOG;WASF1
1714	regulation of exosomal secretion (GO:1903541)	2/19	0.0882547	0.496154	0	0	4.35989	10.5838	CHMP6;ATP9A
1715	regulation of mitochondrial membrane permeability (GO:0046902)	2/19	0.0882547	0.496154	0	0	4.35989	10.5838	PPIF;THEM4
1716	endoplasmic reticulum mannose trimming (GO:1904380)	2/19	0.0882547	0.496154	0	0	4.35989	10.5838	MAN1B1;RPS27A
1717	regulation of stem cell population maintenance (GO:2000036)	2/19	0.0882547	0.496154	0	0	4.35989	10.5838	TAF6L;CNOT2
1718	regulation of vascular endothelial growth factor signaling pathway (GO:1900746)	2/19	0.0882547	0.496154	0	0	4.35989	10.5838	CD63;SEMA6A
1719	telomere capping (GO:0016233)	2/19	0.0882547	0.496154	0	0	4.35989	10.5838	STN1;TERF2
1720	vesicle transport along actin filament (GO:0030050)	2/19	0.0882547	0.496154	0	0	4.35989	10.5838	MYO6;MYO1G
1721	N-glycan processing (GO:0006491)	2/19	0.0882547	0.496154	0	0	4.35989	10.5838	PRKCSH;MAN1B1
1722	negative regulation of immune system process (GO:0002683)	2/19	0.0882547	0.496154	0	0	4.35989	10.5838	HMOX1;FADD
1723	negative regulation of oxidative stress-induced intrinsic apoptotic signaling pathway (GO:1902176)	2/19	0.0882547	0.496154	0	0	4.35989	10.5838	SOD2;PPIA
1724	negative regulation of T cell receptor signaling pathway (GO:0050860)	2/19	0.0882547	0.496154	0	0	4.35989	10.5838	PRNP;DUSP3
1725	positive regulation of actin cytoskeleton reorganization (GO:2000251)	2/19	0.0882547	0.496154	0	0	4.35989	10.5838	NRP1;HRAS
1726	negative regulation of translation (GO:0017148)	5/90	0.089185	0.500333	0	0	2.18481	5.28078	YTHDF3;SHMT1;METTL16;PUS7;GIGYF2
1727	regulation of cellular response to stress (GO:0080135)	6/118	0.091989	0.513843	0	0	1.99078	4.75017	BAG4;PTGES3;CORO2B;NUP58;USP19;MAPK3
1728	regulation of cell-matrix adhesion (GO:0001952)	4/65	0.0921691	0.513843	0	0	2.43388	5.80268	CAMSAP3;DUSP3;CDK6;GPM6B
1729	mitotic G1 DNA damage checkpoint signaling (GO:0031571)	4/65	0.0921691	0.513843	0	0	2.43388	5.80268	CDKN1B;CRADD;PCBP4;CNOT2
1730	regulation of cell development (GO:0060284)	3/41	0.0930049	0.513853	0	0	2.92813	6.95462	NOTCH2;GRN;RPS19
1731	cortical cytoskeleton organization (GO:0030865)	3/41	0.0930049	0.513853	0	0	2.92813	6.95462	STRIP1;RHOG;RAC3
1732	regulation of protein dephosphorylation (GO:0035304)	3/41	0.0930049	0.513853	0	0	2.92813	6.95462	PPP6R1;CALM2;PPIA
1733	visual system development (GO:0150063)	3/41	0.0930049	0.513853	0	0	2.92813	6.95462	SH3PXD2B;SMG9;MEIS2
1734	regulation of protein localization (GO:0032880)	4/66	0.0961855	0.513853	0	0	2.3945	5.60666	ATCAY;SUMO1;RAB9A;CSNK1E
1735	positive regulation of cell cycle (GO:0045787)	4/66	0.0961855	0.513853	0	0	2.3945	5.60666	CDKN1B;DUSP3;MEIS2;USP19
1736	positive regulation of T cell proliferation (GO:0042102)	4/66	0.0961855	0.513853	0	0	2.3945	5.60666	NCK2;FADD;SLC7A1;CD276
1737	protein targeting to lysosome (GO:0006622)	2/20	0.0964102	0.513853	0	0	4.11746	9.63133	SNX16;M6PR
1738	adaptive immune response based on somatic recombination of immune receptors built from immunoglobulin superfamily domains (GO:0002460)	2/20	0.0964102	0.513853	0	0	4.11746	9.63133	MSH2;MYO1G
1739	cellular monovalent inorganic cation homeostasis (GO:0030004)	2/20	0.0964102	0.513853	0	0	4.11746	9.63133	ATP1B2;ATP1B1
1740	regulation of protein modification by small protein conjugation or removal (GO:1903320)	2/20	0.0964102	0.513853	0	0	4.11746	9.63133	DNAJB2;UBQLN1
1741	negative regulation of telomere maintenance via telomerase (GO:0032211)	2/20	0.0964102	0.513853	0	0	4.11746	9.63133	STN1;TERF2
1742	negative regulation of viral life cycle (GO:1903901)	2/20	0.0964102	0.513853	0	0	4.11746	9.63133	IFITM3;PPIA
1743	organic cation transport (GO:0015695)	2/20	0.0964102	0.513853	0	0	4.11746	9.63133	SLC22A16;SLC22A1
1744	positive regulation of peptidyl-lysine acetylation (GO:2000758)	2/20	0.0964102	0.513853	0	0	4.11746	9.63133	DIP2B;MAPK3
1745	cellular respiration (GO:0045333)	3/42	0.0982962	0.513853	0	0	2.85291	6.61809	NDUFS4;UQCR10;UQCRH
1746	negative regulation of protein catabolic process (GO:0042177)	3/42	0.0982962	0.513853	0	0	2.85291	6.61809	SNRNP70;AGAP2;HMGCR
1747	visual perception (GO:0007601)	5/93	0.0991438	0.513853	0	0	2.11	4.8766	ABLIM1;OPA3;SLC4A10;RABGGTA;EML2
1748	interleukin-1-mediated signaling pathway (GO:0070498)	5/94	0.102583	0.513853	0	0	2.08619	4.75042	PSMD9;PSMF1;RPS27A;MAP3K7;MAPK3
1749	negative regulation of cell death (GO:0060548)	5/94	0.102583	0.513853	0	0	2.08619	4.75042	LRPAP1;INPP5A;NENF;SRSF6;ATG5
1750	development of primary male sexual characteristics (GO:0046546)	3/43	0.103706	0.513853	0	0	2.78144	6.30328	MSH2;KIT;MEA1
1751	male gonad development (GO:0008584)	3/43	0.103706	0.513853	0	0	2.78144	6.30328	MSH2;KIT;MEA1
1752	axonogenesis (GO:0007409)	10/240	0.103871	0.513853	0	0	1.61828	3.66477	NOTCH2;EFNB2;NRP1;EFNB1;RELN;SEMA6A;FEZ1;LMTK2;SPG11;MAPK3
1753	regulated exocytosis (GO:0045055)	8/180	0.104161	0.513853	0	0	1.72971	3.91229	RIMS1;CD63;TF;PCLO;TMSB4X;SDF4;APOA1;PIP5K1C
1754	actin filament-based transport (GO:0099515)	2/21	0.104769	0.513853	0	0	3.90055	8.79962	MYO6;MYO1G
1755	aerobic respiration (GO:0009060)	2/21	0.104769	0.513853	0	0	3.90055	8.79962	UQCR10;UQCRH
1756	regulation of cardiac muscle contraction by calcium ion signaling (GO:0010882)	2/21	0.104769	0.513853	0	0	3.90055	8.79962	ATP1B1;CALM2
1757	histone ubiquitination (GO:0016574)	2/21	0.104769	0.513853	0	0	3.90055	8.79962	PAF1;RNF40
1758	melanosome localization (GO:0032400)	2/21	0.104769	0.513853	0	0	3.90055	8.79962	VPS33B;SHROOM2
1759	positive regulation of phosphatase activity (GO:0010922)	2/21	0.104769	0.513853	0	0	3.90055	8.79962	MTMR9;CALM2
1760	positive regulation of transcription regulatory region DNA binding (GO:2000679)	2/21	0.104769	0.513853	0	0	3.90055	8.79962	DDRGK1;GTF2B
1761	protein localization to chromatin (GO:0071168)	2/21	0.104769	0.513853	0	0	3.90055	8.79962	H1-5;MSH2
1762	sensory perception of light stimulus (GO:0050953)	5/95	0.10608	0.513853	0	0	2.0629	4.62823	ABLIM1;OPA3;SLC4A10;RABGGTA;EML2
1763	cell chemotaxis (GO:0060326)	4/69	0.108714	0.513853	0	0	2.28363	5.06744	NRP1;KIT;RHOG;ELMO2
1764	cellular response to decreased oxygen levels (GO:0036294)	4/69	0.108714	0.513853	0	0	2.28363	5.06744	TBL2;UBQLN1;HMOX1;NDRG1
1765	intracellular protein transmembrane transport (GO:0065002)	3/44	0.109231	0.513853	0	0	2.71346	6.00839	CHCHD4;ROMO1;SEC62
1766	mRNA stabilization (GO:0048255)	3/44	0.109231	0.513853	0	0	2.71346	6.00839	THRAP3;ELAVL4;PAIP1
1767	negative regulation of epidermal growth factor receptor signaling pathway (GO:0042059)	3/44	0.109231	0.513853	0	0	2.71346	6.00839	DUSP3;CBL;CHMP6
1768	positive regulation of mRNA catabolic process (GO:0061014)	3/44	0.109231	0.513853	0	0	2.71346	6.00839	YTHDF3;METTL16;GIGYF2
1769	positive regulation of receptor-mediated endocytosis (GO:0048260)	3/44	0.109231	0.513853	0	0	2.71346	6.00839	CD63;TF;CBL
1770	positive regulation of stress fiber assembly (GO:0051496)	3/44	0.109231	0.513853	0	0	2.71346	6.00839	NRP1;CCDC88A;APOA1
1771	cellular response to oxidative stress (GO:0034599)	6/125	0.112976	0.513853	0	0	1.873	4.08422	PRDX5;HMOX1;ROMO1;SOD2;PPIA;MAPK3
1772	DNA-templated transcription, termination (GO:0006353)	4/70	0.113046	0.513853	0	0	2.24891	4.90254	CPSF4;NCBP2;SNRPD3;WDR33
1773	positive regulation of cell-substrate adhesion (GO:0010811)	4/70	0.113046	0.513853	0	0	2.24891	4.90254	NRP1;CDK6;RAC3;APOA1
1774	regulation of chromosome organization (GO:0033044)	2/22	0.113316	0.513853	0	0	3.70533	8.06864	YLPM1;TERF2
1775	cell projection assembly (GO:0030031)	2/22	0.113316	0.513853	0	0	3.70533	8.06864	RHOG;RAC3
1776	regulation of DNA recombination at telomere (GO:0072695)	2/22	0.113316	0.513853	0	0	3.70533	8.06864	POLR2C;TERF2
1777	error-free translesion synthesis (GO:0070987)	2/22	0.113316	0.513853	0	0	3.70533	8.06864	UFD1;RPS27A
1778	regulation of response to cytokine stimulus (GO:0060759)	2/22	0.113316	0.513853	0	0	3.70533	8.06864	CBFB;APOA1
1779	lipid droplet organization (GO:0034389)	2/22	0.113316	0.513853	0	0	3.70533	8.06864	BSCL2;PPIA
1780	membrane protein intracellular domain proteolysis (GO:0031293)	2/22	0.113316	0.513853	0	0	3.70533	8.06864	NCSTN;ADAM10
1781	negative regulation of DNA recombination at telomere (GO:0048239)	2/22	0.113316	0.513853	0	0	3.70533	8.06864	POLR2C;TERF2
1782	negative regulation of interleukin-2 production (GO:0032703)	2/22	0.113316	0.513853	0	0	3.70533	8.06864	PRNP;HOMER3
1783	positive regulation of axon extension (GO:0045773)	2/22	0.113316	0.513853	0	0	3.70533	8.06864	NRP1;RUFY3
1784	positive regulation of calcium ion transmembrane transporter activity (GO:1901021)	2/22	0.113316	0.513853	0	0	3.70533	8.06864	ATP1B1;CALM2
1785	positive regulation of lipid catabolic process (GO:0050996)	2/22	0.113316	0.513853	0	0	3.70533	8.06864	IRS1;APOA1
1786	positive regulation of signal transduction by p53 class mediator (GO:1901798)	2/22	0.113316	0.513853	0	0	3.70533	8.06864	DDX5;RPS20
1787	positive regulation of translational initiation (GO:0045948)	2/22	0.113316	0.513853	0	0	3.70533	8.06864	EIF2B5;YTHDF3
1788	positive regulation of NF-kappaB transcription factor activity (GO:0051092)	7/155	0.116028	0.513853	0	0	1.75773	3.78601	MTPN;DDRGK1;RNF25;ERC1;RPS27A;MAP3K7;PPIA
1789	regulation of endopeptidase activity (GO:0052548)	4/71	0.117453	0.513853	0	0	2.21523	4.74441	NCSTN;SPOCK2;SPOCK1;SERPINI1
1790	regulation of hematopoietic stem cell differentiation (GO:1902036)	4/71	0.117453	0.513853	0	0	2.21523	4.74441	PSMD9;CBFB;PSMF1;PUS7
1791	Fc-gamma receptor signaling pathway involved in phagocytosis (GO:0038096)	4/71	0.117453	0.513853	0	0	2.21523	4.74441	YES1;ELMO2;MAPK3;MYO1G
1792	plasma membrane bounded cell projection assembly (GO:0120031)	11/278	0.118794	0.513853	0	0	1.53345	3.2668	FGD3;CCDC88A;NRP1;FGD4;ABLIM1;RAB23;KIT;ASAP1;DYNLL2;SNAP29;LZTFL1
1793	erythrocyte differentiation (GO:0030218)	3/46	0.12061	0.513853	0	0	2.58699	5.47197	RPS14;RPS19;KIT
1794	regulation of telomerase activity (GO:0051972)	3/46	0.12061	0.513853	0	0	2.58699	5.47197	NVL;PTGES3;MAPK3
1795	interleukin-12-mediated signaling pathway (GO:0035722)	3/46	0.12061	0.513853	0	0	2.58699	5.47197	AIP;SOD2;PPIA
1796	positive regulation of response to stimulus (GO:0048584)	3/46	0.12061	0.513853	0	0	2.58699	5.47197	ARG2;HOMER1;CDKN2AIP
1797	postreplication repair (GO:0006301)	3/46	0.12061	0.513853	0	0	2.58699	5.47197	MSH2;RPS27A;WDR33
1798	Fc-gamma receptor signaling pathway (GO:0038094)	4/72	0.121933	0.513853	0	0	2.18254	4.59269	YES1;ELMO2;MAPK3;MYO1G
1799	positive regulation of neurogenesis (GO:0050769)	4/72	0.121933	0.513853	0	0	2.18254	4.59269	NUMBL;MAP6;PLXNB2;PLXNA3
1800	artery development (GO:0060840)	2/23	0.122034	0.513853	0	0	3.52871	7.42247	NRP1;ACVR2B
1801	blood vessel endothelial cell migration (GO:0043534)	2/23	0.122034	0.513853	0	0	3.52871	7.42247	EFNB2;NRP1
1802	cytoskeleton-dependent intracellular transport (GO:0030705)	2/23	0.122034	0.513853	0	0	3.52871	7.42247	CCDC88A;MAP6
1803	ERK1 and ERK2 cascade (GO:0070371)	2/23	0.122034	0.513853	0	0	3.52871	7.42247	APOA1;MAPK3
1804	regulation of telomere capping (GO:1904353)	2/23	0.122034	0.513853	0	0	3.52871	7.42247	TERF2;MAPK3
1805	membrane protein ectodomain proteolysis (GO:0006509)	2/23	0.122034	0.513853	0	0	3.52871	7.42247	NCSTN;ADAM10
1806	negative regulation of intracellular protein transport (GO:0090317)	2/23	0.122034	0.513853	0	0	3.52871	7.42247	BAG4;RAB23
1807	cellular response to starvation (GO:0009267)	7/158	0.124769	0.513853	0	0	1.72254	3.58512	MAP1LC3B;TBL2;MAP1LC3A;RALB;LAMTOR1;ATG5;MAPK3
1808	protein polyufmylation (GO:1990564)	1/5	0.124999	0.513853	0	0	9.25333	19.2418	DDRGK1
1809	protein transport to vacuole involved in ubiquitin-dependent protein catabolic process via the multivesicular body sorting pathway (GO:0043328)	1/5	0.124999	0.513853	0	0	9.25333	19.2418	VPS36
1810	adenosine 5'-(hexahydrogen pentaphosphate) catabolic process (GO:1901911)	1/5	0.124999	0.513853	0	0	9.25333	19.2418	NUDT11
1811	adenosine 5'-(hexahydrogen pentaphosphate) metabolic process (GO:1901910)	1/5	0.124999	0.513853	0	0	9.25333	19.2418	NUDT11
1812	amino-acid betaine biosynthetic process (GO:0006578)	1/5	0.124999	0.513853	0	0	9.25333	19.2418	SHMT1
1813	reelin-mediated signaling pathway (GO:0038026)	1/5	0.124999	0.513853	0	0	9.25333	19.2418	RELN
1814	regulation of barbed-end actin filament capping (GO:2000812)	1/5	0.124999	0.513853	0	0	9.25333	19.2418	MTPN
1815	C-terminal protein lipidation (GO:0006501)	1/5	0.124999	0.513853	0	0	9.25333	19.2418	ATG5
1816	regulation of cellular response to vascular endothelial growth factor stimulus (GO:1902547)	1/5	0.124999	0.513853	0	0	9.25333	19.2418	CD63
1817	regulation of chloride transport (GO:2001225)	1/5	0.124999	0.513853	0	0	9.25333	19.2418	PRNP
1818	carnitine biosynthetic process (GO:0045329)	1/5	0.124999	0.513853	0	0	9.25333	19.2418	SHMT1
1819	regulation of chromosome separation (GO:1905818)	1/5	0.124999	0.513853	0	0	9.25333	19.2418	NUMA1
1820	caveolin-mediated endocytosis (GO:0072584)	1/5	0.124999	0.513853	0	0	9.25333	19.2418	MAPK3
1821	regulation of core promoter binding (GO:1904796)	1/5	0.124999	0.513853	0	0	9.25333	19.2418	GTF2B
1822	regulation of cyclase activity (GO:0031279)	1/5	0.124999	0.513853	0	0	9.25333	19.2418	MAPK3
1823	cell fate commitment involved in formation of primary germ layer (GO:0060795)	1/5	0.124999	0.513853	0	0	9.25333	19.2418	PAF1
1824	regulation of dendritic cell cytokine production (GO:0002730)	1/5	0.124999	0.513853	0	0	9.25333	19.2418	KIT
1825	cellular response to brain-derived neurotrophic factor stimulus (GO:1990416)	1/5	0.124999	0.513853	0	0	9.25333	19.2418	WASF1
1826	cellular response to erythropoietin (GO:0036018)	1/5	0.124999	0.513853	0	0	9.25333	19.2418	KIT
1827	regulation of glial cell migration (GO:1903975)	1/5	0.124999	0.513853	0	0	9.25333	19.2418	ATP1B2
1828	regulation of growth rate (GO:0040009)	1/5	0.124999	0.513853	0	0	9.25333	19.2418	NOTCH2
1829	regulation of histone H2B ubiquitination (GO:2001166)	1/5	0.124999	0.513853	0	0	9.25333	19.2418	RNF40
1830	regulation of inflammatory response to wounding (GO:0106014)	1/5	0.124999	0.513853	0	0	9.25333	19.2418	GRN
1831	regulation of intestinal lipid absorption (GO:1904729)	1/5	0.124999	0.513853	0	0	9.25333	19.2418	APOA1
1832	regulation of intracellular cholesterol transport (GO:0032383)	1/5	0.124999	0.513853	0	0	9.25333	19.2418	SCP2
1833	regulation of metaphase plate congression (GO:0090235)	1/5	0.124999	0.513853	0	0	9.25333	19.2418	NUMA1
1834	regulation of miRNA metabolic process (GO:2000628)	1/5	0.124999	0.513853	0	0	9.25333	19.2418	HRAS
1835	diadenosine hexaphosphate catabolic process (GO:1901909)	1/5	0.124999	0.513853	0	0	9.25333	19.2418	NUDT11
1836	diadenosine hexaphosphate metabolic process (GO:1901908)	1/5	0.124999	0.513853	0	0	9.25333	19.2418	NUDT11
1837	diadenosine pentaphosphate catabolic process (GO:1901907)	1/5	0.124999	0.513853	0	0	9.25333	19.2418	NUDT11
1838	diadenosine pentaphosphate metabolic process (GO:1901906)	1/5	0.124999	0.513853	0	0	9.25333	19.2418	NUDT11
1839	diphosphoinositol polyphosphate metabolic process (GO:0071543)	1/5	0.124999	0.513853	0	0	9.25333	19.2418	NUDT11
1840	regulation of neutrophil activation (GO:1902563)	1/5	0.124999	0.513853	0	0	9.25333	19.2418	GRN
1841	regulation of nodal signaling pathway involved in determination of lateral mesoderm left/right asymmetry (GO:1900175)	1/5	0.124999	0.513853	0	0	9.25333	19.2418	SMAD2
1842	dorsal/ventral axis specification (GO:0009950)	1/5	0.124999	0.513853	0	0	9.25333	19.2418	SMAD2
1843	regulation of phosphatidylinositol dephosphorylation (GO:0060304)	1/5	0.124999	0.513853	0	0	9.25333	19.2418	MTMR9
1844	regulation of postsynaptic density organization (GO:1905874)	1/5	0.124999	0.513853	0	0	9.25333	19.2418	LRRC4B
1845	regulation of retinal ganglion cell axon guidance (GO:0090259)	1/5	0.124999	0.513853	0	0	9.25333	19.2418	NRP1
1846	establishment of protein localization to vacuole (GO:0072666)	1/5	0.124999	0.513853	0	0	9.25333	19.2418	VPS36
1847	regulation of skeletal muscle tissue development (GO:0048641)	1/5	0.124999	0.513853	0	0	9.25333	19.2418	USP19
1848	glucose import across plasma membrane (GO:0098708)	1/5	0.124999	0.513853	0	0	9.25333	19.2418	SLC2A3
1849	glutamate catabolic process (GO:0006538)	1/5	0.124999	0.513853	0	0	9.25333	19.2418	GLUL
1850	response to denervation involved in regulation of muscle adaptation (GO:0014894)	1/5	0.124999	0.513853	0	0	9.25333	19.2418	HDAC4
1851	retina vasculature development in camera-type eye (GO:0061298)	1/5	0.124999	0.513853	0	0	9.25333	19.2418	ACVR2B
1852	ribosome localization (GO:0033750)	1/5	0.124999	0.513853	0	0	9.25333	19.2418	EIF6
1853	RNA phosphodiester bond hydrolysis, exonucleolytic (GO:0090503)	1/5	0.124999	0.513853	0	0	9.25333	19.2418	TRIR
1854	intracellular distribution of mitochondria (GO:0048312)	1/5	0.124999	0.513853	0	0	9.25333	19.2418	ARMC1
1855	serotonin transport (GO:0006837)	1/5	0.124999	0.513853	0	0	9.25333	19.2418	SLC22A1
1856	serotonin uptake (GO:0051610)	1/5	0.124999	0.513853	0	0	9.25333	19.2418	SLC22A1
1857	L-arginine import across plasma membrane (GO:0097638)	1/5	0.124999	0.513853	0	0	9.25333	19.2418	SLC7A1
1858	lymph node development (GO:0048535)	1/5	0.124999	0.513853	0	0	9.25333	19.2418	FADD
1859	mannose trimming involved in glycoprotein ERAD pathway (GO:1904382)	1/5	0.124999	0.513853	0	0	9.25333	19.2418	MAN1B1
1860	mature ribosome assembly (GO:0042256)	1/5	0.124999	0.513853	0	0	9.25333	19.2418	EIF6
1861	transcription initiation from RNA polymerase III promoter (GO:0006384)	1/5	0.124999	0.513853	0	0	9.25333	19.2418	CRCP
1862	ubiquitin-dependent glycoprotein ERAD pathway (GO:0097466)	1/5	0.124999	0.513853	0	0	9.25333	19.2418	MAN1B1
1863	modulation by symbiont of host autophagy (GO:0075071)	1/5	0.124999	0.513853	0	0	9.25333	19.2418	ATG5
1864	negative regulation of CD4-positive, alpha-beta T cell differentiation (GO:0043371)	1/5	0.124999	0.513853	0	0	9.25333	19.2418	CBFB
1865	negative regulation of cellular respiration (GO:1901856)	1/5	0.124999	0.513853	0	0	9.25333	19.2418	PPIF
1866	negative regulation of IRE1-mediated unfolded protein response (GO:1903895)	1/5	0.124999	0.513853	0	0	9.25333	19.2418	DDRGK1
1867	negative regulation of keratinocyte differentiation (GO:0045617)	1/5	0.124999	0.513853	0	0	9.25333	19.2418	SRSF6
1868	negative regulation of protein polyubiquitination (GO:1902915)	1/5	0.124999	0.513853	0	0	9.25333	19.2418	PPIA
1869	negative regulation of response to food (GO:0032096)	1/5	0.124999	0.513853	0	0	9.25333	19.2418	NENF
1870	negative regulation of RNA polymerase II regulatory region sequence-specific DNA binding (GO:1903026)	1/5	0.124999	0.513853	0	0	9.25333	19.2418	TMSB4X
1871	ornithine transport (GO:0015822)	1/5	0.124999	0.513853	0	0	9.25333	19.2418	SLC7A1
1872	polyphosphate catabolic process (GO:0006798)	1/5	0.124999	0.513853	0	0	9.25333	19.2418	ATCAY
1873	positive regulation of AMPA receptor activity (GO:2000969)	1/5	0.124999	0.513853	0	0	9.25333	19.2418	RELN
1874	positive regulation of axon extension involved in axon guidance (GO:0048842)	1/5	0.124999	0.513853	0	0	9.25333	19.2418	NRP1
1875	positive regulation of CD8-positive, alpha-beta T cell differentiation (GO:0043378)	1/5	0.124999	0.513853	0	0	9.25333	19.2418	CBFB
1876	positive regulation of histone ubiquitination (GO:0033184)	1/5	0.124999	0.513853	0	0	9.25333	19.2418	RNF40
1877	positive regulation of leukocyte mediated immunity (GO:0002705)	1/5	0.124999	0.513853	0	0	9.25333	19.2418	KIT
1878	positive regulation of macrophage proliferation (GO:0120041)	1/5	0.124999	0.513853	0	0	9.25333	19.2418	MAPK3
1879	positive regulation of metallopeptidase activity (GO:1905050)	1/5	0.124999	0.513853	0	0	9.25333	19.2418	DDRGK1
1880	positive regulation of myoblast proliferation (GO:2000288)	1/5	0.124999	0.513853	0	0	9.25333	19.2418	MEIS2
1881	positive regulation of protein localization to cilium (GO:1903566)	1/5	0.124999	0.513853	0	0	9.25333	19.2418	CCDC88A
1882	positive regulation of smooth muscle cell differentiation (GO:0051152)	1/5	0.124999	0.513853	0	0	9.25333	19.2418	KIT
1883	positive regulation of vascular associated smooth muscle cell apoptotic process (GO:1905461)	1/5	0.124999	0.513853	0	0	9.25333	19.2418	SOD2
1884	protein de-ADP-ribosylation (GO:0051725)	1/5	0.124999	0.513853	0	0	9.25333	19.2418	MACROD2
1885	protein deglycosylation involved in glycoprotein catabolic process (GO:0035977)	1/5	0.124999	0.513853	0	0	9.25333	19.2418	MAN1B1
1886	protein K69-linked ufmylation (GO:1990592)	1/5	0.124999	0.513853	0	0	9.25333	19.2418	DDRGK1
1887	protein modification by small protein conjugation (GO:0032446)	15/409	0.125008	0.513853	0	0	1.41867	2.94994	UBE2I;EIPR1;RNF25;UBE2E3;RNF7;CBL;RNF40;SUMO1;UBE2R2;DDRGK1;MKRN2;PAF1;ARIH1;RPS27A;NUP58
1888	telomere organization (GO:0032200)	3/47	0.126457	0.513853	0	0	2.52806	5.22766	STN1;PTGES3;TERF2
1889	polyol metabolic process (GO:0019751)	3/47	0.126457	0.513853	0	0	2.52806	5.22766	NUDT11;MINPP1;INPP5A
1890	positive regulation of neuron death (GO:1901216)	3/47	0.126457	0.513853	0	0	2.52806	5.22766	EFNB2;PRNP;GRN
1891	protein polyubiquitination (GO:0000209)	12/314	0.12807	0.513853	0	0	1.47915	3.03992	PSMD9;ANKIB1;UBE3C;CBFB;UBE2R2;CDC26;UBE2E3;IRF2BP1;PSMF1;ARIH1;RPS27A;ANAPC1
1892	regulation of primary metabolic process (GO:0080090)	6/130	0.129325	0.513853	0	0	1.79701	3.67565	NCOA1;PSMD9;PSAPL1;OPA3;PSMF1;HMGCR
1893	purine ribonucleotide catabolic process (GO:0009154)	2/24	0.130909	0.513853	0	0	3.36814	6.84827	NUDT11;NUDT18
1894	regulation of axon extension involved in axon guidance (GO:0048841)	2/24	0.130909	0.513853	0	0	3.36814	6.84827	NRP1;SEMA6A
1895	axon extension (GO:0048675)	2/24	0.130909	0.513853	0	0	3.36814	6.84827	NRP1;SPG11
1896	regulation of keratinocyte proliferation (GO:0010837)	2/24	0.130909	0.513853	0	0	3.36814	6.84827	NOTCH2;SRSF6
1897	histone monoubiquitination (GO:0010390)	2/24	0.130909	0.513853	0	0	3.36814	6.84827	PAF1;RNF40
1898	lipid translocation (GO:0034204)	2/24	0.130909	0.513853	0	0	3.36814	6.84827	TMEM30A;ATP9A
1899	negative regulation of NIK/NF-kappaB signaling (GO:1901223)	2/24	0.130909	0.513853	0	0	3.36814	6.84827	TMSB4X;TSPAN6
1900	nucleotide-binding domain, leucine rich repeat containing receptor signaling pathway (GO:0035872)	2/24	0.130909	0.513853	0	0	3.36814	6.84827	RPS27A;MAP3K7
1901	positive regulation of cell-substrate junction organization (GO:0150117)	2/24	0.130909	0.513853	0	0	3.36814	6.84827	NRP1;DUSP3
1902	positive regulation of neuron apoptotic process (GO:0043525)	2/24	0.130909	0.513853	0	0	3.36814	6.84827	PRNP;GRN
1903	positive regulation of phospholipase activity (GO:0010518)	2/24	0.130909	0.513853	0	0	3.36814	6.84827	KIT;HRAS
1904	positive regulation of protein targeting to membrane (GO:0090314)	2/24	0.130909	0.513853	0	0	3.36814	6.84827	PRNP;HRAS
1905	potassium ion homeostasis (GO:0055075)	2/24	0.130909	0.513853	0	0	3.36814	6.84827	ATP1B2;ATP1B1
1906	protein alpha-1,2-demannosylation (GO:0036508)	2/24	0.130909	0.513853	0	0	3.36814	6.84827	MAN1B1;RPS27A
1907	protein exit from endoplasmic reticulum (GO:0032527)	2/24	0.130909	0.513853	0	0	3.36814	6.84827	UFD1;PREB
1908	protein insertion into mitochondrial membrane (GO:0051204)	2/24	0.130909	0.513853	0	0	3.36814	6.84827	TIMM9;ROMO1
1909	Fc receptor mediated stimulatory signaling pathway (GO:0002431)	4/74	0.131109	0.513853	0	0	2.11997	4.3072	YES1;ELMO2;MAPK3;MYO1G
1910	regulation of cell death (GO:0010941)	5/102	0.132147	0.513853	0	0	1.91334	3.8723	LRPAP1;CDKN1B;RRAS2;SRSF6;ATG5
1911	cellular response to interleukin-12 (GO:0071349)	3/48	0.132403	0.513853	0	0	2.47176	4.99765	AIP;SOD2;PPIA
1912	regulation of interleukin-2 production (GO:0032663)	3/48	0.132403	0.513853	0	0	2.47176	4.99765	PRNP;HOMER3;MAP3K7
1913	inositol phosphate metabolic process (GO:0043647)	3/48	0.132403	0.513853	0	0	2.47176	4.99765	NUDT11;MINPP1;INPP5A
1914	myelination (GO:0042552)	3/48	0.132403	0.513853	0	0	2.47176	4.99765	EIF2B5;EIF2B4;NFASC
1915	nucleus organization (GO:0006997)	3/48	0.132403	0.513853	0	0	2.47176	4.99765	NUMA1;RPS19;CHMP6
1916	positive regulation of blood vessel endothelial cell migration (GO:0043536)	3/48	0.132403	0.513853	0	0	2.47176	4.99765	TMSB4X;AKT3;HMOX1
1917	cellular response to metal ion (GO:0071248)	6/131	0.132725	0.513853	0	0	1.78254	3.5998	PRNP;TF;CDKN1B;SUMO1;PPIF;MAPK3
1918	positive regulation of phosphorylation (GO:0042327)	10/253	0.133136	0.513853	0	0	1.53067	3.08643	NRP1;MYDGF;RALB;PTGES3;KIT;ERP29;LMTK2;HRAS;PPIA;MAPK3
1919	regulation of hematopoietic progenitor cell differentiation (GO:1901532)	4/75	0.135801	0.513853	0	0	2.09	4.17283	PSMD9;CBFB;PSMF1;PUS7
1920	chromatin remodeling (GO:0006338)	5/103	0.136087	0.513853	0	0	1.89372	3.77695	HDAC4;TAF6L;SMARCD1;KDM4A;ARID1B
1921	regulation of cellular localization (GO:0060341)	3/49	0.138445	0.513853	0	0	2.4179	4.78087	NUMA1;REEP5;CSNK1E
1922	cellular response to mechanical stimulus (GO:0071260)	3/49	0.138445	0.513853	0	0	2.4179	4.78087	CRADD;FADD;MAPK3
1923	RNA catabolic process (GO:0006401)	3/49	0.138445	0.513853	0	0	2.4179	4.78087	FEN1;METTL16;DIS3L2
1924	negative regulation of cell projection organization (GO:0031345)	3/49	0.138445	0.513853	0	0	2.4179	4.78087	EFNB2;PRNP;SPOCK1
1925	regulation of cholesterol transport (GO:0032374)	2/25	0.139927	0.513853	0	0	3.22153	6.33558	APOA1;LAMTOR1
1926	response to hexose (GO:0009746)	2/25	0.139927	0.513853	0	0	3.22153	6.33558	EIF2B5;EIF2B4
1927	RNA splicing, via transesterification reactions (GO:0000375)	2/25	0.139927	0.513853	0	0	3.22153	6.33558	DBR1;SRSF10
1928	sodium ion homeostasis (GO:0055078)	2/25	0.139927	0.513853	0	0	3.22153	6.33558	ATP1B2;ATP1B1
1929	negative regulation of actin filament polymerization (GO:0030837)	2/25	0.139927	0.513853	0	0	3.22153	6.33558	TMSB4X;TMSB10
1930	negative regulation of antigen receptor-mediated signaling pathway (GO:0050858)	2/25	0.139927	0.513853	0	0	3.22153	6.33558	PRNP;DUSP3
1931	organophosphate ester transport (GO:0015748)	2/25	0.139927	0.513853	0	0	3.22153	6.33558	SCP2;PITPNM1
1932	peripheral nervous system development (GO:0007422)	2/25	0.139927	0.513853	0	0	3.22153	6.33558	NFASC;SERPINI1
1933	positive regulation of ERBB signaling pathway (GO:1901186)	2/25	0.139927	0.513853	0	0	3.22153	6.33558	CCDC88A;CBL
1934	positive regulation of release of cytochrome c from mitochondria (GO:0090200)	2/25	0.139927	0.513853	0	0	3.22153	6.33558	PDCD5;PPIF
1935	regulation of RNA splicing (GO:0043484)	4/76	0.14056	0.513853	0	0	2.06087	4.04367	SNRNP70;METTL16;SRSF10;RPS13
1936	positive regulation of peptidyl-tyrosine phosphorylation (GO:0050731)	6/134	0.143176	0.513853	0	0	1.74049	3.38297	PRNP;NRP1;RELN;DLG3;KIT;SRCIN1
1937	iron ion transport (GO:0006826)	3/50	0.144578	0.513853	0	0	2.36633	4.57633	TF;TTYH1;LMTK2
1938	neuron migration (GO:0001764)	3/50	0.144578	0.513853	0	0	2.36633	4.57633	NRP1;RELN;SPOCK1
1939	organic hydroxy compound biosynthetic process (GO:1901617)	3/50	0.144578	0.513853	0	0	2.36633	4.57633	EBP;SCP2;HMGCR
1940	positive regulation of cell morphogenesis involved in differentiation (GO:0010770)	3/50	0.144578	0.513853	0	0	2.36633	4.57633	NRP1;RAC3;APOA1
1941	positive regulation of endothelial cell proliferation (GO:0001938)	4/77	0.145385	0.513853	0	0	2.03253	3.91948	NRP1;MYDGF;AKT3;HMOX1
1942	protein ufmylation (GO:0071569)	1/6	0.148061	0.513853	0	0	7.40228	14.1393	DDRGK1
1943	protein-DNA complex subunit organization (GO:0071824)	1/6	0.148061	0.513853	0	0	7.40228	14.1393	TCF4
1944	adherens junction maintenance (GO:0034334)	1/6	0.148061	0.513853	0	0	7.40228	14.1393	CAMSAP3
1945	purine deoxyribonucleotide catabolic process (GO:0009155)	1/6	0.148061	0.513853	0	0	7.40228	14.1393	NUDT18
1946	purine nucleobase biosynthetic process (GO:0009113)	1/6	0.148061	0.513853	0	0	7.40228	14.1393	SHMT1
1947	amino-acid betaine transport (GO:0015838)	1/6	0.148061	0.513853	0	0	7.40228	14.1393	SLC22A16
1948	aminophospholipid transport (GO:0015917)	1/6	0.148061	0.513853	0	0	7.40228	14.1393	TMEM30A
1949	regulation of anion channel activity (GO:0010359)	1/6	0.148061	0.513853	0	0	7.40228	14.1393	PRNP
1950	ATP synthesis coupled electron transport (GO:0042773)	1/6	0.148061	0.513853	0	0	7.40228	14.1393	NDUFA12
1951	axo-dendritic transport (GO:0008088)	1/6	0.148061	0.513853	0	0	7.40228	14.1393	SPG11
1952	regulation of cellular response to hypoxia (GO:1900037)	1/6	0.148061	0.513853	0	0	7.40228	14.1393	USP19
1953	carnitine transport (GO:0015879)	1/6	0.148061	0.513853	0	0	7.40228	14.1393	SLC22A16
1954	regulation of endoplasmic reticulum tubular network organization (GO:1903371)	1/6	0.148061	0.513853	0	0	7.40228	14.1393	LNPK
1955	regulation of excitatory synapse assembly (GO:1904889)	1/6	0.148061	0.513853	0	0	7.40228	14.1393	LRRC4B
1956	regulation of focal adhesion disassembly (GO:0120182)	1/6	0.148061	0.513853	0	0	7.40228	14.1393	DUSP3
1957	cellular response to iron ion (GO:0071281)	1/6	0.148061	0.513853	0	0	7.40228	14.1393	TF
1958	regulation of glutamate receptor signaling pathway (GO:1900449)	1/6	0.148061	0.513853	0	0	7.40228	14.1393	PRNP
1959	cerebral cortex cell migration (GO:0021795)	1/6	0.148061	0.513853	0	0	7.40228	14.1393	RELN
1960	cholesterol import (GO:0070508)	1/6	0.148061	0.513853	0	0	7.40228	14.1393	APOA1
1961	chromatin organization involved in negative regulation of transcription (GO:0097549)	1/6	0.148061	0.513853	0	0	7.40228	14.1393	SMCHD1
1962	regulation of long-chain fatty acid import across plasma membrane (GO:0010746)	1/6	0.148061	0.513853	0	0	7.40228	14.1393	ACSL1
1963	regulation of macromolecule biosynthetic process (GO:0010556)	1/6	0.148061	0.513853	0	0	7.40228	14.1393	MTPN
1964	COPI coating of Golgi vesicle (GO:0048205)	1/6	0.148061	0.513853	0	0	7.40228	14.1393	ARFGAP2
1965	COPI-coated vesicle budding (GO:0035964)	1/6	0.148061	0.513853	0	0	7.40228	14.1393	ARFGAP2
1966	regulation of macrophage proliferation (GO:0120040)	1/6	0.148061	0.513853	0	0	7.40228	14.1393	MAPK3
1967	regulation of membrane tubulation (GO:1903525)	1/6	0.148061	0.513853	0	0	7.40228	14.1393	ASAP1
1968	diadenosine polyphosphate catabolic process (GO:0015961)	1/6	0.148061	0.513853	0	0	7.40228	14.1393	NUDT11
1969	ear development (GO:0043583)	1/6	0.148061	0.513853	0	0	7.40228	14.1393	SHROOM2
1970	endoplasmic reticulum localization (GO:0051643)	1/6	0.148061	0.513853	0	0	7.40228	14.1393	VAPB
1971	establishment of lymphocyte polarity (GO:0001767)	1/6	0.148061	0.513853	0	0	7.40228	14.1393	SNX27
1972	regulation of t-circle formation (GO:1904429)	1/6	0.148061	0.513853	0	0	7.40228	14.1393	TERF2
1973	regulation of very-low-density lipoprotein particle remodeling (GO:0010901)	1/6	0.148061	0.513853	0	0	7.40228	14.1393	APOA1
1974	Golgi transport vesicle coating (GO:0048200)	1/6	0.148061	0.513853	0	0	7.40228	14.1393	ARFGAP2
1975	hexose import across plasma membrane (GO:0140271)	1/6	0.148061	0.513853	0	0	7.40228	14.1393	SLC2A3
1976	retinal ganglion cell axon guidance (GO:0031290)	1/6	0.148061	0.513853	0	0	7.40228	14.1393	NRP1
1977	inner ear auditory receptor cell differentiation (GO:0042491)	1/6	0.148061	0.513853	0	0	7.40228	14.1393	MYO6
1978	signal complex assembly (GO:0007172)	1/6	0.148061	0.513853	0	0	7.40228	14.1393	NCK2
1979	L-arginine transmembrane transport (GO:1903400)	1/6	0.148061	0.513853	0	0	7.40228	14.1393	SLC7A1
1980	snoRNA localization (GO:0048254)	1/6	0.148061	0.513853	0	0	7.40228	14.1393	FBL
1981	L-ornithine transmembrane transport (GO:1903352)	1/6	0.148061	0.513853	0	0	7.40228	14.1393	SLC7A1
1982	snRNA modification (GO:0040031)	1/6	0.148061	0.513853	0	0	7.40228	14.1393	METTL16
1983	L-serine biosynthetic process (GO:0006564)	1/6	0.148061	0.513853	0	0	7.40228	14.1393	SRR
1984	leucine transport (GO:0015820)	1/6	0.148061	0.513853	0	0	7.40228	14.1393	SLC6A17
1985	sterol import (GO:0035376)	1/6	0.148061	0.513853	0	0	7.40228	14.1393	APOA1
1986	maintenance of DNA repeat elements (GO:0043570)	1/6	0.148061	0.513853	0	0	7.40228	14.1393	MSH2
1987	megakaryocyte development (GO:0035855)	1/6	0.148061	0.513853	0	0	7.40228	14.1393	KIT
1988	metaphase/anaphase transition of cell cycle (GO:0044784)	1/6	0.148061	0.513853	0	0	7.40228	14.1393	ANAPC1
1989	metaphase/anaphase transition of mitotic cell cycle (GO:0007091)	1/6	0.148061	0.513853	0	0	7.40228	14.1393	ANAPC1
1990	tRNA pseudouridine synthesis (GO:0031119)	1/6	0.148061	0.513853	0	0	7.40228	14.1393	PUS7
1991	xenobiotic transport across blood-brain barrier (GO:1990962)	1/6	0.148061	0.513853	0	0	7.40228	14.1393	SLC22A1
1992	N-terminal peptidyl-methionine acetylation (GO:0017196)	1/6	0.148061	0.513853	0	0	7.40228	14.1393	NAA20
1993	negative regulation of establishment of protein localization to mitochondrion (GO:1903748)	1/6	0.148061	0.513853	0	0	7.40228	14.1393	BAG4
1994	negative regulation of lipoprotein particle clearance (GO:0010985)	1/6	0.148061	0.513853	0	0	7.40228	14.1393	LRPAP1
1995	negative regulation of SMAD protein signal transduction (GO:0060392)	1/6	0.148061	0.513853	0	0	7.40228	14.1393	FAM89B
1996	negative regulation of transporter activity (GO:0032410)	1/6	0.148061	0.513853	0	0	7.40228	14.1393	PPIF
1997	negative regulation of trophoblast cell migration (GO:1901164)	1/6	0.148061	0.513853	0	0	7.40228	14.1393	ARHGDIB
1998	neuroblast proliferation (GO:0007405)	1/6	0.148061	0.513853	0	0	7.40228	14.1393	PLXNB2
1999	neurotransmitter receptor transport, endosome to postsynaptic membrane (GO:0098887)	1/6	0.148061	0.513853	0	0	7.40228	14.1393	GRIP1
[truncated: 1,926 more rows]
