# Supplementary material for: Abnormal accumulation of extracellular vesicles in hippocampal dystrophic axons and regulation by the primary cilia in Alzheimer’s disease
Source: Acta Neuropathol Commun. 2023 Sep 4;11:142. doi: 10.1186/s40478-023-01637-3 (PMC10478284; doi:10.1186/s40478-023-01637-3)
Supplement: Supplementary file 15 — Additional file 15. Supplementary Table 7. Representative marker expression of 10 distinct neuronal subclusters, differentially expressed genes of Sst, Chgb, and Calb2-expressing neurons, and their gene-set enrichment analysis utilizing the biological process in Gene Ontology [file 40478_2023_1637_MOESM15_ESM.xlsx]

## Sheet: Neuron markers
	p_val	avg_log2FC	pct.1	pct.2	p_val_adj	cluster	gene
Gad1	1.07215e-121	0.54678	0.639	0.283	3.86938e-117	1	Gad1
Atp1b1	4.97717e-82	0.641228	0.627	0.331	1.79626e-77	1	Atp1b1
Olfm1	1.06415e-143	0.715596	0.65	0.261	3.84053e-139	2	Olfm1
Ncdn	6.17526e-119	0.630499	0.596	0.253	2.22865e-114	2	Ncdn
Hpca	0	1.25129	0.989	0.178	0	3	Hpca
Chgb	0	1.26402	1	0.047	0	4	Chgb
Gad2	0	1.05662	0.945	0.037	0	5	Gad2
Calb2	0	1.12491	1	0.007	0	6	Calb2
Sst	0	1.57128	0.802	0.031	0	7	Sst
Nap1l5	3.99698e-37	0.570171	0.366	0.103	1.44251e-32	7	Nap1l5
Slc32a1	0	1.06548	1	0.006	0	8	Slc32a1

## Sheet: DEG_subcluster-Thy1
	p_val	avg_log2FC	pct.1	pct.2	p_val_adj
mt.Nd3	1.60711e-48	-1.55062	0.995	0.975	5.80005e-44
Gm42860	2.40867e-35	1.24665	0.592	0.05	8.69288e-31
mt.Nd4	1.54126e-34	-1.37379	1	1	5.56239e-30
mt.Cytb	4.033e-34	-1.33863	1	1	1.45551e-29
mt.Nd1	7.06531e-34	-1.21209	1	1	2.54987e-29
mt.Nd5	1.69259e-32	-1.10612	0.903	0.91	6.10855e-28
mt.Nd2	1.89632e-32	-1.43222	0.995	0.995	6.84383e-28
mt.Co2	2.02567e-27	-1.22016	0.995	1	7.31063e-23
Slc1a2	5.51041e-25	-1.19631	0.587	0.886	1.98871e-20
Gm15050	2.45488e-24	-0.98278	0.223	0.677	8.85967e-20
mt.Atp6	5.36947e-24	-1.05434	1	1	1.93784e-19
D7Ertd443e	1.81616e-21	-0.901839	0.597	0.811	6.55454e-17
mt.Co1	3.44024e-21	-0.890392	0.99	1	1.24158e-16
mt.Rnr1	5.5616e-21	-0.936132	0.971	0.985	2.00718e-16
Glul	1.64185e-20	-0.981544	0.544	0.806	5.92543e-16
Gm38047	2.65054e-19	1.05368	0.325	0.015	9.56581e-15
Krtap14	8.21775e-19	1.21248	0.354	0.035	2.96578e-14
Sparcl1	1.72617e-18	-0.812686	0.34	0.751	6.22973e-14
Bicd1	2.58283e-18	0.90701	0.874	0.557	9.32145e-14
Cby2	5.96016e-18	-0.771387	0.233	0.647	2.15102e-13
Gm47431	6.19527e-18	1.30933	0.388	0.055	2.23587e-13
Mt1	7.64658e-18	-0.735889	0.248	0.647	2.75965e-13
Cd300lf	1.74386e-17	0.76041	0.413	0.07	6.29358e-13
Camk2a	1.93351e-17	-0.847081	0.587	0.831	6.97805e-13
Gm20594	2.4007e-17	-0.852449	0.733	0.871	8.66414e-13
Ubash3b	2.7181e-17	0.88693	0.359	0.045	9.80963e-13
Xirp2	3.40896e-17	1.25895	0.553	0.214	1.23029e-12
mt.Co3	3.4971e-17	-0.895878	0.995	1	1.2621e-12
Igkv1.122	5.29113e-17	0.814915	0.282	0.01	1.90957e-12
Aldoc	1.15469e-16	-0.734518	0.393	0.731	4.16729e-12
Gm12324	2.40664e-16	0.689544	0.519	0.179	8.68558e-12
Uros	2.77048e-16	-0.834971	0.388	0.731	9.99865e-12
Gm32914	3.36868e-16	-0.672044	0.141	0.517	1.21575e-11
Cyp2c38	6.1762e-16	0.911309	0.316	0.03	2.22899e-11
Cst3	6.55123e-16	-0.709736	0.359	0.746	2.36434e-11
Samd5	8.25163e-16	0.715127	0.35	0.045	2.97801e-11
Phf3	1.12121e-15	1.39526	0.738	0.448	4.04645e-11
Ndrg2	1.1398e-15	-0.652876	0.16	0.532	4.11355e-11
Gm49701	1.34209e-15	0.412957	0.267	0.01	4.84359e-11
Nfkb1	1.45415e-15	1.25873	0.544	0.214	5.24802e-11
Lypd6	2.4832e-15	0.809432	0.296	0.025	8.96185e-11
Scd2	2.55183e-15	-0.692561	0.345	0.711	9.20957e-11
Ppp1r12a	3.77665e-15	1.33768	0.427	0.124	1.36299e-10
Frmd6	4.62254e-15	0.743489	0.607	0.244	1.66827e-10
Ccdc15	4.8504e-15	0.819274	0.369	0.065	1.75051e-10
Gm11532	7.39905e-15	-0.704243	0.214	0.587	2.67032e-10
Olfr807	1.79756e-14	0.81298	0.738	0.537	6.48738e-10
Olfr606	1.90552e-14	0.798041	0.33	0.05	6.87704e-10
CK137956	3.01187e-14	1.10939	0.456	0.149	1.08698e-09
mt.Rnr2	6.25773e-14	-0.667837	0.985	0.995	2.25842e-09
Map3k20	7.15459e-14	0.774727	0.379	0.09	2.58209e-09
Apoe	9.86118e-14	-0.641429	0.364	0.711	3.5589e-09
Gm50292	1.54392e-13	0.417602	0.277	0.025	5.57199e-09
Olfr166	1.90678e-13	0.415722	0.267	0.02	6.88156e-09
A530083I20Rik	1.97699e-13	0.654211	0.359	0.075	7.13496e-09
Gar1	2.04983e-13	0.971154	0.704	0.428	7.39783e-09
Des	2.09708e-13	0.816894	0.388	0.095	7.56838e-09
Flt3l	2.99957e-13	0.384806	0.286	0.03	1.08255e-08
Fam13c	3.62951e-13	0.795832	0.636	0.383	1.30989e-08
Swi5	4.75439e-13	0.792282	0.413	0.139	1.71586e-08
Calm1	5.18028e-13	-0.607879	0.553	0.871	1.86956e-08
Sparc	6.11476e-13	-0.530976	0.141	0.473	2.20682e-08
Gm42770	6.2325e-13	1.19395	0.505	0.234	2.24931e-08
X1700061E17Rik	6.49417e-13	-0.618553	0.18	0.517	2.34374e-08
Rpap1	7.15659e-13	0.595737	0.34	0.07	2.58281e-08
Tmsb4x	7.39739e-13	-0.552596	0.383	0.746	2.66972e-08
Olfr922	7.69593e-13	0.715807	0.374	0.09	2.77746e-08
Slc22a30	8.45723e-13	0.429729	0.252	0.02	3.05221e-08
Gm41724	8.64667e-13	0.655642	0.558	0.219	3.12058e-08
Cpe	9.29682e-13	-0.587353	0.447	0.796	3.35522e-08
Nlrp4f	1.18313e-12	0.712067	0.34	0.075	4.26991e-08
Gm35766	1.79792e-12	0.527884	0.393	0.109	6.48868e-08
Tspan7	3.96649e-12	-0.599947	0.267	0.602	1.43151e-07
Sox1	4.44865e-12	0.620898	0.597	0.274	1.60552e-07
Scube1	5.20391e-12	0.439037	0.267	0.03	1.87809e-07
Frmd4a	6.75909e-12	0.842561	0.578	0.383	2.43935e-07
Rasa1	6.89379e-12	0.637386	0.607	0.294	2.48797e-07
Rsf1	6.92892e-12	0.753047	0.553	0.269	2.50065e-07
Cfhr2	7.20479e-12	0.641772	0.282	0.04	2.60021e-07
Gjc1	7.2497e-12	-0.527701	0.131	0.438	2.61642e-07
Dbi	7.66397e-12	-0.501534	0.126	0.423	2.76593e-07
Dpysl5	8.41569e-12	0.835894	0.476	0.214	3.03722e-07
Mdh1	9.15515e-12	-0.474806	0.155	0.478	3.30409e-07
Arhgap33	9.29541e-12	0.553726	0.398	0.119	3.35471e-07
Hnf1b	9.39691e-12	0.658695	0.291	0.055	3.39135e-07
Rpl3l	1.04461e-11	0.361622	0.194	0.005	3.76998e-07
Ankrd33b	1.04682e-11	0.601275	0.655	0.363	3.77798e-07
Carmil1	1.15478e-11	0.629567	0.359	0.095	4.16758e-07
Khdrbs1	1.2422e-11	-0.523337	0.16	0.478	4.4831e-07
Xab2	1.4807e-11	0.782073	0.612	0.348	5.34383e-07
X9030025P20Rik	2.09502e-11	0.361887	0.233	0.02	7.56092e-07
Zbtb49	2.14422e-11	0.603285	0.442	0.164	7.7385e-07
Atp6v1h	2.14605e-11	0.981625	0.655	0.547	7.7451e-07
Best3	2.17714e-11	0.689405	0.646	0.353	7.85729e-07
Cnnm1	2.38259e-11	0.465095	0.34	0.08	8.59878e-07
Ubb	2.58134e-11	-0.577707	0.335	0.667	9.31605e-07
Aars2	2.75969e-11	0.446084	0.296	0.055	9.95973e-07
X4732440D04Rik	3.22428e-11	0.699598	0.641	0.368	1.16364e-06
mt.Nd4l	3.27324e-11	-0.643055	0.718	0.821	1.18131e-06
Ctns	3.35541e-11	0.610543	0.325	0.075	1.21097e-06
Aoc2	3.45884e-11	0.44901	0.311	0.06	1.24829e-06
Dennd1b	3.73171e-11	0.633772	0.699	0.433	1.34677e-06
Vmn2r69	3.88148e-11	0.577035	0.379	0.114	1.40083e-06
E2f7	4.1209e-11	0.591093	0.379	0.114	1.48723e-06
Gm15482	4.30172e-11	0.647361	0.524	0.279	1.55249e-06
Mt2	4.64862e-11	-0.456665	0.112	0.398	1.67769e-06
Far1	4.66022e-11	0.75127	0.684	0.483	1.68187e-06
Shoc2	4.8114e-11	0.791605	0.825	0.602	1.73643e-06
Txnl1	5.02346e-11	0.8163	0.471	0.234	1.81297e-06
Gm26653	5.06775e-11	0.50424	0.223	0.02	1.82895e-06
Gm28410	5.18184e-11	0.603237	0.476	0.199	1.87013e-06
Srp72	6.17348e-11	0.627316	0.772	0.537	2.22801e-06
Amotl2	6.5404e-11	0.531251	0.277	0.055	2.36043e-06
Trim62	7.2583e-11	0.489532	0.35	0.095	2.61952e-06
Serpine1	7.56389e-11	0.459997	0.223	0.02	2.72981e-06
Tubb2b	7.60778e-11	-0.466083	0.097	0.368	2.74565e-06
Cd163	7.69654e-11	0.472271	0.286	0.05	2.77768e-06
Olfr235	7.7251e-11	-0.689059	0.354	0.657	2.78799e-06
Gm8797	8.02512e-11	-0.559825	0.335	0.652	2.89627e-06
Dhdds	8.64963e-11	0.666914	0.694	0.453	3.12165e-06
Iqca	1.00743e-10	0.64744	0.617	0.323	3.63581e-06
Gpatch4	1.01034e-10	0.512039	0.248	0.035	3.64632e-06
Rac3	1.04331e-10	0.372735	0.286	0.05	3.7653e-06
Vmn1r58	1.08599e-10	0.46262	0.277	0.05	3.91934e-06
Gm43605	1.16049e-10	0.479124	0.267	0.045	4.18822e-06
Gm27492	1.19106e-10	0.431819	0.33	0.08	4.29854e-06
Olfr979	1.44187e-10	-0.589384	0.359	0.662	5.2037e-06
Gm20617	1.48494e-10	0.694193	0.655	0.398	5.35916e-06
Prrg2	1.65027e-10	0.511692	0.325	0.09	5.95584e-06
Rps29	1.90032e-10	-0.618253	0.578	0.816	6.85826e-06
Impg2	2.02508e-10	0.670009	0.578	0.348	7.3085e-06
Gm10024	2.11057e-10	0.244237	0.141	0	7.61705e-06
Prokr1	2.18078e-10	0.391618	0.252	0.035	7.87045e-06
X1700037C18Rik	2.31611e-10	0.565068	0.447	0.204	8.35883e-06
D1Ertd622e	2.44964e-10	0.560569	0.519	0.244	8.84075e-06
Gm42837	2.47219e-10	0.601004	0.262	0.05	8.92214e-06
Tm9sf2	2.47314e-10	0.516599	0.549	0.244	8.92555e-06
Irgm1	2.51557e-10	0.503973	0.417	0.164	9.07868e-06
Gm11872	2.67138e-10	0.327121	0.189	0.01	9.64102e-06
X4930568A12Rik	2.84618e-10	0.639151	0.49	0.204	1.02718e-05
Sumf2	2.99064e-10	0.427655	0.301	0.065	1.07932e-05
Ccdc84	3.00008e-10	0.591093	0.583	0.333	1.08273e-05
Mtss1	3.04244e-10	0.405124	0.369	0.1	1.09802e-05
Aldh1a1	3.14872e-10	0.791831	0.35	0.114	1.13637e-05
Cryzl1	3.20641e-10	0.648658	0.65	0.423	1.15719e-05
Dld	3.39414e-10	-0.574254	0.277	0.592	1.22495e-05
Vmn1r6	3.44535e-10	0.399488	0.316	0.075	1.24343e-05
Olfr1151	3.57917e-10	0.54285	0.311	0.08	1.29172e-05
AC160336.1	3.59989e-10	0.551516	0.82	0.726	1.2992e-05
Redrum	5.14069e-10	0.429774	0.374	0.119	1.85528e-05
Gstm1	5.53456e-10	-0.43379	0.121	0.398	1.99742e-05
Gpr183	5.61945e-10	0.567086	0.544	0.249	2.02806e-05
Slc6a20b	5.72821e-10	0.31697	0.223	0.025	2.06731e-05
Gask1b	6.0155e-10	0.63928	0.553	0.274	2.17099e-05
Gm24030	6.02488e-10	0.671123	0.617	0.333	2.17438e-05
Vmn1r30	7.00611e-10	0.60014	0.35	0.109	2.5285e-05
Gm32865	7.30974e-10	-0.663723	0.427	0.667	2.63809e-05
Cox8a	7.44675e-10	-0.543877	0.544	0.746	2.68753e-05
Gm43292	7.61017e-10	0.327121	0.248	0.035	2.74651e-05
Olfr1220	7.73311e-10	0.365914	0.277	0.055	2.79088e-05
Prom1	8.04742e-10	0.561882	0.558	0.274	2.90432e-05
Slc6a19os	8.26093e-10	0.483771	0.291	0.065	2.98137e-05
Plpp3	8.93974e-10	-0.404093	0.117	0.388	3.22635e-05
Glod4	9.33497e-10	0.387763	0.335	0.09	3.36899e-05
Zfy2	1.03064e-09	0.543975	0.505	0.249	3.71957e-05
Gm44684	1.03328e-09	0.530303	0.476	0.194	3.72911e-05
Macf1	1.08744e-09	0.534459	0.602	0.353	3.92456e-05
Pak1	1.10203e-09	0.647546	0.471	0.224	3.97724e-05
Zfp622	1.10259e-09	0.620819	0.466	0.204	3.97924e-05
Acox3	1.17922e-09	0.504426	0.515	0.244	4.2558e-05
Tcf23	1.24288e-09	0.427117	0.238	0.04	4.48556e-05
Snap25	1.24435e-09	-0.585393	0.704	0.905	4.49084e-05
C330018D20Rik	1.24649e-09	0.533394	0.422	0.169	4.49857e-05
Gm26544	1.31251e-09	0.617219	0.345	0.104	4.73684e-05
Gm12569	1.34086e-09	0.253412	0.18	0.01	4.83918e-05
Hoxa11os	1.41657e-09	0.418063	0.345	0.1	5.11242e-05
Sox5	1.49929e-09	0.520731	0.529	0.274	5.41095e-05
Lgals4	1.55698e-09	0.565055	0.529	0.308	5.61914e-05
Zfp575	1.61097e-09	0.338747	0.214	0.025	5.81399e-05
Xrra1	1.69711e-09	0.556208	0.286	0.07	6.12488e-05
Chchd2	1.76939e-09	-0.461952	0.272	0.572	6.38572e-05
Gtdc1	1.77648e-09	0.54134	0.422	0.159	6.41131e-05
Gm43872	1.90364e-09	0.569692	0.563	0.294	6.87022e-05
Ints1	1.96032e-09	0.353593	0.252	0.045	7.07478e-05
Gm49127	2.11082e-09	0.237077	0.16	0.005	7.61795e-05
Isy1	2.15346e-09	0.382956	0.282	0.065	7.77182e-05
Gm37491	2.25172e-09	0.44013	0.238	0.04	8.12647e-05
Gm5427	2.42718e-09	0.318494	0.199	0.02	8.7597e-05
Gm16867	2.51217e-09	0.276495	0.175	0.01	9.06642e-05
Sox1ot	2.96056e-09	0.412909	0.272	0.065	0.000106846
Msantd2	2.96394e-09	0.539666	0.456	0.194	0.000106969
Olfr704	3.02284e-09	0.450886	0.354	0.119	0.000109094
Wdr20	3.27463e-09	0.362144	0.228	0.035	0.000118182
Mknk1	3.53439e-09	0.474875	0.413	0.169	0.000127556
Kif15	3.56901e-09	0.458198	0.461	0.219	0.000128805
Sel1l2	3.75835e-09	0.574936	0.592	0.388	0.000135639
Rad52	3.83017e-09	0.558491	0.515	0.269	0.000138231
A830009L08Rik	3.94542e-09	0.513103	0.267	0.065	0.00014239
Znrf1	3.99507e-09	0.630132	0.646	0.483	0.000144182
X4930521O17Rik	4.24052e-09	0.248854	0.155	0.005	0.00015304
Pbx1	4.33489e-09	0.872461	0.485	0.299	0.000156446
Shmt1	4.37345e-09	0.29775	0.184	0.015	0.000157838
Gm28229	4.65442e-09	0.400938	0.306	0.08	0.000167978
Trpv5	4.84783e-09	0.245073	0.199	0.02	0.000174958
Leo1	4.93818e-09	0.459532	0.267	0.055	0.000178219
Capn12	4.96432e-09	-0.643019	0.515	0.701	0.000179162
Prpf3	4.99169e-09	0.684207	0.796	0.632	0.00018015
Itm2b	5.11044e-09	-0.509987	0.248	0.537	0.000184436
Pid1	5.2903e-09	-0.487961	0.233	0.498	0.000190927
Cldn22	5.29094e-09	0.34626	0.228	0.035	0.00019095
Pwwp2b	5.60486e-09	0.555954	0.597	0.338	0.000202279
Adarb2	5.73041e-09	0.472606	0.422	0.194	0.00020681
Nupl2	5.77969e-09	0.484385	0.306	0.08	0.000208589
Olfr620	5.94527e-09	0.437692	0.311	0.09	0.000214565
Il31ra	6.47495e-09	0.371176	0.286	0.07	0.000233681
Gm9968	6.5169e-09	0.621346	0.631	0.463	0.000235195
Hdac5	6.78427e-09	0.414235	0.282	0.07	0.000244844
Osgin2	6.86943e-09	0.408704	0.393	0.139	0.000247918
Tbx2	6.96474e-09	0.344655	0.233	0.04	0.000251357
Zbbx	7.18697e-09	-0.620834	0.888	0.975	0.000259378
Gm48504	7.4787e-09	-0.602426	0.694	0.831	0.000269906
Dnah14	7.69177e-09	0.588888	0.451	0.224	0.000277596
Gm37033	8.90249e-09	0.343063	0.238	0.04	0.000321291
Selenop	9.61235e-09	-0.478895	0.214	0.483	0.00034691
Luc7l	9.80934e-09	0.464756	0.316	0.1	0.000354019
X4930442G15Rik	1.02604e-08	0.457591	0.277	0.065	0.000370299
Armc2	1.04433e-08	-0.574464	0.83	0.856	0.000376897
Phip	1.07102e-08	0.526109	0.592	0.353	0.000386533
Sntg1	1.07461e-08	0.650959	0.597	0.368	0.000387825
Cd81	1.09536e-08	0.586426	0.694	0.527	0.000395314
Il4i1	1.10628e-08	0.326372	0.277	0.065	0.000399255
Ss18	1.15409e-08	0.644462	0.733	0.572	0.000416511
X4930529I22Rik	1.22388e-08	0.224028	0.165	0.01	0.0004417
Cys1	1.23041e-08	0.377902	0.272	0.065	0.000444056
Gm44253	1.23612e-08	-0.549571	0.33	0.607	0.000446114
Igsf5	1.29921e-08	0.397511	0.301	0.085	0.000468883
Sncb	1.30223e-08	0.387546	0.35	0.119	0.000469975
Ttc9b	1.37674e-08	0.684029	0.456	0.214	0.000496867
Slc29a1	1.40673e-08	0.467432	0.311	0.104	0.000507688
Rdm1	1.50691e-08	0.453438	0.393	0.174	0.000543845
Samt2	1.67767e-08	-0.524007	0.184	0.448	0.000605473
Myh10	1.68994e-08	0.542039	0.466	0.249	0.0006099
Slc6a21	1.75015e-08	0.307041	0.223	0.035	0.000631627
Perp	1.75421e-08	0.433686	0.364	0.129	0.000633094
Slfn14	1.77631e-08	0.49257	0.5	0.249	0.000641069
Serpine2	1.79769e-08	-0.415721	0.189	0.443	0.000648787
Plat	1.92753e-08	0.571274	0.631	0.433	0.000695646
Nrgn	2.03574e-08	-0.524448	0.553	0.801	0.000734697
X2900018N21Rik	2.04376e-08	0.507482	0.524	0.274	0.000737593
Vmn2r113	2.06631e-08	0.41075	0.364	0.134	0.000745731
Mfge8	2.07334e-08	0.6402	0.534	0.378	0.000748267
Snhg5	2.11369e-08	-0.558217	0.306	0.577	0.000762832
Gpm6b	2.12125e-08	-0.48591	0.393	0.677	0.000765558
Lmf2	2.32438e-08	0.320913	0.204	0.03	0.00083887
Gnas	2.36849e-08	-0.560184	0.602	0.816	0.000854787
Ccnd1	2.42983e-08	0.507565	0.291	0.08	0.000876927
Pgap1	2.59978e-08	0.377992	0.345	0.114	0.000938259
Olfr430	2.65779e-08	0.624268	0.917	0.776	0.000959198
Vipr1	2.73001e-08	0.27956	0.228	0.04	0.000985259
Gm45909	2.84822e-08	0.29897	0.204	0.03	0.00102792
Gm43429	2.90461e-08	0.384454	0.316	0.1	0.00104827
Gm42986	2.96464e-08	0.436172	0.32	0.104	0.00106994
Gm37780	2.96834e-08	-0.382953	0.175	0.428	0.00107127
Cnot6	3.0406e-08	-0.514421	0.35	0.617	0.00109735
Zfp668	3.41934e-08	0.377902	0.262	0.065	0.00123404
Fancc	3.449e-08	0.547627	0.466	0.234	0.00124475
Gnal	3.49446e-08	0.440471	0.495	0.269	0.00126115
Gm26953	3.57777e-08	0.576218	0.65	0.453	0.00129122
Cnga2	3.58542e-08	0.269406	0.17	0.015	0.00129398
X4930555M17Rik	3.65786e-08	0.280811	0.17	0.015	0.00132012
Tlcd5	3.86364e-08	0.497983	0.563	0.398	0.00139439
C1qtnf1	3.8899e-08	0.356869	0.33	0.104	0.00140386
Olfr919	3.92453e-08	0.311002	0.233	0.045	0.00141636
Gm17494	4.00872e-08	0.391661	0.408	0.159	0.00144675
Hmcn1	4.02591e-08	0.500218	0.481	0.239	0.00145295
Trim25	4.08102e-08	0.289225	0.228	0.04	0.00147284
Flot2	4.21873e-08	0.359125	0.252	0.06	0.00152254
Ablim1	4.25622e-08	0.59444	0.495	0.318	0.00153607
Kctd1	4.30147e-08	0.459682	0.466	0.219	0.0015524
Gpm6a	4.45008e-08	-0.517511	0.471	0.716	0.00160604
Epha8	4.58852e-08	0.525667	0.573	0.393	0.001656
Dynlt3	4.79455e-08	0.58048	0.641	0.468	0.00173035
Gm24947	4.86755e-08	0.301879	0.175	0.02	0.0017567
Trpm3	5.17578e-08	0.519668	0.782	0.582	0.00186794
Gm17473	5.29069e-08	0.323281	0.218	0.04	0.00190941
A630010A05Rik	5.72224e-08	0.362871	0.277	0.08	0.00206516
Zfp787	5.89519e-08	0.271641	0.252	0.055	0.00212757
E2f6	6.13206e-08	-0.532504	0.544	0.756	0.00221306
Olfr279	6.22063e-08	-0.504379	0.296	0.542	0.00224503
Lrrc15	6.50039e-08	0.301032	0.272	0.065	0.00234599
Ttn	6.53606e-08	0.499454	0.597	0.358	0.00235886
X5330438D12Rik	7.5364e-08	0.27956	0.218	0.04	0.00271989
Dsc3	7.68818e-08	0.290615	0.218	0.04	0.00277467
Cygb	7.94181e-08	0.235853	0.15	0.01	0.0028662
Stard13	7.98774e-08	0.266735	0.18	0.02	0.00288277
Gm43350	8.17497e-08	0.21323	0.136	0.005	0.00295035
Gm15283	8.23351e-08	0.421236	0.388	0.174	0.00297147
Rnf20	8.61168e-08	-0.488814	0.539	0.731	0.00310795
Slc13a1	8.62052e-08	0.481803	0.519	0.269	0.00311115
Gm11583	8.68205e-08	0.49331	0.403	0.219	0.00313335
Sectm1b	8.71498e-08	0.366989	0.364	0.134	0.00314524
Irak3	8.91024e-08	0.442449	0.403	0.209	0.0032157
Proser1	9.0404e-08	0.352747	0.272	0.07	0.00326268
mt.Atp8	9.13153e-08	0.682836	0.922	0.896	0.00329557
Eml6	9.19122e-08	-0.412633	0.18	0.423	0.00331711
Hspa9	9.73811e-08	0.470234	0.578	0.363	0.00351448
Uimc1	9.90247e-08	0.483018	0.471	0.229	0.0035738
Gm14033	9.91824e-08	0.236848	0.189	0.025	0.00357949
Csf1	1.11376e-07	-0.38833	0.184	0.423	0.00401955
Dcdc2a	1.17092e-07	0.235655	0.199	0.03	0.00422584
Spg20	1.18943e-07	0.411579	0.301	0.104	0.00429266
Gm43769	1.22052e-07	0.526577	0.607	0.373	0.00440486
Cdh23	1.24498e-07	0.366821	0.335	0.124	0.00449313
Hyal1	1.28267e-07	0.551965	0.694	0.547	0.00462915
Smg8	1.31228e-07	0.425143	0.311	0.114	0.00473602
Gm39214	1.33154e-07	-0.477736	0.374	0.647	0.00480553
Nek3	1.34469e-07	0.246322	0.16	0.015	0.00485298
Vmn1r28	1.38345e-07	0.306288	0.277	0.08	0.00499287
Gm37238	1.41339e-07	-0.40333	0.146	0.373	0.00510092
Slc7a2	1.41847e-07	-0.403755	0.184	0.423	0.00511924
Fbxl2	1.44632e-07	0.555502	0.825	0.751	0.00521979
Btla	1.55824e-07	0.27956	0.214	0.04	0.00562367
Tmcc3os	1.55838e-07	0.379589	0.233	0.055	0.00562421
Gm37985	1.58906e-07	0.433068	0.68	0.473	0.0057349
Cnksr2	1.62975e-07	-0.490901	0.568	0.667	0.00588178
Ccdc30	1.65988e-07	0.461119	0.476	0.254	0.00599052
Fto	1.67816e-07	0.499405	0.626	0.423	0.00605648
Gm43900	1.68088e-07	0.621663	0.816	0.652	0.0060663
Vps35l	1.69542e-07	0.401191	0.359	0.144	0.00611878
Gm29966	1.69891e-07	0.468377	0.432	0.229	0.00613135
Ap5b1	1.74831e-07	0.353371	0.364	0.129	0.00630965
Ryr1	1.74988e-07	0.365089	0.32	0.119	0.00631531
Klk1	1.76418e-07	0.383103	0.16	0.02	0.00636691
Gm49457	1.81859e-07	0.417319	0.257	0.075	0.0065633
X6330403L08Rik	1.81959e-07	0.290537	0.243	0.055	0.0065669
Gm50334	1.87386e-07	0.311991	0.238	0.06	0.00676276
Med18	1.87966e-07	-0.50223	0.597	0.771	0.00678368
Usp7	2.01659e-07	0.473849	0.5	0.294	0.00727788
Glud1	2.11192e-07	-0.165407	0.102	0.284	0.00762191
X2900024D18Rik	2.1464e-07	0.619534	0.782	0.672	0.00774637
Gm40518	2.17126e-07	0.449978	0.51	0.259	0.00783607
Slc29a3	2.1937e-07	0.417557	0.296	0.104	0.00791707
Ghr	2.29898e-07	0.293174	0.252	0.06	0.00829701
Adcy1	2.37213e-07	-0.401018	0.223	0.478	0.00856102
Pycr1	2.42668e-07	0.532513	0.597	0.403	0.00875789
Tigit	2.47777e-07	0.340927	0.194	0.035	0.00894227
Ptchd3	2.50509e-07	0.281025	0.233	0.05	0.00904086
Slc2a6	2.52711e-07	-0.367852	0.18	0.398	0.00912032
Rhot2	2.74862e-07	0.283675	0.175	0.025	0.00991979
Dao	2.80781e-07	0.30077	0.301	0.095	0.0101334
Olfr560	2.97137e-07	0.259749	0.189	0.03	0.0107237
Gm48226	3.03925e-07	0.329315	0.277	0.085	0.0109687
Ube2f	3.09983e-07	0.409466	0.33	0.124	0.0111873
Nipa2	3.11532e-07	0.270054	0.233	0.055	0.0112432
Olfr1030	3.20813e-07	0.437803	0.427	0.234	0.0115781
Erbb3	3.20947e-07	0.305588	0.209	0.04	0.011583
Atp1b2	3.21214e-07	-0.393135	0.248	0.448	0.0115926
Vamp1	3.22672e-07	0.404501	0.413	0.194	0.0116452
Tmem120b	3.22765e-07	0.351976	0.214	0.045	0.0116486
Vmn1r220	3.42316e-07	0.290537	0.238	0.055	0.0123542
Gm38220	3.45067e-07	0.391661	0.374	0.159	0.0124535
Lcn4	3.57224e-07	0.369247	0.199	0.04	0.0128922
Copa	3.61221e-07	0.482235	0.49	0.274	0.0130365
Evx1os	3.73268e-07	0.382735	0.354	0.134	0.0134712
Ccdc186	3.76407e-07	0.592582	0.374	0.154	0.0135845
Ccnt1	3.8062e-07	0.42288	0.374	0.159	0.0137366
Scg3	3.85923e-07	-0.312188	0.078	0.279	0.013928
Commd1	3.91001e-07	0.414127	0.311	0.119	0.0141112
Arpc2	3.9674e-07	-0.284329	0.107	0.318	0.0143183
Ocrl	3.99319e-07	0.344516	0.34	0.129	0.0144114
Luzp1	4.00768e-07	0.514285	0.583	0.378	0.0144637
Dnajc22	4.05996e-07	0.272404	0.175	0.025	0.0146524
Lrp8os2	4.2377e-07	0.187958	0.141	0.01	0.0152939
X8030453O22Rik	4.41846e-07	0.276689	0.184	0.03	0.0159462
Ccdc148	4.42327e-07	0.379589	0.374	0.149	0.0159636
Wwox	4.45033e-07	0.271358	0.218	0.05	0.0160612
Fam71f2	4.57584e-07	0.258465	0.194	0.035	0.0165142
Prelid1	4.67622e-07	0.527884	0.291	0.104	0.0168765
Usp16	4.96527e-07	0.376605	0.403	0.174	0.0179197
Tet1	4.96961e-07	0.375073	0.398	0.174	0.0179353
Vmn1r53	5.26366e-07	0.203934	0.165	0.02	0.0189966
Olfr429	5.40727e-07	0.419604	0.369	0.169	0.0195148
Gm26861	5.44032e-07	0.309115	0.248	0.07	0.0196341
Sp1	5.63382e-07	0.317304	0.228	0.055	0.0203325
Rubcn	5.74856e-07	0.435055	0.354	0.149	0.0207466
Vmn1r69	5.80203e-07	0.488365	0.374	0.204	0.0209395
Msi2	5.81731e-07	0.4327	0.345	0.189	0.0209947
C630043F03Rik	5.87485e-07	0.261533	0.209	0.045	0.0212023
Tmem268	5.94864e-07	0.343063	0.204	0.045	0.0214686
Stxbp5	5.95274e-07	0.44065	0.456	0.269	0.0214834
Slc9a1	5.96414e-07	0.276875	0.218	0.05	0.0215246
Srgap3	6.02703e-07	-0.243814	0.155	0.373	0.0217516
Ctr9	6.24441e-07	0.303203	0.306	0.104	0.0225361
Zkscan8	6.65481e-07	0.317068	0.306	0.109	0.0240172
Muc20	6.67707e-07	0.214689	0.175	0.025	0.0240975
Apobec2	6.72256e-07	0.285098	0.194	0.035	0.0242617
Gm49375	6.86258e-07	0.355663	0.311	0.124	0.0247671
Ppia	7.04465e-07	-0.387626	0.481	0.731	0.0254241
Vmn2r3	7.17028e-07	0.42288	0.369	0.174	0.0258775
Gm37973	7.4566e-07	0.194033	0.136	0.01	0.0269109
Gstz1	7.56055e-07	0.564013	0.437	0.279	0.027286
Gm45427	7.69552e-07	0.271641	0.243	0.06	0.0277731
Celf4	8.0499e-07	-0.328532	0.277	0.532	0.0290521
Gm49636	8.12586e-07	0.181858	0.136	0.01	0.0293262
Zdhhc6	8.16506e-07	0.396867	0.413	0.224	0.0294677
Arhgap6	8.39023e-07	0.308705	0.277	0.09	0.0302803
Ppp3ca	8.404e-07	-0.373524	0.529	0.776	0.03033
Gm27030	8.6119e-07	0.488113	0.617	0.507	0.0310804
Atcayos	8.71555e-07	0.209884	0.16	0.02	0.0314544
Zfp934	8.81164e-07	0.33652	0.286	0.1	0.0318012
B3gnt5	8.84677e-07	0.229896	0.184	0.03	0.031928
AU022252	8.9981e-07	0.32565	0.257	0.075	0.0324741
A530053G22Rik	9.02338e-07	0.400136	0.398	0.179	0.0325654
Mettl8	9.24317e-07	0.368805	0.354	0.169	0.0333586
Itgb6	9.41671e-07	0.562067	0.427	0.249	0.0339849
Ncapd3	9.46998e-07	0.315308	0.267	0.08	0.0341771
Pcdh7	9.56303e-07	0.381078	0.369	0.194	0.034513
Olfr784	9.69645e-07	0.310547	0.228	0.065	0.0349945
Rgcc	1.01588e-06	-0.546165	0.456	0.687	0.0366631
Srp68	1.03984e-06	0.238053	0.17	0.025	0.037528
Chd9	1.04691e-06	0.410616	0.5	0.313	0.0377829
Nlgn3	1.06136e-06	0.421141	0.325	0.129	0.0383045
Myo1h	1.13109e-06	0.364354	0.369	0.169	0.0408211
Thra	1.13126e-06	-0.408666	0.364	0.607	0.0408272
Sel1l3	1.14039e-06	0.481208	0.66	0.498	0.0411567
Trmt1l	1.14237e-06	0.359236	0.34	0.144	0.041228
Nsf	1.16508e-06	-0.455256	0.282	0.527	0.0420478
Krt1	1.18084e-06	0.296934	0.267	0.095	0.0426166
Snx22	1.18413e-06	0.494372	0.592	0.413	0.0427351
Cmya5	1.18631e-06	0.285149	0.262	0.08	0.0428138
Olfr633	1.19445e-06	0.298507	0.238	0.06	0.0431078
Nsd3	1.21634e-06	0.376779	0.456	0.239	0.0438977
Adamts13	1.23164e-06	0.433751	0.49	0.323	0.0444499
Map4k5	1.2524e-06	0.399179	0.442	0.244	0.0451992
Adad1	1.25733e-06	0.267478	0.238	0.065	0.0453769
Gm9913	1.28432e-06	0.387242	0.345	0.149	0.046351
Gm10832	1.31532e-06	0.195083	0.117	0.005	0.0474698
Nfat5	1.32425e-06	0.35056	0.442	0.209	0.0477924
Fbxl16	1.32538e-06	-0.361493	0.282	0.522	0.0478329
Mir22hg	1.3376e-06	0.68278	0.825	0.706	0.0482738
Srgap2	1.41781e-06	0.328435	0.413	0.184	0.0511688
Trpv4	1.42437e-06	0.207702	0.18	0.03	0.0514055
Ctnna3	1.44916e-06	0.547151	0.859	0.731	0.0523003
Phlpp2	1.47478e-06	0.306288	0.257	0.08	0.0532247
Gm10545	1.49425e-06	0.454356	0.32	0.149	0.0539276
Tmcc1	1.49897e-06	0.318733	0.335	0.144	0.0540979
Hrob	1.50243e-06	0.327121	0.243	0.075	0.0542228
Sox13	1.51435e-06	0.209884	0.155	0.02	0.0546529
Klk1b5	1.51639e-06	0.370934	0.175	0.04	0.0547265
X5033421B08Rik	1.52156e-06	0.573049	0.835	0.771	0.0549132
Gm43776	1.5313e-06	0.247105	0.18	0.03	0.0552648
Hectd1	1.53696e-06	0.395372	0.413	0.214	0.055469
Anapc4	1.56796e-06	0.304562	0.286	0.095	0.0565875
Cd59a	1.58492e-06	-0.371569	0.243	0.458	0.0571998
Gm1720	1.63757e-06	0.275119	0.141	0.015	0.0591
Osbpl10	1.65658e-06	0.362871	0.248	0.08	0.0597861
Cetn4	1.65798e-06	0.631455	0.515	0.368	0.0598364
Gm40655	1.65963e-06	0.16958	0.131	0.01	0.0598959
Gm33570	1.73661e-06	0.27036	0.252	0.075	0.0626741
Casc1	1.75615e-06	0.448126	0.621	0.433	0.0633795
Cmtr1	1.78875e-06	0.263265	0.228	0.06	0.0645559
Gm13497	1.81207e-06	0.27866	0.277	0.085	0.0653974
Wdfy1	1.84984e-06	0.367152	0.325	0.144	0.0667607
Gm5420	1.85314e-06	0.392885	0.383	0.184	0.0668796
Gm48724	1.92612e-06	-0.270897	0.063	0.234	0.0695138
Jmjd4	1.95056e-06	0.219431	0.175	0.03	0.0703958
Dcun1d3	1.95389e-06	0.394826	0.451	0.244	0.0705159
Gm30075	2.00321e-06	0.32565	0.252	0.075	0.0722957
Ephb1	2.02137e-06	0.350938	0.466	0.313	0.0729513
Ppox	2.0606e-06	0.342574	0.306	0.119	0.0743672
Cebpd	2.0798e-06	0.298734	0.199	0.05	0.0750599
Gm6288	2.10253e-06	0.259749	0.17	0.03	0.0758803
Purb	2.12623e-06	-0.358426	0.243	0.483	0.0767357
P2ry14	2.16845e-06	0.366333	0.398	0.184	0.0782593
Olfr231	2.33102e-06	0.196914	0.165	0.025	0.0841266
Hmgcs2	2.35422e-06	0.335042	0.262	0.1	0.0849639
Nxf3	2.40089e-06	0.377948	0.267	0.095	0.0866479
Naa20	2.41006e-06	0.399075	0.335	0.174	0.0869792
Dchs1	2.41725e-06	0.268419	0.189	0.04	0.0872386
Gm37526	2.45183e-06	0.195083	0.112	0.005	0.0884865
Creb5	2.49674e-06	0.368047	0.413	0.219	0.0901072
Pds5a	2.4986e-06	0.33877	0.345	0.144	0.0901743
Gm32828	2.5738e-06	0.28378	0.228	0.06	0.0928886
Vwf	2.59124e-06	0.241069	0.223	0.055	0.0935178
Olfr1099	2.69159e-06	0.385538	0.364	0.189	0.0971396
Sft2d2	2.83441e-06	0.308705	0.267	0.09	0.102294
Trerf1	2.83703e-06	0.292934	0.291	0.1	0.102388
Olfr453	2.90937e-06	0.311075	0.272	0.09	0.104999
X4930517E14Rik	3.05565e-06	0.473825	0.553	0.343	0.110278
Zfp446	3.16355e-06	0.321486	0.316	0.124	0.114172
Ralgapa1	3.28738e-06	0.368448	0.461	0.259	0.118642
Tmbim1	3.3788e-06	0.244264	0.238	0.065	0.121941
Gm44682	3.38176e-06	0.275339	0.175	0.035	0.122048
Sqle	3.42987e-06	0.307696	0.228	0.06	0.123784
Olfr1326.ps1	3.44415e-06	0.237805	0.209	0.05	0.124299
Dhx35	3.44923e-06	0.222976	0.189	0.04	0.124483
Nnat	3.53689e-06	-0.347563	0.121	0.313	0.127646
E030042O20Rik	3.65602e-06	0.216938	0.136	0.015	0.131946
Faf1	3.68395e-06	0.31439	0.223	0.06	0.132954
Dop1a	3.72901e-06	0.407372	0.471	0.269	0.13458
Togaram2	3.84837e-06	0.222863	0.136	0.015	0.138888
Pcdh15	3.92003e-06	-0.428225	0.879	0.97	0.141474
Katna1	3.93038e-06	-0.31375	0.141	0.299	0.141848
Gm26994	3.98802e-06	0.389379	0.427	0.229	0.143928
Gnao1	4.00212e-06	-0.254169	0.238	0.463	0.144436
Pde7a	4.0113e-06	0.329124	0.34	0.184	0.144768
C130021I20Rik	4.03335e-06	0.318188	0.238	0.075	0.145564
Olfr657	4.04154e-06	0.297127	0.238	0.07	0.145859
Gm48759	4.05199e-06	0.324953	0.272	0.095	0.146236
Brca1	4.10958e-06	0.267478	0.218	0.055	0.148315
Dennd1a	4.21014e-06	0.308886	0.306	0.144	0.151944
Tlcd2	4.27508e-06	0.668837	0.782	0.687	0.154288
Ubr2	4.41976e-06	0.271913	0.262	0.09	0.159509
X4921531C22Rik	4.52491e-06	0.382437	0.417	0.204	0.163304
Gm4219	4.59902e-06	0.238053	0.155	0.025	0.165979
Nabp1	4.61292e-06	0.322255	0.32	0.144	0.16648
Enpp3	4.72887e-06	0.370066	0.282	0.119	0.170665
Gm42397	4.74063e-06	0.305256	0.311	0.114	0.171089
Gm17641	4.75091e-06	0.186944	0.136	0.015	0.17146
Nedd4l	4.93242e-06	0.445177	0.743	0.592	0.178011
Cdc42bpa	4.94003e-06	0.330979	0.374	0.214	0.178286
Mbnl1	4.95348e-06	0.434603	0.471	0.333	0.178771
Olfr805	4.96352e-06	0.327121	0.282	0.109	0.179133
Atp1b1	5.03277e-06	-0.334268	0.354	0.597	0.181633
Ermp1	5.10057e-06	0.318188	0.345	0.149	0.18408
Angptl3	5.15184e-06	0.147581	0.141	0.025	0.18593
Plcb3	5.16175e-06	0.233299	0.194	0.045	0.186288
Hspg2	5.19659e-06	0.199707	0.18	0.035	0.187545
Vasp	5.23175e-06	0.375073	0.354	0.164	0.188814
Rem2	5.27922e-06	0.251545	0.184	0.04	0.190527
Aste1	5.29914e-06	0.398308	0.456	0.259	0.191246
Lpp	5.39839e-06	0.364912	0.388	0.184	0.194828
Gm16041	5.40919e-06	0.348098	0.252	0.085	0.195218
Grin3a	5.45925e-06	0.321072	0.364	0.174	0.197024
Arf1	5.56813e-06	-0.341634	0.184	0.403	0.200954
Gm44891	5.60782e-06	0.213579	0.165	0.03	0.202386
Gm43041	5.63753e-06	0.158089	0.107	0.005	0.203458
Grin2d	5.64746e-06	0.234472	0.184	0.04	0.203817
Gm4319	5.77425e-06	0.16958	0.121	0.01	0.208393
Cxcl14	5.83226e-06	-0.20763	0.034	0.174	0.210486
Parp6	6.17708e-06	0.287707	0.345	0.139	0.222931
Lbr	6.1964e-06	0.214689	0.155	0.025	0.223628
Hydin	6.27796e-06	0.393555	0.417	0.224	0.226572
Gm5460	6.31689e-06	0.212479	0.175	0.035	0.227977
Cep170	6.34523e-06	0.365089	0.398	0.194	0.228999
Ndrg4	6.40315e-06	-0.450486	0.447	0.652	0.23109
Gm5432	6.4094e-06	0.365089	0.267	0.104	0.231315
Pax7	6.70688e-06	0.334574	0.345	0.149	0.242051
Arhgef12	6.74719e-06	0.341405	0.403	0.294	0.243506
Zic1	6.7855e-06	0.202863	0.155	0.025	0.244889
Gm26594	7.03555e-06	0.247105	0.17	0.035	0.253913
B630019A10Rik	7.0911e-06	0.311075	0.257	0.095	0.255918
Eid2b	7.22337e-06	0.26026	0.194	0.05	0.260691
Snhg14	7.34341e-06	0.354203	0.447	0.229	0.265024
Atad1	7.3464e-06	0.358305	0.35	0.149	0.265131
Ntm	7.41e-06	0.468547	0.714	0.527	0.267427
Mesd	7.50594e-06	0.422868	0.646	0.433	0.270889
Vmn2r7	7.53586e-06	0.219431	0.16	0.03	0.271969
Slc1a1	7.58787e-06	0.295428	0.286	0.104	0.273846
Gm28322	7.75305e-06	0.362311	0.383	0.214	0.279808
Gm17949	7.9455e-06	0.25099	0.214	0.055	0.286753
Abca12	7.98951e-06	0.300273	0.311	0.124	0.288341
Rtn3	8.01936e-06	-0.404193	0.238	0.463	0.289419
Madd	8.17234e-06	0.340418	0.422	0.214	0.29494
Kif13a	8.22269e-06	0.209884	0.141	0.02	0.296757
Efcab8	8.31117e-06	0.271064	0.16	0.03	0.29995
Grem1	8.42094e-06	0.378145	0.393	0.199	0.303912
X1700065L07Rik	8.44282e-06	0.186944	0.131	0.015	0.304701
Borcs7	8.51237e-06	0.289173	0.209	0.06	0.307211
Rbm38	8.73159e-06	0.383155	0.51	0.388	0.315123
Sdf2	8.90031e-06	-0.271163	0.107	0.294	0.321212
Dph6	9.13123e-06	0.228709	0.223	0.065	0.329546
Gm13539	9.22553e-06	0.233438	0.136	0.02	0.33295
Prkag2os2	9.29499e-06	0.358033	0.32	0.144	0.335456
Gm10791	9.39662e-06	0.251545	0.175	0.04	0.339124
Gm45686	9.39662e-06	0.251545	0.175	0.04	0.339124
Chmp4c	9.43486e-06	0.355663	0.286	0.129	0.340504
Tmem161b	9.4545e-06	0.300273	0.306	0.119	0.341213
Tbc1d12	9.57618e-06	0.256408	0.277	0.109	0.345604
X1500009L16Rik	9.9456e-06	0.290321	0.272	0.119	0.358937
Nlrc5	1.00131e-05	0.259512	0.233	0.07	0.361372
Olfr112	1.01942e-05	0.379589	0.388	0.224	0.36791
Gm16973	1.04441e-05	0.285149	0.233	0.07	0.376926
Vmn2r4	1.05517e-05	0.219431	0.16	0.03	0.380812
Crocc2	1.06959e-05	0.33652	0.422	0.224	0.386016
Acer3	1.07747e-05	0.307928	0.286	0.129	0.388858
Zfp12	1.09602e-05	0.272673	0.18	0.045	0.395555
Cmas	1.11334e-05	0.409691	0.383	0.204	0.401804
Palld	1.12951e-05	0.221327	0.311	0.124	0.40764
Mdn1	1.13787e-05	0.380975	0.427	0.234	0.410658
Bmp3	1.14223e-05	0.238726	0.223	0.07	0.412232
Exoc4	1.16706e-05	-0.42796	0.476	0.632	0.421193
Pmpca	1.16872e-05	0.272176	0.282	0.104	0.421792
Trim24	1.16969e-05	0.343063	0.34	0.164	0.422142
Wdr4	1.17071e-05	0.409448	0.422	0.219	0.422511
Olfr287	1.17228e-05	0.207702	0.16	0.03	0.423076
Tmc7	1.18443e-05	0.32565	0.228	0.085	0.427462
Gm27162	1.19165e-05	0.313818	0.296	0.139	0.430068
Cers2	1.20413e-05	0.290391	0.257	0.095	0.43457
G2e3	1.21176e-05	0.269406	0.257	0.1	0.437324
Cul7	1.24925e-05	0.330007	0.277	0.104	0.450854
Mdh2	1.25049e-05	0.37003	0.442	0.269	0.451301
Mei4	1.25554e-05	0.261683	0.277	0.104	0.453126
Oit3	1.28277e-05	0.310641	0.282	0.114	0.462953
Rubie	1.28592e-05	0.305256	0.296	0.139	0.464088
Rock2	1.32505e-05	0.394732	0.578	0.383	0.478212
Cst13	1.32683e-05	0.247105	0.165	0.035	0.478854
Gm31562	1.33325e-05	0.286479	0.199	0.055	0.481169
Olfr1100	1.33631e-05	0.494731	0.587	0.418	0.482274
Cd24a	1.35e-05	0.255277	0.218	0.065	0.487216
C1s1	1.35027e-05	0.258999	0.199	0.055	0.487312
Gm31135	1.35503e-05	-0.233049	0.058	0.209	0.489031
Hps3	1.3628e-05	0.346283	0.359	0.189	0.491833
Ceacam2	1.38294e-05	0.235655	0.165	0.035	0.499103
Fzd5	1.38781e-05	-0.173611	0.403	0.622	0.500862
Hgd	1.41337e-05	0.170081	0.155	0.03	0.510085
Disp3	1.42617e-05	0.319298	0.277	0.109	0.514705
Gm44215	1.42902e-05	0.28903	0.282	0.114	0.515732
Smg5	1.43774e-05	0.241069	0.204	0.055	0.51888
Srrm3	1.4419e-05	0.262003	0.209	0.065	0.520381
Abl1	1.45047e-05	0.293987	0.306	0.134	0.523475
Cox7c	1.48524e-05	-0.351708	0.34	0.562	0.536022
Srek1ip1	1.50338e-05	0.269406	0.262	0.095	0.542568
Olfr1321	1.5119e-05	-0.279868	0.184	0.393	0.545645
Zfp619	1.52677e-05	0.346186	0.485	0.343	0.551012
Pdlim5	1.56007e-05	0.282727	0.32	0.139	0.563027
Crym	1.56635e-05	-0.227266	0.053	0.204	0.565296
Rasgef1a	1.58911e-05	-0.215317	0.121	0.303	0.573511
Nipsnap3b	1.60735e-05	-0.2419	0.073	0.229	0.580091
Nxpe4	1.61623e-05	0.270654	0.252	0.09	0.583296
Card19	1.61704e-05	0.271913	0.248	0.085	0.583589
Gm39128	1.619e-05	0.229842	0.199	0.05	0.584297
Sacs	1.62388e-05	0.263719	0.306	0.144	0.586057
Efna2	1.65943e-05	0.242255	0.199	0.055	0.59889
Katnal1	1.6824e-05	0.350335	0.471	0.313	0.607178
Gm13056	1.6833e-05	0.174769	0.126	0.015	0.607502
Endod1	1.69571e-05	0.333985	0.316	0.139	0.611981
Rcor3	1.75953e-05	0.310805	0.379	0.214	0.635016
Camsap1	1.76066e-05	0.322255	0.301	0.129	0.635421
Clec2h	1.77406e-05	0.260752	0.214	0.065	0.640259
Gm33167	1.77704e-05	0.322399	0.335	0.159	0.641332
Zfp955a	1.80664e-05	0.278799	0.291	0.119	0.652017
Evi5l	1.8239e-05	0.232031	0.228	0.075	0.658245
Pcdh11x	1.83231e-05	0.402858	0.68	0.473	0.66128
Ano5	1.92097e-05	0.245452	0.209	0.06	0.693278
Muc16	1.94985e-05	0.398813	0.699	0.607	0.703701
Ywhae	1.97506e-05	-0.281779	0.35	0.577	0.7128
Ank2	1.99772e-05	0.488113	0.636	0.557	0.720977
Pum2	2.00863e-05	-0.250188	0.131	0.318	0.724913
Olfr1208	2.01371e-05	-0.398976	0.427	0.607	0.726748
Ccdc38	2.03447e-05	0.264111	0.252	0.085	0.73424
Cd28	2.07259e-05	0.29919	0.272	0.1	0.747999
Ror1	2.07879e-05	0.368184	0.408	0.214	0.750234
Eya3	2.11561e-05	0.227586	0.257	0.09	0.763522
Pigo	2.12485e-05	-0.236231	0.068	0.224	0.766857
X4833411C07Rik	2.16153e-05	0.395186	0.398	0.229	0.780096
Gm45638	2.18786e-05	0.371551	0.451	0.269	0.789599
Hdgf	2.19096e-05	0.454517	0.35	0.259	0.790718
Fam13a	2.20136e-05	0.332142	0.422	0.224	0.79447
Gm42717	2.20293e-05	0.294257	0.252	0.095	0.795037
Adgrf5	2.20309e-05	0.267829	0.238	0.08	0.795095
Rbm15	2.20366e-05	0.292605	0.34	0.154	0.795303
Ano6	2.21841e-05	0.285219	0.301	0.124	0.800624
Wnt3	2.22152e-05	0.488113	0.641	0.493	0.801747
Trim75	2.23064e-05	0.189927	0.155	0.03	0.805039
Elmo3	2.23917e-05	0.150964	0.112	0.01	0.808117
En1	2.23917e-05	0.150964	0.112	0.01	0.808117
Hrnr	2.24171e-05	0.157196	0.112	0.01	0.809033
Sumo2	2.24196e-05	-0.161937	0.136	0.299	0.809123
Plekhf1	2.25078e-05	0.172868	0.136	0.02	0.812308
Gm47113	2.29422e-05	0.35933	0.393	0.214	0.827983
Gbp7	2.30156e-05	0.325082	0.33	0.149	0.830632
Mccc1os	2.30271e-05	0.312036	0.325	0.144	0.831049
Dok7	2.32045e-05	0.400199	0.461	0.284	0.837452
Gm43807	2.34576e-05	0.144705	0.112	0.01	0.846584
Dgki	2.37531e-05	0.253439	0.189	0.05	0.857248
Olfr24	2.3834e-05	0.23899	0.18	0.045	0.860171
Gm37529	2.38612e-05	0.289076	0.252	0.09	0.861151
Alg2	2.39097e-05	-0.390178	0.272	0.478	0.8629
Slc35b3	2.39816e-05	0.280165	0.301	0.124	0.865497
Thy1	2.40692e-05	0.83469	0.432	0.274	0.868659
Olfr1002	2.4969e-05	0.183954	0.155	0.03	0.901131
Abr	2.50657e-05	-0.25523	0.117	0.299	0.904622
Gm29151	2.52176e-05	0.315308	0.223	0.075	0.910103
Gm42603	2.60617e-05	0.269089	0.223	0.075	0.940566
Csmd3	2.60823e-05	0.325817	0.369	0.174	0.941309
Gm37806	2.61099e-05	0.199707	0.175	0.04	0.942305
Tmem59	2.61511e-05	-0.279374	0.097	0.249	0.943794
Wars2	2.62345e-05	-0.372276	0.301	0.498	0.946803
X6430562O15Rik	2.63037e-05	0.179145	0.18	0.045	0.9493
Gm20939	2.65565e-05	0.19796	0.131	0.02	0.958424
Ppp2r2a	2.66651e-05	0.385451	0.558	0.363	0.962344
Fam122c	2.67611e-05	0.23899	0.175	0.045	0.965807
X1700097M23Rik	2.6918e-05	-0.219367	0.083	0.244	0.971469
Cp	2.71393e-05	0.363992	0.476	0.303	0.979458
Gm48594	2.72029e-05	0.335645	0.257	0.114	0.981752
Gbp4	2.73593e-05	0.230906	0.233	0.075	0.987397
Olfr58	2.73752e-05	0.229842	0.199	0.055	0.987969
Fam92a	2.7427e-05	0.325196	0.388	0.189	0.98984
Frmd4b	2.79488e-05	0.35617	0.534	0.323	1
Rnf14	2.81781e-05	0.371727	0.461	0.299	1
Olfr38	2.82247e-05	0.316853	0.32	0.154	1
Ufd1	2.8758e-05	0.320509	0.364	0.179	1
Ptges	2.9033e-05	0.242738	0.262	0.095	1
Ptma	2.91931e-05	-0.355238	0.228	0.433	1
Hacd3	2.96486e-05	-0.117911	0.044	0.149	1
Cnn3	3.02979e-05	-0.203093	0.024	0.139	1
Casz1	3.03612e-05	0.203454	0.184	0.045	1
Fam91a1	3.08615e-05	0.305256	0.272	0.134	1
X1700016L21Rik	3.09469e-05	0.162491	0.121	0.015	1
Lmbrd1	3.10102e-05	0.411198	0.316	0.169	1
Nop56	3.103e-05	0.282592	0.257	0.095	1
Tbc1d13	3.10646e-05	0.243087	0.214	0.075	1
C9orf72	3.11703e-05	0.254058	0.282	0.119	1
Cep85	3.14915e-05	0.288862	0.369	0.174	1
X4930563F08Rik	3.19603e-05	0.143052	0.117	0.015	1
Gm40552	3.21688e-05	0.281318	0.248	0.114	1
Rnf111	3.24291e-05	0.198673	0.18	0.045	1
Top2a	3.24858e-05	0.292934	0.257	0.095	1
Fgf16	3.25689e-05	0.255853	0.243	0.09	1
Wdr35	3.28813e-05	0.246951	0.257	0.104	1
X1700034J05Rik	3.29193e-05	0.223084	0.209	0.06	1
Slc15a2	3.33655e-05	0.234562	0.544	0.632	1
Olfr1233	3.41793e-05	0.301327	0.306	0.134	1
Prdm11	3.43761e-05	0.331828	0.325	0.164	1
Fkbp5	3.44306e-05	0.364792	0.544	0.363	1
Olfr71	3.53274e-05	0.340519	0.413	0.209	1
Ttll10	3.53801e-05	0.150107	0.121	0.015	1
X9930012K11Rik	3.55028e-05	0.163401	0.107	0.01	1
Trak2	3.56141e-05	0.431572	0.529	0.338	1
X4930404I05Rik	3.60597e-05	-0.34544	0.252	0.408	1
Gm17056	3.61676e-05	0.160694	0.131	0.02	1
Ikbkb	3.64155e-05	0.39114	0.553	0.383	1
Snrpn	3.6612e-05	-0.317387	0.228	0.438	1
Gm15737	3.67748e-05	0.371273	0.427	0.239	1
Zfp770	3.67865e-05	0.254058	0.277	0.104	1
Mipol1	3.70115e-05	0.297488	0.33	0.154	1
Pitpnm1	3.70983e-05	0.36048	0.374	0.189	1
Lactb	3.71826e-05	0.306858	0.345	0.159	1
Ppp2r2c	3.73093e-05	-0.30319	0.214	0.388	1
Lama2	3.73532e-05	0.369605	0.524	0.343	1
Olfr829	3.73717e-05	0.19282	0.18	0.045	1
Siae	3.7727e-05	0.312073	0.427	0.239	1
Ercc6l2	3.80925e-05	0.280274	0.316	0.134	1
Olfr448	3.81893e-05	0.305588	0.354	0.174	1
Cox6a1	3.86078e-05	-0.383935	0.466	0.662	1
A630023P12Rik	3.93204e-05	0.272176	0.252	0.109	1
Fam163b	4.0106e-05	0.277227	0.228	0.075	1
Cped1	4.02693e-05	0.162151	0.189	0.06	1
Cd99l2	4.04596e-05	0.189927	0.15	0.03	1
Tnfrsf11b	4.05049e-05	0.212835	0.199	0.06	1
Fth1	4.10445e-05	0.369474	0.937	0.96	1
Tas2r125	4.2443e-05	0.227586	0.165	0.045	1
Uba52	4.24811e-05	0.172868	0.141	0.025	1
Rbpms	4.25662e-05	0.164978	0.15	0.03	1
Gm13569	4.26446e-05	0.144705	0.107	0.01	1
Olfr623	4.26955e-05	0.150964	0.107	0.01	1
Dcaf8	4.29747e-05	-0.358172	0.476	0.672	1
Dnah10	4.31947e-05	0.213175	0.214	0.065	1
Slc22a22	4.39769e-05	0.177955	0.15	0.03	1
Itch	4.44763e-05	0.292126	0.427	0.229	1
Kynu	4.44997e-05	0.36048	0.5	0.308	1
Ano7	4.47794e-05	0.138419	0.107	0.01	1
Gm43463	4.49767e-05	0.155436	0.131	0.02	1
Acly	4.52982e-05	0.276319	0.282	0.109	1
Gm44542	4.61036e-05	0.238726	0.214	0.07	1
Vmn1r206	4.7048e-05	-0.232895	0.087	0.244	1
Olfr378	4.78431e-05	0.205559	0.165	0.04	1
X2310022A10Rik	4.79921e-05	0.283877	0.243	0.1	1
Ppp3r1	4.8146e-05	-0.28361	0.325	0.542	1
Gm48879	4.81832e-05	0.168643	0.117	0.015	1
Vmn2r83	4.83978e-05	0.283968	0.291	0.134	1
Olfr597	4.87816e-05	0.340418	0.374	0.229	1
Pdpn	4.90465e-05	0.171931	0.15	0.03	1
Olfr912	4.92611e-05	0.259512	0.214	0.075	1
Cd209e	5.12756e-05	0.160694	0.141	0.025	1
X4930579G24Rik	5.2053e-05	0.175118	0.146	0.03	1
Popdc3	5.26488e-05	-0.359168	0.369	0.577	1
Adamtsl1	5.28758e-05	0.37164	0.451	0.294	1
Tmem178b	5.32458e-05	0.294119	0.262	0.109	1
Dhx15	5.40512e-05	0.246527	0.291	0.119	1
Htr1a	5.42534e-05	0.237805	0.18	0.05	1
Usp47	5.55393e-05	0.326495	0.408	0.214	1
Mon2	5.56253e-05	0.294913	0.49	0.428	1
Gm45221	5.61929e-05	0.348527	0.238	0.109	1
Fkbp1a	5.62895e-05	-0.244295	0.32	0.532	1
Ptar1	5.69174e-05	0.276495	0.306	0.139	1
Sfxn2	5.75098e-05	-0.48343	0.592	0.756	1
Nr2f1	5.7516e-05	-0.227339	0.131	0.308	1
Cdan1	5.78819e-05	0.162491	0.117	0.015	1
G930045G22Rik	5.82479e-05	0.228709	0.204	0.065	1
Cntrob	5.83774e-05	0.388254	0.35	0.209	1
Gm47778	5.95205e-05	0.368941	0.568	0.388	1
Igsf10	5.95994e-05	0.240186	0.16	0.04	1
Gm48308	5.96377e-05	0.560527	0.481	0.433	1
Gm37245	5.98439e-05	0.379589	0.49	0.299	1
Zbtb21	6.06205e-05	0.251745	0.286	0.119	1
Rad54l	6.18959e-05	0.29919	0.267	0.119	1
X2610028H24Rik	6.2039e-05	0.418583	0.218	0.075	1
Clip2	6.21371e-05	0.241069	0.194	0.06	1
Zfp738	6.25502e-05	0.249953	0.267	0.104	1
B230206H07Rik	6.26172e-05	0.189927	0.146	0.03	1
Cemip	6.36063e-05	0.238474	0.228	0.095	1
Gm29650	6.44999e-05	0.215288	0.218	0.07	1
Kcnk9	6.46319e-05	0.260484	0.262	0.104	1
Abl2	6.51456e-05	0.220522	0.369	0.328	1
Dcc	6.53095e-05	0.327827	0.262	0.114	1
Msmo1	6.54197e-05	0.328473	0.267	0.164	1
Tle3	6.5716e-05	0.219624	0.184	0.05	1
Drp2	6.64905e-05	0.325141	0.32	0.179	1
X4931413K12Rik	6.74608e-05	0.304627	0.325	0.159	1
Gm50009	6.75822e-05	0.237805	0.175	0.05	1
Slc6a15	6.81405e-05	0.315863	0.359	0.194	1
Twsg1	6.82856e-05	0.228709	0.199	0.06	1
Styx	6.8451e-05	0.316163	0.471	0.328	1
Gm10686	6.96396e-05	-0.320701	0.155	0.328	1
Hmgn2	7.01072e-05	0.252848	0.204	0.075	1
Caskin1	7.02672e-05	0.224195	0.189	0.055	1
Chmp1b	7.07188e-05	0.237345	0.248	0.09	1
Vmn1r22	7.10617e-05	0.185102	0.248	0.095	1
Nrd1	7.22359e-05	0.280481	0.33	0.179	1
Scube3	7.27944e-05	0.275664	0.359	0.174	1
Kif5c	7.29739e-05	-0.368372	0.466	0.657	1
Aco2	7.30641e-05	-0.295789	0.218	0.418	1
Gstm5	7.40322e-05	-0.239807	0.112	0.264	1
Il17rd	7.60673e-05	0.252941	0.33	0.149	1
Best1	7.83175e-05	0.177955	0.146	0.03	1
Exoc7	7.9265e-05	0.24766	0.277	0.114	1
Olfr78	7.93552e-05	0.235286	0.228	0.085	1
Fxyd3	7.9369e-05	0.264512	0.257	0.114	1
Fdx1	7.97408e-05	0.288943	0.286	0.159	1
Csn2	7.97536e-05	0.262549	0.311	0.144	1
Cnih2	8.04244e-05	-0.26222	0.233	0.433	1
Tarm1	8.06454e-05	0.138419	0.102	0.01	1
Tmem79	8.06454e-05	0.138419	0.102	0.01	1
Adgrg3	8.07678e-05	0.190827	0.189	0.055	1
Krt20	8.07678e-05	0.190827	0.189	0.055	1
Zfyve28	8.07678e-05	0.190827	0.189	0.055	1
Cdk20	8.11375e-05	0.164083	0.155	0.035	1
Washc4	8.14817e-05	0.231835	0.286	0.119	1
Gm13599	8.15672e-05	0.203934	0.121	0.02	1
Ahr	8.1656e-05	0.211769	0.204	0.065	1
Gm16014	8.24599e-05	0.350079	0.466	0.338	1
Cdr1os	8.26665e-05	0.345456	0.481	0.299	1
Gm40264	8.2845e-05	0.225315	0.175	0.045	1
Itga1	8.36791e-05	0.30591	0.306	0.159	1
Atp5md	8.44734e-05	-0.335335	0.262	0.448	1
Tenm2	8.5008e-05	0.26449	0.34	0.174	1
Gm48692	8.51497e-05	-0.232895	0.083	0.234	1
Apol9a	8.59694e-05	0.165882	0.146	0.03	1
Insr	8.72779e-05	0.286479	0.456	0.398	1
X2410012E07Rik	8.74613e-05	0.187929	0.16	0.04	1
Zfy1	8.74613e-05	0.187929	0.16	0.04	1
X4930434J06Rik	8.80354e-05	0.183954	0.141	0.03	1
Gatd1	8.80748e-05	0.125764	0.102	0.01	1
Olfr592	9.12158e-05	0.186944	0.17	0.045	1
Uchl1	9.14395e-05	-0.238732	0.272	0.473	1
Ago2	9.17707e-05	0.339809	0.316	0.164	1
Snrnp200	9.24741e-05	0.243887	0.233	0.09	1
Fbn2	9.27461e-05	0.318694	0.369	0.194	1
Calm2	9.29943e-05	-0.354368	0.427	0.637	1
Wdr5b	9.42144e-05	0.184998	0.189	0.055	1
Ascc3	9.55292e-05	0.2947	0.374	0.194	1
Gm48604	9.59519e-05	0.217194	0.155	0.04	1
Mtss2	9.59789e-05	-0.248324	0.126	0.299	1
Ccdc80	9.65016e-05	0.142237	0.121	0.02	1
Lair1	9.81339e-05	0.264111	0.291	0.159	1
Gm1141	9.84323e-05	0.239892	0.175	0.065	1
Olfr639	9.88549e-05	0.228709	0.189	0.065	1
Mpdz	9.89146e-05	0.414441	0.83	0.746	1
Gm6145	9.91917e-05	0.240467	0.257	0.104	1
Esrp2	9.95142e-05	0.200364	0.199	0.06	1
Tmtc3	0.000100815	0.33721	0.49	0.338	1
X1700109H08Rik	0.000101125	0.293987	0.277	0.129	1
Cactin	0.000101301	0.194849	0.15	0.035	1
Rasgrp2	0.000101706	0.223285	0.267	0.104	1
Ankrd23	0.000102924	0.231931	0.238	0.085	1
Senp7	0.000104083	0.308035	0.5	0.313	1
Copg2	0.000104169	0.277434	0.422	0.229	1
Ston2	0.000104561	0.253509	0.35	0.169	1
Dars	0.000104563	0.257063	0.214	0.075	1
Larp6	0.000105652	0.102055	0.121	0.035	1
Olfr1257	0.000105676	0.26762	0.282	0.134	1
Lima1	0.000106115	0.181043	0.17	0.045	1
Lamc2	0.000106875	0.210712	0.199	0.07	1
Gprc5b	0.000107566	-0.188745	0.068	0.209	1
Hdhd3	0.000108486	-0.371052	0.553	0.746	1
Ldhb	0.000108722	-0.157784	0.083	0.219	1
Mad2l1	0.000108825	0.254609	0.34	0.159	1
Gm43612	0.000109094	0.362182	0.403	0.274	1
Agbl5	0.000109563	0.321245	0.359	0.179	1
Ubr1	0.000109855	0.27729	0.403	0.224	1
Gm47194	0.000110596	-0.384598	0.403	0.562	1
C8b	0.000111764	0.226446	0.155	0.05	1
Smurf2	0.000112093	0.178209	0.18	0.05	1
Il4ra	0.000112096	0.190827	0.184	0.055	1
Psap	0.000112632	-0.194927	0.267	0.453	1
Olfr1225	0.00011337	0.195877	0.141	0.03	1
Ids	0.000114566	-0.313485	0.267	0.468	1
Rrnad1	0.000116237	0.224273	0.223	0.08	1
Epm2aip1	0.000116614	0.447612	0.65	0.677	1
X9330199G10Rik	0.000116943	0.171931	0.141	0.03	1
Gm13821	0.000117711	0.166794	0.131	0.025	1
Gcnt3	0.000118541	0.228709	0.194	0.065	1
Gmeb1	0.000121016	0.200364	0.189	0.055	1
Kat6b	0.000121116	0.271213	0.408	0.289	1
Adgb	0.000121165	0.137616	0.112	0.015	1
Gm15234	0.000121165	0.137616	0.112	0.015	1
X4921504A21Rik	0.000121165	0.137616	0.112	0.015	1
X4933425D22Rik	0.000121304	0.177955	0.141	0.03	1
Olfr358	0.000121304	0.177955	0.141	0.03	1
Lbhd1	0.000125104	0.183954	0.136	0.03	1
Upp2	0.000126617	0.211769	0.199	0.065	1
AI427809	0.000127062	0.242255	0.175	0.05	1
Gm50371	0.000127386	0.13133	0.112	0.015	1
Atp13a4	0.000128138	0.238474	0.238	0.095	1
C430039J01Rik	0.000128827	0.178917	0.131	0.025	1
Dennd4a	0.000129075	0.319437	0.383	0.229	1
Gm22601	0.000129181	-0.267622	0.184	0.368	1
Pik3cg	0.000129676	0.243887	0.233	0.095	1
Frs2	0.000130459	0.359182	0.437	0.264	1
Ywhab	0.000130695	-0.275119	0.354	0.562	1
Plekhm2	0.000132411	0.297874	0.257	0.114	1
Gm42609	0.000132456	0.204502	0.165	0.045	1
Chn1	0.000132654	-0.272092	0.359	0.567	1
Olfr319	0.000134685	0.267114	0.335	0.159	1
Slc2a9	0.000134899	0.170081	0.16	0.04	1
D10Wsu102e	0.000135131	0.341272	0.665	0.577	1
Olfr605	0.000135796	0.227586	0.189	0.07	1
Upb1	0.000136021	0.281318	0.243	0.109	1
Clu	0.000136433	-0.308825	0.243	0.438	1
Morc2b	0.000137745	0.215288	0.204	0.065	1
Plcb1	0.00013922	0.296227	0.306	0.154	1
Ctps2	0.000142563	0.287647	0.364	0.184	1
Tmem138	0.000144472	0.223187	0.218	0.09	1
Deptor	0.000145249	0.290067	0.335	0.184	1
Gm38235	0.000145261	0.205043	0.204	0.07	1
Nfx1	0.000145438	0.333785	0.461	0.353	1
Myo3b	0.000146193	0.307987	0.383	0.214	1
Apool	0.000146468	0.207121	0.184	0.06	1
Pdzd2	0.000147095	0.215568	0.233	0.1	1
Msh5	0.000147367	0.160694	0.131	0.025	1
Olfr137	0.000147731	0.255183	0.306	0.149	1
Mettl22	0.000147918	0.23757	0.199	0.07	1
Pigc	0.000149331	0.219431	0.141	0.03	1
Bcl2l12	0.000149436	0.225315	0.17	0.055	1
Ikbke	0.000149694	0.296955	0.345	0.209	1
Tll1	0.000150632	0.224347	0.257	0.104	1
Tdrp	0.000151264	0.153707	0.131	0.025	1
D430019H16Rik	0.000151573	-0.256048	0.097	0.249	1
Dip2c	0.000152199	0.189843	0.189	0.06	1
Cd63	0.000153275	0.0205358	0.233	0.328	1
Dhodh	0.000153643	0.25746	0.291	0.129	1
Zfp989	0.000154539	0.172868	0.126	0.025	1
Kazn	0.000154766	0.221043	0.238	0.1	1
Wipf1	0.000156056	0.208624	0.209	0.08	1
Gm15983	0.000157263	0.195877	0.131	0.025	1
Gm42899	0.000157672	0.186944	0.165	0.045	1
Rps23	0.000158898	-0.392337	0.539	0.706	1
Zwilch	0.000159097	0.196633	0.175	0.055	1
Rmst	0.0001601	0.20257	0.248	0.095	1
Gm37216	0.000160402	0.207594	0.218	0.085	1
Rin2	0.000161008	0.207594	0.218	0.075	1
Lyst	0.00016167	0.205559	0.238	0.095	1
Tmem259	0.000161974	0.227586	0.238	0.095	1
Gm37254	0.000162383	0.268458	0.456	0.373	1
Adcyap1	0.000164093	0.313701	0.35	0.214	1
Fezf2	0.00016477	0.181043	0.16	0.04	1
S1pr1	0.000168523	-0.153412	0.058	0.184	1
A230103O09Rik	0.000169137	0.159807	0.131	0.025	1
Cdc73	0.000169244	0.243343	0.427	0.234	1
Gm14092	0.000170059	0.104599	0.102	0.02	1
Uhmk1	0.000171131	-0.210849	0.189	0.368	1
Nectin4	0.00017452	0.185938	0.117	0.02	1
Olfr348	0.000175935	0.223187	0.223	0.09	1
Memo1	0.000176625	0.232803	0.286	0.144	1
Gm43921	0.000178628	0.232031	0.199	0.07	1
Unc13b	0.000180169	0.293615	0.34	0.174	1
Tdp2	0.000180851	0.218735	0.209	0.085	1
Def8	0.000181244	0.184998	0.18	0.055	1
Atad5	0.000181928	0.290127	0.32	0.159	1
X4933416O17Rik	0.000183259	-0.236457	0.286	0.483	1
Ywhah	0.00018333	-0.1888	0.296	0.483	1
Engase	0.000183634	0.232919	0.262	0.109	1
Nrl	0.000186324	0.307783	0.335	0.184	1
Ndufc2	0.000186338	-0.175864	0.073	0.209	1
Cacna1c	0.000189328	0.274543	0.456	0.284	1
Eif2ak2	0.000189762	0.143875	0.107	0.015	1
Mtr	0.000190496	0.191819	0.17	0.05	1
Lama4	0.000191212	0.31042	0.359	0.184	1
Kctd3	0.000191733	0.279308	0.33	0.184	1
Ptn	0.00019229	-0.204091	0.165	0.338	1
Ptprb	0.000192399	0.238845	0.316	0.149	1
Syt1	0.00019291	-0.332431	0.364	0.567	1
Sema5a	0.00019317	0.368505	0.515	0.368	1
Srd5a1	0.000193774	-0.211829	0.083	0.219	1
Cd37	0.000193946	0.217438	0.184	0.06	1
Arf3	0.000198173	-0.267265	0.35	0.552	1
Sytl4	0.000199185	0.165882	0.136	0.03	1
Slc39a4	0.000199185	0.165882	0.136	0.03	1
Mlph	0.000199394	0.178209	0.184	0.055	1
Gm23039	0.000199719	0.255183	0.243	0.149	1
Gm13219	0.000202294	0.176055	0.155	0.04	1
Igsf3	0.00020358	0.195626	0.18	0.06	1
Lmo4	0.000204739	-0.248652	0.228	0.418	1
Oaz3	0.000205433	-0.369959	0.709	0.751	1
Ap5m1	0.000205659	0.245047	0.223	0.085	1
Prr14	0.000205843	0.213911	0.175	0.055	1
Olfr1278	0.000205948	0.137616	0.107	0.015	1
Pde12	0.000206993	0.242738	0.218	0.095	1
Sh2d3c	0.000207439	0.33877	0.291	0.149	1
Tom1l1	0.000208103	0.261115	0.345	0.174	1
B3glct	0.000210471	0.359411	0.427	0.279	1
Ccr7	0.000210724	0.197648	0.165	0.05	1
Tmem209	0.000211278	0.314297	0.252	0.114	1
Uty	0.000211467	0.275664	0.33	0.184	1
Tet2	0.000214359	0.271336	0.374	0.194	1
Rplp1	0.00021443	-0.309517	0.636	0.811	1
Lrat	0.000215357	0.164978	0.146	0.035	1
Ndufaf2	0.000215929	0.203454	0.165	0.05	1
Gsap	0.000216441	0.305891	0.35	0.224	1
Tnfaip2	0.000217099	0.24129	0.267	0.124	1
Sp2	0.000220489	0.199707	0.146	0.035	1
Olfr780	0.000220504	0.204017	0.204	0.07	1
Glb1l3	0.00022157	0.13133	0.107	0.015	1
P2rx1	0.00022157	0.13133	0.107	0.015	1
Best2	0.000222337	0.155436	0.117	0.02	1
Fat4	0.000223529	0.185966	0.17	0.05	1
Sdk2	0.000224744	0.220312	0.316	0.149	1
Gpr22	0.000226345	0.274096	0.296	0.144	1
Phactr3	0.000226942	0.259294	0.243	0.114	1
X2610307P16Rik	0.000228468	0.194849	0.146	0.035	1
Nhsl2	0.000229137	0.240715	0.325	0.154	1
Mctp2	0.000229173	0.278279	0.364	0.194	1
Zscan20	0.000229282	0.325739	0.272	0.134	1
Vmn1r17	0.00022979	0.154568	0.126	0.025	1
Plg	0.000230198	0.112485	0.146	0.05	1
Zfp711	0.00023123	0.325853	0.364	0.224	1
E330013P04Rik	0.000231262	0.230831	0.233	0.104	1
Itga7	0.000232673	0.215288	0.199	0.075	1
Star	0.000233492	0.125016	0.107	0.015	1
Syne1	0.000233702	0.393563	0.738	0.662	1
Vmn2r100	0.000235775	-0.355689	0.398	0.582	1
Hoxb3	0.00023723	0.176055	0.15	0.04	1
Nr3c2	0.000242052	0.334819	0.427	0.269	1
Dpf2	0.000242994	0.291052	0.379	0.204	1
Rps11	0.00024305	0.0201435	0.233	0.338	1
Defb3	0.00024375	0.188924	0.141	0.035	1
Gm47800	0.00024645	0.186109	0.286	0.219	1
X4930572G02Rik	0.000247034	0.222232	0.257	0.104	1
Arfgef3	0.000247261	0.367907	0.374	0.209	1
Megf8	0.000248751	0.15201	0.146	0.035	1
Gm3896	0.000249462	0.245047	0.214	0.09	1
Gm10400	0.00025242	0.182005	0.15	0.04	1
Cr2	0.000254175	0.194628	0.184	0.065	1
Amer1	0.000256868	0.148415	0.126	0.025	1
Gm45779	0.000257003	0.153707	0.136	0.03	1
Usp25	0.000257495	0.187876	0.218	0.08	1
Olfr1506	0.000258401	0.174189	0.165	0.045	1
Hepacam	0.00026078	0.258612	0.277	0.124	1
Msh3	0.000263071	0.225511	0.257	0.149	1
Slc38a9	0.00026443	0.27729	0.388	0.224	1
Gm37696	0.00026535	0.208624	0.204	0.08	1
Tmem29	0.000266131	0.243934	0.286	0.164	1
Ampd2	0.00026741	0.19282	0.16	0.045	1
Smarcd2	0.000270192	0.214227	0.204	0.07	1
X1110051M20Rik	0.000270564	0.271477	0.267	0.144	1
Chrna5	0.000270584	0.213911	0.17	0.055	1
Prpf8	0.00027466	0.361699	0.485	0.308	1
Urb2	0.000275453	0.268808	0.257	0.134	1
Gm15816	0.000275917	0.204555	0.228	0.085	1
Vmn1r31	0.000276021	0.203454	0.16	0.05	1
X4930570E03Rik	0.000277761	0.216358	0.189	0.065	1
Fam83h	0.000279133	0.148415	0.126	0.025	1
Arhgap12	0.000280569	0.25457	0.388	0.259	1
Gm10344	0.000281481	0.182975	0.141	0.035	1
Mmp17	0.000282973	0.306997	0.563	0.522	1
Vps37a	0.000283481	0.203	0.209	0.08	1
Car2	0.000283828	-0.178902	0.068	0.199	1
Gm14936	0.000284212	0.142237	0.126	0.025	1
Commd2	0.000286937	0.134476	0.131	0.03	1
Lxn	0.000287779	0.268494	0.248	0.104	1
Olfr195	0.000290876	0.201991	0.204	0.085	1
Zxdb	0.000291381	0.226497	0.228	0.095	1
Zfp407	0.000291647	0.23909	0.277	0.124	1
Txnrd1	0.00029203	0.352192	0.704	0.597	1
Cyp4v3	0.000294218	0.304327	0.325	0.174	1
Lmbrd2	0.000295866	0.250602	0.262	0.129	1
Add3	0.00029616	-0.116586	0.097	0.229	1
Atp5g3	0.000298287	-0.296647	0.228	0.388	1
C730027H18Rik	0.000299036	0.182143	0.18	0.055	1
Vmn1r183	0.000300185	0.184038	0.184	0.06	1
Vps41	0.000300622	0.227586	0.379	0.199	1
Trp73	0.000301926	0.155436	0.112	0.02	1
Metap1	0.000302107	0.310002	0.529	0.348	1
Nrbp1	0.000302447	0.18009	0.17	0.05	1
Slc22a15	0.000304272	0.224347	0.238	0.104	1
Gm39321	0.000304833	0.191819	0.165	0.05	1
Olfr446	0.000304833	0.191819	0.165	0.05	1
Gm37647	0.000309634	0.242404	0.252	0.124	1
Gm10619	0.000311148	0.164978	0.141	0.035	1
X4930515G01Rik	0.000311694	0.182975	0.141	0.035	1
Bdp1	0.000315893	0.183086	0.189	0.065	1
St3gal6	0.000317654	-0.280735	0.243	0.353	1
Nudt16	0.000319141	0.172868	0.121	0.025	1
Tex21	0.000319141	0.172868	0.121	0.025	1
Cuedc2	0.000321026	0.231931	0.223	0.095	1
Slc12a5	0.000326809	-0.284476	0.243	0.428	1
Pnpt1	0.000327956	0.214818	0.262	0.109	1
Ddo	0.000328293	0.211097	0.218	0.08	1
Fbxl12	0.000330373	0.294836	0.311	0.164	1
Reln	0.000331963	0.283234	0.417	0.289	1
X9230109A22Rik	0.000332957	0.228659	0.243	0.109	1
Slc11a1	0.000340686	0.205559	0.218	0.08	1
Apbb1	0.000342804	0.228659	0.233	0.09	1
Wars	0.000343006	0.25046	0.209	0.085	1
Vtcn1	0.000346457	0.143875	0.102	0.015	1
Slc26a9	0.000347438	0.219808	0.199	0.07	1
Klrc2	0.000348059	0.222349	0.282	0.124	1
Olfr497	0.000348289	0.154568	0.121	0.025	1
Zeb2	0.00035098	0.372357	0.5	0.368	1
Natd1	0.000352727	0.27548	0.296	0.159	1
Ncdn	0.000354646	-0.259197	0.291	0.483	1
Slc6a13	0.000354703	0.211769	0.18	0.065	1
Dnajb6	0.000357813	0.233627	0.408	0.333	1
Olfr237	0.000358289	0.184941	0.121	0.025	1
Prdm8	0.000359145	0.214227	0.189	0.08	1
Eno1	0.000359709	-0.25013	0.209	0.388	1
Tbc1d23	0.000360871	0.248344	0.277	0.129	1
Katnb1	0.000361677	0.152996	0.18	0.06	1
Fv1	0.000362481	0.185966	0.16	0.045	1
Pbx3	0.000366849	0.388008	0.485	0.363	1
A930001M01Rik	0.000367761	0.117254	0.107	0.02	1
Tcerg1l	0.00036805	0.106995	0.131	0.04	1
Prkcb	0.000368118	-0.248343	0.248	0.433	1
Birc3	0.000368711	0.111827	0.15	0.055	1
Gm9747	0.00037197	0.13133	0.102	0.015	1
Gm31369	0.00037197	0.13133	0.102	0.015	1
Clgn	0.000377675	-0.239919	0.146	0.308	1
Htra3	0.000379091	0.214529	0.228	0.1	1
Olfr836	0.000380003	0.227586	0.291	0.139	1
Sgsm1	0.000380687	0.287666	0.32	0.164	1
Agbl4	0.000382142	0.238002	0.262	0.139	1
Gm3550	0.000383351	0.143052	0.112	0.02	1
Ptpn3	0.000385473	0.153707	0.131	0.03	1
Ppp6c	0.000389988	0.269112	0.272	0.154	1
Hottip	0.000390469	0.149257	0.112	0.02	1
Snhg16	0.000393262	0.18009	0.16	0.045	1
X1700054K02Rik	0.000394295	0.159807	0.131	0.03	1
Gm20125	0.000394565	-0.411046	0.723	0.836	1
Grb14	0.000399872	0.296627	0.383	0.219	1
Olfr198	0.000400086	0.206078	0.18	0.06	1
Olfr576	0.000401735	0.125016	0.102	0.015	1
Adgrg7	0.000401735	0.125016	0.102	0.015	1
Paip1	0.000402327	0.273778	0.359	0.224	1
Gm47093	0.000402586	0.165882	0.126	0.03	1
Mrps33	0.000403865	-0.252926	0.189	0.353	1
Psd3	0.000406462	-0.333129	0.291	0.458	1
Slc38a6	0.000408165	0.255656	0.325	0.199	1
Vmn1r32	0.000409468	0.320405	0.485	0.418	1
Olfr1442	0.000417055	0.271087	0.296	0.204	1
Pga5	0.000418667	0.175118	0.155	0.045	1
Gm26911	0.000423492	0.208045	0.238	0.095	1
Gm47388	0.000424184	0.162315	0.16	0.045	1
Cmss1	0.000424445	0.118674	0.102	0.015	1
Sim2	0.000424445	0.118674	0.102	0.015	1
Sh3bp2	0.000425005	0.13682	0.112	0.02	1
Scn3a	0.000427577	0.197353	0.204	0.075	1
Cfap47	0.00042939	0.239916	0.301	0.144	1
Vmn1r73	0.000431348	0.188868	0.184	0.065	1
Ufsp2	0.000433851	0.175118	0.15	0.045	1
Gpatch2l	0.000435529	0.191819	0.165	0.05	1
S1pr2	0.000439547	0.210072	0.228	0.1	1
Gm11413	0.000440665	-0.263316	0.194	0.368	1
Kif18a	0.000440754	0.191685	0.199	0.08	1
Sorbs2	0.000441312	0.31079	0.544	0.368	1
Aqp5	0.000444359	0.136032	0.112	0.02	1
Olfr1410	0.000449977	0.174189	0.16	0.05	1
Wwtr1	0.0004531	0.25046	0.204	0.09	1
Arhgef1	0.000458924	0.158873	0.189	0.065	1
Mapk1	0.000461104	-0.0821971	0.33	0.488	1
H3f3a	0.000461501	-0.230394	0.131	0.279	1
Zfp667	0.000461985	0.172356	0.18	0.06	1
Fryl	0.000462241	0.298669	0.597	0.468	1
Wnt7b	0.000462403	0.200991	0.218	0.085	1
Sh2d1a	0.00046287	0.41235	0.432	0.303	1
Sars	0.000463813	0.218735	0.199	0.08	1
Psg29	0.000466262	0.130561	0.112	0.02	1
Actl11	0.000466262	0.130561	0.112	0.02	1
Gm9889	0.00046895	0.146754	0.141	0.035	1
Calu	0.000468993	0.237129	0.257	0.114	1
Trpc4	0.000472137	0.184998	0.165	0.05	1
Espn	0.000473712	0.181043	0.15	0.045	1
Phf14	0.00047412	0.208108	0.296	0.259	1
Gemin8	0.000475945	-0.225021	0.136	0.279	1
Lrch1	0.00048255	0.258612	0.243	0.134	1
Cbfa2t2	0.000485217	0.22974	0.228	0.1	1
Slc39a2	0.000485352	0.313519	0.481	0.343	1
X9330182L06Rik	0.000485737	0.222232	0.248	0.104	1
Tbc1d5	0.000487057	0.204602	0.291	0.134	1
Gm37296	0.000489574	-0.209733	0.189	0.358	1
Rab6a	0.000492365	-0.182791	0.194	0.353	1
Ccr2	0.000493944	0.136032	0.121	0.025	1
X4930562D21Rik	0.000493944	0.136032	0.121	0.025	1
Gm49580	0.000493944	0.136032	0.121	0.025	1
X2310001H17Rik	0.000497223	0.307439	0.485	0.313	1
Gm45187	0.000499487	0.223379	0.277	0.129	1
Efemp1	0.000503837	0.266644	0.306	0.224	1
Gm20731	0.000505629	0.128298	0.126	0.03	1
Olfr293	0.00051309	0.230831	0.223	0.09	1
Csn1s2b	0.0005133	0.307106	0.35	0.189	1
Dynll1	0.000513789	-0.31692	0.35	0.527	1
Gm37869	0.000516471	-0.228878	0.102	0.239	1
Ube2ql1	0.00052006	-0.203176	0.049	0.164	1
Ptpn21	0.00052086	0.19072	0.214	0.085	1
Atp5c1	0.000522369	-0.196912	0.097	0.239	1
Gatd3a	0.000525206	0.239613	0.209	0.085	1
Scfd2	0.000526462	0.241598	0.218	0.085	1
Dimt1	0.000530326	0.27181	0.393	0.224	1
Sbf2	0.000530815	0.239411	0.345	0.179	1
Acp6	0.000535542	0.164978	0.136	0.035	1
Dlx6os1	0.000535705	0.226588	0.296	0.194	1
Lama1	0.000536636	0.385489	0.631	0.512	1
Arap3	0.000536877	0.158059	0.146	0.04	1
Aloxe3	0.000538258	0.17936	0.214	0.08	1
Mtpap	0.000541536	0.238945	0.388	0.214	1
Cfap61	0.00054321	0.258441	0.306	0.169	1
Pi4ka	0.000546322	0.234791	0.286	0.149	1
Rab6b	0.000547613	-0.214323	0.165	0.328	1
Morc4	0.000554214	0.320032	0.442	0.284	1
X4930474H20Rik	0.000566187	-0.285427	0.32	0.498	1
Cpped1	0.000568744	0.0984069	0.146	0.05	1
Auh	0.000573561	0.222232	0.238	0.119	1
Naa35	0.000574914	0.205559	0.218	0.085	1
Picalm	0.000576578	0.257215	0.364	0.204	1
Impa2	0.00058326	0.159807	0.126	0.03	1
Gm30551	0.00058326	0.159807	0.126	0.03	1
Gm43894	0.000586633	0.18009	0.146	0.05	1
Gm19590	0.000589205	0.148415	0.117	0.025	1
Galc	0.000594258	0.246419	0.325	0.179	1
Ube2b	0.000596802	-0.0718212	0.058	0.159	1
Lonp1	0.000597522	0.152855	0.136	0.035	1
Npr3	0.000597714	0.193638	0.18	0.07	1
Papss1	0.000598228	-0.150441	0.068	0.189	1
Gm43088	0.000599021	0.203558	0.233	0.095	1
Recql	0.000599092	0.171451	0.184	0.065	1
Gm2824	0.000600333	0.186944	0.184	0.075	1
Ubxn1	0.000606556	0.109601	0.107	0.025	1
Dpp6	0.000610113	0.277574	0.393	0.224	1
Nsg2	0.000611706	-0.258544	0.257	0.438	1
X4930533N22Rik	0.000612016	0.33652	0.51	0.363	1
Il1rapl1	0.000616263	0.2135	0.233	0.109	1
Mdga2	0.000616697	0.313414	0.597	0.433	1
Pibf1	0.000621871	0.251265	0.393	0.333	1
Agk	0.000622828	0.296955	0.325	0.194	1
Nox4	0.000622848	0.200849	0.267	0.174	1
Zfp81	0.00062395	-0.27406	0.262	0.438	1
Chrm3	0.000627469	0.215835	0.252	0.109	1
Rbbp7	0.000632889	0.281496	0.243	0.144	1
Strn4	0.000638591	-0.0896692	0.097	0.194	1
Grhl1	0.000640273	0.199655	0.248	0.104	1
Gm16059	0.000646521	0.147581	0.126	0.03	1
Stx1b	0.000649302	-0.328056	0.422	0.567	1
Gm10115	0.000651474	0.268808	0.228	0.139	1
Sall4	0.000660238	-0.25547	0.199	0.368	1
Lrtm1	0.000662001	0.153707	0.126	0.03	1
X4732471J01Rik	0.000663415	0.211097	0.214	0.09	1
Gm49002	0.000668667	0.263396	0.369	0.209	1
Camk2b	0.000668791	-0.250043	0.359	0.547	1
C130073E24Rik	0.000670547	0.280579	0.32	0.199	1
Sh3yl1	0.000671845	0.184038	0.17	0.055	1
A1cf	0.000680272	0.239467	0.311	0.269	1
Samd12	0.000681552	0.227586	0.228	0.119	1
Klb	0.000683203	-0.152715	0.17	0.313	1
Cmah	0.000696252	0.207045	0.243	0.109	1
Gng2	0.000697782	0.345061	0.218	0.1	1
Basp1	0.000701497	-0.306895	0.267	0.433	1
Fgfr1	0.000701847	0.200991	0.214	0.085	1
Zc2hc1b	0.000702335	0.168264	0.155	0.05	1
Steap3	0.000705667	0.253509	0.301	0.169	1
Pou2f1	0.000709939	0.271087	0.32	0.194	1
Mrpl37	0.000720724	0.212479	0.238	0.1	1
Vmn1r34	0.00072192	0.340159	0.51	0.398	1
Opn3	0.000722253	-0.229577	0.165	0.289	1
Zfhx4	0.000728194	0.306704	0.617	0.463	1
Gm49980	0.000734199	0.186944	0.146	0.045	1
Nkrf	0.000736288	0.158059	0.141	0.04	1
Orc3	0.000738751	0.141429	0.126	0.03	1
BC051142	0.000738751	0.141429	0.126	0.03	1
Gm12511	0.000738751	0.141429	0.126	0.03	1
Mdm1	0.000738751	0.141429	0.126	0.03	1
Gm38104	0.000739161	0.257333	0.311	0.169	1
Gm12786	0.000739521	0.230906	0.184	0.075	1
Nefl	0.000740238	-0.257841	0.15	0.303	1
Armcx3	0.000740692	0.274507	0.32	0.189	1
Olfr948	0.000740921	0.147581	0.126	0.03	1
X5830408C22Rik	0.000740921	0.147581	0.126	0.03	1
Olfr994	0.000742035	0.130561	0.107	0.02	1
Kndc1	0.000748542	0.176922	0.233	0.1	1
Sgce	0.000750308	0.17636	0.184	0.07	1
Acaca	0.000751417	0.144035	0.248	0.119	1
Lgr5	0.000755647	0.211466	0.248	0.109	1
X1700122E12Rik	0.00075702	0.219808	0.184	0.065	1
Pde6a	0.000761248	0.136032	0.117	0.025	1
Lpin1	0.000769404	0.178209	0.17	0.055	1
Gm13869	0.000770238	0.18009	0.15	0.05	1
Rpl41	0.000770972	-0.261603	0.519	0.697	1
Aqp4	0.000771492	0.232919	0.228	0.114	1
Krit1	0.000773033	0.240935	0.354	0.219	1
Trhr	0.000777289	0.16386	0.194	0.07	1
Tlr3	0.00077939	0.276829	0.296	0.149	1
Slc4a3	0.00078027	0.197353	0.194	0.075	1
Adcy10	0.000780561	0.181043	0.15	0.045	1
Pgap2	0.000794597	-0.335494	0.718	0.746	1
Gm12289	0.00080084	0.297892	0.354	0.294	1
Cyp4a10	0.000806077	0.209664	0.184	0.07	1
Aknad1	0.000806446	0.184998	0.16	0.055	1
Zfp977	0.000813044	-0.108766	0.019	0.1	1
Gm41030	0.000813692	-0.303467	0.296	0.438	1
Adam24	0.000817856	0.124275	0.107	0.02	1
Krt84	0.000817856	0.124275	0.107	0.02	1
Cers4	0.000822802	0.221188	0.243	0.104	1
Cnppd1	0.000824343	0.239658	0.311	0.164	1
Hmgb1	0.000826686	-0.220592	0.165	0.279	1
Actr3	0.000832343	-0.128206	0.175	0.308	1
Ina	0.000833512	-0.185474	0.058	0.169	1
Ttc39d	0.000833964	0.13525	0.126	0.03	1
Hpcal4	0.000834202	-0.217927	0.218	0.388	1
Olfr1428	0.000836323	0.194419	0.218	0.09	1
Gm15417	0.000837472	-0.119765	0.044	0.139	1
Cacna1b	0.000842494	0.238233	0.228	0.114	1
Gm48662	0.000843006	0.148415	0.112	0.025	1
Rbm4b	0.000844317	-0.365904	0.723	0.816	1
Dleu2	0.000845785	0.20257	0.233	0.1	1
Pfkfb1	0.000850069	0.1298	0.117	0.025	1
Bmp6	0.000850069	0.1298	0.117	0.025	1
Stx18	0.000850069	0.1298	0.117	0.025	1
Vps50	0.000851918	0.2	0.194	0.095	1
Inka2	0.000855592	0.226566	0.306	0.154	1
Mapk12	0.000856665	0.162315	0.155	0.05	1
Gm45538	0.000861879	0.158929	0.126	0.03	1
AI504432	0.000862988	0.256155	0.35	0.189	1
Cdc25b	0.000863415	0.140628	0.126	0.03	1
Olfr1229	0.000871076	0.160579	0.175	0.06	1
Gm44997	0.000873164	0.158929	0.131	0.035	1
Zfp418	0.000877017	0.117961	0.107	0.02	1
Aopep	0.000880035	0.258282	0.476	0.313	1
Pou3f3	0.000882252	-0.155243	0.097	0.224	1
Gm42920	0.0008854	0.208477	0.257	0.114	1
Gm43339	0.000886755	-0.188096	0.083	0.209	1
Antxr1	0.000888779	0.183191	0.214	0.095	1
Zfp955b	0.000889386	0.245003	0.34	0.204	1
Bcl2l14	0.000889668	0.229648	0.286	0.139	1
Snapc4	0.000889672	0.188816	0.218	0.09	1
Hipk2	0.000890187	0.204555	0.218	0.1	1
Slc7a1	0.00089291	0.186944	0.189	0.07	1
Sbno2	0.000893527	0.169169	0.146	0.045	1
Gm43363	0.000895602	0.158059	0.141	0.04	1
Fkbp15	0.000896962	0.194849	0.131	0.035	1
A430088P11Rik	0.000904695	0.114492	0.131	0.04	1
Glt28d2	0.000905095	0.19072	0.199	0.075	1
Polr2a	0.000906631	0.16386	0.184	0.065	1
Casp6	0.000906699	0.18151	0.233	0.134	1
Serinc1	0.000916503	-0.208373	0.209	0.373	1
Rhbdd1	0.000918663	0.198348	0.184	0.07	1
Olfr1370	0.000922596	0.171451	0.175	0.065	1
Efcab11	0.00093549	0.255183	0.267	0.144	1
Kpna6	0.000938248	0.21281	0.262	0.134	1
Nfam1	0.000950839	0.111176	0.15	0.055	1
Flt3	0.000951577	0.173269	0.165	0.055	1
Rab2a	0.000953086	-0.12084	0.146	0.274	1
Olfr684	0.000956323	0.179145	0.155	0.055	1
Ranbp6	0.000960819	0.191685	0.189	0.075	1
Maoa	0.000964907	0.212479	0.228	0.095	1
Muc3a	0.000970536	0.158059	0.136	0.04	1
Gm47770	0.000970536	0.158059	0.136	0.04	1
Mthfr	0.000974124	0.179145	0.16	0.055	1
Snx3	0.000974357	-0.211398	0.131	0.279	1
Il1rl1	0.000978098	0.175448	0.184	0.065	1
Scrg1	0.000978919	-0.121705	0.024	0.114	1
Myo10	0.000979	0.146754	0.131	0.035	1
Gm38173	0.000979	0.146754	0.131	0.035	1
A730091E23Rik	0.000983577	0.413671	0.859	0.801	1
Ifi44	0.000999336	0.23861	0.306	0.164	1
Stoml1	0.00100178	0.190827	0.16	0.055	1
Gm37041	0.00100567	0.13682	0.102	0.02	1
Plcg1	0.00100969	0.155494	0.16	0.05	1
Nipbl	0.0010132	0.17576	0.228	0.095	1
Ttyh1	0.00101401	-0.226633	0.18	0.328	1
Rbis	0.00101409	0.156369	0.18	0.065	1
Ncam2	0.00101617	0.255102	0.325	0.224	1
Thada	0.00101786	0.261269	0.369	0.209	1
B3gnt3	0.00102214	0.15201	0.141	0.04	1
Vax2os	0.00102242	0.197074	0.233	0.1	1
Sult2a7	0.00102378	0.149766	0.184	0.07	1
Cd300lb	0.00102927	0.187902	0.18	0.065	1
Snhg8	0.00103041	-0.196604	0.068	0.169	1
Dtnb	0.00103159	0.203558	0.209	0.1	1
Gm48796	0.0010321	0.156341	0.155	0.05	1
Ybx3	0.0010321	0.156341	0.155	0.05	1
Pdxk	0.00104108	0.268494	0.238	0.119	1
Mns1	0.00104113	0.214529	0.218	0.095	1
Nap1l5	0.00104119	-0.183547	0.078	0.189	1
Zfp518b	0.00104616	0.240996	0.272	0.139	1
Olfr307	0.00104896	0.218735	0.194	0.08	1
Gm42888	0.00105083	0.209664	0.18	0.065	1
Kir3dl2	0.00107215	0.141429	0.121	0.03	1
Ranbp3	0.00107415	0.182273	0.209	0.1	1
Gm13872	0.00108774	0.162315	0.15	0.045	1
Gabpb2	0.00109146	0.218308	0.286	0.154	1
Disp2	0.00109367	-0.107599	0.102	0.204	1
Gm38115	0.00109399	0.226521	0.243	0.119	1
Arid5a	0.00109805	0.194419	0.189	0.095	1
Kpna7	0.00109816	0.204017	0.175	0.075	1
Gm30459	0.00109906	0.147581	0.121	0.03	1
Hspa13	0.00110753	0.158873	0.189	0.07	1
Vmn1r193	0.00111266	0.216859	0.228	0.109	1
Psma6	0.0011171	0.216614	0.199	0.085	1
Adam1b	0.0011177	0.0512628	0.102	0.124	1
Accs	0.00112451	0.229648	0.277	0.139	1
Mpl	0.00113258	0.258441	0.291	0.149	1
Nrg3	0.00113336	0.203	0.189	0.075	1
Stau1	0.00113364	0.18009	0.15	0.05	1
Got1	0.00113408	-0.180444	0.083	0.209	1
Acan	0.00113421	0.200991	0.189	0.09	1
Cspg5	0.00113492	-0.248993	0.209	0.358	1
Vmn1r86	0.00113591	0.140628	0.131	0.035	1
Gm43658	0.00113591	0.140628	0.131	0.035	1
Olfr967	0.0011393	0.169169	0.141	0.045	1
Vmn1r196	0.00114516	0.20159	0.238	0.104	1
Nav2	0.00115848	0.234909	0.408	0.239	1
Colq	0.00118194	0.303803	0.471	0.353	1
Baat	0.00118285	-0.00817591	0.184	0.264	1
Srgap1	0.00119547	0.210234	0.311	0.159	1
Prop1	0.00119646	0.298059	0.34	0.274	1
Prmt5	0.00119812	0.0826558	0.112	0.04	1
Cpxm2	0.0012015	0.17728	0.17	0.065	1
Gm33508	0.00120983	0.151172	0.146	0.045	1
Kif5b	0.00121764	-0.127016	0.359	0.517	1
Pkmyt1	0.0012204	0.158059	0.131	0.04	1
Baalc	0.00122375	-0.185552	0.102	0.234	1
Atp8b5	0.00122877	0.150343	0.155	0.05	1
Krtap8.1	0.00123147	0.122813	0.112	0.025	1
Ppa2	0.00123939	0.2	0.18	0.095	1
Vmn1r236	0.00124845	0.149766	0.199	0.08	1
Tctn2	0.00124985	-0.235852	0.209	0.343	1
Myom1	0.00125529	0.221188	0.243	0.114	1
Lrrc40	0.00125613	0.21609	0.272	0.134	1
Rab14	0.00125637	-0.222534	0.218	0.383	1
Mpzl3	0.00125969	0.147581	0.121	0.03	1
B020018J22Rik	0.00126261	0.20257	0.223	0.095	1
Mrps25	0.00126409	0.174543	0.189	0.07	1
Ndfip2	0.00126428	0.29762	0.364	0.239	1
Slco1a1	0.00126557	0.176055	0.209	0.134	1
Ccdc82	0.00127094	0.192503	0.218	0.09	1
St7l	0.00127139	0.207929	0.291	0.144	1
Vps36	0.00128188	0.124275	0.102	0.02	1
Acap1	0.00128188	0.124275	0.102	0.02	1
Cntn4	0.00128325	0.198699	0.252	0.114	1
Skint4	0.00128983	0.1298	0.112	0.025	1
Gm37199	0.00128983	0.1298	0.112	0.025	1
Nav3	0.00129697	-0.142364	0.194	0.333	1
Mrgprb3	0.00130238	0.292681	0.534	0.453	1
Hoxa11	0.00130275	0.244659	0.214	0.109	1
Kcnn4	0.00130307	0.159722	0.18	0.065	1
Ttll5	0.00130533	0.220152	0.248	0.114	1
Styk1	0.00130591	0.133709	0.141	0.04	1
Fam135b	0.00132891	0.222349	0.262	0.124	1
Sema6a	0.00133187	0.202711	0.257	0.154	1
Pcdhb16	0.00133365	0.108941	0.112	0.03	1
Amy2a5	0.00133795	-0.229359	0.262	0.433	1
Cenpf	0.00133875	0.215359	0.306	0.159	1
X4933439C10Rik	0.0013394	0.146754	0.126	0.035	1
Vmn2r97	0.00135291	0.140401	0.175	0.065	1
Cs	0.00135466	-0.175864	0.092	0.199	1
Gm45652	0.00136451	0.205068	0.243	0.114	1
Slc1a3	0.00136592	-0.265354	0.325	0.498	1
Asxl3	0.00136601	0.184118	0.199	0.09	1
Pou3f2	0.00136618	0.160579	0.17	0.06	1
Gm45540	0.00136767	0.161443	0.155	0.055	1
Camkk2	0.00137144	0.217532	0.267	0.184	1
Fnip1	0.00137146	0.213175	0.184	0.08	1
Cep295	0.0013752	0.238385	0.325	0.194	1
Gm29684	0.00138084	-0.333698	0.408	0.557	1
Gm37186	0.00138113	0.169169	0.136	0.045	1
Cacna2d4	0.00138278	0.192503	0.223	0.1	1
Camk2n1	0.00138299	-0.198562	0.481	0.657	1
Klf6	0.00138841	0.185994	0.189	0.075	1
Pum3	0.00139703	0.200991	0.194	0.075	1
Fbxl12os	0.00139749	0.145935	0.136	0.04	1
Gm14643	0.00139892	0.129045	0.121	0.03	1
Tsen2	0.00139892	0.129045	0.121	0.03	1
Ptger2	0.0013993	0.228591	0.316	0.169	1
Trip4	0.0014002	0.198041	0.209	0.1	1
Olfr659	0.0014007	0.17936	0.199	0.08	1
Gdnf	0.00140244	0.150343	0.155	0.05	1
Dnajb4	0.00140595	0.104613	0.568	0.667	1
Gm48621	0.00141094	0.164726	0.18	0.07	1
Gm14951	0.00141271	0.199655	0.233	0.119	1
Ppp1r1b	0.00141388	0.223084	0.155	0.06	1
Polr1a	0.00141689	0.193457	0.214	0.095	1
Cnot3	0.00142007	0.126823	0.136	0.04	1
Gm47095	0.00142012	0.117961	0.102	0.02	1
Angel2	0.00143453	0.214107	0.257	0.144	1
Olfr140	0.00143829	0.15201	0.136	0.04	1
Lmtk2	0.00143898	0.165882	0.117	0.03	1
Rasa4	0.00144339	0.110268	0.107	0.025	1
Pcbp2	0.00144348	-0.19532	0.18	0.333	1
Ikzf3	0.00144437	0.211818	0.262	0.134	1
Vav3	0.00144466	-0.240111	0.257	0.418	1
Deup1	0.00144502	-0.0654436	0.107	0.199	1
Gtf3c1	0.0014463	0.196367	0.189	0.075	1
Gk2	0.00144791	0.123541	0.112	0.025	1
Wnk1	0.00145547	0.290127	0.529	0.418	1
X4933416E03Rik	0.00146205	0.210234	0.311	0.164	1
Mmd	0.00146569	-0.0245193	0.17	0.269	1
Fxyd5	0.00146757	0.174189	0.146	0.05	1
Marcks	0.00147038	-0.0639053	0.126	0.229	1
Lars2	0.00147104	0.173647	0.189	0.085	1
Czib	0.00147109	0.19775	0.238	0.104	1
Olfr1444	0.00147258	0.238169	0.35	0.194	1
Entpd7	0.00147427	0.183086	0.165	0.06	1
Prdx5	0.00149266	-0.18229	0.083	0.199	1
Rspo3	0.00149736	0.17728	0.16	0.065	1
Tln2	0.00149777	0.235853	0.345	0.259	1
Sox6	0.00150116	0.218502	0.311	0.164	1
Smyd1	0.0015074	0.184038	0.16	0.055	1
Cux1	0.00151465	0.281336	0.427	0.318	1
Ift122	0.00152358	0.199327	0.267	0.149	1
Rad54l2	0.0015246	0.17936	0.199	0.08	1
Gm47166	0.00152808	0.11162	0.102	0.02	1
Lrp6	0.00153007	0.154811	0.223	0.1	1
Ccna2	0.0015389	0.19072	0.194	0.08	1
Hook1	0.00154637	0.228591	0.306	0.164	1
Poc1b	0.001557	0.169666	0.165	0.075	1
Septin4	0.0015594	0.189764	0.199	0.085	1
Gm38157	0.00156425	0.13525	0.112	0.025	1
Gm30340	0.00156457	0.19681	0.243	0.134	1
Arl5c	0.00157204	0.184038	0.16	0.055	1
Olfr161	0.0015731	0.151367	0.184	0.07	1
Irs3	0.00157353	0.214227	0.18	0.07	1
Otogl	0.00157506	0.204092	0.252	0.119	1
Miga2	0.00157616	0.151172	0.141	0.045	1
Shf	0.00158441	0.205043	0.165	0.06	1
Syt11	0.00158949	-0.198948	0.204	0.358	1
Gfod2	0.00159246	0.20121	0.267	0.129	1
Aqp11	0.00160095	0.267114	0.413	0.284	1
Mcfd2	0.00160164	0.155494	0.155	0.05	1
Gm45597	0.00161114	0.219984	0.204	0.09	1
Rnf217	0.00161499	0.150343	0.15	0.05	1
Cd84	0.00161505	0.236035	0.233	0.119	1
Trip13	0.00162864	0.197474	0.277	0.134	1
Tmc6	0.00163429	0.201991	0.184	0.07	1
Chid1	0.00163904	0.185052	0.194	0.08	1
Ccl28	0.00164426	0.242852	0.272	0.139	1
Kcns1	0.00166435	0.157196	0.141	0.045	1
Zan	0.00166762	0.146225	0.257	0.129	1
Abhd18	0.0016706	0.156369	0.184	0.07	1
Rtn1	0.00167067	-0.154093	0.432	0.602	1
Adarb1	0.00167559	0.40644	0.558	0.438	1
Fam49a	0.00168091	0.27181	0.354	0.229	1
Unc93a2	0.00168891	0.22974	0.214	0.095	1
G6pc2	0.0016962	0.153707	0.117	0.03	1
Zfp655	0.00169866	0.251524	0.398	0.249	1
Csmd2	0.00170569	0.20159	0.233	0.109	1
Rnf144b	0.00171764	0.203558	0.209	0.1	1
Mapt	0.00172372	-0.236457	0.301	0.473	1
Adh5	0.00172656	0.19681	0.257	0.134	1
Magi2	0.00172751	0.24719	0.403	0.279	1
Cdk14	0.00174425	0.247623	0.495	0.328	1
Klf5	0.00174658	0.229605	0.282	0.169	1
Zbtb18	0.0017469	-0.232381	0.306	0.478	1
Kcnj15	0.0017565	0.158873	0.18	0.07	1
Gm49878	0.00175679	0.13525	0.117	0.03	1
Gm44434	0.00175716	-0.347285	0.442	0.592	1
Neil3	0.00176192	0.171451	0.165	0.065	1
Hopx	0.00177008	-0.145237	0.044	0.139	1
Frem2	0.00177102	0.159722	0.17	0.06	1
Pgam1	0.00177291	-0.181606	0.243	0.403	1
Trip11	0.00177619	0.272036	0.369	0.264	1
Wfdc1	0.00177852	-0.348332	0.714	0.786	1
Gm49289	0.00178459	0.162315	0.146	0.05	1
Fuom	0.00178941	0.160579	0.165	0.06	1
D030007L05Rik	0.00179687	0.222461	0.262	0.159	1
Neurl4	0.00180265	0.257558	0.306	0.254	1
Exoc6b	0.00180332	0.311508	0.539	0.418	1
Ttf2	0.00180384	0.170555	0.175	0.07	1
F2	0.00181195	0.179145	0.146	0.05	1
Plgrkt	0.00181446	0.186944	0.282	0.139	1
Sfxn1	0.00181664	0.266783	0.282	0.164	1
Ralgps1	0.00181924	0.206975	0.272	0.159	1
Set	0.00182828	0.0361044	0.136	0.169	1
Fam107a	0.00182926	-0.201186	0.102	0.229	1
Slc30a2	0.00184102	-0.228774	0.233	0.393	1
X0610030E20Rik	0.00184616	0.153822	0.17	0.06	1
Olfr1079	0.00185145	0.134476	0.126	0.035	1
X6430590A07Rik	0.00185145	0.134476	0.126	0.035	1
Cmpk2	0.00185309	0.15201	0.126	0.04	1
Fmo4	0.00186791	0.144319	0.146	0.045	1
Gm45804	0.00187115	0.249192	0.325	0.184	1
Ppargc1a	0.00187296	0.216334	0.272	0.159	1
Baiap3	0.00187792	0.131448	0.15	0.05	1
Uqcrh	0.00188641	-0.237593	0.16	0.299	1
Olfr141	0.00188685	0.1298	0.107	0.025	1
Abitram	0.00188922	0.246815	0.282	0.149	1
Appl1	0.00189315	0.136575	0.214	0.1	1
Me3	0.00190793	0.186019	0.228	0.104	1
Exosc8	0.00191563	0.186944	0.218	0.095	1
Adamts12	0.00192048	0.194749	0.262	0.169	1
Mybbp1a	0.00194398	0.15201	0.131	0.04	1
C2cd4c	0.00194398	0.15201	0.131	0.04	1
Wtap	0.00196573	0.151172	0.136	0.045	1
Vmn2r60	0.00196839	0.183191	0.204	0.085	1
X1110008P14Rik	0.00197403	0.213579	0.354	0.299	1
Fam227a	0.00200163	0.210834	0.267	0.134	1
Arl13b	0.0020082	0.171002	0.204	0.1	1
Matn3	0.00200886	-0.301623	0.33	0.483	1
Morf4l1	0.00201239	-0.253354	0.233	0.393	1
Pax5	0.00202992	0.159722	0.165	0.065	1
Synpo2l	0.00203075	0.175448	0.18	0.07	1
Rps28	0.00203118	-0.278019	0.456	0.617	1
Olfr578	0.00203343	0.16791	0.184	0.085	1
Serpinb9g	0.0020336	0.129045	0.117	0.03	1
Prorsd1	0.00203706	0.310727	0.432	0.353	1
Cop1	0.00204527	0.278264	0.558	0.403	1
Ubap2l	0.00205657	0.283373	0.432	0.284	1
Gpr27	0.00205836	-0.0551671	0.044	0.1	1
Wdr37	0.00206523	0.244346	0.413	0.299	1
Gm47348	0.00206988	-0.267921	0.408	0.567	1
Tmem52b	0.00207412	0.200991	0.189	0.085	1
Magi1	0.0020788	0.176649	0.214	0.1	1
Caps2	0.00209817	0.321539	0.65	0.532	1
Apc	0.00210027	0.225848	0.461	0.294	1
Rnf43	0.00210171	0.148705	0.165	0.06	1
H2.M10.3	0.00210554	0.185994	0.184	0.075	1
Actl7a	0.00210852	0.139049	0.136	0.04	1
Uggt2	0.00211407	0.227586	0.447	0.284	1
Lmln	0.00211643	0.154654	0.16	0.06	1
Myo15	0.00212125	0.154654	0.16	0.055	1
Nlrp6	0.00212125	0.154654	0.16	0.055	1
Spata31d1c	0.00212423	0.140628	0.121	0.035	1
Abcb7	0.00212461	0.215835	0.223	0.114	1
Ssbp2	0.00212984	0.158031	0.184	0.075	1
Cacna2d3	0.00213075	0.218502	0.306	0.164	1
Gm17266	0.00213137	0.258573	0.374	0.219	1
Nt5dc1	0.00213236	0.128298	0.126	0.035	1
Gm26782	0.00213236	0.128298	0.126	0.035	1
Npat	0.00214199	0.202163	0.257	0.124	1
Atp9a	0.00214284	0.189764	0.204	0.09	1
Iqsec2	0.00215887	0.181363	0.218	0.095	1
Gm30889	0.00216054	0.123541	0.107	0.025	1
AC107792.1	0.00216054	0.123541	0.107	0.025	1
Fam167b	0.00216054	0.123541	0.107	0.025	1
Gm37677	0.00216066	0.169666	0.18	0.07	1
Gpr37l1	0.00216463	-0.188745	0.073	0.184	1
Nr4a1	0.00216749	0.225418	0.218	0.1	1
Actb	0.00217084	-0.122384	0.306	0.453	1
Kdm5d	0.00219955	0.23149	0.33	0.184	1
Ckb	0.00220215	-0.210536	0.189	0.328	1
Ahctf1	0.00221209	0.18515	0.233	0.144	1
Fdxr	0.00221944	0.160694	0.102	0.025	1
Taf5	0.00222484	0.252477	0.33	0.209	1
Tent4a	0.00222614	0.190827	0.141	0.05	1
Ano9	0.00222619	0.244984	0.379	0.224	1
Cyp3a11	0.0022307	0.20159	0.223	0.104	1
Chodl	0.00223391	0.249804	0.311	0.204	1
Lig1	0.00223588	0.146754	0.121	0.035	1
Ddx11	0.00223588	0.146754	0.121	0.035	1
Slc2a2	0.00223642	0.263396	0.539	0.527	1
Syne2	0.00224084	0.206524	0.257	0.129	1
X1500004A13Rik	0.00224448	0.233738	0.272	0.154	1
Abcg8	0.00225035	0.221188	0.218	0.114	1
Gt.ROSA.26Sor	0.00225491	-0.217447	0.131	0.264	1
Mcm3ap	0.00225954	0.163002	0.184	0.08	1
Gm45630	0.00226908	0.139049	0.141	0.045	1
Col22a1	0.0022705	0.194221	0.238	0.119	1
Ilf3	0.00228071	0.170555	0.18	0.07	1
Vegfa	0.00228894	0.229413	0.417	0.259	1
Cacna1h	0.0022918	0.145935	0.126	0.035	1
Nhlrc2	0.00231158	0.245964	0.364	0.249	1
Aplp1	0.00231591	-0.222819	0.238	0.398	1
Proser3	0.0023211	0.122813	0.117	0.03	1
Gm12542	0.0023211	0.122813	0.117	0.03	1
Cog1	0.00232756	0.151172	0.131	0.045	1
Zc3h12c	0.00233719	-0.324057	0.549	0.692	1
Gm44546	0.00233754	0.163002	0.189	0.075	1
Meg3	0.002346	-0.806878	0.223	0.338	1
X9630013A20Rik	0.00234968	-0.121705	0.024	0.104	1
Arhgef18	0.00235034	0.186944	0.248	0.134	1
Prex1	0.00235876	0.189764	0.194	0.08	1
Atg16l1	0.00236325	0.164266	0.243	0.114	1
Gm11986	0.00236877	0.142237	0.102	0.025	1
AW554918	0.00237106	0.158031	0.175	0.065	1
Zwint	0.00237577	-0.245833	0.243	0.403	1
Vwa1	0.00237691	0.106995	0.121	0.04	1
Esco2	0.00239177	0.172356	0.15	0.05	1
Fmo2	0.00239588	0.205068	0.233	0.109	1
Gdi1	0.00241832	-0.222217	0.136	0.274	1
Ptprs	0.00242643	0.226588	0.262	0.174	1
Lct	0.00242971	0.19072	0.18	0.085	1
Abcb8	0.00242988	0.145123	0.136	0.045	1
Gm24524	0.00242988	0.145123	0.136	0.045	1
E330011O21Rik	0.00243103	0.227586	0.354	0.219	1
Arfrp1	0.00243938	0.117254	0.107	0.025	1
Rapgef3	0.00243938	0.117254	0.107	0.025	1
Gm45577	0.00243938	0.117254	0.107	0.025	1
P3h1	0.00243938	0.117254	0.107	0.025	1
Pfkfb4	0.00243938	0.117254	0.107	0.025	1
Dmbt1	0.00243938	0.117254	0.107	0.025	1
Otoa	0.00243938	0.117254	0.107	0.025	1
AI847159	0.00243938	0.117254	0.107	0.025	1
Magix	0.00245156	-0.307729	0.403	0.507	1
Mul1	0.0024559	0.111827	0.146	0.055	1
A2m	0.00247638	0.226588	0.291	0.174	1
Ptprg	0.00249539	0.201776	0.272	0.159	1
Clk4	0.00249697	0.144319	0.146	0.05	1
Gm16070	0.002502	0.170555	0.17	0.065	1
Trp53	0.00250801	0.122813	0.107	0.025	1
Noc2l	0.00251117	0.15201	0.126	0.04	1
Nelfb	0.00252007	0.115173	0.121	0.035	1
Clcnka	0.00252007	0.115173	0.121	0.035	1
Cpm	0.00252015	0.103954	0.102	0.025	1
Yju2	0.00252015	0.103954	0.102	0.025	1
Tmem243	0.00252744	0.143521	0.155	0.055	1
Gm43428	0.00252744	0.143521	0.155	0.055	1
Zfp62	0.00252744	0.143521	0.155	0.055	1
Epb41l4a	0.00253161	0.139638	0.17	0.065	1
Cenpa	0.00253512	0.134476	0.121	0.035	1
Obsl1	0.00253512	0.134476	0.121	0.035	1
Eif6	0.00253512	0.134476	0.121	0.035	1
Rab27b	0.00253512	0.134476	0.121	0.035	1
Phf20l1	0.00254184	0.16485	0.476	0.478	1
Haus1	0.00254663	0.229693	0.233	0.119	1
Fendrr	0.00255421	0.116554	0.117	0.03	1
Adgrb1	0.00256274	0.194033	0.238	0.149	1
Arl6ip1	0.00256808	-0.105553	0.107	0.209	1
X1810053B23Rik	0.00258098	0.150343	0.146	0.05	1
Apobec3	0.00258353	0.143521	0.15	0.05	1
Anxa1	0.00258395	0.132195	0.15	0.05	1
Tbc1d4	0.00258395	0.132195	0.15	0.05	1
Nup98	0.00259355	0.186944	0.238	0.109	1
Adam15	0.00261573	0.205043	0.17	0.065	1
Gm47882	0.00262966	0.169666	0.165	0.075	1
Olfr1290	0.00263378	0.139835	0.131	0.04	1
X4930455J16Rik	0.00263447	0.16386	0.18	0.07	1
Dab2	0.00264149	0.152178	0.184	0.075	1
Sugt1	0.00264778	0.194419	0.194	0.08	1
Jade1	0.00265722	0.181363	0.214	0.095	1
Ampd1	0.00266179	0.110941	0.107	0.025	1
Olfr1487	0.00266179	0.110941	0.107	0.025	1
Foxred1	0.00266788	0.20121	0.248	0.134	1
Gm4871	0.00267609	0.275033	0.583	0.423	1
X1700018F24Rik	0.00267609	0.275033	0.583	0.423	1
Znfx1	0.0026845	0.161443	0.15	0.055	1
Soga1	0.00268648	0.0906599	0.102	0.03	1
Olfr788	0.00269404	0.195389	0.184	0.075	1
Gm12185	0.00270125	0.284708	0.549	0.388	1
Pcdh17	0.0027128	0.199655	0.233	0.109	1
Fam83b	0.00271863	0.154654	0.16	0.06	1
R74862	0.00271863	0.154654	0.16	0.06	1
Fkbp1b	0.00273086	0.158873	0.16	0.07	1
Actg1	0.00274583	-0.211367	0.393	0.562	1
Gm49069	0.00275172	0.146754	0.121	0.035	1
Gm15792	0.00276186	0.106358	0.136	0.05	1
Tmigd3	0.00276882	0.217093	0.243	0.134	1
Gm40999	0.00277049	0.162151	0.18	0.085	1
Olfr794	0.00277276	0.245003	0.325	0.184	1
Arhgap18	0.00277413	0.196367	0.18	0.085	1
Papola	0.00277755	0.218972	0.374	0.323	1
Rxfp1	0.00277784	0.183191	0.199	0.095	1
Zfr	0.00277968	0.200786	0.481	0.468	1
Klf13	0.00278036	0.215875	0.369	0.299	1
Cfl1	0.00281859	-0.226956	0.364	0.532	1
Vmn1r219	0.00282205	0.171876	0.204	0.09	1
Art3	0.00284213	0.129045	0.112	0.03	1
Cobll1	0.00284213	0.129045	0.112	0.03	1
Zdhhc9	0.00284213	0.129045	0.112	0.03	1
Csgalnact2	0.0028446	0.207929	0.277	0.144	1
Lcorl	0.00290375	0.197212	0.301	0.159	1
Ntrk3	0.00291171	-0.337503	0.752	0.846	1
A530030E21Rik	0.00291178	0.235853	0.257	0.139	1
Tcp11l1	0.0029121	0.192503	0.175	0.1	1
Grpel2	0.00294909	0.130708	0.146	0.05	1
Bcl9	0.00295052	0.146302	0.18	0.07	1
Gm49794	0.00295917	0.145123	0.131	0.045	1
Mypopos	0.00295917	0.145123	0.131	0.045	1
Mroh5	0.00295953	0.0815906	0.121	0.05	1
Mag	0.00296351	-0.177468	0.112	0.239	1
Gm48766	0.00298216	0.128298	0.121	0.035	1
Flg	0.00298872	0.236014	0.364	0.224	1
Ppp2r3d	0.00299561	0.196115	0.214	0.095	1
Gm32243	0.00300097	0.164726	0.15	0.07	1
Vmn2r115	0.00300625	0.152178	0.18	0.07	1
Dand5	0.0030119	0.13827	0.146	0.05	1
Olfr1297	0.0030119	0.125374	0.146	0.05	1
Asb12	0.00301485	0.151172	0.131	0.04	1
Tmtc4	0.00301874	0.157196	0.18	0.07	1
Ssrp1	0.00302077	0.14952	0.146	0.055	1
Gm11685	0.00302326	0.145935	0.126	0.04	1
Fan1	0.0030309	0.163002	0.184	0.075	1
Atp11b	0.0030309	0.163002	0.184	0.075	1
Gm20342	0.00304094	0.161308	0.194	0.08	1
Nlrp4b	0.00304278	0.16791	0.189	0.08	1
Chst5	0.00304389	0.245619	0.403	0.264	1
Gm42659	0.00305585	0.145123	0.136	0.045	1
Agpat5	0.00305841	0.197838	0.306	0.214	1
Smc5	0.00306337	0.127557	0.131	0.04	1
Hrh2	0.00307537	0.152996	0.17	0.07	1
Mob4	0.00307983	-0.235646	0.233	0.353	1
Arhgef6	0.00308067	0.209285	0.291	0.154	1
Plb1	0.00308716	0.101461	0.165	0.075	1
Efhd2	0.00310902	-0.171821	0.121	0.249	1
Tra2b	0.00311116	0.20121	0.243	0.129	1
Gm14169	0.00311544	0.13525	0.107	0.03	1
Ocln	0.00312293	-0.220324	0.218	0.343	1
Arid2	0.00312604	0.188816	0.199	0.085	1
Yae1d1	0.00314605	0.173138	0.238	0.114	1
Egln3	0.00314793	0.148705	0.155	0.06	1
Prdm5	0.00314894	0.152178	0.18	0.075	1
Shroom3	0.00315623	0.166479	0.155	0.06	1
Ubl5	0.00317711	0.220614	0.311	0.174	1
Slc9a9	0.00319842	0.221587	0.306	0.174	1
D430041D05Rik	0.00320838	0.224614	0.316	0.189	1
Cenpl	0.00321034	0.200619	0.214	0.114	1
Gm43923	0.00321241	0.189764	0.18	0.085	1
Hpca	0.00321318	-0.245422	0.301	0.463	1
Fhl4	0.00321769	0.225555	0.272	0.164	1
Rac1	0.0032295	-0.217056	0.16	0.294	1
Akap9	0.0032412	0.230445	0.345	0.214	1
Heatr3	0.00324952	0.169666	0.17	0.065	1
Eps8	0.00325667	0.204602	0.257	0.134	1
A130012E19Rik	0.00325843	0.328644	0.772	0.706	1
F630028O10Rik	0.00326049	0.208045	0.204	0.1	1
Nr3c1	0.00326091	0.168423	0.228	0.104	1
Lmf1	0.00326571	0.175448	0.18	0.075	1
Pqlc3	0.00328966	0.227586	0.34	0.199	1
Prkd3	0.00329291	0.236923	0.238	0.129	1
Csn3	0.00329325	0.148705	0.155	0.055	1
Hsbp1	0.00329541	-0.0860749	0.131	0.249	1
Gm11899	0.00330142	0.199655	0.184	0.119	1
Flcn	0.00330174	-0.0649931	0.243	0.358	1
Xrcc1	0.00331458	0.122813	0.112	0.03	1
C030018K13Rik	0.00331458	0.122813	0.112	0.03	1
Gm47389	0.00331981	0.236984	0.262	0.204	1
Ero1l	0.0033219	0.134476	0.117	0.035	1
Prrg1	0.0033232	0.243593	0.286	0.159	1
Clec2i	0.00333543	0.148705	0.155	0.055	1
Txndc15	0.00334507	0.0527783	0.146	0.085	1
X4930523O13Rik	0.00335611	0.154654	0.155	0.06	1
Sh2d1b2	0.00335713	-0.144747	0.049	0.134	1
Nrip3	0.00336139	-0.0603235	0.078	0.154	1
Pkn2	0.00337757	0.115916	0.214	0.109	1
Col27a1	0.00337812	0.0940277	0.121	0.045	1
Fcgr2b	0.00338048	0.236984	0.359	0.214	1
Itfg1	0.00339085	0.253021	0.34	0.219	1
Evi5	0.00339597	0.170135	0.214	0.095	1
Aifm1	0.00339865	0.181649	0.267	0.134	1
Noct	0.00341535	0.160471	0.17	0.095	1
Dna2	0.00342164	0.185102	0.204	0.104	1
Guf1	0.00343448	0.169371	0.252	0.174	1
Sestd1	0.00343777	0.200849	0.286	0.159	1
X4932415D10Rik	0.00343922	0.170135	0.204	0.104	1
Usp53	0.00344393	0.202711	0.267	0.149	1
Olfm1	0.00345421	-0.194065	0.413	0.577	1
Abca9	0.00345574	0.122092	0.121	0.035	1
Inpp5b	0.00345574	0.122092	0.121	0.035	1
Gm9926	0.00345916	0.145935	0.121	0.035	1
Mrpl55	0.00346525	0.133709	0.126	0.04	1
Bnc2	0.0034658	0.129975	0.16	0.06	1
Smad2	0.00346653	0.197212	0.277	0.184	1
Olfr1118	0.00346658	-0.00323421	0.311	0.403	1
Gm50287	0.00350133	0.155494	0.146	0.05	1
Atp8b2	0.00350417	0.197474	0.257	0.154	1
Dsg1c	0.00351151	0.152996	0.17	0.065	1
Plpp5	0.00351628	0.159722	0.16	0.06	1
Tbp	0.0035292	0.201776	0.282	0.154	1
Gm43200	0.00353134	0.206854	0.32	0.254	1
B4galt1	0.00353821	0.206052	0.209	0.1	1
Col26a1	0.00355175	0.132949	0.136	0.045	1
Gm30373	0.00355175	0.132949	0.136	0.045	1
Mlf1	0.00355175	0.132949	0.136	0.045	1
Gm42681	0.00355729	0.19775	0.243	0.124	1
Xrcc2	0.00356611	0.139049	0.136	0.045	1
Afmid	0.00357507	0.117254	0.102	0.025	1
Gm43154	0.00357921	0.132195	0.146	0.05	1
Cnr1	0.00358373	0.218105	0.248	0.124	1
Gm48382	0.00358624	0.123541	0.102	0.025	1
Snf8	0.00358624	0.123541	0.102	0.025	1
Psat1	0.00358744	-0.149908	0.058	0.154	1
Xpnpep1	0.00359348	0.16791	0.184	0.08	1
Tanc2	0.00360608	0.255102	0.33	0.204	1
Zfp451	0.00361122	0.201776	0.272	0.154	1
Bcl2l1	0.0036124	0.152178	0.175	0.075	1
Syp	0.00361627	0.338526	0.451	0.353	1
Rttn	0.00361759	0.18151	0.248	0.129	1
X4933406C10Rik	0.00362189	0.199016	0.189	0.09	1
Adgrg6	0.00363795	0.198041	0.199	0.095	1
Gm37531	0.00363848	0.11586	0.112	0.03	1
Ryr3	0.00363865	0.199327	0.262	0.134	1
Gm9905	0.00363896	0.171876	0.18	0.095	1
Uxs1	0.00365227	0.144319	0.136	0.05	1
D130017N08Rik	0.00365227	0.144319	0.136	0.05	1
Wdfy2	0.00366687	0.152178	0.17	0.065	1
Fam171b	0.00366714	-0.234571	0.175	0.289	1
Col1a2	0.00366984	0.186944	0.248	0.124	1
Slc5a1	0.0036811	0.165333	0.199	0.085	1
Gm11100	0.00371424	0.14952	0.146	0.05	1
Lcp1	0.00371815	0.156369	0.175	0.085	1
Ttc23	0.00372001	0.159642	0.199	0.1	1
Hdlbp	0.00372001	0.189689	0.228	0.114	1
X6230400D17Rik	0.0037417	-0.177282	0.16	0.299	1
Pcdhb6	0.00374696	-0.209216	0.16	0.299	1
Pdyn	0.00375718	0.209858	0.257	0.144	1
Rnf122	0.00376968	0.212156	0.267	0.144	1
Pip4k2b	0.00377375	0.190346	0.301	0.199	1
Ice1	0.00377698	0.186019	0.214	0.104	1
Gm37736	0.00377962	0.156369	0.18	0.085	1
Lhfpl2	0.00378042	0.174543	0.17	0.075	1
Olfr1324	0.00378562	-0.219873	0.15	0.269	1
Bpifc	0.00378812	0.193638	0.155	0.06	1
Naalad2	0.0037939	0.129045	0.107	0.03	1
Lncpint	0.00380377	0.157196	0.233	0.109	1
Vmn1r14	0.00380665	0.195164	0.218	0.109	1
Ttll3	0.00382364	0.0555621	0.112	0.055	1
Malt1	0.00382982	0.170183	0.243	0.169	1
Dpy19l3	0.00383612	0.176335	0.272	0.139	1
Gm2245	0.00384699	0.194221	0.228	0.109	1
Thsd7b	0.0038646	0.174879	0.218	0.104	1
Calhm4	0.0038718	0.158031	0.175	0.075	1
Pipox	0.00387202	0.137498	0.15	0.055	1
Slc26a3	0.00387557	0.187828	0.252	0.154	1
Cul2	0.00388245	0.237206	0.403	0.303	1
Prdm16os	0.00389126	0.19681	0.233	0.129	1
Pck1	0.00390136	0.172758	0.189	0.085	1
Uba6	0.00391605	0.264784	0.374	0.264	1
Dpy19l1	0.00392034	-0.23092	0.204	0.328	1
Ceacam1	0.00392194	0.143521	0.146	0.05	1
Cep72	0.00392964	0.148705	0.146	0.06	1
Nampt	0.00392964	0.148705	0.146	0.06	1
Glce	0.0039333	0.142731	0.155	0.06	1
Bag4	0.00395551	0.244927	0.553	0.443	1
D030018L15Rik	0.00396721	0.141171	0.175	0.07	1
Dnah17	0.0039712	0.152178	0.17	0.075	1
Cpt1a	0.00397145	0.117254	0.102	0.025	1
Acbd6	0.00399026	0.19523	0.301	0.214	1
Smpd2	0.00400097	0.128298	0.117	0.035	1
Gm15354	0.00400097	0.128298	0.117	0.035	1
Cbll1	0.00400653	0.155494	0.146	0.055	1
Myo19	0.00401183	0.150343	0.136	0.045	1
Tfap2b	0.0040194	0.217892	0.214	0.109	1
Lamp1	0.00405491	-0.147778	0.126	0.249	1
Hao2	0.00406231	0.110941	0.102	0.025	1
Mdfic	0.00407605	0.14952	0.146	0.055	1
Foxc1	0.00407605	0.14952	0.146	0.055	1
Akr1c19	0.00407799	0.20416	0.286	0.164	1
Macrod2	0.00407799	0.20416	0.286	0.164	1
n.R5s31	0.00409105	0.328915	0.325	0.239	1
Rnf10	0.00409309	-0.15233	0.112	0.229	1
Gm44235	0.00410792	0.122092	0.112	0.03	1
Rnf130	0.00413354	0.168423	0.218	0.1	1
Pcnx	0.00413396	0.10599	0.233	0.129	1
Adpgk	0.00413469	0.16791	0.184	0.08	1
St14	0.00415185	0.174005	0.214	0.114	1
Hspbp1	0.00415691	0.207496	0.243	0.134	1
Zfp512b	0.00416185	0.158059	0.121	0.04	1
Gm42868	0.00417122	0.158873	0.16	0.07	1
Chmp5	0.00417887	-0.099014	0.053	0.139	1
Ywhag	0.00417969	-0.258517	0.33	0.483	1
Vmn1r47	0.00419877	0.126823	0.136	0.045	1
Crispld2	0.00420731	0.110268	0.112	0.03	1
Map3k10	0.00421147	0.169666	0.17	0.075	1
Zfp652	0.0042555	0.199929	0.286	0.154	1
Fbxo11	0.00425777	-0.111732	0.063	0.154	1
Vmn2r73	0.00426083	0.2135	0.204	0.104	1
Zfp583	0.00426759	-0.131026	0.053	0.149	1
Zfp780b	0.00427153	-0.232381	0.301	0.458	1
Dhx57	0.00427952	0.276495	0.32	0.234	1
Rps10	0.00429941	0.196115	0.209	0.104	1
Bnip1	0.00430039	0.135974	0.16	0.06	1
Ttc37	0.00430312	0.247281	0.447	0.358	1
Tmx4	0.00431318	0.202839	0.311	0.199	1
Myl2	0.0043203	0.116554	0.102	0.025	1
Eya1	0.00432343	0.217738	0.296	0.204	1
Dusp16	0.00433467	0.158005	0.218	0.109	1
Hnrnpu	0.00435262	0.270722	0.539	0.383	1
Adamts15	0.0043552	0.135974	0.16	0.06	1
Azin1	0.00435726	0.224988	0.35	0.299	1
Ak7	0.00435825	-0.257841	0.15	0.244	1
Prkn	0.0043619	0.17058	0.214	0.134	1
Gm20407	0.00437397	0.258174	0.519	0.483	1
Colec10	0.00437706	0.103315	0.107	0.03	1
Themis	0.00439398	0.159642	0.204	0.09	1
Tubb2a	0.00439726	-0.162361	0.16	0.289	1
Prpf4	0.0044055	0.090082	0.107	0.035	1
X4933439K11Rik	0.00441399	0.129045	0.102	0.025	1
Drd2	0.00442012	0.152996	0.16	0.06	1
Gm29880	0.00442364	0.0560847	0.141	0.139	1
Stum	0.00443249	-0.225194	0.155	0.289	1
Lamb1	0.00444261	0.164489	0.214	0.1	1
[truncated: 7,630 more rows]

## Sheet: DEG_subcluster-Calb2
	p_val	avg_log2FC	pct.1	pct.2	p_val_adj
mt.Nd3	1.86766e-31	-1.67423	0.963	0.984	6.7404e-27
mt.Nd4	6.5863e-25	-1.51907	0.985	1	2.377e-20
mt.Cytb	4.09268e-24	-1.38157	1	1	1.47705e-19
mt.Nd1	1.91233e-23	-1.30141	0.985	1	6.90161e-19
mt.Nd2	1.96914e-23	-1.48616	0.963	0.984	7.10661e-19
mt.Co2	2.45489e-21	-1.33588	0.993	1	8.85969e-17
mt.Nd5	2.17763e-20	-1.17307	0.874	0.921	7.85907e-16
mt.Atp6	4.12164e-19	-1.16334	1	1	1.4875e-14
Gm42860	8.89788e-19	1.11065	0.504	0.039	3.21124e-14
Slc1a2	4.2718e-17	-1.14775	0.637	0.89	1.54169e-12
Sparcl1	2.80196e-16	-0.872863	0.267	0.772	1.01123e-11
mt.Rnr1	9.98305e-15	-0.978694	0.948	0.992	3.60288e-10
Gm15050	2.49192e-14	-0.92332	0.215	0.638	8.99334e-10
mt.Co3	4.99863e-13	-0.96459	0.993	1	1.80401e-08
mt.Co1	5.16987e-13	-0.841282	0.985	1	1.86581e-08
Ubb	6.53664e-13	-0.840693	0.244	0.677	2.35907e-08
Igkv1.122	1.44855e-12	0.743363	0.259	0	5.22781e-08
Xirp2	2.34845e-12	1.31982	0.563	0.189	8.47556e-08
Tmsb4x	3.13281e-12	-0.842519	0.341	0.748	1.13063e-07
Gm20594	7.46955e-12	-0.824325	0.696	0.827	2.69576e-07
Calm1	9.13302e-12	-0.800329	0.519	0.866	3.29611e-07
Gm8797	1.03843e-11	-0.77811	0.237	0.646	3.74768e-07
Cpe	1.12953e-11	-0.797875	0.378	0.748	4.07649e-07
Gm12324	1.19191e-11	0.792964	0.585	0.197	4.30162e-07
Gm47431	1.49388e-11	1.22948	0.37	0.047	5.39143e-07
Ndrg2	2.46641e-11	-0.67874	0.17	0.575	8.90129e-07
Glul	2.82836e-11	-0.829044	0.489	0.85	1.02075e-06
Olfr807	2.86313e-11	0.901908	0.793	0.48	1.0333e-06
Ppia	2.88902e-11	-0.825097	0.356	0.748	1.04265e-06
Cby2	3.03827e-11	-0.746824	0.244	0.614	1.09651e-06
D7Ertd443e	3.61183e-11	-0.812633	0.548	0.811	1.30351e-06
Krtap14	6.22557e-11	1.22707	0.289	0.016	2.24681e-06
Klk1b5	8.63965e-11	0.508147	0.222	0	3.11805e-06
Uros	1.16802e-10	-0.788068	0.407	0.693	4.21538e-06
Tubb2b	1.36469e-10	-0.584436	0.104	0.457	4.92517e-06
Lypd6	3.42469e-10	0.851404	0.326	0.055	1.23597e-05
Mt1	3.48298e-10	-0.737224	0.237	0.598	1.25701e-05
Cfl1	3.5428e-10	-0.658963	0.178	0.559	1.2786e-05
Ccdc15	3.64316e-10	0.782418	0.348	0.047	1.31482e-05
Snx22	4.97833e-10	0.686188	0.652	0.362	1.79668e-05
Capn12	5.04474e-10	-0.720399	0.37	0.74	1.82065e-05
Apoe	5.07541e-10	-0.609368	0.348	0.74	1.83171e-05
Ppp3ca	5.36509e-10	-0.741853	0.407	0.78	1.93626e-05
A530083I20Rik	6.87112e-10	0.728157	0.407	0.087	2.47979e-05
CK137956	6.94466e-10	1.08739	0.415	0.102	2.50633e-05
Olfr606	7.50873e-10	0.663942	0.326	0.039	2.7099e-05
Aldoc	8.54638e-10	-0.660269	0.496	0.772	3.08439e-05
Tspan7	9.17072e-10	-0.678311	0.267	0.63	3.30971e-05
Map3k20	9.29466e-10	0.874533	0.378	0.079	3.35444e-05
Igsf5	1.2305e-09	0.604245	0.407	0.087	4.44089e-05
Gm38047	1.27328e-09	0.969901	0.304	0.039	4.59528e-05
Phf3	1.89459e-09	1.26992	0.719	0.441	6.83758e-05
Best3	2.30875e-09	0.648835	0.689	0.323	8.33227e-05
Olfr979	2.9948e-09	-0.668276	0.341	0.661	0.000108082
Ctns	3.06097e-09	0.675011	0.4	0.087	0.00011047
Ubash3b	3.57621e-09	0.811564	0.326	0.055	0.000129065
Ikbkb	4.43815e-09	0.573547	0.659	0.331	0.000160173
Dbi	4.53693e-09	-0.521784	0.141	0.457	0.000163738
Apobec2	4.56934e-09	0.438884	0.185	0	0.000164908
Dhdds	4.68529e-09	0.707429	0.689	0.354	0.000169092
Frmd4a	5.12998e-09	0.870528	0.607	0.268	0.000185141
Mon2	5.50283e-09	0.654071	0.563	0.213	0.000198597
Gpm6a	6.38215e-09	-0.67771	0.348	0.709	0.000230332
Olfr235	7.01655e-09	-0.682401	0.341	0.654	0.000253227
Armc2	7.62711e-09	-0.68665	0.793	0.835	0.000275262
Olfr195	7.6398e-09	0.346497	0.23	0.008	0.00027572
Olfr1151	9.25007e-09	0.455875	0.274	0.024	0.000333835
Nrgn	1.00943e-08	-0.766203	0.452	0.764	0.000364303
Sox1	1.01281e-08	0.691648	0.57	0.252	0.000365524
Agbl5	1.09494e-08	0.547237	0.467	0.165	0.000395163
Atp6v1h	1.14714e-08	1.14237	0.681	0.504	0.000414002
Leo1	1.16003e-08	0.588574	0.296	0.039	0.000418654
X1700037C18Rik	1.16634e-08	0.585059	0.452	0.157	0.000420932
Calm2	1.19001e-08	-0.705411	0.304	0.661	0.000429475
A830009L08Rik	1.27829e-08	0.525686	0.296	0.039	0.000461334
Prrg2	1.41317e-08	0.518205	0.333	0.055	0.000510013
Rpap1	1.66639e-08	0.667944	0.319	0.063	0.000601402
mt.Rnr2	1.72045e-08	-0.661838	0.978	0.992	0.000620911
E2f6	1.85392e-08	-0.741806	0.437	0.756	0.000669079
Mt2	2.16746e-08	-0.519366	0.111	0.425	0.000782235
Sntg1	2.28629e-08	0.745859	0.63	0.346	0.00082512
Klk1	2.89952e-08	0.489298	0.215	0.008	0.00104644
Kif15	2.92271e-08	0.533357	0.526	0.205	0.00105481
Ppp1r12a	3.01804e-08	1.19142	0.422	0.165	0.00108921
Ablim1	3.1237e-08	0.705074	0.519	0.228	0.00112734
Gpm6b	4.0513e-08	-0.645079	0.326	0.669	0.00146211
Swi5	4.11154e-08	0.806443	0.4	0.15	0.00148385
Rad52	4.36249e-08	0.64178	0.548	0.228	0.00157442
Aldh1a1	4.59947e-08	0.850469	0.378	0.126	0.00165995
Cox8a	4.97845e-08	-0.652198	0.481	0.764	0.00179672
Enpp3	5.33145e-08	0.557026	0.296	0.047	0.00192412
Gm42770	5.65291e-08	1.13919	0.511	0.283	0.00204013
Ttn	5.7878e-08	0.612309	0.63	0.378	0.00208882
Olfr279	6.06544e-08	-0.559437	0.252	0.551	0.00218902
Ephb1	6.25478e-08	0.528925	0.548	0.213	0.00225735
Msantd2	7.07214e-08	0.593567	0.422	0.165	0.00255233
Cyp2c38	7.26979e-08	0.775922	0.326	0.087	0.00262367
Nlrp4f	7.53704e-08	0.698162	0.326	0.079	0.00272012
Ints1	7.92674e-08	0.46693	0.244	0.024	0.00286076
Gm49701	8.0229e-08	0.315766	0.252	0.024	0.00289547
Gm44542	9.1106e-08	0.37527	0.281	0.039	0.00328801
Gm37780	9.54609e-08	-0.452703	0.156	0.472	0.00344518
Hectd1	9.74476e-08	0.538745	0.43	0.15	0.00351688
Pwwp2b	9.81096e-08	0.569998	0.556	0.307	0.00354078
Aqp5	9.88259e-08	0.240492	0.178	0.008	0.00356663
Des	1.01285e-07	0.810492	0.37	0.102	0.00365539
Gar1	1.06277e-07	0.890704	0.63	0.425	0.00383554
Fam13a	1.07458e-07	0.473097	0.4	0.11	0.00387816
Dpysl5	1.12483e-07	0.916081	0.541	0.276	0.0040595
mt.Nd4l	1.48484e-07	-0.736659	0.622	0.795	0.0053588
Fam13c	1.64696e-07	0.674693	0.607	0.394	0.00594386
Olfr704	1.68576e-07	0.486105	0.311	0.063	0.00608392
Gm50292	1.78525e-07	0.391037	0.274	0.039	0.00644295
Phip	1.89012e-07	0.586678	0.541	0.283	0.00682146
Chmp4c	1.91588e-07	0.410209	0.407	0.126	0.00691442
Gm43605	1.91684e-07	0.566879	0.296	0.055	0.00691786
Gjc1	1.99204e-07	-0.507587	0.185	0.472	0.00718926
Hnf1b	2.16177e-07	0.560962	0.252	0.031	0.00780183
Selenop	2.19198e-07	-0.558114	0.163	0.449	0.00791087
Slfn14	2.30386e-07	0.557204	0.481	0.189	0.00831463
Ccdc148	2.47199e-07	0.476654	0.415	0.134	0.0089214
Slc6a19os	2.59023e-07	0.511553	0.23	0.024	0.00934815
Gm49375	2.73073e-07	0.395802	0.348	0.087	0.0098552
Vps41	2.8093e-07	0.519552	0.415	0.15	0.0101388
Hmgcs2	2.86283e-07	0.45311	0.296	0.055	0.0103319
Rnf20	2.98125e-07	-0.604477	0.504	0.748	0.0107593
Sel1l2	2.99018e-07	0.631192	0.533	0.346	0.0107915
Dnajc22	3.03222e-07	0.33527	0.215	0.016	0.0109433
Morc2b	3.11719e-07	0.298892	0.237	0.024	0.0112499
Tmcc3os	3.13667e-07	0.386241	0.252	0.031	0.0113203
Zfp575	3.14429e-07	0.307354	0.237	0.024	0.0113477
Myo3b	3.24847e-07	0.471296	0.459	0.181	0.0117237
Gm44253	3.44391e-07	-0.578971	0.259	0.575	0.0124291
Zfp622	3.50853e-07	0.693072	0.533	0.26	0.0126623
Sel1l3	3.67509e-07	0.576491	0.763	0.496	0.0132634
Ctxn1	3.70719e-07	-0.35866	0.133	0.425	0.0133793
Sox5	3.86466e-07	0.58774	0.519	0.236	0.0139476
Cd81	3.87594e-07	0.626669	0.733	0.52	0.0139883
Carmil1	3.88476e-07	0.544812	0.319	0.087	0.0140201
Gm42837	4.02683e-07	0.593973	0.274	0.055	0.0145328
Bicd1	4.04134e-07	0.735443	0.83	0.638	0.0145852
Cfhr2	4.06801e-07	0.640196	0.274	0.055	0.0146814
Zfp446	4.13912e-07	0.397296	0.296	0.055	0.0149381
Gnal	4.15606e-07	0.53765	0.422	0.181	0.0149992
Smg8	4.227e-07	0.514027	0.341	0.094	0.0152553
Gpr183	4.35537e-07	0.557761	0.57	0.268	0.0157185
Ptprs	4.41649e-07	0.316923	0.341	0.087	0.0159391
Amotl2	4.61794e-07	0.422064	0.259	0.039	0.0166661
B630019A10Rik	4.69173e-07	0.37527	0.252	0.031	0.0169325
Dynlt3	4.72844e-07	0.725584	0.563	0.394	0.0170649
Fryl	4.96139e-07	0.572383	0.644	0.362	0.0179056
Nsd3	4.96562e-07	0.540954	0.511	0.252	0.0179209
Rubie	4.97928e-07	0.420333	0.385	0.118	0.0179702
Prr14l	5.36594e-07	0.47406	0.422	0.165	0.0193657
Trim62	5.40552e-07	0.513785	0.37	0.11	0.0195085
Camk2a	5.40587e-07	-0.686672	0.556	0.764	0.0195098
Sparc	5.62176e-07	-0.498681	0.163	0.425	0.0202889
Olfr620	5.66694e-07	0.55077	0.356	0.102	0.020452
Fkbp1a	5.8724e-07	-0.455676	0.259	0.583	0.0211935
Perp	5.91953e-07	0.417334	0.378	0.102	0.0213636
Osbpl10	5.95683e-07	0.429717	0.259	0.039	0.0214982
Gm35766	6.60341e-07	0.517009	0.363	0.11	0.0238317
Slc29a3	6.76485e-07	0.507027	0.348	0.094	0.0244143
Rac3	6.79129e-07	0.380149	0.274	0.047	0.0245098
Steap3	6.86965e-07	0.433638	0.348	0.087	0.0247926
Gm32865	6.91101e-07	-0.608567	0.363	0.661	0.0249418
Gm11532	6.98394e-07	-0.567821	0.237	0.528	0.025205
Gm24030	7.14017e-07	0.644319	0.615	0.346	0.0257689
Fos	7.99466e-07	-0.149099	0.015	0.142	0.0288527
Cd300lf	8.1157e-07	0.652865	0.356	0.126	0.0292896
D430019H16Rik	8.17596e-07	-0.302256	0.067	0.299	0.0295071
Lgals4	8.22601e-07	0.616594	0.548	0.315	0.0296877
Gm26653	8.42573e-07	0.470903	0.23	0.031	0.0304085
Basp1	8.47612e-07	-0.624798	0.156	0.425	0.0305903
Nedd4l	8.99299e-07	0.592467	0.667	0.48	0.0324557
Far1	9.03767e-07	0.717366	0.674	0.488	0.032617
Gm37647	9.16224e-07	0.437654	0.356	0.102	0.0330665
Olfr448	9.39098e-07	0.401674	0.348	0.087	0.033892
Abl1	9.68823e-07	0.41498	0.333	0.087	0.0349648
Tktl2	1.04604e-06	0.453664	0.407	0.134	0.0377517
Xab2	1.06138e-06	0.653135	0.607	0.417	0.0383053
Gnas	1.07889e-06	-0.538102	0.526	0.819	0.0389371
Mknk1	1.09468e-06	0.423515	0.415	0.134	0.0395071
Xrra1	1.10778e-06	0.486262	0.304	0.071	0.0399796
Cetn4	1.14771e-06	0.824636	0.615	0.378	0.0414207
Gpatch4	1.15606e-06	0.438237	0.274	0.055	0.0417222
Tmem29	1.17007e-06	0.334726	0.319	0.071	0.0422279
Uchl1	1.22757e-06	-0.56333	0.274	0.551	0.0443029
Agk	1.36128e-06	0.487371	0.467	0.197	0.0491287
Ccdc84	1.36525e-06	0.573941	0.519	0.268	0.049272
Gm38220	1.44269e-06	0.466458	0.452	0.244	0.0520668
Best1	1.46276e-06	0.275681	0.2	0.016	0.052791
Kdr	1.5237e-06	0.469481	0.37	0.118	0.0549904
Glud1	1.53303e-06	-0.364192	0.089	0.331	0.055327
Plpp3	1.56458e-06	-0.462255	0.111	0.362	0.0564657
Ceacam2	1.59965e-06	0.258194	0.2	0.016	0.0577315
Aoc2	1.65633e-06	0.395802	0.319	0.079	0.0597768
Fto	1.71416e-06	0.587979	0.607	0.346	0.0618639
Gm15737	1.7167e-06	0.502906	0.437	0.22	0.0619558
Fmo2	1.76463e-06	0.360731	0.319	0.079	0.0636854
Atp1b1	1.78981e-06	-0.594238	0.274	0.559	0.0645942
mt.Atp8	1.86006e-06	0.664637	0.919	0.906	0.0671297
Tm9sf2	1.87241e-06	0.637112	0.548	0.307	0.0675753
Fkbp5	1.95822e-06	0.574834	0.496	0.283	0.0706722
Lpl	2.10353e-06	0.463967	0.4	0.15	0.0759162
Acap1	2.10405e-06	0.208587	0.126	0	0.0759351
Gm35206	2.10405e-06	0.189971	0.126	0	0.0759351
Gm35823	2.10405e-06	0.171112	0.126	0	0.0759351
Lmf2	2.17396e-06	0.329722	0.17	0.008	0.0784581
Zadh2	2.204e-06	0.688801	0.541	0.331	0.0795423
Gm15283	2.31687e-06	0.509432	0.43	0.165	0.0836158
Slc22a30	2.36279e-06	0.437331	0.237	0.039	0.0852732
Borcs7	2.39246e-06	0.35418	0.23	0.031	0.0863437
Slamf1	2.39383e-06	0.371301	0.378	0.134	0.0863932
Sp2	2.4036e-06	0.264541	0.193	0.016	0.0867461
Flt3l	2.41664e-06	0.376079	0.296	0.063	0.0872164
X4732440D04Rik	2.46019e-06	0.645932	0.607	0.346	0.0887882
Celf4	2.47235e-06	-0.476057	0.311	0.591	0.0892272
Trpm3	2.47695e-06	0.583246	0.756	0.543	0.089393
Ccnd1	2.48446e-06	0.591296	0.252	0.047	0.0896643
Rtn1	2.54113e-06	-0.591033	0.319	0.622	0.0917093
Baalc	2.65184e-06	-0.23468	0.089	0.323	0.0957049
Crocc2	2.70659e-06	0.414931	0.437	0.165	0.097681
Slc7a2	2.76432e-06	-0.451638	0.207	0.496	0.0997642
Dennd1b	2.8232e-06	0.569477	0.681	0.425	0.101889
Rps29	2.8378e-06	-0.486008	0.474	0.772	0.102416
Rtl8b	2.86625e-06	-0.272163	0.059	0.276	0.103443
X2610028H24Rik	2.88344e-06	0.563946	0.252	0.047	0.104063
Prpf3	2.90128e-06	0.634335	0.719	0.63	0.104707
Dlx6os1	2.99106e-06	0.440117	0.407	0.157	0.107947
E2f7	3.12406e-06	0.490042	0.356	0.11	0.112747
Pitpnm1	3.14508e-06	0.510315	0.348	0.102	0.113506
Rnf17	3.1883e-06	0.24937	0.193	0.016	0.115066
Txnl1	3.31795e-06	0.837391	0.437	0.213	0.119745
Olfr919	3.32403e-06	0.315766	0.207	0.024	0.119964
Gm15482	3.34465e-06	0.624732	0.489	0.268	0.120708
Fancc	3.35329e-06	0.472274	0.474	0.22	0.12102
Nfkb1	3.38474e-06	0.998873	0.519	0.331	0.122155
Prokr1	3.39021e-06	0.442384	0.274	0.063	0.122353
Olfr1030	3.41698e-06	0.496832	0.393	0.15	0.123319
Samt2	3.47487e-06	-0.465289	0.163	0.433	0.125408
Gm39128	3.49326e-06	0.29953	0.259	0.047	0.126072
Aars2	3.6271e-06	0.453763	0.274	0.071	0.130902
Cntrob	3.76353e-06	0.468262	0.444	0.181	0.135826
Lims1	3.787e-06	0.403049	0.363	0.118	0.136673
Sdf2	3.80147e-06	-0.326074	0.074	0.299	0.137195
Dcc	3.83349e-06	0.34844	0.252	0.047	0.138351
Snap25	3.8551e-06	-0.58209	0.615	0.819	0.13913
Dnah10	3.95937e-06	0.324192	0.252	0.047	0.142894
Cmas	4.04477e-06	0.556107	0.415	0.165	0.145976
Snca	4.07496e-06	-0.473156	0.207	0.488	0.147065
Ccdc38	4.11936e-06	0.360731	0.304	0.079	0.148668
Hydin	4.21159e-06	0.459837	0.489	0.22	0.151996
Gm43872	4.2763e-06	0.582452	0.519	0.252	0.154332
Itgb6	4.35204e-06	0.587597	0.393	0.197	0.157065
Stap1	4.45648e-06	0.171112	0.119	0	0.160834
Gm5427	4.48398e-06	0.346497	0.163	0.008	0.161827
Olfr912	4.49289e-06	0.357933	0.311	0.079	0.162148
Gm37402	4.53492e-06	0.316018	0.252	0.047	0.163665
Erbb3	4.63035e-06	0.318494	0.185	0.016	0.167109
Ss18	4.6674e-06	0.583942	0.719	0.575	0.168446
Arpc2	4.68215e-06	-0.266468	0.074	0.291	0.168979
Corin	4.80826e-06	0.32139	0.222	0.031	0.17353
Gm37216	4.8105e-06	0.388307	0.311	0.087	0.173611
Olfr137	4.81723e-06	0.400156	0.363	0.11	0.173854
Samd5	4.94219e-06	0.458264	0.304	0.079	0.178364
Katna1	4.94492e-06	-0.385811	0.067	0.276	0.178462
Vamp1	5.04224e-06	0.461836	0.43	0.173	0.181974
Chrna5	5.08001e-06	0.302103	0.237	0.039	0.183338
Serpine1	5.16722e-06	0.459932	0.23	0.039	0.186485
Hoxa11os	5.32989e-06	0.404638	0.326	0.094	0.192356
Gm26861	5.60858e-06	0.350239	0.311	0.087	0.202414
Dse	5.77638e-06	0.318686	0.237	0.039	0.20847
Irak3	5.86824e-06	0.493765	0.452	0.22	0.211785
Mtpap	6.05167e-06	0.420621	0.407	0.165	0.218405
Tmem209	6.26584e-06	0.51646	0.356	0.134	0.226134
Tlcd5	6.3674e-06	0.531341	0.556	0.299	0.229799
Eif1	6.42364e-06	-0.308179	0.193	0.465	0.231829
X4930442G15Rik	6.53035e-06	0.443194	0.296	0.079	0.23568
Gtdc1	6.66989e-06	0.44398	0.304	0.087	0.240716
Nav2	6.74799e-06	0.394733	0.504	0.22	0.243535
Armcx3	6.81912e-06	0.425396	0.304	0.087	0.246102
Sgsm1	6.92906e-06	0.427458	0.341	0.11	0.25007
Gm9968	6.93351e-06	0.561851	0.6	0.362	0.250231
Rsf1	6.93708e-06	0.662349	0.481	0.283	0.250359
Purb	6.97037e-06	-0.282703	0.252	0.528	0.251561
Actg1	7.06828e-06	-0.355716	0.311	0.606	0.255094
Prelid1	7.16869e-06	0.66361	0.274	0.071	0.258718
Txnrd1	7.1763e-06	0.520483	0.756	0.488	0.258993
Olfr307	7.23364e-06	0.353575	0.259	0.055	0.261062
Efcab8	7.50821e-06	0.298892	0.2	0.024	0.270971
Ptprb	7.74996e-06	0.309016	0.333	0.094	0.279696
A630023P12Rik	7.81702e-06	0.35728	0.348	0.11	0.282116
Rpl3l	8.1034e-06	0.301521	0.178	0.016	0.292452
Spock1	8.17643e-06	0.337399	0.296	0.079	0.295087
Wdr4	8.65184e-06	0.554608	0.43	0.181	0.312245
Gm29650	8.89233e-06	0.313385	0.252	0.047	0.320924
X4930517E14Rik	8.92652e-06	0.536578	0.541	0.315	0.322158
Frmd6	9.22213e-06	0.574051	0.607	0.37	0.332827
Olfr430	9.28721e-06	0.571179	0.822	0.803	0.335175
Gm10832	9.41085e-06	0.171112	0.111	0	0.339637
X4930505A04Rik	9.41085e-06	0.180572	0.111	0	0.339637
Smim24	9.41085e-06	0.171112	0.111	0	0.339637
Gm37065	9.41085e-06	0.152003	0.111	0	0.339637
Evx1os	9.47297e-06	0.380773	0.296	0.087	0.34188
Gm42986	9.50117e-06	0.513785	0.326	0.11	0.342897
Il31ra	9.62069e-06	0.379648	0.326	0.102	0.347211
Cst3	9.74355e-06	-0.405472	0.452	0.74	0.351645
Rad54l	9.8183e-06	0.4324	0.356	0.118	0.354343
Gm50334	9.82588e-06	0.355788	0.281	0.071	0.354616
Rdm1	9.94811e-06	0.48103	0.415	0.165	0.359027
Tmigd3	1.01755e-05	0.352996	0.289	0.071	0.367232
Gm32914	1.02898e-05	-0.452619	0.17	0.433	0.371358
Pak1	1.02909e-05	0.586469	0.385	0.142	0.371399
Hyal1	1.07717e-05	0.569682	0.748	0.551	0.388752
Fgf16	1.08571e-05	0.416174	0.341	0.11	0.391833
X4930555M17Rik	1.10686e-05	0.292959	0.178	0.016	0.399467
Scube1	1.1102e-05	0.326907	0.23	0.039	0.400672
Redrum	1.11585e-05	0.369452	0.319	0.087	0.402711
Olfr166	1.15104e-05	0.377891	0.311	0.087	0.41541
X1700061E17Rik	1.15505e-05	-0.473156	0.2	0.457	0.416857
Tubb2a	1.22815e-05	-0.360815	0.081	0.307	0.443239
Slc8b1	1.23667e-05	0.231559	0.178	0.016	0.446313
Trip13	1.24444e-05	0.355788	0.274	0.071	0.449118
Cbll1	1.28154e-05	0.268354	0.23	0.039	0.462507
Ccl28	1.29205e-05	0.331978	0.341	0.102	0.466301
Mpp5	1.3589e-05	0.079469	0.148	0.055	0.490427
Pbx1	1.41103e-05	0.782827	0.504	0.362	0.509242
Gask1b	1.41583e-05	0.582668	0.504	0.276	0.510973
Fars2	1.4628e-05	0.398697	0.348	0.157	0.527923
Parvg	1.46815e-05	0.265978	0.244	0.047	0.529855
Impg2	1.5192e-05	0.578132	0.556	0.315	0.548279
AC160336.1	1.53526e-05	0.522717	0.822	0.74	0.554075
Dynll1	1.54938e-05	-0.481203	0.252	0.512	0.55917
Gm44684	1.55162e-05	0.522827	0.489	0.252	0.55998
Macf1	1.57777e-05	0.47891	0.607	0.339	0.569416
Celsr1	1.65115e-05	0.272045	0.244	0.047	0.595901
St14	1.67107e-05	0.316259	0.281	0.071	0.60309
Gm28410	1.70024e-05	0.496832	0.407	0.205	0.613616
Mrps33	1.72754e-05	-0.385332	0.133	0.339	0.623469
Ahr	1.73029e-05	0.247053	0.193	0.024	0.62446
Map2	1.77456e-05	-0.452234	0.37	0.638	0.640439
Ank2	1.80642e-05	0.539536	0.704	0.535	0.651938
Gm26544	1.8184e-05	0.452437	0.422	0.189	0.65626
Gm45221	1.82327e-05	0.496832	0.2	0.039	0.658018
Cnksr2	1.82367e-05	-0.487934	0.526	0.646	0.658163
X4930533N22Rik	1.82747e-05	0.454396	0.6	0.346	0.659535
Srcap	1.82748e-05	0.496832	0.741	0.488	0.659536
Gstz1	1.86627e-05	0.618673	0.519	0.283	0.673536
Brca1	1.87693e-05	0.307798	0.23	0.047	0.677384
Lrrc7	1.89318e-05	0.286265	0.267	0.063	0.683247
Myo15b	1.91614e-05	0.276866	0.222	0.039	0.691535
X1700100I10Rik	1.98182e-05	0.171112	0.104	0	0.715241
Gm32005	1.98182e-05	0.152003	0.104	0	0.715241
Gprc5c	1.98182e-05	0.142353	0.104	0	0.715241
Gm49889	1.98182e-05	0.199309	0.104	0	0.715241
AI314278	1.98182e-05	0.152003	0.104	0	0.715241
Gm14133	1.98182e-05	0.161589	0.104	0	0.715241
X4930434J06Rik	1.98182e-05	0.161589	0.104	0	0.715241
Ttc9b	2.00902e-05	0.487953	0.459	0.252	0.725055
Ap3s2	2.01941e-05	0.38738	0.363	0.134	0.728803
Vps72	2.05187e-05	0.220418	0.193	0.024	0.74052
Tmem120b	2.08056e-05	0.302103	0.222	0.039	0.750874
X9030025P20Rik	2.12436e-05	0.351291	0.215	0.039	0.766682
Pirt	2.13887e-05	0.253486	0.207	0.031	0.771918
Ndrg4	2.17391e-05	-0.58856	0.326	0.575	0.784564
Gm10791	2.18189e-05	0.258194	0.17	0.016	0.787445
Gm11583	2.21262e-05	0.414931	0.385	0.189	0.798534
Pfn2	2.24441e-05	-0.286544	0.096	0.315	0.810008
Gm30340	2.32675e-05	0.389916	0.296	0.094	0.839722
Dnah14	2.3426e-05	0.523467	0.437	0.236	0.845445
Sephs1	2.36615e-05	0.137429	0.126	0.016	0.853943
Rubcn	2.37285e-05	0.496832	0.415	0.173	0.856363
Mtss2	2.3884e-05	-0.373288	0.104	0.323	0.861973
Popdc3	2.44006e-05	-0.473093	0.385	0.606	0.880616
Tmem230	2.47887e-05	0.227174	0.185	0.024	0.894625
Evx2	2.48986e-05	0.197271	0.148	0.008	0.898591
Ywhae	2.56479e-05	-0.358397	0.281	0.559	0.925634
X2900097C17Rik	2.62641e-05	-0.344279	0.207	0.472	0.947873
Ap5b1	2.63359e-05	0.443883	0.378	0.157	0.950461
Cnih2	2.66412e-05	-0.387691	0.133	0.362	0.961481
Olfr1099	2.69776e-05	0.416661	0.378	0.15	0.973622
Kdm3b	2.70386e-05	0.343752	0.378	0.134	0.975824
Cryzl1	2.71521e-05	0.506323	0.622	0.425	0.979919
Lcn4	2.7345e-05	0.398856	0.2	0.031	0.986881
Cul7	2.73906e-05	0.392841	0.289	0.087	0.988527
Gm15559	2.7485e-05	0.387028	0.311	0.11	0.991935
Vmn1r22	2.80531e-05	0.257466	0.222	0.039	1
A2m	2.84907e-05	0.347084	0.333	0.118	1
Faf1	2.87759e-05	0.329537	0.281	0.079	1
Khdrbs1	2.90207e-05	-0.425526	0.207	0.433	1
Grem1	2.94256e-05	0.315447	0.437	0.181	1
Gm27492	3.00734e-05	0.35517	0.296	0.094	1
Irgm1	3.05702e-05	0.403929	0.415	0.165	1
Gm10115	3.08555e-05	0.440798	0.281	0.102	1
Ccdc30	3.12157e-05	0.460762	0.437	0.252	1
Gm49731	3.1245e-05	0.30014	0.252	0.055	1
Rgs3	3.13048e-05	0.491651	0.556	0.339	1
Nepn	3.15546e-05	0.321853	0.341	0.11	1
Cd163	3.19981e-05	0.360731	0.267	0.071	1
Usp16	3.26511e-05	0.395948	0.407	0.197	1
Chchd2	3.26548e-05	-0.42788	0.252	0.496	1
Znrf1	3.2775e-05	0.551694	0.644	0.457	1
Map1lc3b	3.31591e-05	-0.355753	0.156	0.331	1
Cmah	3.34578e-05	0.310787	0.252	0.063	1
Gm26994	3.34852e-05	0.471957	0.415	0.197	1
Tlr3	3.42362e-05	0.404638	0.296	0.102	1
Nxf3	3.44225e-05	0.347968	0.259	0.071	1
Gpatch2l	3.61672e-05	0.253486	0.2	0.031	1
Olfr922	3.65824e-05	0.503316	0.333	0.165	1
Cadps	3.67926e-05	0.358669	0.356	0.142	1
Atp5g3	3.69948e-05	-0.382314	0.207	0.457	1
Camk2b	3.77885e-05	-0.493058	0.237	0.472	1
Zfp142	3.80853e-05	0.423515	0.356	0.126	1
Gm10545	3.81527e-05	0.439319	0.319	0.126	1
Picalm	3.83971e-05	0.462293	0.437	0.197	1
Hdhd3	3.85406e-05	-0.535244	0.504	0.748	1
Olfr684	3.88476e-05	0.265978	0.23	0.047	1
Vmn1r69	3.95875e-05	0.484286	0.415	0.181	1
Scd2	4.04447e-05	-0.402512	0.378	0.654	1
Mycn	4.05446e-05	0.220418	0.163	0.016	1
Med18	4.1042e-05	-0.465887	0.644	0.732	1
Arhgap33	4.1139e-05	0.551401	0.333	0.134	1
Gm4871	4.12442e-05	0.344061	0.637	0.362	1
Defb3	4.13528e-05	0.231559	0.163	0.016	1
Aff2	4.13528e-05	0.231559	0.163	0.016	1
Gm13599	4.20609e-05	0.240492	0.163	0.016	1
X5033421B08Rik	4.21769e-05	0.58642	0.8	0.732	1
Gcn1	4.3033e-05	0.329427	0.341	0.126	1
Htr4	4.32025e-05	0.235998	0.2	0.031	1
Luzp1	4.45688e-05	0.491418	0.533	0.331	1
Vmn2r17	4.57233e-05	0.370357	0.259	0.094	1
Hdac5	4.66121e-05	0.429404	0.348	0.15	1
A530053G22Rik	4.70382e-05	0.373904	0.4	0.165	1
Trim25	4.70388e-05	0.263632	0.244	0.055	1
Ermp1	4.75101e-05	0.380256	0.348	0.142	1
Baz2b	4.75431e-05	0.449135	0.444	0.252	1
Urb2	4.79765e-05	0.366708	0.333	0.126	1
Spg20	4.82146e-05	0.366708	0.319	0.126	1
X1700047M11Rik	4.82613e-05	0.213525	0.163	0.016	1
A230060F14Rik	4.8704e-05	0.204423	0.163	0.016	1
Gm37245	4.89613e-05	0.476221	0.526	0.354	1
Ccar1	4.92105e-05	0.352442	0.407	0.213	1
Gm20617	4.93606e-05	0.546473	0.6	0.433	1
X2900024D18Rik	4.94664e-05	0.552939	0.726	0.654	1
Gm37985	5.02951e-05	0.463773	0.622	0.472	1
Foxn4	5.06185e-05	0.15457	0.148	0.024	1
Gm16014	5.09242e-05	0.57897	0.43	0.236	1
Mlf1	5.17312e-05	0.165626	0.141	0.016	1
Cnksr1	5.17312e-05	0.165626	0.141	0.016	1
Fam71f2	5.17642e-05	0.247053	0.178	0.024	1
Tas2r125	5.27258e-05	0.316018	0.215	0.047	1
Clasp1	5.31114e-05	0.397296	0.519	0.331	1
Shoc2	5.34081e-05	0.631761	0.77	0.661	1
Abl2	5.34333e-05	0.418503	0.474	0.26	1
Zfp770	5.47847e-05	0.321632	0.274	0.079	1
Stxbp5	5.50004e-05	0.431647	0.43	0.268	1
Olfr24	5.54631e-05	0.351291	0.207	0.039	1
Dld	5.60314e-05	-0.497775	0.296	0.551	1
Fam118a	5.65738e-05	0.238229	0.178	0.024	1
Gm48014	5.65738e-05	0.238229	0.178	0.024	1
Wfdc1	5.68128e-05	-0.493387	0.704	0.787	1
Gm48504	5.73228e-05	-0.529968	0.681	0.78	1
Cop1	5.74778e-05	0.501885	0.578	0.339	1
Gm47041	5.74787e-05	0.255823	0.178	0.024	1
Chgb	5.76123e-05	-0.250188	0.052	0.236	1
A330076H08Rik	5.78639e-05	0.247053	0.178	0.024	1
X4833439L19Rik	5.89357e-05	-0.0223289	0.044	0.173	1
D10Wsu102e	5.99326e-05	0.468262	0.741	0.567	1
Sema5a	6.03681e-05	0.417293	0.533	0.307	1
Ncdn	6.04845e-05	-0.42836	0.274	0.535	1
Myh10	6.05074e-05	0.511158	0.452	0.26	1
Clu	6.06477e-05	-0.260598	0.259	0.512	1
Zdhhc6	6.10327e-05	0.405151	0.43	0.197	1
Gm43900	6.15577e-05	0.533357	0.733	0.677	1
Ercc6	6.60594e-05	0.235998	0.178	0.024	1
Gm37973	6.60594e-05	0.229351	0.178	0.024	1
Nhsl2	6.74787e-05	0.319373	0.341	0.118	1
Gm26788	6.89965e-05	0.257466	0.222	0.047	1
Itga1	6.96253e-05	0.377533	0.311	0.142	1
Gm10503	6.98084e-05	0.182227	0.163	0.024	1
Pde4d	7.09949e-05	0.297653	0.267	0.071	1
Iqschfp	7.12769e-05	-0.196507	0.03	0.173	1
Vmn2r24	7.13884e-05	0.301281	0.319	0.102	1
Rab6a	7.15649e-05	-0.382965	0.207	0.457	1
Ywhah	7.28075e-05	-0.301726	0.237	0.488	1
X1700018F24Rik	7.35412e-05	0.344061	0.63	0.362	1
X4930563F08Rik	7.3892e-05	0.202384	0.178	0.024	1
Gm17641	7.69366e-05	0.260597	0.133	0.008	1
Ankrd33b	7.69541e-05	0.459769	0.526	0.339	1
Gm17473	7.79039e-05	0.248904	0.222	0.047	1
Adamts13	8.08748e-05	0.393521	0.467	0.26	1
Ndufc2	8.22234e-05	-0.25695	0.074	0.268	1
Gm1720	8.37291e-05	0.213525	0.156	0.016	1
Gabarapl1	8.41736e-05	-0.207008	0.096	0.291	1
Gm49457	8.43048e-05	0.294485	0.237	0.055	1
Gbp7	8.47773e-05	0.404385	0.326	0.118	1
Epha8	8.49835e-05	0.554198	0.533	0.339	1
Dgkh	8.6199e-05	0.34979	0.444	0.307	1
Cldn22	8.8751e-05	0.213525	0.156	0.016	1
Vmn1r14	8.90221e-05	0.280408	0.23	0.055	1
Gm48796	8.96081e-05	0.255823	0.17	0.024	1
Psen1	8.96081e-05	0.255823	0.17	0.024	1
Atad1	9.06304e-05	0.375816	0.333	0.126	1
Itm2b	9.26598e-05	-0.400918	0.215	0.465	1
Dicer1	9.26725e-05	0.295198	0.281	0.087	1
Tet1	9.27977e-05	0.382402	0.4	0.181	1
Kynu	9.29711e-05	0.423122	0.489	0.291	1
Ndc80	9.35509e-05	0.373003	0.393	0.205	1
Gm27030	9.5602e-05	0.514698	0.644	0.425	1
Gm43389	9.7056e-05	0.178656	0.133	0.008	1
Sult1d1	9.7056e-05	0.178656	0.133	0.008	1
Adcy1	9.80124e-05	-0.3893	0.193	0.425	1
Nsg2	0.00010049	-0.376112	0.178	0.417	1
Mfge8	0.000100658	0.68371	0.504	0.339	1
Acox3	0.000101839	0.375176	0.444	0.299	1
Tcf23	0.000102564	0.272045	0.23	0.055	1
Rrnad1	0.000103489	0.28716	0.274	0.079	1
Uimc1	0.000104125	0.409733	0.459	0.268	1
Sox1ot	0.000104408	0.417334	0.311	0.118	1
Vsig1	0.000104453	0.145233	0.141	0.024	1
Cacna2d4	0.000105139	0.308222	0.244	0.063	1
Nsf	0.000105256	-0.40224	0.281	0.528	1
Nsun4	0.000105681	0.257466	0.215	0.047	1
Cdc14b	0.000106673	0.316711	0.311	0.102	1
Vmn2r69	0.000108029	0.353467	0.363	0.142	1
Eef1b2	0.000112002	-0.12332	0.111	0.268	1
Vmn1r58	0.000112117	0.366435	0.237	0.063	1
Unc13b	0.000112973	0.348821	0.356	0.157	1
Tlcd2	0.00011373	0.681863	0.711	0.701	1
Atp8b4	0.000114759	0.259792	0.2	0.039	1
Sos1	0.000115004	0.317126	0.378	0.157	1
Arsk	0.000115216	0.229351	0.17	0.024	1
X4930404I05Rik	0.000117017	-0.331688	0.193	0.433	1
Gm24947	0.000119655	0.266964	0.148	0.016	1
Pcdh7	0.000119804	0.379201	0.356	0.142	1
Gata6	0.000121106	0.248904	0.215	0.047	1
Gm48724	0.000121268	-0.275758	0.067	0.244	1
Notch1	0.000123008	0.329375	0.341	0.126	1
Hepacam	0.000123149	0.380256	0.333	0.126	1
Mipol1	0.000123872	0.379792	0.385	0.197	1
Zfy2	0.000127785	0.429717	0.511	0.283	1
Hspa9	0.000127944	0.436824	0.556	0.331	1
E330011O21Rik	0.000128507	0.343422	0.333	0.181	1
Slc4a3	0.000128784	0.283838	0.244	0.063	1
Sytl5	0.000128911	0.246659	0.23	0.055	1
Klf6	0.000129114	0.253486	0.185	0.031	1
Snd1	0.000129799	0.4138	0.326	0.15	1
X1700109H08Rik	0.000130015	0.313968	0.289	0.094	1
Mdh1	0.000130542	-0.342704	0.163	0.394	1
Eef1a1	0.000130735	-0.188708	0.459	0.701	1
Tmem41a	0.000134047	-0.346593	0.156	0.354	1
Uevld	0.000134151	0.216203	0.185	0.031	1
X4930445E18Rik	0.000134306	0.306148	0.281	0.102	1
Zfp36	0.000134652	0.181958	0.2	0.047	1
Clip2	0.000137007	0.326907	0.222	0.063	1
OR5BS1P	0.000139496	0.31649	0.267	0.094	1
Gm37238	0.000142248	-0.404605	0.141	0.346	1
D1Ertd622e	0.000143297	0.435055	0.437	0.236	1
Smchd1	0.000144021	0.376202	0.585	0.339	1
Olfr836	0.000145161	0.273269	0.259	0.079	1
Mir22hg	0.000146202	0.715511	0.763	0.701	1
Pga5	0.000149059	0.16947	0.178	0.039	1
Slc2a6	0.000150214	-0.358433	0.2	0.402	1
Phlpp2	0.000151324	0.272045	0.222	0.055	1
Gm41724	0.000153126	0.419407	0.533	0.346	1
Tmem47	0.000155759	-0.160735	0.074	0.244	1
Arhgap6	0.000156081	0.279078	0.267	0.087	1
Gm12043	0.000162001	0.206154	0.23	0.063	1
Ppp3r1	0.000163567	-0.48406	0.267	0.496	1
Ppp1r12b	0.000164188	0.326907	0.489	0.354	1
Gm5432	0.000165081	0.34667	0.326	0.126	1
Map4k5	0.000165389	0.352442	0.378	0.189	1
Dpp6	0.000166233	0.305947	0.415	0.181	1
Nlrx1	0.000173151	0.278854	0.341	0.126	1
Slc15a2	0.000173586	0.546112	0.578	0.583	1
Enc1	0.000174556	-0.385967	0.141	0.346	1
Gm10024	0.000174856	0.21565	0.126	0.008	1
Vmn2r113	0.000176152	0.374841	0.333	0.142	1
Tube1	0.000176433	0.259792	0.193	0.039	1
Zbbx	0.000177149	-0.522227	0.874	0.961	1
Gm37491	0.00017742	0.418829	0.185	0.047	1
X4930529I22Rik	0.000177755	0.197271	0.126	0.008	1
X8030453O22Rik	0.000178958	0.238229	0.163	0.024	1
Vmn2r3	0.000179294	0.377212	0.341	0.213	1
Endod1	0.000180514	0.391862	0.385	0.173	1
Gm42603	0.000182098	0.248904	0.207	0.047	1
Gm44215	0.000184927	0.33696	0.311	0.11	1
Tdp2	0.000185931	0.277997	0.23	0.063	1
Il4	0.000187331	0.336557	0.363	0.15	1
Fgr	0.000189478	0.169257	0.126	0.008	1
Gm26728	0.000189478	0.169257	0.126	0.008	1
Sult1b1	0.00018948	0.321632	0.237	0.071	1
Npat	0.000190014	0.326907	0.319	0.126	1
Cd84	0.000190144	0.342173	0.289	0.11	1
Wnt3	0.000190809	0.506857	0.622	0.496	1
Olfr1263	0.000191785	0.257466	0.207	0.047	1
Olfml3	0.000193053	0.272045	0.222	0.055	1
Stat4	0.000193757	0.159797	0.126	0.008	1
Gm45675	0.00019557	0.229351	0.163	0.024	1
Tmem161b	0.000197035	0.321853	0.296	0.126	1
Olfr967	0.000197355	0.273206	0.163	0.024	1
Gm47113	0.000197635	0.408631	0.422	0.228	1
Grin2d	0.000198005	0.244768	0.178	0.031	1
Pgap2	0.000198247	-0.496347	0.607	0.717	1
Nek11	0.000200757	0.251179	0.193	0.039	1
X2900018N21Rik	0.00020266	0.449888	0.489	0.323	1
Gm11872	0.000202832	0.302103	0.178	0.031	1
Gm15958	0.000208717	0.211429	0.163	0.024	1
X2610044O15Rik8	0.000208717	0.211429	0.163	0.024	1
Dpy19l4	0.000209363	0.277822	0.304	0.102	1
Gm42899	0.000209818	0.265978	0.207	0.047	1
Gm16120	0.000211563	0.220418	0.163	0.024	1
Rnf144b	0.000212179	0.302659	0.222	0.063	1
Derl2	0.000217792	0.227556	0.274	0.087	1
Gm45686	0.00022298	0.255823	0.156	0.024	1
Olfr1098	0.000226434	0.202384	0.163	0.024	1
Vmn1r28	0.000227307	0.292774	0.274	0.094	1
Arhgef12	0.000230991	0.403345	0.4	0.283	1
Zfp955b	0.000232543	0.329325	0.356	0.157	1
Gm36186	0.000235374	0.262776	0.267	0.087	1
Smarcad1	0.000235738	0.445117	0.793	0.591	1
Fkbp1b	0.000237504	0.218296	0.178	0.031	1
Oaz1	0.000238365	-0.245	0.081	0.268	1
X4930521O17Rik	0.000241377	0.227174	0.178	0.031	1
Fam49a	0.000244196	0.388018	0.393	0.213	1
Rps23	0.000246183	-0.384987	0.504	0.74	1
Prorsd1	0.000246529	0.373547	0.533	0.323	1
H2ac8	0.000248625	-0.250188	0.059	0.228	1
Dlgap5	0.000248773	0.198392	0.156	0.024	1
Cdr1os	0.000249261	0.394883	0.511	0.307	1
Mbnl1	0.000250403	0.406066	0.452	0.236	1
Olfr453	0.000253568	0.292774	0.259	0.094	1
Naa20	0.000253608	0.401385	0.333	0.165	1
Gm13872	0.000255293	0.182227	0.156	0.024	1
Gm47798	0.000256002	0.212102	0.207	0.047	1
Slc6a21	0.00025681	0.240492	0.141	0.016	1
Glrx2	0.000257832	0.0899614	0.148	0.055	1
Mapt	0.000259242	-0.349798	0.23	0.465	1
Abraxas2	0.000260607	0.227371	0.237	0.063	1
Magi2	0.00026089	0.349137	0.444	0.244	1
X4930509G22Rik	0.000261872	0.209363	0.178	0.031	1
Gm48308	0.00026305	0.650128	0.593	0.433	1
Lpp	0.000263398	0.341262	0.356	0.157	1
Phf20l1	0.00026513	0.30631	0.467	0.409	1
Atp5md	0.000267102	-0.32342	0.215	0.449	1
Gm47778	0.00026799	0.361525	0.467	0.323	1
Cux1	0.000269182	0.349401	0.489	0.315	1
Mir99ahg	0.000272714	0.290381	0.274	0.087	1
Pax9	0.000276325	0.10867	0.104	0.016	1
Zfp668	0.000279599	0.39447	0.289	0.134	1
Smarcd2	0.000284962	0.265978	0.2	0.047	1
Parp6	0.000288444	0.312693	0.37	0.197	1
Fth1	0.000288875	0.404619	0.911	0.953	1
Zfp655	0.000295656	0.315225	0.385	0.205	1
Gm26714	0.000296162	0.255171	0.215	0.055	1
Tigit	0.000297386	0.287837	0.17	0.031	1
Bdp1	0.000303559	0.220819	0.207	0.047	1
Eng	0.000304809	0.285327	0.185	0.039	1
Prpf8	0.000306211	0.455011	0.481	0.291	1
Arid3b	0.000309629	0.240291	0.2	0.047	1
Col1a2	0.000309948	0.25236	0.274	0.087	1
Prdm9	0.000314278	0.288018	0.281	0.11	1
Gm29966	0.000317059	0.404682	0.437	0.26	1
Gm37243	0.000317998	0.204423	0.141	0.016	1
Dop1a	0.000323317	0.399807	0.4	0.252	1
Htr1a	0.000323381	0.353575	0.2	0.055	1
Cox7c	0.000323739	-0.297769	0.304	0.543	1
Cacna1e	0.000323772	0.349555	0.4	0.213	1
Ncoa7	0.000325429	0.368727	0.37	0.173	1
Mbd5	0.000330397	0.307007	0.333	0.142	1
Vmn1r30	0.000330486	0.400156	0.281	0.126	1
Arl5c	0.000332251	0.227174	0.17	0.031	1
Gm50009	0.000332251	0.227174	0.17	0.031	1
X1700085C21Rik	0.000333709	0.176766	0.141	0.016	1
Colec10	0.000333709	0.176766	0.141	0.016	1
Cdk14	0.00033749	0.412439	0.474	0.331	1
Muc4	0.000338799	0.286265	0.215	0.055	1
Ptprr	0.000340254	0.178656	0.119	0.008	1
Crebrf	0.000340497	0.345522	0.378	0.165	1
Lamp1	0.000344461	-0.268703	0.111	0.283	1
Kctd12b	0.000345882	0.275617	0.23	0.063	1
Epm2aip1	0.000346129	0.618673	0.711	0.709	1
Olfr1402	0.000347241	0.167428	0.141	0.016	1
Gm10344	0.000347779	0.235998	0.17	0.031	1
Olfr429	0.000350836	0.39997	0.37	0.173	1
Vps37a	0.000352148	0.324309	0.259	0.087	1
Ghsr	0.000354424	0.169257	0.119	0.008	1
Foxp4	0.000354424	0.169257	0.119	0.008	1
Snrpn	0.00035863	-0.22491	0.185	0.394	1
F2	0.000359366	0.272045	0.207	0.055	1
Gm19552	0.000364629	0.169257	0.119	0.008	1
Ap1g2	0.000366994	0.159797	0.119	0.008	1
Gm28309	0.000366994	0.159797	0.119	0.008	1
Olfr348	0.000370618	0.284781	0.259	0.087	1
Hyal2	0.000375829	0.150274	0.119	0.008	1
Sav1	0.000376397	0.218296	0.17	0.031	1
Olfr586	0.000379042	0.178515	0.163	0.031	1
Gm6288	0.000383175	0.247053	0.148	0.024	1
Olfr679	0.000383638	0.379648	0.274	0.094	1
Psap	0.000384725	-0.358583	0.326	0.559	1
Olfr1209	0.000393672	0.294873	0.356	0.15	1
Prom1	0.000401019	0.417293	0.467	0.283	1
Zwint	0.000401419	-0.437205	0.237	0.441	1
Cyp4v3	0.000405476	0.370454	0.385	0.181	1
Ptger2	0.000406561	0.270129	0.37	0.157	1
Plat	0.000408726	0.417264	0.578	0.465	1
Tmem201	0.000410656	0.282432	0.274	0.094	1
Pdyn	0.0004109	0.242259	0.237	0.071	1
Bcat1	0.000412174	0.171256	0.163	0.031	1
Got1	0.000412203	-0.0790287	0.067	0.189	1
Adam6a	0.000412795	0.193282	0.156	0.024	1
Cnga2	0.000412795	0.193282	0.156	0.024	1
Cys1	0.000416482	0.326907	0.207	0.063	1
Dcaf8	0.000416496	-0.325356	0.437	0.677	1
Gm47800	0.000418023	0.353467	0.326	0.157	1
Chodl	0.000420597	0.314993	0.385	0.181	1
Atp11b	0.000424046	0.259034	0.23	0.063	1
Fzd5	0.000425785	-0.220886	0.407	0.638	1
Ptn	0.000431773	-0.32571	0.163	0.37	1
Prr14	0.000432459	0.265048	0.23	0.079	1
Vasp	0.000434096	0.378187	0.356	0.165	1
Bcl2	0.000436954	0.326907	0.326	0.142	1
Brap	0.000445571	0.184122	0.156	0.024	1
Zfp397	0.000446162	0.285684	0.296	0.11	1
Nlgn3	0.000446431	0.359328	0.281	0.11	1
Olfr101	0.000446493	0.310089	0.348	0.142	1
Tanc2	0.000450593	0.312967	0.393	0.22	1
Chst10	0.000450601	0.333826	0.356	0.205	1
Coro2b	0.000454328	-0.267101	0.126	0.323	1
Pycr1	0.000457108	0.379855	0.541	0.496	1
Tmbim6	0.000466412	-0.371629	0.244	0.449	1
X1700031L13Rik	0.00046708	0.200374	0.17	0.031	1
Rasa2	0.000467397	0.37558	0.385	0.189	1
Olfr878	0.000467551	0.209363	0.17	0.031	1
Tenm3	0.000469238	0.222909	0.2	0.047	1
Hpca	0.000471413	-0.343632	0.141	0.339	1
Gm37033	0.000474542	0.326907	0.207	0.063	1
Gm23039	0.00047462	0.293503	0.296	0.11	1
Schip1	0.000485337	-0.278353	0.089	0.268	1
Knstrn	0.000485837	0.233797	0.237	0.071	1
Ophn1	0.000490226	0.281103	0.311	0.126	1
Tmc7	0.000492363	0.277997	0.215	0.063	1
Slc31a1	0.000492506	0.255171	0.207	0.055	1
Gm10648	0.00049326	0.246659	0.207	0.055	1
Tmtc3	0.000494663	0.372774	0.481	0.339	1
Dnm3	0.000500948	0.436078	0.556	0.386	1
Adgrf5	0.000503383	0.264171	0.289	0.102	1
Havcr1	0.000504227	0.195263	0.133	0.016	1
Klf9	0.000505937	-0.291415	0.111	0.299	1
Ptprg	0.000505997	0.294202	0.319	0.126	1
Phf14	0.000506198	0.361672	0.4	0.26	1
Lrch1	0.000508727	0.266402	0.267	0.087	1
Agbl4	0.000510019	0.290381	0.274	0.102	1
Kif24	0.000512077	0.191329	0.17	0.031	1
Hdgf	0.000512513	0.44372	0.393	0.236	1
Slc26a7	0.000512769	0.233797	0.215	0.055	1
Ptchd3	0.000513587	0.246659	0.2	0.055	1
Hnrnpu	0.000517661	0.429592	0.481	0.339	1
Rbm38	0.000519698	0.383419	0.585	0.402	1
Gm48594	0.000522725	0.388916	0.304	0.118	1
Gm37063	0.000524432	0.405333	0.481	0.307	1
Gm37643	0.000527208	0.319373	0.304	0.126	1
Mmd2	0.000534637	0.281443	0.23	0.079	1
Twsg1	0.000534883	0.274439	0.193	0.047	1
Rho	0.000535908	0.198392	0.185	0.039	1
Dsg2	0.000538844	0.227371	0.215	0.055	1
Fdxr	0.00054016	0.279326	0.163	0.031	1
Gstm1	0.000540454	-0.285168	0.156	0.362	1
Olfr1225	0.000542784	0.216203	0.17	0.031	1
Slc25a13	0.000548092	0.229484	0.207	0.055	1
Rnf130	0.000550083	0.259792	0.304	0.126	1
Mecom	0.000550924	0.291157	0.304	0.118	1
X4930570E03Rik	0.000551469	0.303191	0.237	0.071	1
Tmem268	0.000552479	0.238097	0.185	0.039	1
Zbtb49	0.000553416	0.351043	0.437	0.22	1
Sumf2	0.000559408	0.339551	0.267	0.102	1
Gm42868	0.00056474	0.246659	0.207	0.055	1
Adpgk	0.000568194	0.225286	0.237	0.071	1
Emsy	0.000572398	0.314502	0.326	0.134	1
Gm33167	0.000573675	0.36253	0.341	0.15	1
Trim24	0.000574348	0.343752	0.326	0.157	1
Nln	0.000578742	-0.265009	0.874	0.795	1
Gm44682	0.000579336	0.187993	0.111	0.008	1
Nxpe4	0.000579907	0.256781	0.244	0.079	1
Lmbrd1	0.000583197	0.403929	0.333	0.181	1
Ptx3	0.000585304	0.176766	0.133	0.016	1
Oaz3	0.000587202	-0.435402	0.615	0.748	1
Chd9	0.000592712	0.367549	0.481	0.323	1
Katnal1	0.000594428	0.354713	0.452	0.276	1
Slc39a2	0.000599736	0.405115	0.533	0.323	1
B230303O12Rik	0.000607817	0.268354	0.178	0.039	1
Rtn3	0.000610116	-0.296239	0.2	0.417	1
Cald1	0.000615416	0.231806	0.319	0.126	1
Fmn1	0.000617385	0.158225	0.252	0.102	1
Vps35l	0.000617882	0.345169	0.393	0.189	1
Kmo	0.000632302	0.231626	0.193	0.047	1
Zbtb38	0.000632302	0.231626	0.193	0.047	1
Chst5	0.000640793	0.34222	0.415	0.26	1
Zbtb21	0.000641283	0.296533	0.311	0.134	1
Cers2	0.000642809	0.259034	0.222	0.071	1
Gm13539	0.000644581	0.20649	0.111	0.008	1
Rspo3	0.000647235	0.248904	0.185	0.047	1
Stx1b	0.000651254	-0.382045	0.363	0.575	1
Olfr199	0.000661481	0.329232	0.385	0.197	1
Ncam2	0.000663384	0.326907	0.385	0.205	1
Las1l	0.000667774	0.288839	0.304	0.134	1
Ubqln1	0.000670122	-0.051605	0.133	0.228	1
Tll1	0.00067724	0.273269	0.23	0.079	1
Tbc1d10b	0.000677779	0.218296	0.163	0.031	1
Sf3a1	0.000678009	0.263632	0.2	0.055	1
Il13	0.00067894	0.159797	0.111	0.008	1
Gm50010	0.00067894	0.159797	0.111	0.008	1
Gm38157	0.00067894	0.159797	0.111	0.008	1
Nubp1	0.000679227	0.169257	0.111	0.008	1
Atp13a4	0.000683933	0.279078	0.244	0.079	1
Msi2	0.000685033	0.358036	0.304	0.173	1
Col25a1	0.000686718	0.27095	0.244	0.087	1
Ndufa4	0.000686866	-0.234352	0.096	0.276	1
AI427809	0.000689317	0.244444	0.207	0.063	1
Gm16867	0.000689589	0.202384	0.148	0.024	1
Zeb2	0.000690125	0.391395	0.496	0.299	1
Tmem259	0.000695993	0.242018	0.274	0.094	1
Zfp101	0.000699433	0.343585	0.474	0.252	1
Ano1	0.000702014	0.294873	0.333	0.157	1
Gm26873	0.000704928	0.150274	0.111	0.008	1
Gm26703	0.000704928	0.150274	0.111	0.008	1
Ezh2	0.000704928	0.150274	0.111	0.008	1
Rsph3b	0.000704928	0.150274	0.111	0.008	1
Zfp444	0.000706465	0.238229	0.148	0.024	1
Olfr829	0.000716192	0.231626	0.185	0.047	1
Lama2	0.000719152	0.347606	0.489	0.299	1
Mtus2	0.000721781	0.254556	0.237	0.071	1
Nme5	0.0007231	0.140688	0.111	0.008	1
Cd37	0.000725091	0.294485	0.207	0.055	1
Rps3a1	0.00072548	-0.11601	0.319	0.504	1
Agpat5	0.000730159	0.317508	0.385	0.205	1
Lrat	0.000738859	0.200374	0.163	0.031	1
Hspg2	0.000738859	0.200374	0.163	0.031	1
Miga2	0.000738859	0.200374	0.163	0.031	1
Asic1	0.00073936	0.240291	0.178	0.047	1
Ppfibp2	0.000751168	0.286549	0.304	0.134	1
Hoxb3	0.000752266	0.209363	0.163	0.031	1
Clec2h	0.000752266	0.209363	0.163	0.031	1
Xkr4	0.000764281	0.162096	0.156	0.031	1
Ccdc82	0.000765843	0.266402	0.259	0.102	1
Gm45909	0.000768624	0.257466	0.185	0.047	1
Mlc1	0.00076953	-0.238156	0.067	0.228	1
Gm45427	0.000769963	0.268661	0.237	0.094	1
Cnnm4	0.000769963	0.268661	0.237	0.094	1
Atp6v1b1	0.000770763	0.187504	0.178	0.039	1
Proser1	0.000774495	0.277822	0.289	0.118	1
Tns2	0.000777167	0.246288	0.252	0.087	1
Wdfy1	0.000780322	0.314993	0.348	0.15	1
Ube2o	0.000781402	-0.170008	0.015	0.126	1
Stim1	0.000781497	0.256134	0.281	0.102	1
Trmt1l	0.000781525	0.29588	0.259	0.11	1
Vcam1	0.000782274	0.248904	0.185	0.047	1
B3glct	0.000785133	0.419473	0.4	0.244	1
C430039J01Rik	0.000786935	0.227371	0.215	0.063	1
Rcbtb1	0.000797281	0.242259	0.23	0.071	1
Slco1a1	0.000797743	0.321745	0.252	0.087	1
C130021I20Rik	0.000799321	0.282432	0.259	0.102	1
Trpv4	0.000801484	0.205315	0.193	0.047	1
Enpp6	0.000801484	0.205315	0.193	0.047	1
Ids	0.000804453	-0.311674	0.23	0.449	1
Nup62cl	0.000806645	0.174903	0.148	0.024	1
Eif4a2	0.000814404	-0.182547	0.326	0.543	1
Ccnt1	0.000815615	0.347179	0.37	0.228	1
Srp72	0.000815895	0.44409	0.689	0.583	1
Sft2d2	0.000818798	0.254556	0.244	0.079	1
Olfr849	0.000822104	0.26735	0.215	0.071	1
Cps1	0.000823316	0.191329	0.163	0.031	1
Nhlrc3	0.000823316	0.191329	0.163	0.031	1
Rnf111	0.000824341	0.235933	0.215	0.063	1
Asxl3	0.000827393	0.248465	0.222	0.063	1
Slc9a1	0.00083621	0.198392	0.178	0.039	1
Kcns3	0.00083621	0.198392	0.178	0.039	1
Olfm1	0.000836577	-0.385113	0.23	0.425	1
Nedd8	0.000837656	-0.221987	0.067	0.22	1
Tnrc6a	0.000841188	0.283379	0.281	0.102	1
Nupl2	0.000845076	0.321745	0.222	0.102	1
Gm38477	0.00085353	0.165626	0.148	0.024	1
Srek1ip1	0.000855224	0.229728	0.281	0.102	1
Olfr71	0.00085562	0.373655	0.452	0.26	1
Oit3	0.000857444	0.301281	0.274	0.102	1
Gm20641	0.000860159	0.204423	0.126	0.016	1
Tbc1d13	0.000875231	0.273269	0.215	0.079	1
Grb14	0.000883768	0.403722	0.385	0.22	1
Prdm11	0.000887423	0.322245	0.393	0.205	1
Zfp955a	0.000889299	0.283379	0.289	0.118	1
Slc29a1	0.000889774	0.379792	0.378	0.213	1
Casc1	0.000890462	0.392495	0.607	0.48	1
Ano5	0.000895258	0.262776	0.23	0.087	1
Gm26569	0.000897855	0.23169	0.237	0.079	1
Grip1	0.000902092	0.285684	0.281	0.118	1
Olfr808	0.000906795	0.182227	0.163	0.031	1
Plekhf1	0.000906795	0.182227	0.163	0.031	1
Rhot2	0.00091126	0.231626	0.185	0.047	1
Exoc6b	0.000913956	0.387448	0.644	0.457	1
Phka2	0.000915458	0.186044	0.126	0.016	1
Gm43429	0.000921492	0.343752	0.319	0.157	1
Cobll1	0.000925439	0.0712248	0.133	0.055	1
Rasgrp2	0.000926246	0.253975	0.281	0.102	1
Gm47882	0.000932659	0.229484	0.193	0.047	1
Zfp934	0.000937306	0.300031	0.296	0.165	1
Gm30551	0.000938052	0.195263	0.126	0.016	1
Slc35b4	0.000940176	0.266786	0.333	0.15	1
Slc39a14	0.000944097	0.237973	0.244	0.087	1
Gbp5	0.000945983	0.173256	0.267	0.11	1
Stmn1	0.000953999	-0.294582	0.2	0.409	1
Atp5b	0.00096829	-0.294582	0.133	0.315	1
Gm39214	0.000969865	-0.472795	0.363	0.543	1
Pcdhb19	0.00097083	0.173067	0.163	0.031	1
Ncapd3	0.000972862	0.227556	0.244	0.079	1
Cfap61	0.000974103	0.291157	0.267	0.126	1
Rnf14	0.00097496	0.413879	0.444	0.299	1
Cog1	0.000977931	0.204423	0.126	0.016	1
Bcl2l12	0.000978687	0.251179	0.163	0.039	1
Bmp3	0.000982595	0.212102	0.193	0.047	1
Baiap3	0.000984411	0.132711	0.141	0.031	1
Zfp711	0.00099138	0.298337	0.363	0.165	1
Card19	0.00099516	0.262776	0.237	0.079	1
Gm42492	0.000996766	0.211429	0.141	0.024	1
Asb12	0.000997645	0.176766	0.126	0.016	1
Erf	0.00101032	0.186044	0.126	0.016	1
Tfpi	0.00101032	0.186044	0.126	0.016	1
Rac1	0.00101311	-0.205782	0.096	0.26	1
Gm20407	0.00101506	0.402616	0.615	0.543	1
Htra3	0.00101737	0.254556	0.237	0.087	1
Zfp775	0.00101977	-0.238156	0.081	0.228	1
Gm33366	0.0010283	0.229609	0.244	0.079	1
Kalrn	0.00102865	0.381354	0.481	0.315	1
Olfr20	0.00103128	0.25236	0.252	0.094	1
Rbm3	0.00103354	0.244139	0.244	0.079	1
X1810006J02Rik	0.00103943	0.254556	0.237	0.079	1
Plcd4	0.00103967	0.149561	0.17	0.047	1
Otc	0.0010399	0.287378	0.333	0.15	1
Abca12	0.00105241	0.24179	0.311	0.134	1
Ric1	0.00105261	0.213333	0.252	0.087	1
Lct	0.00105296	0.227371	0.207	0.063	1
Arf1	0.0010549	-0.396969	0.119	0.283	1
Gm48621	0.00105573	0.222909	0.185	0.047	1
Sh2d1a	0.00105799	0.377533	0.519	0.37	1
Calhm4	0.00106189	0.212102	0.2	0.055	1
Cabp4	0.00106189	0.212102	0.2	0.055	1
Csf1	0.00107128	-0.322142	0.156	0.323	1
Gm48131	0.00107526	0.167428	0.126	0.016	1
Gm24524	0.00107526	0.167428	0.126	0.016	1
Gm38407	0.00107526	0.167428	0.126	0.016	1
Zkscan17	0.00107782	0.193282	0.141	0.024	1
Olfr1233	0.00109174	0.286549	0.281	0.134	1
Csgalnact2	0.00109215	0.271119	0.304	0.142	1
Lama5	0.00109358	0.207325	0.17	0.039	1
Zc2hc1b	0.00109358	0.207325	0.17	0.039	1
Cd59a	0.00109466	-0.317865	0.215	0.409	1
Cd300lb	0.00110689	0.300723	0.244	0.087	1
Gm43350	0.00110807	0.197271	0.104	0.008	1
Gm49712	0.00110906	0.199566	0.289	0.118	1
A530030E21Rik	0.00111523	0.276744	0.244	0.087	1
Pcdh11x	0.00111847	0.416237	0.652	0.504	1
Vmn1r193	0.00112239	0.233797	0.215	0.071	1
Fam92a	0.00112784	0.305947	0.4	0.205	1
Alms1	0.00112843	0.390841	0.385	0.213	1
Cep170	0.00112968	0.36972	0.43	0.236	1
X1700065L07Rik	0.00113344	0.167428	0.126	0.016	1
E2f5	0.00113344	0.167428	0.126	0.016	1
A330009N23Rik	0.0011472	0.15803	0.126	0.016	1
Gm32243	0.00114864	0.265048	0.222	0.071	1
Trim32	0.00115051	-0.177398	0.03	0.15	1
Chn1	0.00115116	-0.315046	0.215	0.425	1
Gm12569	0.00116654	0.209363	0.156	0.031	1
Dgcr8	0.00116874	0.319817	0.333	0.181	1
X1110008P14Rik	0.00117343	0.348344	0.363	0.268	1
Atp5c1	0.00117554	-0.14157	0.111	0.26	1
Hmgcll1	0.00117667	0.286549	0.289	0.142	1
Sox2ot	0.00117789	0.270129	0.289	0.165	1
Ddo	0.00117933	0.254556	0.23	0.087	1
Iqca	0.00118222	0.386085	0.593	0.409	1
Itfg1	0.00118885	0.317688	0.385	0.189	1
X9130221F21Rik	0.00119954	0.148569	0.126	0.016	1
Foxd2os	0.00119954	0.148569	0.126	0.016	1
Gbf1	0.0012077	0.324692	0.415	0.252	1
Sting1	0.00121218	0.341553	0.304	0.15	1
Atxn7l3b	0.00121448	-0.274832	0.096	0.268	1
Usp4	0.00121608	0.350442	0.326	0.165	1
Casz1	0.00122625	0.220819	0.193	0.055	1
Bpifa3	0.00122737	0.159797	0.104	0.008	1
Eya1	0.00123096	0.279845	0.333	0.15	1
Cdc37l1	0.00123116	0.31104	0.407	0.236	1
Lamc2	0.00123134	0.203332	0.2	0.055	1
Gm49340	0.00123816	0.266402	0.259	0.102	1
Adgrv1	0.00124124	0.324808	0.415	0.291	1
Gm21269	0.00124159	0.284781	0.237	0.079	1
Rtl8a	0.00124214	-0.25394	0.119	0.299	1
Gm44546	0.00124767	0.250671	0.215	0.071	1
Slc30a8	0.00125826	0.233797	0.104	0.008	1
Tmem229a	0.00125892	0.198392	0.17	0.039	1
C9orf72	0.00126778	0.25832	0.259	0.102	1
Gm36933	0.00127309	0.149561	0.156	0.039	1
Mxd3	0.00127841	0.191329	0.156	0.031	1
Chmp4b	0.00128153	-0.188932	0.089	0.244	1
Grm5	0.00128397	0.336078	0.6	0.402	1
Galnt7	0.00128578	0.274439	0.319	0.134	1
Gm26594	0.00128591	0.207325	0.17	0.039	1
Gm10369	0.00128859	0.150274	0.104	0.008	1
Ttll3	0.00128859	0.150274	0.104	0.008	1
Gm45322	0.00128859	0.150274	0.104	0.008	1
Fbxl12	0.0012901	0.267698	0.289	0.118	1
Myadm	0.00129083	0.216724	0.222	0.071	1
Magix	0.00129296	-0.386396	0.378	0.496	1
Nnat	0.00130529	-0.313097	0.163	0.323	1
Gm40518	0.00131976	0.359328	0.489	0.315	1
Stard13	0.00132562	0.174903	0.141	0.024	1
Gm43428	0.00132562	0.174903	0.141	0.024	1
Upk2	0.00133213	0.150274	0.104	0.008	1
Iqsec2	0.00133463	0.227371	0.207	0.063	1
Hoxb8	0.00134215	0.140688	0.104	0.008	1
Gm48027	0.00134215	0.140688	0.104	0.008	1
Gpatch3	0.00134215	0.140688	0.104	0.008	1
Zcchc2	0.00134215	0.140688	0.104	0.008	1
Mkrn3	0.00134215	0.140688	0.104	0.008	1
Ap4m1	0.00134215	0.140688	0.104	0.008	1
Gm22204	0.00134215	0.140688	0.104	0.008	1
X2900079G21Rik	0.00134215	0.140688	0.104	0.008	1
Vps36	0.00134215	0.140688	0.104	0.008	1
Lrp8os2	0.00134215	0.140688	0.104	0.008	1
Gm45524	0.00134215	0.140688	0.104	0.008	1
Pde7a	0.00134684	0.326907	0.333	0.157	1
Pik3c2a	0.0013522	0.253975	0.274	0.118	1
Lpar3	0.00135337	0.196437	0.185	0.047	1
Cyp1b1	0.00135523	0.205315	0.185	0.047	1
Olfr1256	0.00135801	0.225286	0.215	0.063	1
Ifi213	0.00135885	0.316445	0.37	0.299	1
Clk2	0.00136049	0.109808	0.156	0.055	1
X1110051M20Rik	0.00136585	0.264171	0.237	0.11	1
Gm37006	0.00136973	0.262776	0.222	0.087	1
Csn1s2b	0.00137314	0.313232	0.4	0.228	1
Adgrl2	0.00137535	0.258427	0.341	0.15	1
Gm43769	0.00137596	0.37728	0.556	0.37	1
Nt5el	0.00137938	0.131038	0.104	0.008	1
Slc22a15	0.00138372	0.216724	0.215	0.063	1
Scube3	0.00138991	0.30741	0.333	0.165	1
Ndufb4	0.00139266	0.390601	0.615	0.496	1
Piga	0.00139588	0.214139	0.178	0.047	1
Ppox	0.00139606	0.287378	0.289	0.15	1
Arf3	0.00139908	-0.336058	0.289	0.504	1
Gm28055	0.00139947	0.202384	0.133	0.024	1
Olfr293	0.00140166	0.267698	0.274	0.102	1
Gm28640	0.00140886	0.194508	0.2	0.055	1
Olfr231	0.00140886	0.194508	0.2	0.055	1
Fam163b	0.00141337	0.288018	0.259	0.102	1
Cep63	0.00141913	0.223228	0.23	0.079	1
Frmd4b	0.00142208	0.388772	0.541	0.378	1
Sp1	0.00143063	0.250192	0.222	0.102	1
Prkcb	0.0014331	-0.236833	0.222	0.425	1
Muc20	0.00143337	0.182227	0.156	0.031	1
Olfr1406	0.00143337	0.182227	0.156	0.031	1
Gm49069	0.00143337	0.182227	0.156	0.031	1
Ccr9	0.00144049	0.245606	0.326	0.142	1
Tmed5	0.00144383	0.165626	0.141	0.024	1
Slc35g1	0.00144383	0.165626	0.141	0.024	1
Hnrnpc	0.00144521	-0.134227	0.096	0.228	1
Rspry1	0.00144626	0.433704	0.659	0.496	1
Prrg1	0.00147051	0.310418	0.356	0.173	1
X4930481B07Rik	0.00148197	0.264171	0.267	0.102	1
Cck	0.00149589	-0.257008	0.104	0.276	1
Gm30075	0.00149817	0.285684	0.259	0.102	1
Olfr1442	0.00149977	0.310089	0.333	0.165	1
Vmn1r192	0.00150281	0.294202	0.296	0.126	1
Lmo4	0.00150762	-0.253621	0.215	0.417	1
Vmn1r206	0.001508	-0.23343	0.089	0.252	1
Gm45187	0.00150939	0.256134	0.267	0.11	1
Exd2	0.00151609	0.203332	0.17	0.039	1
Pde12	0.00152268	0.246288	0.23	0.087	1
Olfr1205	0.00152416	0.237855	0.274	0.102	1
Gm29968	0.00153245	0.156288	0.141	0.024	1
Thra	0.00154483	-0.389921	0.333	0.535	1
Zfp169	0.00155096	0.210093	0.2	0.055	1
Lhx2	0.00155184	-0.249123	0.067	0.205	1
Adamts12	0.00155188	0.295516	0.348	0.165	1
Olfr805	0.00155287	0.316711	0.259	0.118	1
Zfp787	0.00155545	0.218758	0.207	0.063	1
Efemp1	0.00156165	0.298337	0.304	0.189	1
Syt6	0.00158674	0.173067	0.156	0.031	1
Gata5	0.00159661	0.233797	0.163	0.039	1
Slc2a2	0.00159879	0.42513	0.607	0.433	1
X3830408C21Rik	0.00160477	0.180358	0.17	0.039	1
Pou2f1	0.00160568	0.261105	0.341	0.228	1
Tbx2	0.00160574	0.253486	0.148	0.031	1
Ythdc1	0.00160676	0.317126	0.304	0.15	1
Olfr597	0.00160677	0.315225	0.311	0.205	1
Dars	0.00161293	0.272164	0.267	0.11	1
Nxf1	0.00161778	0.187504	0.17	0.039	1
Chrna4	0.00161995	0.335677	0.393	0.252	1
Ccr2	0.00162315	0.160367	0.163	0.039	1
Csnk1g3	0.00163655	0.200374	0.148	0.031	1
Ffar4	0.0016398	0.176766	0.119	0.016	1
Lyplal1	0.00166391	0.259792	0.267	0.118	1
Gm10069	0.00167306	0.107265	0.111	0.024	1
Hpn	0.00167306	0.107265	0.111	0.024	1
Wars2	0.00167668	-0.342136	0.304	0.449	1
Isy1	0.00169031	0.293503	0.237	0.11	1
Stpg1	0.00169209	0.206946	0.244	0.087	1
Zfy1	0.00169449	0.167708	0.178	0.047	1
Rala	0.00170298	-0.139846	0.015	0.118	1
Pdxk	0.00170546	0.483775	0.252	0.142	1
Olfr1259	0.00171518	0.324607	0.378	0.205	1
Anks1	0.00171783	0.244139	0.252	0.094	1
Dynll2	0.00171805	-0.2817	0.304	0.52	1
Glmp	0.00173065	0.244444	0.2	0.063	1
Fasn	0.00173474	0.350193	0.452	0.26	1
Plcb3	0.00173753	0.214139	0.178	0.047	1
Lmf1	0.00174054	0.203332	0.193	0.055	1
Plcxd3	0.00174054	0.203332	0.193	0.055	1
Dnajc1	0.00174054	0.203332	0.193	0.055	1
Zfp961	0.00174058	0.27095	0.222	0.087	1
Dgki	0.00174851	0.238097	0.185	0.055	1
Laptm4a	0.00175872	-0.264288	0.111	0.283	1
Nlrc5	0.00177298	0.259034	0.215	0.071	1
X4921531C22Rik	0.00177519	0.301081	0.363	0.189	1
H3f3a	0.00177747	-0.241936	0.141	0.323	1
Arhgef11	0.00179264	0.280795	0.326	0.142	1
Cuedc2	0.00179756	0.271119	0.304	0.134	1
Olfr1220	0.00181097	0.221197	0.237	0.087	1
Adck5	0.00181695	0.140401	0.163	0.047	1
Lrrc36	0.00181885	0.198392	0.163	0.039	1
Gm37964	0.00182396	0.0881197	0.281	0.346	1
Abcb7	0.00183603	0.22576	0.23	0.134	1
Cpsf6	0.00185456	0.273326	0.267	0.126	1
Gm15816	0.00186512	0.15925	0.215	0.079	1
Ppdpf	0.00187167	0.293503	0.23	0.118	1
Dhtkd1	0.00189297	0.212736	0.222	0.071	1
Vmn1r61	0.00189436	0.137429	0.111	0.016	1
Sag	0.00190982	0.271119	0.289	0.134	1
Prss23os	0.00191039	0.11832	0.104	0.016	1
Sowaha	0.00191045	-0.20517	0.052	0.181	1
Pced1a	0.00191078	0.244139	0.244	0.087	1
Zfp91	0.00191532	0.286796	0.378	0.189	1
Alg2	0.00191818	-0.286911	0.222	0.425	1
Gm48759	0.00192287	0.269917	0.259	0.11	1
Kmt2c	0.00192381	0.336622	0.652	0.441	1
Calcrl	0.00192786	0.174903	0.222	0.079	1
Gm807	0.00192895	0.216203	0.148	0.039	1
Ppp2r3d	0.00192986	0.237973	0.23	0.087	1
Slc6a13	0.00193723	0.313968	0.23	0.094	1
Gm10419	0.00194598	0.235872	0.244	0.094	1
Ephb3	0.00195275	0.15803	0.119	0.016	1
Gm14617	0.00195275	0.15803	0.119	0.016	1
Cd55	0.00195275	0.15803	0.119	0.016	1
Neurl4	0.0019548	0.349401	0.437	0.307	1
Cep104	0.00196034	0.281103	0.289	0.126	1
E330013P04Rik	0.00198676	0.250192	0.252	0.094	1
Synj2	0.00199695	0.205315	0.178	0.047	1
Eml6	0.00200195	-0.24094	0.244	0.449	1
Fhl4	0.00200506	0.309746	0.304	0.142	1
Olfr560	0.00201029	0.218296	0.141	0.031	1
Pde4b	0.00201072	0.265506	0.274	0.134	1
Ryr2	0.00204216	0.340274	0.548	0.354	1
Sbf2	0.00204256	0.283838	0.348	0.189	1
Gm28723	0.0020604	0.206154	0.23	0.079	1
Apbb1	0.00206409	0.283379	0.259	0.118	1
Sae1	0.00206886	0.268013	0.319	0.173	1
Ano6	0.00206986	0.288939	0.37	0.189	1
Acer2	0.00207142	0.190728	0.207	0.063	1
Pik3cg	0.00208587	0.227556	0.237	0.094	1
Tex15	0.00208755	0.132778	0.193	0.071	1
Gm5533	0.00209309	0.148569	0.119	0.016	1
Gyg	0.00209309	0.148569	0.119	0.016	1
Mmrn1	0.00209309	0.148569	0.119	0.016	1
Sh3bp2	0.00209309	0.148569	0.119	0.016	1
Dbnl	0.00209309	0.148569	0.119	0.016	1
Gm26901	0.00209309	0.148569	0.119	0.016	1
Nectin4	0.00210162	0.174903	0.133	0.024	1
Olfr1276	0.00211104	0.189403	0.163	0.039	1
Gm36283	0.00211104	0.189403	0.163	0.039	1
Vmn1r6	0.00212154	0.242018	0.252	0.094	1
Ccdc186	0.00212401	0.301081	0.341	0.197	1
Gm42888	0.00212535	0.244444	0.193	0.055	1
Mdga1	0.00213192	0.235933	0.193	0.055	1
C130073E24Rik	0.00214007	0.298337	0.326	0.197	1
Krit1	0.00214394	0.326907	0.444	0.252	1
Gm10463	0.00214858	0.282052	0.304	0.134	1
Nfx1	0.00214892	0.383419	0.533	0.37	1
Cdk19	0.00215528	0.303749	0.363	0.213	1
Tmem134	0.00215883	0.198392	0.163	0.039	1
C330018D20Rik	0.00216853	0.359922	0.385	0.205	1
Rabgap1	0.00217936	0.256134	0.244	0.087	1
X1700029J03Rik	0.0021816	0.182227	0.148	0.031	1
Rgcc	0.00219058	-0.438628	0.533	0.701	1
Gm44291	0.00219496	0.139047	0.119	0.016	1
Itga3	0.00219496	0.139047	0.119	0.016	1
Gm43197	0.00219496	0.139047	0.119	0.016	1
Rab12	0.00220164	0.122436	0.193	0.079	1
Gm38330	0.00220506	0.163848	0.133	0.024	1
Gt.ROSA.26Sor	0.00221646	-0.227406	0.081	0.236	1
Kcp	0.00223396	0.205315	0.17	0.047	1
Mpl	0.00224519	0.261203	0.281	0.15	1
Luc7l	0.00225277	0.324468	0.289	0.15	1
Slc38a9	0.00227054	0.340203	0.415	0.252	1
Frat2	0.00227578	0.199446	0.207	0.063	1
Cped1	0.00227601	0.194508	0.193	0.055	1
Nrf1	0.0022864	0.22553	0.244	0.087	1
Gm42920	0.0022864	0.210781	0.244	0.087	1
Vmn1r198	0.00229079	0.256134	0.222	0.11	1
Lipe	0.00231527	0.200374	0.148	0.031	1
B3gnt5	0.00231675	0.248904	0.156	0.047	1
Mak	0.00233193	0.165626	0.133	0.024	1
Wdr5b	0.00233428	0.174903	0.133	0.024	1
A430110C17Rik	0.00233428	0.174903	0.133	0.024	1
Mid1	0.00233743	0.18563	0.193	0.055	1
Mettl22	0.00235011	0.233797	0.252	0.102	1
Galnt5	0.00238743	-0.348722	0.319	0.504	1
Ndufaf2	0.00239141	0.218758	0.185	0.063	1
Gm45289	0.00241576	0.180358	0.163	0.039	1
Zfp141	0.00241576	0.180358	0.163	0.039	1
Lmbrd2	0.00242263	0.31424	0.259	0.118	1
Adgrb3	0.00242706	0.294589	0.4	0.22	1
Slc6a15	0.00243426	0.281103	0.274	0.118	1
Olfr78	0.00244229	0.237973	0.215	0.087	1
Kat6b	0.0024595	0.320212	0.407	0.228	1
X1700054K02Rik	0.00246299	0.173067	0.148	0.031	1
Ywhab	0.00247486	-0.334569	0.304	0.512	1
Vrk3	0.00247863	0.250671	0.2	0.063	1
Kctd1	0.00248061	0.329145	0.37	0.244	1
Rcan3	0.00249802	0.198392	0.156	0.039	1
Fut1	0.00249998	0.174903	0.133	0.024	1
Olfr139	0.00249998	0.174903	0.133	0.024	1
Gm28229	0.00251965	0.324516	0.319	0.15	1
Gm17435	0.00253087	0.143599	0.141	0.031	1
Wdr78	0.00253921	0.192605	0.193	0.055	1
Hunk	0.00254177	0.199566	0.281	0.118	1
Prmt6	0.00254427	0.229728	0.274	0.11	1
X1810037I17Rik	0.00254629	-0.167748	0.037	0.157	1
Tpt1	0.00255057	-0.1242	0.563	0.748	1
Fam209	0.00255347	0.156288	0.133	0.024	1
Dnah5	0.00256096	0.218758	0.178	0.063	1
Kctd3	0.00256174	0.316923	0.274	0.126	1
Wdr20	0.00256247	0.256781	0.207	0.071	1
Rif1	0.00258343	0.251844	0.237	0.126	1
B3galt1	0.00258571	0.245938	0.259	0.11	1
Gm43894	0.00259151	0.225027	0.156	0.039	1
Gm11290	0.00259601	0.238097	0.17	0.055	1
Cblb	0.00259702	0.298892	0.281	0.118	1
Rasa1	0.00260216	0.436437	0.481	0.299	1
Creb5	0.00261224	0.333696	0.378	0.22	1
Polr1a	0.0026246	0.22576	0.259	0.134	1
Ttc37	0.00262668	0.342761	0.481	0.315	1
Slc17a3	0.0026291	0.276744	0.23	0.094	1
Tnip3	0.00263249	0.235872	0.23	0.094	1
Slc38a6	0.00263305	0.333826	0.363	0.197	1
Aloxe3	0.00267002	0.22553	0.23	0.079	1
Rps27a	0.00268215	-0.266184	0.459	0.669	1
Ror1	0.00268683	0.333696	0.378	0.205	1
Zic1	0.00270108	0.206154	0.222	0.079	1
Cenpf	0.00270966	0.257644	0.281	0.126	1
Hmgxb3	0.00271075	0.214716	0.215	0.079	1
A130012E19Rik	0.00271591	0.361586	0.726	0.654	1
Commd8	0.00271757	-0.243017	0.089	0.244	1
Kars	0.00271952	0.146889	0.133	0.024	1
Slc9a5	0.00271952	0.146889	0.133	0.024	1
Tbc1d24	0.00272407	0.195662	0.215	0.071	1
Vmn2r107	0.00272513	0.171256	0.163	0.039	1
X9130016M20Rik	0.00272513	0.171256	0.163	0.039	1
D630014O11Rik	0.00272513	0.171256	0.163	0.039	1
Gm9936	0.00275106	0.184122	0.126	0.024	1
Vsnl1	0.00275882	-0.239139	0.074	0.197	1
Lin28b	0.00278129	0.218758	0.193	0.063	1
Gm32828	0.00278838	0.210781	0.244	0.094	1
Flg	0.00278976	0.285993	0.326	0.181	1
Zfp644	0.00279214	0.245293	0.319	0.142	1
Ezh1	0.00279753	0.178515	0.163	0.039	1
Gp6	0.00280518	0.260534	0.23	0.087	1
Aqp11	0.0028056	0.245987	0.393	0.276	1
Jmjd4	0.00281223	0.194508	0.185	0.055	1
Wipf1	0.00281223	0.194508	0.185	0.055	1
Casp12	0.00281532	0.216724	0.207	0.071	1
Deptor	0.00284407	0.263341	0.281	0.142	1
Rplp1	0.00286187	-0.313146	0.6	0.787	1
Adarb2	0.00287847	0.318345	0.407	0.276	1
Sdk2	0.00288461	0.240102	0.207	0.071	1
Scg3	0.00289109	-0.22306	0.081	0.228	1
Olfr1326.ps1	0.00289689	0.207325	0.148	0.031	1
Hlcs	0.00291286	0.158663	0.17	0.047	1
Spred1	0.00291375	-0.212003	0.059	0.197	1
Lztfl1	0.00292469	0.293298	0.333	0.181	1
Fndc3c1	0.00293709	0.29374	0.385	0.26	1
A1cf	0.00293985	0.350611	0.363	0.252	1
X4930470H14Rik	0.00296179	0.255171	0.178	0.055	1
Prkce	0.00300848	-0.240134	0.2	0.386	1
Dnah8	0.00301699	0.29994	0.385	0.244	1
Lrp2	0.00303111	0.191392	0.289	0.126	1
Fbxl2	0.00303313	0.369388	0.756	0.724	1
Elp2	0.0030378	0.229945	0.304	0.181	1
Frs2	0.00304135	0.363127	0.459	0.323	1
Psat1	0.00304198	-0.157078	0.037	0.15	1
Gm20939	0.00304996	0.218296	0.141	0.031	1
Fads1	0.0030534	-0.240134	0.126	0.276	1
Ckb	0.00308541	-0.156437	0.163	0.315	1
Vmn2r4	0.00310655	0.214139	0.163	0.047	1
Mei4	0.00310745	0.272164	0.23	0.102	1
Arhgef6	0.00311557	0.270323	0.37	0.213	1
X4930555F03Rik	0.00311573	0.237855	0.267	0.11	1
Csn2	0.00312258	0.265506	0.281	0.126	1
Il1rapl1	0.00314856	0.204224	0.215	0.071	1
Abhd18	0.00314884	0.214716	0.207	0.079	1
Fabp4	0.00317271	0.182227	0.141	0.031	1
Vps54	0.00317972	0.187504	0.17	0.047	1
Slc6a20b	0.00317992	0.205315	0.17	0.047	1
Arhgap32	0.00318448	0.264658	0.304	0.134	1
Slc13a1	0.00321199	0.33552	0.43	0.252	1
Emc7	0.00321468	-0.137713	0.052	0.165	1
Mis18bp1	0.00321514	0.188876	0.2	0.063	1
Hand2	0.00322989	0.0976146	0.104	0.024	1
Olfr228	0.00322989	0.0976146	0.104	0.024	1
Glt28d2	0.00324493	0.233797	0.244	0.094	1
Sectm1b	0.00325099	0.231958	0.348	0.228	1
Olfr1307	0.00325225	0.0982822	0.215	0.102	1
Cdh23	0.00325376	0.272369	0.363	0.181	1
Gm37613	0.00325584	0.167428	0.111	0.016	1
Myo16	0.00325584	0.167428	0.111	0.016	1
Col6a4	0.0032614	0.196437	0.17	0.047	1
Btla	0.0032698	0.212102	0.178	0.055	1
Ttc5	0.00327523	0.231958	0.304	0.22	1
Tex21	0.00330497	0.191329	0.141	0.031	1
Gm43200	0.00330719	0.287568	0.378	0.22	1
Meox2	0.0033072	0.24179	0.281	0.118	1
Morf4l1	0.00331148	-0.324668	0.23	0.409	1
B020018J22Rik	0.00331216	0.212736	0.222	0.087	1
Gm36618	0.00331347	0.0817941	0.126	0.047	1
Mtdh	0.0033324	0.267134	0.363	0.189	1
Foxk2	0.00335557	0.183782	0.2	0.063	1
Sh3glb1	0.00336349	-0.176187	0.052	0.181	1
Gm12786	0.00336433	0.237855	0.267	0.11	1
Snrnp200	0.00340035	0.210781	0.237	0.094	1
Dnajb6	0.00340661	0.298892	0.437	0.291	1
Cyren	0.00342087	0.23191	0.356	0.173	1
Dnah9	0.00342154	0.22553	0.252	0.102	1
Mtss1	0.00342253	0.253975	0.252	0.102	1
Olfr1065	0.00343122	0.303749	0.37	0.197	1
Dnmt3a	0.00344122	0.274439	0.289	0.15	1
Gm15991	0.00344233	0.253426	0.289	0.134	1
Zfp846	0.0034656	0.257929	0.393	0.276	1
Ufd1	0.00347766	0.281707	0.363	0.189	1
Septin4	0.00348087	0.193807	0.237	0.087	1
Reln	0.00348638	0.232128	0.437	0.244	1
Gm43312	0.00348807	0.180358	0.156	0.039	1
Gm49636	0.00348807	0.180358	0.156	0.039	1
Ccdc9	0.00348807	0.180358	0.156	0.039	1
Spink5	0.00348807	0.180358	0.156	0.039	1
Olfr548.ps1	0.00350253	0.148569	0.111	0.016	1
Olfr601	0.00352235	0.126374	0.119	0.024	1
Gm31518	0.00353887	0.240993	0.363	0.181	1
Gm29151	0.0035448	0.31211	0.274	0.15	1
Ptprt	0.00355748	0.199566	0.267	0.11	1
Ncald	0.00356954	0.270129	0.311	0.142	1
Rin2	0.00357659	0.22553	0.237	0.087	1
Ints6	0.00358462	0.24931	0.311	0.142	1
Lcor	0.0036014	0.285993	0.341	0.173	1
Esrp2	0.00361446	0.120456	0.148	0.047	1
Olfr1039	0.00361959	0.165626	0.126	0.024	1
X4930444F02Rik	0.00361959	0.165626	0.126	0.024	1
Czib	0.00364173	0.25832	0.237	0.094	1
Disp3	0.00364366	0.20955	0.281	0.118	1
Bmpr2	0.0036473	0.305014	0.43	0.252	1
Vmn2r8	0.00365059	0.0580898	0.222	0.118	1
Asf1a	0.0036624	0.127906	0.104	0.016	1
A830082N09Rik	0.00366258	0.23169	0.207	0.071	1
Traip	0.00367193	0.310089	0.304	0.181	1
Alkbh1	0.00368124	0.20955	0.281	0.118	1
Gm43292	0.00368409	0.240291	0.156	0.047	1
Prim2	0.00368537	0.217214	0.23	0.102	1
X4933414I15Rik	0.00368825	0.174903	0.126	0.024	1
Olfr483	0.00368825	0.174903	0.126	0.024	1
Ppp1r1b	0.00370249	0.251179	0.156	0.039	1
Olfr923	0.0037032	0.0297056	0.126	0.071	1
Gpr155	0.00370576	0.178515	0.17	0.047	1
Pts	0.00370576	0.178515	0.17	0.047	1
Vmn2r83	0.00372091	0.281103	0.281	0.134	1
Xpnpep1	0.00372751	0.190728	0.2	0.063	1
Olfr550	0.00374832	0.182227	0.141	0.031	1
X8030445P17Rik	0.00375119	0.200374	0.141	0.031	1
Copa	0.0037559	0.334684	0.496	0.346	1
Grin3a	0.0037634	0.329232	0.341	0.189	1
Hmcn1	0.00376807	0.264443	0.415	0.339	1
Gm48393	0.00377443	0.139047	0.111	0.016	1
Nphp1	0.00377443	0.139047	0.111	0.016	1
Eif2a	0.00377447	0.184888	0.274	0.118	1
Trak2	0.00382174	0.3065	0.489	0.299	1
Mapk8ip3	0.00383824	0.2683	0.363	0.181	1
Drd2	0.00384268	0.192605	0.193	0.063	1
Slco5a1	0.00387174	0.264658	0.289	0.157	1
Atp8b3	0.00387326	0.235872	0.222	0.094	1
Pqlc3	0.00388512	0.262556	0.311	0.157	1
G2e3	0.00388869	0.262556	0.319	0.165	1
Cdk6	0.00389917	0.251844	0.267	0.118	1
Piezo1	0.00390204	0.223228	0.207	0.071	1
Pkhd1	0.0039348	0.201376	0.185	0.063	1
Tln2	0.0039369	0.265506	0.422	0.236	1
Gm6569	0.00394982	-0.195772	0.052	0.165	1
Gm37529	0.00395289	0.271119	0.267	0.134	1
Galc	0.00395427	0.251356	0.281	0.142	1
Flot1	0.00395497	-0.298969	0.37	0.528	1
Znrf3	0.003956	0.201376	0.193	0.063	1
Cdh16	0.00397125	0.129461	0.111	0.016	1
Cyb5r1	0.00397125	0.129461	0.111	0.016	1
Gm19541	0.00397125	0.129461	0.111	0.016	1
X4933401D09Rik	0.00397125	0.129461	0.111	0.016	1
Gm11899	0.00397372	0.290381	0.207	0.094	1
Dera	0.00401512	0.217678	0.222	0.134	1
Clip1	0.00401886	0.233797	0.348	0.22	1
Pkmyt1	0.00402221	0.171256	0.156	0.039	1
Kpna7	0.00403137	0.200374	0.141	0.031	1
Rnf40	0.00404717	0.156288	0.126	0.024	1
Nynrin	0.00404717	0.156288	0.126	0.024	1
Vmn1r228	0.00404717	0.156288	0.126	0.024	1
Card14	0.00404717	0.156288	0.126	0.024	1
X4930560O18Rik	0.00405154	0.165626	0.126	0.024	1
X4930474H20Rik	0.00407519	-0.32612	0.281	0.425	1
F630028O10Rik	0.00407909	0.235814	0.267	0.11	1
Reep6	0.00408435	0.201376	0.185	0.055	1
Fbxl16	0.00409424	-0.312691	0.304	0.48	1
Ssh2	0.00409667	0.263632	0.17	0.047	1
Haus1	0.00410829	0.239923	0.215	0.102	1
Cpne5	0.00411112	0.217214	0.2	0.102	1
Olfr319	0.00413473	0.259091	0.289	0.126	1
Palmd	0.00413504	0.227556	0.222	0.079	1
Ubash3a	0.00414132	0.303749	0.356	0.189	1
Crem	0.00414294	0.178515	0.17	0.047	1
Zcchc18	0.00415246	-0.22482	0.163	0.339	1
Pak1ip1	0.00416704	-0.0680932	0.044	0.118	1
Srbd1	0.00417228	0.223529	0.252	0.102	1
Zan	0.00417228	0.223529	0.252	0.102	1
Sap25	0.00417377	0.163848	0.141	0.031	1
Atp1b2	0.00417383	-0.209919	0.281	0.472	1
Cdk8	0.00417805	0.197541	0.215	0.079	1
Prnp	0.00419076	-0.354917	0.296	0.48	1
Styx	0.00421523	0.305783	0.452	0.276	1
Sox6	0.00424136	0.20405	0.274	0.118	1
Cpne8	0.00424249	0.11085	0.207	0.094	1
Rad23b	0.00424871	-0.117082	0.067	0.173	1
Gm43176	0.00425206	0.16947	0.17	0.047	1
Tle3	0.00425212	0.218758	0.185	0.063	1
Zfp326	0.00425379	0.164256	0.178	0.055	1
Arhgef5	0.00426049	0.231806	0.289	0.126	1
Golph3	0.00426553	0.269191	0.348	0.197	1
Heatr5a	0.00426801	0.255277	0.37	0.244	1
Patl1	0.00427469	0.187504	0.163	0.047	1
Pip4p1	0.00428002	0.248051	0.244	0.11	1
Strbp	0.0043371	0.267698	0.259	0.118	1
Sycp2	0.00433824	0.208111	0.2	0.071	1
Fbxo32	0.00435072	0.242018	0.23	0.102	1
Gm37456	0.00435633	0.245606	0.259	0.15	1
Kazn	0.00436432	0.198582	0.244	0.094	1
Hrob	0.00437071	0.246659	0.163	0.055	1
Gm37526	0.00438015	0.167428	0.104	0.016	1
Trrap	0.00438331	0.213333	0.267	0.11	1
Gm5420	0.00440341	0.276442	0.363	0.228	1
Crkl	0.00441353	0.183466	0.23	0.087	1
X1700097M23Rik	0.00444656	-0.218528	0.096	0.228	1
Cyp4a10	0.00445431	0.212736	0.222	0.087	1
Ift81	0.00445826	0.171256	0.156	0.039	1
Sh3d19	0.00445826	0.171256	0.156	0.039	1
C430014B12Rik	0.00445856	0.146889	0.126	0.024	1
Gm11494	0.00445856	0.146889	0.126	0.024	1
Zswim5	0.00445856	0.146889	0.126	0.024	1
Btk	0.00445856	0.146889	0.126	0.024	1
Gm49602	0.00445856	0.146889	0.126	0.024	1
Prepl	0.00447399	0.310418	0.467	0.307	1
Kcnc3	0.00447579	0.18563	0.178	0.055	1
Syt12	0.00451322	0.363665	0.348	0.205	1
Rfx7	0.00451594	0.257797	0.341	0.165	1
Hsp90b1	0.00454729	0.29374	0.415	0.252	1
Pld1	0.00454828	0.213333	0.252	0.118	1
Fam221b	0.00456607	0.162096	0.156	0.039	1
Mnat1	0.00456607	0.162096	0.156	0.039	1
Tirap	0.00456607	0.162096	0.156	0.039	1
Zfyve28	0.00456677	0.206154	0.2	0.079	1
Lxn	0.00457189	0.24931	0.23	0.157	1
Sema3f	0.00457304	0.194508	0.17	0.047	1
Ccdc80	0.00457729	0.163848	0.141	0.031	1
Gm11685	0.00457729	0.163848	0.141	0.031	1
Taf3	0.00458353	0.183782	0.193	0.063	1
Ryr1	0.00460303	0.261203	0.274	0.142	1
Fbxo7	0.00460761	0.212102	0.178	0.055	1
Piwil1	0.00462216	0.242018	0.237	0.102	1
Cst13	0.00463709	0.200374	0.133	0.031	1
Htr7	0.00465358	0.194508	0.17	0.055	1
Phyhipl	0.00465429	0.226742	0.385	0.276	1
X2310022A10Rik	0.00466753	0.237855	0.259	0.11	1
Clasrp	0.00467343	0.215261	0.244	0.094	1
Gm35330	0.00467545	0.156982	0.178	0.055	1
Olfr1116	0.00467587	0.15457	0.141	0.031	1
Smyd1	0.00467587	0.15457	0.141	0.031	1
Cldn18	0.00467587	0.15457	0.141	0.031	1
Vmn1r77	0.00467989	-0.122482	0.185	0.323	1
Trpm4	0.00468463	0.18563	0.17	0.047	1
Ercc6l2	0.00471094	0.214432	0.267	0.173	1
X4930572G02Rik	0.00471401	0.205065	0.267	0.11	1
C030017D09Rik	0.00472153	0.233797	0.23	0.087	1
Hebp2	0.00476682	0.137429	0.126	0.024	1
Nkd1	0.00476682	0.137429	0.126	0.024	1
Chek2	0.00476682	0.137429	0.126	0.024	1
Slc9a2	0.00476682	0.137429	0.126	0.024	1
Dipk1a	0.00476682	0.137429	0.126	0.024	1
Mettl8	0.00479336	0.278651	0.311	0.181	1
Stxbp5l	0.00480607	0.297928	0.467	0.276	1
Sap18b	0.00483259	-0.159014	0.03	0.134	1
Stk31	0.00485628	0.355103	0.63	0.488	1
Nrxn2	0.00486149	0.180159	0.207	0.071	1
Gpr27	0.00487024	-0.108309	0.037	0.126	1
Emd	0.00487369	-0.1931	0.126	0.283	1
Sema3a	0.00488534	0.284678	0.363	0.189	1
Sfxn4	0.00489481	0.192605	0.185	0.063	1
Stk36	0.00489481	0.192605	0.185	0.063	1
Pigb	0.00490758	0.250893	0.333	0.181	1
Gm42432	0.00491727	-0.178016	0.037	0.142	1
Ube2f	0.00491784	0.233797	0.319	0.15	1
Tmem131l	0.00494158	0.237855	0.259	0.11	1
Gm37618	0.00497658	0.291717	0.348	0.252	1
Gm43185	0.00499322	0.152877	0.156	0.039	1
Plxnb1	0.00499322	0.152877	0.156	0.039	1
Shmt2	0.00499322	0.152877	0.156	0.039	1
Cdc42	0.00502532	-0.146346	0.17	0.331	1
Zfp979	0.0050305	0.180159	0.193	0.063	1
Clec12a	0.00506214	0.145233	0.141	0.031	1
Gm37420	0.00506214	0.145233	0.141	0.031	1
Gm44187	0.00506214	0.145233	0.141	0.031	1
Far2	0.00506214	0.145233	0.141	0.031	1
Gm48604	0.00506346	0.23169	0.2	0.079	1
Svep1	0.00507093	0.211429	0.259	0.126	1
Krt1	0.00510317	0.233797	0.274	0.126	1
Luc7l2	0.00510556	0.293956	0.341	0.189	1
Nrl	0.00510884	0.271272	0.326	0.173	1
Porcn	0.005111	0.129674	0.163	0.055	1
Rxfp1	0.00512076	0.197541	0.207	0.079	1
Vmn2r102	0.00512706	0.2084	0.296	0.173	1
Gm44423	0.00513012	0.11832	0.215	0.213	1
Nin	0.00514761	0.287568	0.348	0.213	1
Hipk2	0.00514998	0.221554	0.252	0.118	1
Slc10a1	0.00517028	0.241575	0.319	0.165	1
Zfp664	0.00517749	0.188876	0.207	0.071	1
Ccdc88c	0.00517863	0.113974	0.133	0.039	1
Homer3	0.00517863	0.113974	0.133	0.039	1
Idh3a	0.00518169	-0.150287	0.111	0.244	1
Gm15581	0.0051889	0.167428	0.104	0.016	1
Puf60	0.00520651	-0.0881309	0.059	0.15	1
Smarcc2	0.00521165	0.0241353	0.244	0.323	1
Crtc2	0.00523216	0.219193	0.215	0.094	1
Gm20342	0.00527597	0.211429	0.274	0.118	1
Rp1	0.00527852	0.227897	0.304	0.15	1
Vmn1r191	0.00530269	0.176697	0.178	0.055	1
Anxa1	0.00530269	0.176697	0.178	0.055	1
Accs	0.00533232	0.227731	0.259	0.118	1
Olfr59	0.00533736	-0.192927	0.081	0.213	1
Trpm1	0.00535874	0.24332	0.333	0.165	1
Ctnna3	0.00536362	0.395136	0.778	0.732	1
Rbp3	0.00539679	0.227731	0.237	0.126	1
Rbm15	0.00541384	0.254394	0.296	0.189	1
Seh1l	0.00543245	0.202319	0.23	0.087	1
Ston2	0.00543531	0.224082	0.326	0.157	1
Sec61a1	0.00543879	0.206154	0.207	0.079	1
Cenpl	0.00545075	0.20955	0.274	0.134	1
Focad	0.00545075	0.20955	0.274	0.134	1
Naa40	0.00545327	0.198392	0.148	0.039	1
Slc5a1	0.0054727	0.220819	0.17	0.055	1
Ccr7	0.00550903	0.207325	0.141	0.039	1
Arid5a	0.00551067	0.185245	0.23	0.087	1
Slc23a2	0.00552075	0.199446	0.193	0.063	1
Ptpn22	0.00552969	0.274439	0.348	0.189	1
Rpl34	0.00559206	0.219603	0.244	0.126	1
Nol11	0.00561057	0.212736	0.215	0.079	1
Klhl3	0.00564341	0.123373	0.126	0.031	1
Dpf2	0.00565622	0.149448	0.311	0.268	1
Adam22	0.0056582	0.231806	0.281	0.126	1
Pax2	0.00567335	0.171256	0.148	0.039	1
Tgm2	0.00567335	0.171256	0.148	0.039	1
Metap1	0.00567927	0.303378	0.43	0.291	1
Poglut3	0.00568674	-0.240134	0.126	0.26	1
Mdh2	0.00568783	0.328954	0.467	0.291	1
Syt14	0.00569864	0.223529	0.23	0.087	1
Pramef8	0.00572088	-0.419807	0.452	0.567	1
Gm47341	0.00574559	0.349025	0.452	0.323	1
Gabra2	0.00576201	-0.202388	0.252	0.433	1
Pear1	0.00576638	0.18563	0.17	0.055	1
Cggbp1	0.005788	-0.107627	0.052	0.157	1
Gm10686	0.00582624	-0.259064	0.163	0.291	1
Igsf8	0.00583315	0.211429	0.252	0.102	1
Afg3l1	0.00584449	0.288939	0.333	0.181	1
Atp6v1e1	0.00585952	-0.200606	0.096	0.22	1
Commd1	0.00586548	0.237744	0.215	0.142	1
Lama1	0.00587473	0.335309	0.607	0.433	1
Slit2	0.00588927	0.297994	0.533	0.37	1
Sorbs2	0.00589205	0.273577	0.467	0.37	1
Ankfy1	0.00589678	0.22576	0.252	0.102	1
Cnot1	0.00590101	0.251499	0.415	0.236	1
B4galt1	0.00591018	0.235872	0.222	0.087	1
Kpna6	0.00598176	0.239923	0.23	0.102	1
Gm9905	0.00599179	0.203332	0.17	0.055	1
Gm49794	0.00600103	0.16947	0.163	0.047	1
X4930414N06Rik	0.00600103	0.16947	0.163	0.047	1
Ppp6r2	0.00601055	0.178515	0.163	0.047	1
Tfe3	0.0060395	0.170331	0.304	0.244	1
Rsrc1	0.00605252	0.255823	0.348	0.205	1
Slc15a4	0.00606669	0.203332	0.163	0.055	1
Col6a6	0.00607078	0.163848	0.133	0.031	1
Cd209e	0.00607078	0.163848	0.133	0.031	1
Lox	0.00607078	0.163848	0.133	0.031	1
Hdgfl1	0.00608173	0.162565	0.2	0.071	1
Masp1	0.00608528	0.246938	0.289	0.189	1
Arhgap12	0.00609179	0.275416	0.4	0.22	1
Gm42686	0.00613654	0.156288	0.119	0.024	1
Ntm	0.00615304	0.340538	0.63	0.559	1
Esrrg	0.00616871	0.288723	0.57	0.441	1
Olfr639	0.00617912	0.167708	0.178	0.055	1
Krt20	0.00617912	0.167708	0.178	0.055	1
X1810026B05Rik	0.00617912	0.167708	0.178	0.055	1
Gm47161	0.0061969	0.190728	0.193	0.071	1
Trpc4	0.0061969	0.190728	0.193	0.071	1
Gm13830	0.00619778	0.139047	0.104	0.016	1
Flnb	0.00619778	0.139047	0.104	0.016	1
Gm30214	0.00619778	0.139047	0.104	0.016	1
Olfr1087	0.00619778	0.139047	0.104	0.016	1
Fgd1	0.00619778	0.139047	0.104	0.016	1
Gm42572	0.00619778	0.139047	0.104	0.016	1
Gm17173	0.00620346	0.148569	0.104	0.016	1
Gja5	0.00621275	0.173067	0.133	0.031	1
X9530036O11Rik	0.00621275	0.173067	0.133	0.031	1
Shmt1	0.00621275	0.173067	0.133	0.031	1
Lair1	0.00625007	0.275507	0.311	0.157	1
Dennd4a	0.00630025	0.265877	0.4	0.276	1
Akr1c19	0.00633374	0.225978	0.304	0.142	1
Tcp11l1	0.00633906	0.206946	0.252	0.11	1
Vxn	0.00634898	-0.229223	0.074	0.205	1
Efcab11	0.00635982	0.227731	0.267	0.126	1
Rnf150	0.00641229	0.187049	0.222	0.087	1
Olfr681	0.00641471	0.294202	0.267	0.126	1
Itsn2	0.00643551	0.270323	0.341	0.197	1
Yipf3	0.0064398	0.231806	0.23	0.142	1
Cnot6	0.00649093	-0.338268	0.356	0.512	1
Stxbp3	0.00649543	0.0208035	0.17	0.205	1
Snhg16	0.00649667	0.182227	0.133	0.031	1
Vash2	0.00649667	0.182227	0.133	0.031	1
Jkamp	0.00649792	-0.199162	0.111	0.244	1
Csmd3	0.00649889	0.213174	0.319	0.213	1
Igdcc4	0.00650227	0.112168	0.2	0.094	1
Gm50346	0.00653505	-0.067953	0.044	0.118	1
Gm28269	0.00657458	0.22638	0.326	0.22	1
Poldip2	0.0065773	0.199446	0.193	0.071	1
Dcun1d3	0.00658336	0.320675	0.437	0.276	1
Gm26608	0.00659834	0.162096	0.148	0.039	1
Gm44842	0.00659834	0.162096	0.148	0.039	1
Bpifc	0.00660298	0.181958	0.178	0.055	1
Mitd1	0.00662108	0.139047	0.104	0.016	1
Gm43890	0.00662108	0.139047	0.104	0.016	1
Matr3	0.00662908	-0.00114761	0.207	0.331	1
X1810041H14Rik	0.00663332	0.281707	0.311	0.15	1
Snx3	0.00665541	-0.204324	0.111	0.26	1
Lrp8	0.00669309	0.260432	0.407	0.252	1
Trmt13	0.0067069	0.219603	0.259	0.11	1
Uri1	0.00670722	0.30251	0.385	0.236	1
Klrh1	0.00672074	0.129461	0.104	0.016	1
X4930412M03Rik	0.00672074	0.129461	0.104	0.016	1
X1700095A13Rik	0.00672074	0.129461	0.104	0.016	1
Gm17509	0.00672074	0.129461	0.104	0.016	1
Minpp1	0.00672074	0.129461	0.104	0.016	1
Irx3os	0.00672074	0.129461	0.104	0.016	1
Olfr299	0.00672074	0.129461	0.104	0.016	1
Kntc1	0.00672074	0.129461	0.104	0.016	1
Cr1l	0.00672954	0.194269	0.289	0.134	1
Gm33570	0.0067478	0.22553	0.23	0.094	1
Stx2	0.00674826	0.143599	0.133	0.031	1
Col22a1	0.00675457	0.239923	0.237	0.102	1
B430010I23Rik	0.00675752	0.173256	0.274	0.126	1
Gm37315	0.00677951	0.158663	0.163	0.047	1
A430018G15Rik	0.00680277	0.190728	0.178	0.055	1
Rfx2	0.00680969	0.225978	0.311	0.15	1
Gramd3	0.00681959	0.183782	0.178	0.055	1
Nkain2	0.00682044	0.205065	0.259	0.11	1
Rpl21	0.00684123	0.220359	0.311	0.181	1
Arpp21	0.00684983	0.271411	0.356	0.22	1
Acbd5	0.00685505	0.218116	0.319	0.157	1
Olfr1444	0.00685906	0.222798	0.341	0.173	1
X9630001P10Rik	0.00688836	0.171389	0.215	0.079	1
Abcc1	0.00689094	0.215261	0.237	0.094	1
Vmn1r218	0.00692257	0.146889	0.119	0.024	1
Rspo4	0.00692257	0.146889	0.119	0.024	1
Hddc3	0.00692257	0.146889	0.119	0.024	1
Ankrd16	0.00692257	0.146889	0.119	0.024	1
Olfr180	0.00692257	0.146889	0.119	0.024	1
Gfpt2	0.00692257	0.146889	0.119	0.024	1
Trpv6	0.0069306	0.156288	0.119	0.024	1
Rag1	0.0069306	0.156288	0.119	0.024	1
Gm26911	0.00693116	0.155323	0.185	0.063	1
Gbp4	0.00693297	0.160367	0.163	0.047	1
Shisa3	0.00693297	0.160367	0.163	0.047	1
Gm13497	0.00693528	0.210781	0.215	0.094	1
Unc80	0.00696237	-0.03025	0.222	0.331	1
Vrk2	0.00696854	0.15457	0.133	0.031	1
Pus7	0.00696854	0.15457	0.133	0.031	1
Il4i1	0.00696854	0.15457	0.133	0.031	1
Tas2r108	0.00696854	0.15457	0.133	0.031	1
Gm44891	0.00696854	0.15457	0.133	0.031	1
Gm16041	0.00697146	0.273326	0.23	0.134	1
Ago2	0.00699068	0.241575	0.296	0.142	1
Aste1	0.00705797	0.273467	0.415	0.252	1
Smad9	0.0070809	0.0712248	0.133	0.055	1
Cycs	0.00708183	-0.1167	0.089	0.197	1
Ighmbp2	0.00709817	0.11981	0.104	0.016	1
Chd1	0.00709817	0.11981	0.104	0.016	1
Tex52	0.00709817	0.11981	0.104	0.016	1
Adcy7	0.00709817	0.11981	0.104	0.016	1
Gm15880	0.00709817	0.11981	0.104	0.016	1
Tcf7	0.00709817	0.11981	0.104	0.016	1
X4933407K13Rik	0.00709817	0.11981	0.104	0.016	1
Gm42530	0.00709817	0.11981	0.104	0.016	1
Pofut1	0.00710342	0.22553	0.222	0.087	1
X4930568A12Rik	0.00711457	0.425641	0.407	0.252	1
Nif3l1	0.00714773	0.213333	0.244	0.118	1
Pgap1	0.00717852	0.228202	0.311	0.205	1
Gm4219	0.00719458	0.174903	0.185	0.063	1
Gm732	0.00719458	0.174903	0.185	0.063	1
Krba1	0.00720727	0.221554	0.237	0.094	1
Serinc4	0.00721363	0.235759	0.289	0.15	1
Il1rap	0.00722896	0.173134	0.2	0.071	1
Abitram	0.00723773	0.229945	0.326	0.165	1
Kcnk9	0.00725283	0.213333	0.252	0.11	1
Meg3	0.00726816	-0.742203	0.296	0.339	1
D630045J12Rik	0.00727233	0.22553	0.23	0.094	1
Dhx57	0.00727579	0.261105	0.311	0.213	1
Opcml	0.00728153	0.188709	0.356	0.189	1
Exoc4	0.00728345	-0.305977	0.459	0.622	1
Olfr592	0.00734638	0.206154	0.178	0.079	1
Msh3	0.00739633	0.223813	0.244	0.134	1
Pid1	0.00739786	-0.256254	0.237	0.417	1
Tnfrsf11b	0.00740681	0.193807	0.222	0.094	1
Utp15	0.00740681	0.193807	0.222	0.094	1
Mef2c	0.00741331	0.255277	0.385	0.213	1
Gm10384	0.00742139	0.183782	0.178	0.063	1
Ddx58	0.00742139	0.183782	0.178	0.063	1
Lhfpl2	0.00742139	0.183782	0.178	0.063	1
Prrx1	0.00742139	0.183782	0.178	0.063	1
Uvssa	0.00742369	-0.23623	0.333	0.417	1
Nr2f1	0.00742544	-0.216048	0.111	0.252	1
Rbis	0.00744075	0.201376	0.17	0.063	1
Gm26953	0.00744418	0.413267	0.607	0.472	1
Chd6	0.0074818	0.23754	0.341	0.173	1
Mcm10	0.00748298	0.165626	0.119	0.024	1
Oxa1l	0.00749642	0.156288	0.119	0.024	1
Rxfp2	0.00751211	0.215776	0.281	0.134	1
Gm13821	0.00753234	0.146889	0.119	0.024	1
Gm33472	0.00754326	0.152877	0.148	0.039	1
Cdh4	0.00754326	0.152877	0.148	0.039	1
Slc16a3	0.00754326	0.152877	0.148	0.039	1
Nmbr	0.00754702	0.198582	0.237	0.11	1
Uggt2	0.0075711	0.282238	0.378	0.244	1
Gm47510	0.00757696	0.171256	0.141	0.039	1
Mt3	0.00759139	-0.134824	0.104	0.228	1
Adamts10	0.00759387	0.22576	0.267	0.118	1
Rab11fip2	0.00759577	0.178263	0.207	0.126	1
Nrbp1	0.00760224	0.194508	0.163	0.055	1
Cdh6	0.00760504	0.188876	0.2	0.079	1
Olfr714	0.00760504	0.188876	0.2	0.079	1
Cep120	0.00767052	0.219603	0.237	0.126	1
Sfxn3	0.00767906	0.137429	0.119	0.024	1
Slc44a3	0.00767906	0.137429	0.119	0.024	1
Gm12703	0.00767906	0.137429	0.119	0.024	1
Gm37199	0.00767906	0.137429	0.119	0.024	1
Zbtb34	0.00767906	0.137429	0.119	0.024	1
Zfp809	0.00767906	0.137429	0.119	0.024	1
Nampt	0.00768584	0.214716	0.193	0.071	1
Gm2245	0.00770108	0.239755	0.267	0.134	1
Itfg2	0.00771826	0.272369	0.319	0.213	1
Rftn2	0.00775919	0.171389	0.2	0.071	1
Gm43658	0.00785227	0.189403	0.141	0.039	1
Ddc	0.00786229	0.145233	0.133	0.031	1
Fam160b1	0.00786229	0.145233	0.133	0.031	1
P2ry10	0.00786229	0.145233	0.133	0.031	1
Fastkd1	0.00786229	0.145233	0.133	0.031	1
Usp25	0.00786784	0.208851	0.222	0.102	1
Mul1	0.00787042	0.192605	0.178	0.063	1
Ino80d	0.00791316	0.233797	0.252	0.126	1
Nptxr	0.0079223	-0.249067	0.148	0.307	1
Dpep2	0.00793037	0.124863	0.126	0.031	1
Dchs1	0.00793519	0.190728	0.193	0.071	1
Gm17949	0.00793519	0.190728	0.193	0.071	1
Cmip	0.00798316	0.188876	0.2	0.071	1
Itgb5	0.00799678	0.239755	0.259	0.134	1
Heph	0.00804115	0.261676	0.407	0.244	1
Kcnma1	0.00805382	0.211429	0.422	0.244	1
Ncam1	0.00805972	-0.229859	0.119	0.268	1
X1700034J05Rik	0.00806947	0.16947	0.156	0.047	1
Ebf1	0.00806947	0.16947	0.156	0.047	1
Iqch	0.00806947	0.16947	0.156	0.047	1
Cts3	0.00809072	0.0962937	0.111	0.031	1
Pygb	0.00810051	-0.0979119	0.067	0.157	1
Nipbl	0.00810914	0.231749	0.215	0.102	1
Mob4	0.00811232	-0.268213	0.244	0.378	1
Reep3	0.00811585	0.262366	0.356	0.236	1
Pcbp1	0.00811623	-0.153086	0.111	0.244	1
Pknox2	0.00812574	0.176632	0.17	0.055	1
Mosmo	0.00814697	0.273377	0.274	0.165	1
Rps21	0.00816963	-0.125745	0.481	0.654	1
Ryr3	0.00817219	0.20405	0.289	0.134	1
Srgap3	0.00817744	-0.260968	0.185	0.339	1
Tmem64	0.00818903	0.178515	0.148	0.047	1
Icosl	0.00819421	0.189403	0.133	0.039	1
Nemf	0.00819928	0.267453	0.385	0.22	1
Nptx1	0.00821775	-0.183709	0.081	0.205	1
Arxes2	0.00823547	-0.148672	0.037	0.142	1
Ctxn3	0.00824576	0.127906	0.119	0.024	1
Mmp14	0.00824576	0.127906	0.119	0.024	1
Coro1a	0.00824576	0.127906	0.119	0.024	1
Efcab12	0.00824576	0.127906	0.119	0.024	1
Zfp219	0.00824576	0.127906	0.119	0.024	1
Dnaaf5	0.00824576	0.127906	0.119	0.024	1
Gm36099	0.00824576	0.127906	0.119	0.024	1
Hoxb5os	0.00824576	0.127906	0.119	0.024	1
Gm15328	0.00824576	0.127906	0.119	0.024	1
Rflna	0.00824576	0.127906	0.119	0.024	1
Arv1	0.00824576	0.127906	0.119	0.024	1
Nmrk2	0.00824576	0.127906	0.119	0.024	1
Gatad1	0.00825109	0.217161	0.319	0.22	1
Myo1d	0.00825229	0.140401	0.156	0.047	1
Olfr96	0.00825229	0.140401	0.156	0.047	1
Tsc22d1	0.00826119	-0.248127	0.163	0.323	1
Usp37	0.00826628	0.183466	0.222	0.087	1
Ier3ip1	0.00826837	-0.0587869	0.074	0.15	1
Apol9a	0.0083013	0.178515	0.156	0.047	1
Cep295	0.00831072	0.244995	0.348	0.189	1
Flrt2	0.00834175	0.163848	0.126	0.031	1
Ugdh	0.00834175	0.163848	0.126	0.031	1
Vps33b	0.00834175	0.163848	0.126	0.031	1
Cdk2ap1	0.00836846	-0.149099	0.03	0.126	1
Pnpla6	0.00837808	0.167708	0.17	0.055	1
Frs3	0.00837808	0.167708	0.17	0.055	1
Gm40999	0.00837808	0.167708	0.17	0.055	1
Me2	0.00837828	0.120456	0.156	0.055	1
Apbb2	0.00849444	0.229728	0.237	0.102	1
Olfr116	0.00850266	0.16597	0.185	0.063	1
D030018L15Rik	0.00850266	0.16597	0.185	0.063	1
Eif3d	0.00850266	0.16597	0.185	0.063	1
Adam21	0.00851763	0.340712	0.681	0.52	1
Usp7	0.00853617	0.315225	0.452	0.354	1
Tfr2	0.00855072	0.135834	0.133	0.031	1
Gm42684	0.00855072	0.135834	0.133	0.031	1
Nebl	0.00856441	0.22576	0.259	0.134	1
Olfr803	0.0086478	0.194941	0.267	0.118	1
BC067074	0.0086798	0.26849	0.467	0.378	1
Btbd8	0.00869189	0.272369	0.319	0.189	1
Uba6	0.00871249	0.265506	0.385	0.22	1
Tagln3	0.00871813	-0.188295	0.104	0.244	1
Sqle	0.00871856	0.201376	0.178	0.063	1
Rps6ka5	0.00871918	0.215776	0.267	0.118	1
Hsd17b12	0.00874367	-0.0881309	0.059	0.142	1
Ndufaf1	0.00874851	0.222209	0.296	0.181	1
X6430590A07Rik	0.00874952	0.173067	0.126	0.031	1
Slc26a9	0.00878273	0.176697	0.163	0.055	1
Fam161a	0.00878273	0.176697	0.163	0.055	1
Sulf1	0.00880724	0.231806	0.259	0.142	1
Gm19461	0.00883082	0.191977	0.222	0.087	1
Cfap46	0.00886801	0.190728	0.185	0.063	1
Gm46392	0.00887918	0.104514	0.126	0.039	1
Rbm46	0.00887918	0.104514	0.126	0.039	1
Myh6	0.00891016	0.223813	0.259	0.134	1
Olfr1111	0.0089177	0.22189	0.259	0.142	1
Olfr633	0.00892493	0.205065	0.244	0.102	1
Cfap54	0.00899501	0.202319	0.215	0.094	1
Angel2	0.00901228	0.168209	0.259	0.118	1
Avl9	0.00902617	0.114362	0.17	0.15	1
Gm48692	0.00903043	-0.223908	0.104	0.244	1
Gsap	0.00904619	0.245987	0.348	0.26	1
Vmn1r196	0.00905633	0.239755	0.23	0.126	1
Dnah1	0.00906118	0.164256	0.17	0.055	1
Gm49942	0.00907329	0.162096	0.141	0.039	1
Ndufa3	0.00909931	-0.188932	0.104	0.244	1
Srgap1	0.00913294	0.213333	0.222	0.118	1
Arhgef1	0.00916551	0.174903	0.178	0.063	1
Adh5	0.00918282	0.235933	0.17	0.063	1
Tmem59	0.00918294	-0.243017	0.104	0.22	1
Ubap2l	0.00918817	0.294117	0.437	0.323	1
Skp1a	0.00920849	-0.176789	0.052	0.15	1
Hps5	0.00920864	0.181958	0.185	0.071	1
Gm35035	0.00921361	0.178515	0.156	0.047	1
Gm37186	0.00929007	0.198392	0.141	0.039	1
Hdac4	0.0093132	0.239444	0.333	0.173	1
Ahctf1	0.00932121	0.219603	0.252	0.11	1
Slc2a3	0.00936177	0.173134	0.193	0.071	1
Vmn1r219	0.00936177	0.173134	0.193	0.071	1
Taok3	0.00936714	0.171389	0.207	0.079	1
Ephb2	0.00936714	0.171389	0.207	0.079	1
Gm45597	0.00937773	0.237855	0.215	0.118	1
Akr7a5	0.00941189	-0.199879	0.104	0.228	1
Aig1	0.00944074	0.207693	0.267	0.142	1
Ank3	0.00945498	0.299351	0.444	0.354	1
Mpp7	0.00953815	0.22189	0.267	0.142	1
Myo18a	0.00954545	0.180159	0.2	0.079	1
Pfdn2	0.00955982	0.00263455	0.148	0.205	1
Rps3	0.00956455	0.315868	0.4	0.244	1
Ddhd2	0.00956862	0.160367	0.156	0.047	1
Gmnc	0.00956862	0.160367	0.156	0.047	1
Slc45a1	0.00956862	0.160367	0.156	0.047	1
Arhgap18	0.00956862	0.160367	0.156	0.047	1
Shisa5	0.00957562	0.173134	0.185	0.063	1
Loxl2	0.00958393	-0.0787322	0.111	0.205	1
Lrrc9	0.00959156	0.19017	0.215	0.11	1
Necab1	0.00962198	0.202319	0.207	0.094	1
Ube2q2	0.00967955	0.22576	0.252	0.11	1
Olfr1423	0.00968215	0.153687	0.193	0.071	1
Cyp4f13	0.00971167	0.203332	0.163	0.055	1
Cmya5	0.0097138	0.204224	0.2	0.079	1
Zfp831	0.00972126	0.179974	0.23	0.094	1
Gm45804	0.00972998	0.283838	0.304	0.189	1
Cftr	0.00975954	0.195662	0.207	0.079	1
Bhlhe22	0.00976255	-0.117475	0.052	0.15	1
Dcx	0.00977518	0.266646	0.37	0.26	1
Rasgef1a	0.00979851	-0.198184	0.148	0.299	1
Zfp30	0.00981738	0.180358	0.141	0.039	1
X1700039E22Rik	0.00983374	0.158663	0.17	0.055	1
Kirrel3os	0.00987483	0.15457	0.126	0.031	1
Thoc5	0.0099125	0.196013	0.289	0.157	1
Syne1	0.00996193	0.324337	0.733	0.614	1
Aco2	0.00996219	-0.237644	0.215	0.386	1
Ahrr	0.00997253	0.252413	0.341	0.181	1
Zbtb44	0.00997945	0.211429	0.252	0.11	1
Olfr659	0.00998742	0.187049	0.2	0.087	1
Mpped2	0.0100447	0.216203	0.141	0.039	1
X6330403L08Rik	0.010059	0.206154	0.17	0.079	1
Tmem267	0.0100731	0.117618	0.163	0.063	1
Ldc1	0.0100931	0.202384	0.111	0.024	1
Vipr1	0.0101072	0.25236	0.207	0.094	1
Olfr986	0.0101236	0.163848	0.126	0.031	1
X3110045C21Rik	0.0101236	0.163848	0.126	0.031	1
Prkaa2	0.0101522	0.156982	0.17	0.055	1
Gm47017	0.0101522	0.156982	0.17	0.055	1
Hspbp1	0.0101576	0.243851	0.244	0.118	1
Parp11	0.0102204	0.206612	0.289	0.173	1
Dapk1	0.010223	0.245293	0.289	0.165	1
Garnl3	0.010239	0.187049	0.193	0.087	1
Ccnb2	0.0102566	-0.205782	0.126	0.22	1
Usp10	0.0102778	-0.0319149	0.163	0.134	1
Gm45638	0.0102927	0.330953	0.444	0.291	1
X2700078F05Rik	0.0102942	0.176697	0.156	0.055	1
Mirt1	0.0102967	0.187049	0.207	0.079	1
Syt2	0.0103262	0.188387	0.252	0.118	1
Papola	0.0103545	0.302659	0.437	0.315	1
Fanca	0.0103701	0.191392	0.274	0.126	1
Uqcc1	0.0103801	0.181958	0.178	0.071	1
Dmd	0.0104219	0.302015	0.504	0.331	1
Lyve1	0.0104542	0.156288	0.111	0.024	1
A3galt2	0.0104542	0.156288	0.111	0.024	1
Gm37621	0.0104748	0.235872	0.2	0.094	1
AI506816	0.0104806	0.10955	0.215	0.11	1
Cd28	0.0105811	0.206946	0.207	0.079	1
Kdm6a	0.0105822	0.221554	0.237	0.11	1
Akap13	0.0106064	0.244995	0.319	0.197	1
Gm12580	0.0106547	0.152877	0.141	0.039	1
Cmtm7	0.0106547	0.152877	0.141	0.039	1
Gm15354	0.0106714	0.162096	0.141	0.039	1
Gm11674	0.0106714	0.162096	0.141	0.039	1
Olfr38	0.0106853	0.216263	0.304	0.15	1
Grina	0.0106955	-0.0703196	0.126	0.236	1
Cnr1	0.0107317	0.229728	0.23	0.11	1
Pdlim5	0.0107429	0.218116	0.281	0.157	1
Fnip1	0.010773	0.200439	0.215	0.102	1
Mroh8	0.0107915	0.233797	0.252	0.118	1
Dnah7b	0.0108065	0.208111	0.178	0.063	1
Vmn1r31	0.0108239	0.160367	0.156	0.047	1
Myrf	0.0108271	0.225978	0.296	0.15	1
Acsf3	0.0108359	0.0806235	0.141	0.063	1
Muc16	0.0108528	0.324223	0.726	0.567	1
Imp3	0.010881	-0.108741	0.022	0.102	1
X4833411C07Rik	0.010883	0.30251	0.37	0.213	1
Mta2	0.0108902	0.174903	0.17	0.055	1
Ankrd17	0.0109517	0.2835	0.556	0.386	1
Ppfibp1	0.0109572	0.131314	0.2	0.087	1
Pnpla7	0.010988	0.237269	0.4	0.228	1
Tgfa	0.0109969	0.16597	0.17	0.055	1
Mrps12	0.0110126	0.0701312	0.141	0.063	1
Clk1	0.0110239	0.243075	0.348	0.197	1
Myo15	0.0110489	0.174903	0.17	0.063	1
Irs3	0.0110489	0.174903	0.17	0.063	1
Colq	0.011056	0.308759	0.474	0.307	1
Aplp1	0.0110586	-0.229603	0.185	0.346	1
Hdac1	0.0110629	0.183466	0.23	0.094	1
Myo18b	0.0111199	0.16597	0.178	0.063	1
Poc5	0.0111199	0.146334	0.178	0.063	1
Rere	0.0111199	0.16597	0.178	0.063	1
Foxp2	0.0111224	0.295198	0.348	0.213	1
Glyr1	0.0111304	-0.0522857	0.193	0.165	1
Irf6	0.0111384	0.151207	0.156	0.047	1
Fras1	0.0111426	0.208111	0.17	0.063	1
Ptar1	0.0111433	0.24766	0.237	0.134	1
Rpa2	0.0111785	0.253975	0.215	0.11	1
Hsp90aa1	0.0112061	-0.352437	0.281	0.441	1
Anks1b	0.0112178	0.261558	0.444	0.323	1
Tenm2	0.0112314	0.257797	0.319	0.189	1
Kif13b	0.0112756	0.072861	0.185	0.102	1
Kcna2	0.0112879	0.257929	0.415	0.252	1
[truncated: 7,991 more rows]

## Sheet: DEG_subcluster-Sst
	p_val	avg_log2FC	pct.1	pct.2	p_val_adj
mt.Nd3	3.24154e-30	-1.74096	0.942	1	1.16987e-25
mt.Cytb	4.83578e-27	-1.55347	1	1	1.74523e-22
mt.Nd4	5.08585e-27	-1.64256	1	1	1.83548e-22
mt.Nd1	1.65198e-26	-1.46568	0.992	1	5.96199e-22
mt.Nd2	3.88289e-24	-1.64143	0.992	1	1.40133e-19
mt.Co2	6.65492e-23	-1.50841	1	1	2.40176e-18
mt.Nd5	7.59795e-22	-1.30974	0.86	0.919	2.7421e-17
mt.Atp6	2.94086e-21	-1.33176	1	1	1.06135e-16
Gm42860	6.59044e-19	0.979301	0.504	0.018	2.37849e-14
Slc1a2	1.74013e-18	-1.3576	0.545	0.865	6.28014e-14
mt.Rnr1	5.11717e-18	-1.08903	0.967	1	1.84679e-13
mt.Co1	4.72828e-17	-1.04646	1	1	1.70644e-12
Glul	9.03895e-16	-1.03518	0.521	0.874	3.26216e-11
Gm20594	2.07476e-15	-1.05991	0.628	0.937	7.48781e-11
mt.Co3	2.35463e-15	-1.1615	1	1	8.49785e-11
mt.Rnr2	1.44491e-14	-0.949962	0.992	1	5.21466e-10
E2f6	7.04817e-14	-1.02003	0.488	0.865	2.54369e-09
D7Ertd443e	9.18823e-13	-0.950088	0.537	0.838	3.31603e-08
Camk2a	1.25837e-12	-0.963792	0.537	0.802	4.54144e-08
Gjc1	2.44569e-12	-0.665688	0.091	0.505	8.8265e-08
Mt1	7.25546e-12	-0.777387	0.215	0.631	2.61849e-07
Gm44253	8.02639e-12	-0.811289	0.248	0.676	2.89672e-07
Calm1	1.40457e-11	-0.883723	0.455	0.847	5.06909e-07
Sparcl1	2.75088e-11	-0.780963	0.264	0.703	9.92793e-07
Zbbx	4.12666e-11	-0.917508	0.942	1	1.48931e-06
mt.Nd4l	4.28516e-11	-0.935222	0.628	0.865	1.54651e-06
Gm15050	5.31835e-11	-0.859653	0.281	0.658	1.91939e-06
Dbi	5.96992e-11	-0.552401	0.099	0.495	2.15454e-06
Tspan7	1.05001e-10	-0.834446	0.289	0.658	3.7895e-06
Nrgn	1.12279e-10	-0.748768	0.38	0.802	4.05214e-06
Cyp2c38	2.31787e-10	0.96519	0.38	0.054	8.36519e-06
Phf3	2.61258e-10	1.50116	0.736	0.414	9.42879e-06
Gnas	3.59048e-10	-0.766312	0.455	0.838	1.2958e-05
Gm8797	4.10852e-10	-0.7422	0.273	0.685	1.48277e-05
Gm11532	4.79422e-10	-0.743761	0.314	0.667	1.73024e-05
Ubb	6.78822e-10	-0.775783	0.298	0.694	2.44987e-05
Ppp1r12a	1.51768e-09	1.3329	0.455	0.117	5.47729e-05
Olfr606	1.91967e-09	0.766739	0.339	0.036	6.92809e-05
Samt2	2.06616e-09	-0.526261	0.099	0.459	7.45678e-05
Scd2	2.15272e-09	-0.597818	0.331	0.739	7.76916e-05
Cox8a	2.54098e-09	-0.747644	0.397	0.757	9.17041e-05
Ndrg2	3.31497e-09	-0.615252	0.207	0.586	0.000119637
Armc2	6.08612e-09	-0.817832	0.81	0.919	0.000219648
Xirp2	7.30394e-09	1.25116	0.603	0.288	0.000263599
Nfkb1	8.17704e-09	1.29186	0.529	0.207	0.000295109
Abl1	9.26826e-09	0.538518	0.397	0.081	0.000334491
Gpm6a	1.07842e-08	-0.739882	0.339	0.721	0.000389201
Phip	1.11095e-08	0.676244	0.636	0.333	0.000400941
Igkv1.122	1.17513e-08	0.703189	0.198	0	0.000424106
Erbb3	1.17513e-08	0.357261	0.198	0	0.000424106
Prrg2	1.65496e-08	0.548953	0.331	0.045	0.000597275
Gm9968	1.6708e-08	0.808827	0.702	0.351	0.000602992
Cnksr2	1.71961e-08	-0.844339	0.496	0.775	0.000620607
Aoc2	1.91486e-08	0.537272	0.421	0.099	0.000691074
Gm38047	2.0243e-08	1.03438	0.306	0.036	0.000730568
Capn12	2.13705e-08	-0.713815	0.488	0.766	0.00077126
Tubb2b	2.2245e-08	-0.50459	0.107	0.441	0.000802821
Cby2	2.22884e-08	-0.618386	0.248	0.622	0.000804388
Krtap14	2.29124e-08	1.19748	0.298	0.036	0.000826909
A530053G22Rik	2.31286e-08	0.634051	0.529	0.18	0.000834711
Gm37491	2.88086e-08	0.552013	0.24	0.009	0.0010397
CK137956	3.16627e-08	1.04308	0.479	0.162	0.00114271
Dcaf8	3.26712e-08	-0.61393	0.479	0.784	0.0011791
Rnf20	3.47725e-08	-0.67876	0.479	0.784	0.00125494
Aldoc	3.56674e-08	-0.651111	0.405	0.748	0.00128724
Aldh1a1	3.76655e-08	0.988321	0.388	0.108	0.00135935
Gm47431	3.86875e-08	1.27536	0.339	0.072	0.00139623
Rd3	4.28632e-08	0.435424	0.322	0.045	0.00154693
Igsf5	4.3814e-08	0.538518	0.372	0.081	0.00158125
Ankrd33b	4.64784e-08	0.654644	0.678	0.36	0.0016774
Gm43605	5.65055e-08	0.559777	0.331	0.054	0.00203928
Plpp3	6.34023e-08	-0.459238	0.091	0.405	0.00228819
Gm41030	6.78344e-08	-0.548945	0.198	0.55	0.00244814
Adcy1	7.12773e-08	-0.494021	0.132	0.423	0.0025724
Gm26653	7.29112e-08	0.494462	0.231	0.009	0.00263137
Epha8	7.32991e-08	0.745993	0.636	0.351	0.00264536
Purb	8.38931e-08	-0.541953	0.165	0.505	0.0030277
Cpe	8.56771e-08	-0.70941	0.421	0.73	0.00309209
Alg2	9.77484e-08	-0.522324	0.182	0.523	0.00352774
Gm32865	9.98667e-08	-0.675689	0.388	0.712	0.00360419
Gar1	1.07477e-07	0.887394	0.694	0.486	0.00387886
Xrra1	1.10074e-07	0.684668	0.322	0.054	0.00397256
Best3	1.16842e-07	0.698675	0.661	0.369	0.00421682
Nectin4	1.18814e-07	0.280809	0.174	0	0.004288
Gpr183	1.28107e-07	0.632851	0.62	0.306	0.00462339
Cdh23	1.34439e-07	0.444661	0.397	0.099	0.00485191
Chchd2	1.39365e-07	-0.56349	0.19	0.514	0.00502969
Gm48504	1.41999e-07	-0.753037	0.686	0.838	0.00512473
Rtn1	1.49117e-07	-0.619707	0.306	0.667	0.00538163
Cd300lf	1.87662e-07	0.722256	0.372	0.081	0.00677273
Hrob	1.89138e-07	0.592305	0.281	0.036	0.00682601
Zfp961	2.02117e-07	0.359154	0.248	0.018	0.00729442
Uros	2.06535e-07	-0.702355	0.438	0.712	0.00745383
Gm37663	2.54587e-07	0.230884	0.165	0	0.00918805
Myg1	2.54587e-07	0.241008	0.165	0	0.00918805
Ttc9b	2.68407e-07	0.689334	0.43	0.144	0.00968681
Usp7	2.72341e-07	0.646734	0.595	0.27	0.00982879
Atp5g3	3.11489e-07	-0.539485	0.198	0.477	0.0112416
Ppp3ca	3.16717e-07	-0.631407	0.438	0.766	0.0114303
Olfr235	3.21673e-07	-0.742114	0.314	0.64	0.0116092
Lypd6	3.5024e-07	0.963728	0.281	0.054	0.0126402
Ccnd1	4.1399e-07	0.518396	0.248	0.027	0.0149409
Wdr20	4.4743e-07	0.493874	0.256	0.027	0.0161478
Far1	4.54627e-07	0.832716	0.669	0.432	0.0164075
Des	4.5827e-07	0.713416	0.413	0.135	0.0165389
A530083I20Rik	4.72001e-07	0.660215	0.331	0.072	0.0170345
Hnf1b	5.05825e-07	0.741102	0.289	0.045	0.0182552
Zfp410	5.08092e-07	0.416121	0.372	0.09	0.018337
Gm42837	5.13632e-07	0.571074	0.231	0.018	0.018537
Apoe	5.3055e-07	-0.729309	0.331	0.658	0.0191476
Ctxn3	5.43169e-07	0.21042	0.157	0	0.019603
Gm48879	5.43169e-07	0.261046	0.157	0	0.019603
Ppia	6.59006e-07	-0.605683	0.397	0.712	0.0237835
Map3k20	6.94928e-07	0.742658	0.38	0.126	0.0250799
Samd5	7.5587e-07	0.674222	0.314	0.072	0.0272794
Vmn2r100	7.87917e-07	-0.585289	0.355	0.667	0.0284359
Thra	8.11183e-07	-0.524195	0.281	0.604	0.0292756
Impg2	8.61724e-07	0.608974	0.645	0.351	0.0310996
Gm20617	9.22184e-07	0.709543	0.694	0.405	0.0332816
Sfxn2	1.00536e-06	-0.704823	0.653	0.802	0.0362833
Wars2	1.01493e-06	-0.567795	0.248	0.559	0.036629
Nsd3	1.06468e-06	0.504186	0.521	0.252	0.0384242
Olfr807	1.11048e-06	0.738049	0.777	0.586	0.0400771
Med18	1.13357e-06	-0.658091	0.521	0.757	0.0409105
Grin2a	1.17668e-06	0.456895	0.479	0.171	0.0424663
Frmd4a	1.23744e-06	0.823714	0.595	0.405	0.0446592
Ubash3b	1.30111e-06	0.813625	0.306	0.063	0.046957
Nlrc5	1.31464e-06	0.392611	0.281	0.045	0.0474455
Lcn4	1.31611e-06	0.517418	0.264	0.036	0.0474986
Pwwp2b	1.40742e-06	0.689997	0.521	0.261	0.0507937
Klk1b5	1.53546e-06	0.371978	0.198	0.009	0.0554146
Olfr279	1.5658e-06	-0.592492	0.314	0.586	0.0565098
Sumo2	1.5746e-06	-0.124447	0.116	0.342	0.0568274
Lonp1	1.64292e-06	0.287366	0.198	0.009	0.0592931
Dars	1.66227e-06	0.443836	0.273	0.045	0.0599913
Rasgef1a	1.70466e-06	-0.455093	0.083	0.342	0.0615213
Mrps33	1.76888e-06	-0.439949	0.116	0.378	0.063839
Gm43292	1.86662e-06	0.364591	0.24	0.027	0.0673664
Rpap1	1.9149e-06	0.597645	0.273	0.054	0.0691088
Znrf1	1.94457e-06	0.762659	0.686	0.441	0.0701796
Carmil1	1.96436e-06	0.701834	0.306	0.072	0.0708938
Pbx1	2.01164e-06	0.976913	0.521	0.315	0.0726
Olfr1151	2.01908e-06	0.476725	0.298	0.063	0.0728688
X9030025P20Rik	2.25727e-06	0.395224	0.215	0.018	0.081465
X1700037C18Rik	2.30899e-06	0.571936	0.471	0.207	0.0833314
Gm17473	2.343e-06	0.412926	0.215	0.018	0.0845588
Magix	2.34991e-06	-0.499957	0.331	0.658	0.0848082
Gm20125	2.35928e-06	-0.68548	0.769	0.883	0.0851463
Cst3	2.3651e-06	-0.617106	0.38	0.685	0.0853565
Slc13a1	2.48101e-06	0.577555	0.504	0.216	0.0895395
Ptchd3	2.52385e-06	0.443836	0.273	0.045	0.0910857
Ccdc15	2.52687e-06	0.691128	0.347	0.126	0.0911948
Fads1	2.65537e-06	-0.384091	0.132	0.423	0.0958325
Nlrp4f	2.67146e-06	0.755522	0.298	0.072	0.0964129
Pycr1	2.79223e-06	0.631949	0.636	0.432	0.100772
Gm42770	2.94967e-06	1.10336	0.512	0.315	0.106453
Gm15737	3.03743e-06	0.49862	0.496	0.207	0.109621
Klk1	3.09878e-06	0.362818	0.19	0.009	0.111835
Snhg5	3.21934e-06	-0.563827	0.355	0.667	0.116186
Rgcc	3.22466e-06	-0.696043	0.537	0.775	0.116378
Ccr7	3.32782e-06	0.306602	0.19	0.009	0.120101
Rsf1	3.51414e-06	0.875553	0.512	0.288	0.126825
Ubl5	3.61321e-06	0.394663	0.421	0.144	0.130401
Fkbp5	3.81465e-06	0.524387	0.612	0.297	0.137671
Nsg2	3.88475e-06	-0.436915	0.182	0.486	0.140201
Aco2	4.01377e-06	-0.444438	0.207	0.495	0.144857
Lrch1	4.0188e-06	0.401276	0.264	0.045	0.145038
Dpysl5	4.15229e-06	0.73446	0.554	0.369	0.149856
Tlcd2	4.15606e-06	0.506402	0.612	0.775	0.149992
Sst	4.32094e-06	-0.873296	0.686	0.928	0.155943
Rab6a	4.51866e-06	-0.00245685	0.182	0.387	0.163078
Rps29	4.68419e-06	-0.591324	0.545	0.793	0.169053
Frmd6	4.80505e-06	0.55807	0.603	0.297	0.173414
H4c3	5.14943e-06	0.189661	0.132	0	0.185843
Gm36933	5.14943e-06	0.189661	0.132	0	0.185843
Rpl3l	5.25144e-06	0.381081	0.182	0.009	0.189525
Gm35766	5.34656e-06	0.479933	0.347	0.108	0.192957
Gm48724	5.78744e-06	-0.348488	0.033	0.234	0.208869
Ccdc30	6.37246e-06	0.592619	0.545	0.288	0.229982
Cnot6	6.5004e-06	-0.57696	0.339	0.64	0.234599
Cep170	6.74787e-06	0.4571	0.488	0.189	0.243531
Basp1	7.11853e-06	-0.345526	0.19	0.477	0.256908
Sparc	7.21287e-06	-0.458516	0.149	0.414	0.260312
Wfdc1	7.61294e-06	-0.612902	0.628	0.847	0.274751
Slc6a19os	7.67299e-06	0.536569	0.264	0.054	0.276918
Nxf3	7.87634e-06	0.393789	0.281	0.063	0.284257
Isy1	7.90588e-06	0.423678	0.289	0.072	0.285323
Smg8	7.98899e-06	0.429151	0.355	0.099	0.288323
Msi2	8.0468e-06	0.497604	0.388	0.135	0.290409
Olfr919	8.55872e-06	0.330455	0.248	0.036	0.308884
Rdm1	8.58213e-06	0.516823	0.446	0.171	0.309729
Ywhae	8.62783e-06	-0.397178	0.231	0.532	0.311378
Zbtb49	8.8995e-06	0.506096	0.455	0.198	0.321183
Gm22601	9.0551e-06	-0.410356	0.157	0.441	0.326799
Wdr4	9.08252e-06	0.494462	0.488	0.216	0.327788
X1700061E17Rik	9.31761e-06	-0.527803	0.207	0.477	0.336273
Cfhr2	9.41084e-06	0.696582	0.273	0.081	0.339637
Sf3a1	9.86781e-06	0.380227	0.273	0.054	0.356129
Zwint	1.00199e-05	-0.504381	0.215	0.505	0.361617
Sp1	1.04497e-05	0.431946	0.298	0.072	0.377129
Rps26	1.06849e-05	-0.40752	0.149	0.423	0.385616
Gm10024	1.08184e-05	0.230884	0.124	0	0.390435
Gm37526	1.08184e-05	0.179169	0.124	0	0.390435
Ubxn10	1.08184e-05	0.179169	0.124	0	0.390435
Msantd2	1.0972e-05	0.536901	0.479	0.216	0.395981
Ttn	1.14051e-05	0.544212	0.653	0.36	0.411612
Tmbim6	1.17016e-05	-0.48902	0.264	0.486	0.422309
Galnt5	1.17825e-05	-0.535516	0.372	0.622	0.425229
Gm11872	1.17922e-05	0.344322	0.174	0.009	0.425579
Stxbp5	1.26938e-05	0.519409	0.496	0.252	0.458119
Tbx2	1.26944e-05	0.391391	0.215	0.027	0.45814
Olfm1	1.32414e-05	-0.430155	0.182	0.468	0.477883
Asb5	1.33178e-05	0.161604	0.149	0.018	0.480639
Car12	1.37281e-05	0.202534	0.174	0.018	0.495448
Calm2	1.40106e-05	-0.478731	0.306	0.613	0.505644
Sntg1	1.42137e-05	0.583714	0.62	0.414	0.512974
Adam32	1.46111e-05	0.189934	0.182	0.027	0.527316
Cd163	1.51609e-05	0.520888	0.248	0.054	0.547157
Rasgrp2	1.54161e-05	0.379444	0.322	0.081	0.556368
Il31ra	1.61197e-05	0.407	0.281	0.072	0.581761
Snx3	1.70391e-05	-0.280849	0.066	0.288	0.614941
Deptor	1.71691e-05	0.390126	0.372	0.117	0.619632
Trim62	1.78411e-05	0.407901	0.306	0.09	0.643885
Txnl1	1.84632e-05	0.7702	0.438	0.243	0.666339
Vmn1r30	1.89826e-05	0.539125	0.347	0.126	0.68508
Hdac5	1.93312e-05	0.460515	0.339	0.117	0.697665
Vps35l	1.98523e-05	0.449288	0.38	0.153	0.716471
Cst13	1.99252e-05	0.32216	0.19	0.018	0.7191
Pde7b	2.00651e-05	0.197481	0.223	0.054	0.724148
Gm32914	2.04766e-05	-0.504381	0.223	0.468	0.739
Olfr448	2.10892e-05	0.445167	0.355	0.126	0.761109
Cox6c	2.13662e-05	-0.459432	0.314	0.604	0.771107
Tmc7	2.14807e-05	0.393789	0.273	0.063	0.77524
Gm49701	2.17412e-05	0.271481	0.215	0.027	0.78464
Olfr1501	2.17454e-05	0.261831	0.215	0.027	0.784792
Togaram2	2.19216e-05	0.281067	0.215	0.027	0.791149
Gm28229	2.22778e-05	0.388962	0.347	0.117	0.804006
Gm15283	2.23809e-05	0.519836	0.438	0.18	0.807728
Zfp592	2.25887e-05	0.415427	0.405	0.144	0.815227
X1700085C21Rik	2.26531e-05	0.189661	0.116	0	0.817549
Bpifa3	2.26531e-05	0.200078	0.116	0	0.817549
Gm43350	2.26531e-05	0.200078	0.116	0	0.817549
Olfr620	2.33826e-05	0.444395	0.298	0.081	0.843879
Gm37647	2.42654e-05	0.406067	0.364	0.117	0.87574
Gm16059	2.42931e-05	0.284192	0.19	0.018	0.876739
Gm37033	2.46377e-05	0.381614	0.281	0.063	0.889176
Fam122b	2.51295e-05	0.293696	0.248	0.045	0.906924
Gm45427	2.51467e-05	0.353916	0.256	0.054	0.907544
X4933416O17Rik	2.55056e-05	-0.410265	0.306	0.604	0.920498
Ctns	2.58149e-05	0.570698	0.339	0.108	0.931659
Sox5	2.65144e-05	0.531218	0.488	0.261	0.956906
Nlgn3	2.66529e-05	0.444661	0.314	0.09	0.961904
Shoc2	2.68282e-05	0.70139	0.777	0.685	0.968229
Czib	2.6832e-05	0.387759	0.322	0.099	0.968367
Irgm1	2.69408e-05	0.474799	0.397	0.189	0.972294
Ntrk3	2.7763e-05	-0.539485	0.777	0.838	1
Atp6v1h	2.8453e-05	0.956352	0.702	0.595	1
Fancc	2.87893e-05	0.531399	0.463	0.234	1
Gm47388	2.90051e-05	0.217945	0.165	0.009	1
Olfr979	2.91812e-05	-0.465103	0.388	0.676	1
Olfr1098	2.91939e-05	0.271974	0.248	0.045	1
Myo1h	2.92509e-05	0.516225	0.347	0.117	1
Celf4	2.94293e-05	-0.319359	0.198	0.468	1
Agk	3.06499e-05	0.49975	0.397	0.189	1
Ablim1	3.09617e-05	0.571219	0.529	0.405	1
Gm39214	3.10413e-05	-0.568666	0.372	0.649	1
Gpatch4	3.14883e-05	0.415363	0.264	0.072	1
Sox1	3.18305e-05	0.59414	0.512	0.333	1
Hdgf	3.22664e-05	0.638158	0.339	0.252	1
Psma8	3.29068e-05	0.281312	0.248	0.045	1
Cdr1os	3.33346e-05	0.4508	0.545	0.288	1
Tm9sf2	3.34514e-05	0.47678	0.479	0.297	1
Gm44682	3.35797e-05	0.349994	0.182	0.018	1
G2e3	3.45395e-05	0.377374	0.355	0.126	1
Ephb1	3.50663e-05	0.431564	0.529	0.306	1
Myh10	3.6076e-05	0.47678	0.446	0.288	1
Vipr1	3.61207e-05	0.302974	0.24	0.045	1
Prpf3	3.61704e-05	0.65026	0.777	0.631	1
Amotl2	3.69025e-05	0.49171	0.289	0.072	1
Hipk2	3.90601e-05	0.385502	0.347	0.108	1
Gm28410	3.92602e-05	0.554885	0.455	0.234	1
Scg3	3.93814e-05	-0.249143	0.091	0.297	1
Gm10115	3.95741e-05	0.436668	0.298	0.081	1
Dlx6os1	3.98951e-05	0.418249	0.372	0.144	1
Bicd1	4.29556e-05	0.673364	0.793	0.694	1
Nnat	4.35511e-05	-0.429793	0.132	0.378	1
Shmt1	4.43548e-05	0.312762	0.182	0.018	1
Mt2	4.5343e-05	-0.446375	0.14	0.378	1
Htra3	4.64288e-05	0.266137	0.231	0.045	1
Arhgap33	4.71206e-05	0.514555	0.355	0.171	1
Arf2	4.72909e-05	0.157952	0.107	0	1
Gm29183	4.72909e-05	0.157952	0.107	0	1
Adam6a	4.72909e-05	0.1686	0.107	0	1
Gm17354	4.72909e-05	0.21042	0.107	0	1
Slc38a6	4.783e-05	0.398119	0.347	0.117	1
Trim24	4.83006e-05	0.391252	0.364	0.153	1
A830009L08Rik	4.94712e-05	0.427538	0.256	0.063	1
Gm49375	5.01801e-05	0.316742	0.306	0.081	1
Chd9	5.12775e-05	0.492224	0.496	0.288	1
Serpine1	5.13245e-05	0.431453	0.231	0.054	1
Nln	5.14845e-05	-0.602116	0.876	0.901	1
Nova1	5.15705e-05	0.347057	0.273	0.063	1
Katna1	5.20428e-05	-0.345289	0.091	0.315	1
X4930555M17Rik	5.2929e-05	0.277651	0.157	0.009	1
Tmtc3	5.36082e-05	0.529377	0.512	0.288	1
Arf3	5.3668e-05	-0.480031	0.223	0.486	1
Gm11494	5.42717e-05	0.235283	0.182	0.018	1
Mir22hg	5.43596e-05	0.535034	0.669	0.784	1
Fam13c	5.51749e-05	0.681643	0.537	0.315	1
Gm48226	5.51764e-05	0.338287	0.273	0.072	1
C330018D20Rik	5.52848e-05	0.515221	0.421	0.198	1
Tcf23	5.53659e-05	0.380227	0.231	0.054	1
Luc7l	5.61369e-05	0.521269	0.322	0.108	1
Cryzl1	5.70466e-05	0.575379	0.636	0.423	1
Fbxl16	5.89307e-05	-0.392069	0.198	0.468	1
Gm43872	5.92662e-05	0.650133	0.537	0.315	1
Smg5	6.03654e-05	0.327116	0.24	0.045	1
Igsf10	6.07821e-05	0.271481	0.198	0.027	1
Dnah14	6.21551e-05	0.554931	0.413	0.225	1
Rad54l	6.38378e-05	0.385502	0.331	0.099	1
Olfr1220	6.55623e-05	0.36608	0.298	0.09	1
Cox6a1	6.63512e-05	-0.499487	0.405	0.649	1
Tmem269	6.64079e-05	0.261831	0.198	0.027	1
Aste1	6.6881e-05	0.457148	0.479	0.243	1
Gm16014	6.91883e-05	0.686891	0.488	0.297	1
Ptbp3	7.08044e-05	-0.313304	0.14	0.387	1
Leo1	7.09012e-05	0.435853	0.248	0.054	1
Qars	7.15766e-05	0.383347	0.372	0.153	1
X2610028H24Rik	7.22143e-05	0.476457	0.281	0.081	1
Fxr1	7.42258e-05	-0.335951	0.273	0.55	1
Ttc3	7.45131e-05	-0.473011	0.248	0.505	1
Hoxa11os	7.52223e-05	0.393584	0.339	0.117	1
Osbpl10	7.5423e-05	0.367949	0.248	0.063	1
Dnajc22	7.83859e-05	0.297016	0.149	0.009	1
Slc1a3	7.84057e-05	-0.464077	0.248	0.495	1
Gm24030	7.92174e-05	0.603329	0.645	0.441	1
Gm11583	7.9953e-05	0.510097	0.455	0.216	1
Uchl1	8.30267e-05	-0.31252	0.165	0.414	1
Ccdc84	8.30362e-05	0.518696	0.554	0.342	1
Slc30a2	8.50493e-05	-0.352253	0.182	0.441	1
Gm43363	8.5637e-05	0.258881	0.215	0.036	1
Eid2b	8.57228e-05	0.318787	0.19	0.027	1
Ndrg4	8.62112e-05	-0.499487	0.397	0.649	1
Wwox	8.79586e-05	0.330747	0.322	0.117	1
Fzd5	8.81597e-05	-0.360646	0.413	0.694	1
Ybx3	9.16273e-05	0.245198	0.174	0.018	1
Vmn2r79	9.18097e-05	0.329463	0.273	0.072	1
X2900018N21Rik	9.29782e-05	0.506319	0.537	0.306	1
Tmf1	9.35652e-05	0.249231	0.215	0.036	1
Itgb6	9.48565e-05	0.553625	0.438	0.225	1
Mfge8	9.69205e-05	0.7673	0.471	0.351	1
Cnst	9.81166e-05	0.248107	0.149	0.009	1
Plat	9.85361e-05	0.533447	0.636	0.396	1
Agbl5	0.000102627	0.467675	0.355	0.189	1
Zfp575	0.000103449	0.235283	0.174	0.018	1
X4930521O17Rik	0.000105147	0.217945	0.149	0.009	1
Adcyap1	0.000107071	0.362483	0.455	0.198	1
Gm29151	0.000107602	0.362668	0.289	0.099	1
Ccdc148	0.000108131	0.396718	0.38	0.153	1
Foxn2	0.00010888	0.207749	0.149	0.009	1
Ccdc186	0.000110941	0.48853	0.413	0.189	1
Olfr693	0.000111701	0.132189	0.107	0.009	1
X4930434J06Rik	0.000112216	0.197481	0.149	0.009	1
Kif15	0.000114361	0.457195	0.471	0.225	1
Ccdc38	0.000114854	0.326214	0.281	0.081	1
Olfr231	0.000115018	0.281067	0.19	0.027	1
Reep3	0.000120878	0.418695	0.446	0.198	1
Gask1b	0.000121085	0.531774	0.512	0.315	1
Rtn3	0.000121709	-0.41161	0.215	0.477	1
Rbbp7	0.000121857	0.360979	0.273	0.072	1
Khdrbs1	0.000123351	-0.397132	0.182	0.423	1
Gm41724	0.000129005	0.497473	0.562	0.387	1
Ankrd49	0.000129109	0.274959	0.223	0.045	1
Sox1ot	0.000134356	0.39247	0.306	0.108	1
Nek8	0.000134479	0.281067	0.19	0.027	1
Gm48759	0.00013774	0.326214	0.273	0.072	1
Gnal	0.000137948	0.440337	0.479	0.234	1
Tmem163	0.000144174	0.268467	0.207	0.036	1
Tmc6	0.000144458	0.31739	0.273	0.072	1
Hmgcs2	0.000146845	0.393584	0.322	0.117	1
Gm12324	0.000149017	0.450667	0.479	0.234	1
Gm44434	0.000149586	-0.489144	0.512	0.694	1
Pcdh15	0.00014999	-0.48399	0.86	0.964	1
Ppp3r1	0.00015034	-0.391551	0.256	0.523	1
Gm45686	0.000150497	0.284192	0.165	0.018	1
Uqcrh	0.000152818	-0.296628	0.107	0.324	1
Arl6ip1	0.000154409	-0.293129	0.05	0.234	1
Olfr73	0.000154952	0.130125	0.124	0.018	1
X4930474H20Rik	0.000155544	-0.433931	0.289	0.514	1
Commd1	0.000156743	0.349007	0.281	0.081	1
Hsp90b1	0.000158231	0.379215	0.43	0.288	1
X4930570E03Rik	0.000161511	0.311652	0.248	0.072	1
Ss18	0.000162107	0.52703	0.727	0.622	1
X4930404I05Rik	0.0001622	-0.421648	0.223	0.432	1
Picalm	0.000162535	0.397699	0.421	0.198	1
A630010A05Rik	0.000162675	0.39247	0.306	0.099	1
B3gnt3	0.000166706	0.265499	0.223	0.045	1
Olfr1030	0.00016834	0.399572	0.43	0.207	1
Tmem209	0.000169836	0.54693	0.397	0.198	1
Akr1c19	0.000171916	0.319855	0.298	0.09	1
Scube1	0.00017257	0.401276	0.215	0.045	1
X4930517E14Rik	0.000173997	0.541552	0.463	0.297	1
Swi5	0.000174259	0.673364	0.322	0.144	1
Mbnl1	0.000174455	0.469793	0.529	0.306	1
Fam92a	0.000176481	0.431946	0.397	0.198	1
Zfp934	0.00017887	0.350891	0.298	0.099	1
Gm27492	0.000179571	0.372567	0.314	0.108	1
Slc6a20b	0.000181196	0.308969	0.223	0.045	1
Tmsb4x	0.000181826	-0.455486	0.421	0.685	1
Olfr78	0.000187513	0.326214	0.273	0.081	1
Vmn1r28	0.000191113	0.322236	0.314	0.099	1
Ywhag	0.000191734	-0.429302	0.273	0.532	1
Olfr784	0.000194081	0.381614	0.24	0.063	1
Gm13790	0.000194309	-0.427997	0.24	0.477	1
Apobec2	0.000194672	0.309449	0.174	0.027	1
Skint7	0.000195806	-0.559428	0.777	0.901	1
Muc20	0.000196747	0.235283	0.165	0.018	1
Atad1	0.000198151	0.493682	0.364	0.153	1
Zfp446	0.000201691	0.360979	0.314	0.117	1
Gpm6b	0.00020291	-0.506157	0.388	0.631	1
Endod1	0.000203134	0.368885	0.38	0.153	1
Mid1	0.000204565	0.217945	0.14	0.009	1
Prdm11	0.000205879	0.385747	0.388	0.162	1
Nek10	0.000206047	0.205121	0.165	0.018	1
X4632433K11Rik	0.000210203	-0.135174	0.074	0.207	1
Cox7c	0.00021114	-0.313057	0.281	0.541	1
Pate12	0.00021115	0.197481	0.14	0.009	1
Arf1	0.000211458	-0.319463	0.174	0.414	1
Spg20	0.000216636	0.464181	0.331	0.18	1
Pcdhb6	0.00021666	-0.357938	0.198	0.432	1
H2ac8	0.000219174	-0.256695	0.033	0.189	1
Exoc6b	0.000223254	0.46323	0.645	0.459	1
Ube2ql1	0.000225862	-0.284319	0.058	0.234	1
Pced1a	0.0002269	0.29669	0.248	0.063	1
Iqca	0.000229569	0.486141	0.603	0.468	1
Neil3	0.000231919	0.268467	0.198	0.036	1
Atp1b1	0.000232009	-0.528344	0.314	0.577	1
Cyp4a10	0.000235727	0.274959	0.215	0.045	1
Gpr22	0.000237522	0.384566	0.364	0.153	1
Gm6288	0.000238273	0.261831	0.182	0.027	1
Nek3	0.000243778	0.232487	0.182	0.027	1
X8030451A03Rik	0.000243778	0.232487	0.182	0.027	1
Lama1	0.000243788	0.455278	0.661	0.414	1
Ppp6r2	0.00024549	0.167319	0.174	0.036	1
Hectd1	0.00024693	0.406877	0.421	0.198	1
Phf14	0.000257723	0.394213	0.43	0.243	1
Slc29a3	0.000259813	0.408587	0.364	0.153	1
Olfr1099	0.000264256	0.45321	0.364	0.153	1
X4732440D04Rik	0.000266636	0.524866	0.628	0.486	1
Arhgef12	0.000270085	0.489661	0.479	0.279	1
Pak1	0.000271989	0.635882	0.405	0.252	1
E130308A19Rik	0.000273107	0.152393	0.463	0.261	1
Gm38220	0.000274453	0.39542	0.388	0.216	1
Chrna4	0.000274641	0.413649	0.463	0.279	1
Lgals4	0.000276537	0.412818	0.579	0.36	1
Lmf2	0.000280267	0.315465	0.182	0.027	1
Olfr1444	0.000282936	0.39865	0.405	0.189	1
Gm37985	0.000286887	0.384964	0.669	0.586	1
Gm43776	0.000292498	0.235283	0.157	0.018	1
Akap9	0.000296335	0.327249	0.438	0.198	1
Cmas	0.000298876	0.367165	0.306	0.189	1
Cul7	0.000308028	0.350891	0.306	0.108	1
Cfh	0.000312164	-0.46005	0.463	0.685	1
Olfr429	0.000313558	0.409168	0.479	0.243	1
Olfr922	0.000313905	0.583597	0.322	0.162	1
Atl3	0.000315097	0.29936	0.306	0.099	1
Gm10545	0.000316115	0.560288	0.38	0.189	1
Gm1720	0.000318194	0.28745	0.19	0.036	1
Luzp1	0.00033481	0.547131	0.504	0.342	1
Vwa8	0.000335796	-0.309287	0.149	0.342	1
Cebpd	0.000336251	0.261831	0.174	0.027	1
Corin	0.000336251	0.261831	0.174	0.027	1
Gm47348	0.000336533	-0.407381	0.339	0.586	1
Nupl2	0.000337746	0.436268	0.248	0.081	1
D1Ertd622e	0.000338911	0.454002	0.471	0.243	1
Rars	0.000342718	0.119478	0.116	0.018	1
Scube3	0.000344804	0.234634	0.281	0.225	1
Rad52	0.000349562	0.460515	0.504	0.27	1
Prpf8	0.000350021	0.506908	0.504	0.306	1
Gm29650	0.000352067	0.265499	0.198	0.036	1
Gramd1a	0.000354912	0.222572	0.157	0.018	1
Olfr1208	0.000355734	-0.423566	0.43	0.667	1
Pde5a	0.000356355	0.240837	0.231	0.054	1
Mctp2	0.000358382	0.373052	0.421	0.198	1
Tigit	0.000359174	0.268467	0.19	0.036	1
A730017L22Rik	0.000360157	0.242335	0.174	0.027	1
Zfp354c	0.000364967	0.205121	0.157	0.018	1
Xab2	0.000366207	0.575405	0.612	0.45	1
Snap25	0.000367443	-0.565819	0.669	0.793	1
Gm13539	0.00038021	0.238123	0.132	0.009	1
Gm47161	0.00038266	0.253115	0.215	0.045	1
Prkcb	0.000384262	-0.419191	0.174	0.396	1
Naa15	0.000385181	0.324415	0.38	0.153	1
Myl6	0.0003861	-0.317092	0.165	0.396	1
Slc6a21	0.000389117	0.29059	0.165	0.027	1
Hba.a2	0.000393184	0.24198	0.347	0.135	1
Rem2	0.000397152	0.284358	0.207	0.045	1
AC160336.1	0.000397325	0.511252	0.876	0.739	1
Zfp668	0.000401704	0.3643	0.281	0.117	1
Hydin	0.000406753	0.374358	0.421	0.216	1
Gm43900	0.00040737	0.422082	0.744	0.802	1
Gabrb2	0.000411849	0.32852	0.281	0.099	1
Ralgps1	0.000412633	0.343158	0.339	0.126	1
E530011L22Rik	0.000420172	0.176722	0.132	0.009	1
Gm42684	0.000420172	0.176722	0.132	0.009	1
Rbm10	0.000426939	0.142837	0.107	0.009	1
Gm4319	0.000430034	0.16623	0.132	0.009	1
Fkbp1a	0.000430336	-0.239268	0.256	0.495	1
Serpine2	0.00043303	-0.423414	0.207	0.432	1
Olfr166	0.000436543	0.41043	0.331	0.135	1
Atp1a2	0.000440143	-0.368755	0.256	0.505	1
Psen1	0.000440894	0.222572	0.174	0.027	1
Pid1	0.00044154	-0.322614	0.281	0.532	1
Ccr9	0.000442809	0.341216	0.314	0.108	1
Ppp2r2c	0.000444356	-0.224612	0.174	0.387	1
Hyal1	0.000446591	0.370129	0.661	0.685	1
Grin2d	0.000452506	0.350462	0.223	0.063	1
Htr1a	0.000453046	0.323826	0.223	0.063	1
Asah2	0.000454879	0.406934	0.331	0.153	1
Slc30a8	0.000457049	0.318787	0.174	0.027	1
Cers2	0.000457791	0.337133	0.273	0.09	1
Ubap2l	0.000458891	0.384566	0.488	0.333	1
Gm37820	0.000458928	-0.259962	0.074	0.261	1
Ppox	0.000463925	0.359303	0.281	0.099	1
Gm50292	0.000464904	0.321352	0.198	0.045	1
Gm44215	0.000469479	0.293618	0.24	0.063	1
Tmem120b	0.000473044	0.397505	0.207	0.054	1
Kcnk9	0.000479263	0.344397	0.298	0.126	1
Treml4	0.000480343	0.212588	0.174	0.027	1
Cd59a	0.000480355	-0.358913	0.231	0.441	1
Abca12	0.000480862	0.311652	0.24	0.072	1
Fto	0.000481534	0.468552	0.579	0.405	1
Rpl37	0.000482843	-0.392381	0.421	0.658	1
Flot2	0.000484199	0.278312	0.223	0.063	1
Gm15482	0.000487171	0.500808	0.488	0.306	1
Efna2	0.000490507	0.258881	0.182	0.036	1
Dnah6	0.00049218	-0.360682	0.298	0.45	1
Cd37	0.00050048	0.239516	0.19	0.036	1
Gm39128	0.00050048	0.239516	0.19	0.036	1
Lims1	0.000500716	0.319159	0.322	0.117	1
Wdfy1	0.000501843	0.392344	0.347	0.144	1
Srsf10	0.000511991	0.240837	0.24	0.063	1
Vmn2r69	0.000515374	0.378053	0.364	0.171	1
Efcab8	0.000516749	0.261831	0.165	0.027	1
Dnah1	0.000516957	0.249231	0.19	0.036	1
Rcan3	0.000518153	0.202534	0.174	0.027	1
Gtdc1	0.000519792	0.448927	0.289	0.126	1
Olfr704	0.000528938	0.437795	0.314	0.144	1
Gm20641	0.000531462	0.225299	0.149	0.018	1
Dsc3	0.000537127	0.338287	0.24	0.072	1
Crocc2	0.000537289	0.357945	0.413	0.207	1
Trmt1l	0.000542823	0.391252	0.339	0.144	1
Vmn2r73	0.000547097	0.284665	0.273	0.099	1
Kazn	0.000549894	0.26047	0.256	0.072	1
Prkce	0.000556319	-0.292175	0.157	0.378	1
Slc15a2	0.000559663	0.208128	0.545	0.694	1
Acox3	0.000562625	0.412987	0.438	0.261	1
Itgb5	0.000564463	0.296396	0.298	0.099	1
Inpp5b	0.000565534	0.171946	0.14	0.018	1
Sel1l3	0.000569841	0.479252	0.661	0.514	1
X4930533N22Rik	0.000571304	0.374358	0.636	0.505	1
A2m	0.000575403	0.338953	0.372	0.18	1
Olfr1428	0.000585087	0.293618	0.24	0.072	1
Tmem268	0.000585675	0.293696	0.19	0.045	1
Aars2	0.000599889	0.369541	0.231	0.081	1
Chodl	0.000600166	0.38908	0.421	0.216	1
Gm22795	0.000602951	-0.204301	0.017	0.144	1
Pknox1	0.000610042	0.253115	0.215	0.054	1
Tdrp	0.000612401	0.169614	0.157	0.027	1
Tmem41a	0.000614376	-0.255692	0.14	0.342	1
Glud1	0.00061573	-0.255692	0.149	0.36	1
Ntm	0.000619948	0.414918	0.711	0.631	1
Pou3f3	0.000621018	-0.168841	0.041	0.18	1
Smndc1	0.000623244	-0.413168	0.298	0.477	1
Cldn22	0.00062948	0.205121	0.149	0.018	1
Acsbg3	0.00062948	0.205121	0.149	0.018	1
Nktr	0.000638796	0.293279	0.372	0.153	1
Gm42920	0.000642641	0.278312	0.231	0.063	1
Cntd1	0.000643265	0.271974	0.215	0.054	1
Cstf3	0.000643795	-0.363414	0.562	0.793	1
Zfy1	0.000645183	0.250297	0.231	0.063	1
Gm47041	0.000650482	0.225299	0.149	0.018	1
Mfsd2b	0.000650482	0.202534	0.149	0.018	1
Gm44684	0.000656223	0.463614	0.471	0.297	1
Ncam2	0.000657278	0.331004	0.372	0.171	1
Gm16867	0.000659729	0.252116	0.165	0.027	1
Gm10832	0.000660365	0.207749	0.124	0.009	1
Slc31a1	0.000666372	0.278312	0.223	0.063	1
Sdf2	0.000671173	-0.289785	0.132	0.342	1
Zxdb	0.000671854	0.259696	0.231	0.063	1
Fezf2	0.000674669	0.194925	0.149	0.018	1
Slc16a9	0.000680757	0.272443	0.248	0.081	1
Olfr378	0.000690241	0.255976	0.198	0.045	1
Olfr287	0.000691381	0.238123	0.124	0.009	1
Ranbp3	0.000692517	0.29059	0.281	0.09	1
Snx22	0.000700975	0.468736	0.545	0.387	1
Sh3bp2	0.000702358	0.197481	0.124	0.009	1
Mettl8	0.000702769	0.397699	0.364	0.18	1
Katnal1	0.000707627	0.396979	0.463	0.243	1
Nrg3	0.000713335	0.243593	0.215	0.054	1
Gm45620	0.000716506	0.184657	0.149	0.018	1
Ppp1r1b	0.000721399	0.29059	0.24	0.081	1
Gm13084	0.00072738	-0.23463	0.041	0.189	1
Gm37296	0.00072841	-0.268357	0.124	0.324	1
Kdm3b	0.000744168	0.3463	0.314	0.126	1
Tmem45b	0.000746495	0.174315	0.149	0.018	1
Ugt3a2	0.000747735	0.108752	0.107	0.018	1
Mrfap1	0.000748761	-0.0710081	0.198	0.36	1
X4833411C07Rik	0.000754239	0.348141	0.339	0.162	1
Cd209e	0.000764141	0.229735	0.182	0.036	1
Synpo2l	0.000764141	0.229735	0.182	0.036	1
Slc4a4	0.000768206	-0.313481	0.223	0.387	1
Ywhab	0.000780973	-0.25373	0.314	0.55	1
Tex21	0.000787575	0.212588	0.165	0.027	1
Ptn	0.000796444	-0.297596	0.182	0.405	1
Olfr213	0.000796612	0.176722	0.124	0.009	1
Kptn	0.000798645	0.222572	0.165	0.027	1
Gm38477	0.000802461	0.16623	0.124	0.009	1
Cdk1	0.000804434	-0.331448	0.281	0.523	1
Slc4a3	0.000806501	0.305418	0.256	0.081	1
Perp	0.000808044	0.340059	0.314	0.144	1
Tmem47	0.00082751	-0.252771	0.066	0.225	1
Slc35b4	0.000837074	0.26732	0.306	0.108	1
Elf2	0.000845896	0.242092	0.264	0.081	1
Dnajc18	0.000845896	0.242092	0.264	0.081	1
Gm31562	0.000850859	0.278312	0.215	0.063	1
St3gal6	0.000856428	-0.328243	0.149	0.36	1
Atp6v1b1	0.000860958	0.219887	0.182	0.036	1
Pkhd1l1	0.000868059	0.335914	0.405	0.243	1
Eml6	0.000875815	-0.332689	0.198	0.423	1
Bc1	0.000876105	0.417446	0.388	0.189	1
Gm9913	0.000881322	0.337896	0.355	0.144	1
Rac3	0.000885789	0.311138	0.273	0.099	1
Prdx5	0.000889902	-0.0271502	0.074	0.153	1
Apbb1	0.00089268	0.349484	0.298	0.126	1
Enpp3	0.000893615	0.343832	0.364	0.153	1
AU022252	0.000903839	0.350891	0.256	0.081	1
Clu	0.000904029	-0.357108	0.256	0.477	1
Cnnm1	0.000913981	0.386515	0.231	0.072	1
Adamts12	0.00091422	0.302086	0.281	0.126	1
B430010I23Rik	0.00092686	0.247521	0.24	0.072	1
Gcn1	0.000931444	0.313674	0.281	0.108	1
Clcnka	0.000934333	0.19241	0.165	0.027	1
Cys1	0.000935441	0.293618	0.223	0.063	1
X5033421B08Rik	0.000955947	0.432107	0.785	0.811	1
Baiap3	0.000958543	0.219887	0.182	0.036	1
Gm38211	0.000971636	0.342252	0.455	0.27	1
Rubcn	0.000978832	0.43882	0.339	0.171	1
Ier5l	0.00098109	-0.213257	0.041	0.189	1
Trip13	0.000986863	0.197481	0.248	0.225	1
Fxyd3	0.000998484	0.269034	0.215	0.054	1
Coro7	0.000998484	0.269034	0.215	0.054	1
Gstz1	0.00100758	0.494246	0.471	0.324	1
Dld	0.00100946	-0.441421	0.306	0.523	1
Ikbkb	0.00101384	0.421153	0.554	0.342	1
Olfr1410	0.00101533	0.278312	0.223	0.063	1
Vav3	0.00102363	-0.365455	0.215	0.423	1
Trim39	0.00102853	0.128095	0.132	0.027	1
Gm49457	0.00104144	0.341638	0.207	0.054	1
Vmn1r69	0.00104491	0.453726	0.388	0.243	1
X2900052N01Rik	0.00105696	0.330118	0.322	0.207	1
Jade2	0.0010603	0.247521	0.231	0.063	1
Macf1	0.00106108	0.44115	0.603	0.441	1
Ina	0.00107613	-0.135254	0.058	0.198	1
Glod4	0.00107957	0.307664	0.306	0.126	1
Lair1	0.0010822	0.325945	0.347	0.144	1
Olfr1326.ps1	0.00109001	0.207396	0.198	0.045	1
F2	0.00111247	0.161604	0.132	0.018	1
Hlf	0.00111433	-0.239925	0.083	0.261	1
Dennd1b	0.00112104	0.423803	0.669	0.523	1
Gm10344	0.00112421	0.227025	0.182	0.036	1
Lss	0.00112492	0.154935	0.174	0.045	1
Lct	0.00113522	0.271974	0.207	0.054	1
Obox3	0.00113898	-0.237456	0.091	0.27	1
Gm10791	0.00114462	0.194925	0.14	0.018	1
Cspg5	0.00114502	-0.341259	0.182	0.387	1
Gm42432	0.00114673	-0.2452	0.041	0.18	1
Olfr1225	0.0011491	0.231314	0.215	0.054	1
Etnk1	0.0011501	-0.257714	0.19	0.405	1
Lhfpl2	0.00115298	0.278312	0.223	0.063	1
Gm35823	0.00116395	0.159346	0.149	0.027	1
Gm10463	0.00119829	0.302367	0.264	0.09	1
Defb3	0.00120559	0.252116	0.157	0.027	1
Lrrc17	0.00120719	0.43277	0.405	0.225	1
Dcaf17	0.00121274	0.278617	0.256	0.09	1
Grin3a	0.00121556	0.287936	0.397	0.18	1
Slfn14	0.00121624	0.379127	0.512	0.351	1
Gas5	0.00121716	-0.323481	0.248	0.477	1
Thoc5	0.00123013	0.29059	0.273	0.099	1
B630019A10Rik	0.00123297	0.330747	0.289	0.108	1
Scara3	0.00123312	0.184657	0.14	0.018	1
Ap5b1	0.00125286	0.337896	0.372	0.198	1
Zfp622	0.00125295	0.426727	0.38	0.27	1
Nabp1	0.00125802	0.298583	0.364	0.207	1
Cyp4v3	0.00125856	0.345631	0.38	0.198	1
Opn3	0.00125955	-0.315813	0.157	0.306	1
Hand2os1	0.00126757	0.320116	0.372	0.171	1
Ap1g1	0.00127145	0.255976	0.19	0.045	1
Kdr	0.00127393	0.3463	0.298	0.135	1
Nfatc3	0.00127883	-0.102588	0.074	0.18	1
Gm48308	0.00128005	0.668261	0.587	0.505	1
Olfr319	0.0012812	0.276091	0.306	0.117	1
Sumf2	0.00128235	0.305418	0.248	0.081	1
Eng	0.00128409	0.323826	0.207	0.063	1
Dop1a	0.00129668	0.342885	0.488	0.261	1
Lmbrd2	0.00129957	0.234239	0.298	0.108	1
Tas2r131	0.00130573	-0.426103	0.529	0.658	1
Chn1	0.00130932	-0.307513	0.273	0.505	1
Usp16	0.00131081	0.428094	0.364	0.189	1
Dcaf11	0.00131486	0.174315	0.14	0.018	1
Tlr3	0.00131812	0.301317	0.388	0.18	1
X1700109H08Rik	0.00133021	0.340059	0.281	0.153	1
Ifi44	0.0013312	0.26787	0.322	0.153	1
Gm29966	0.00134283	0.3395	0.405	0.27	1
Tceal5	0.00134376	-0.159213	0.017	0.135	1
Gm48604	0.0013479	0.243593	0.198	0.054	1
Bcl2l12	0.0013479	0.243593	0.198	0.054	1
Cactin	0.00137051	0.232487	0.14	0.018	1
Gm35147	0.00137334	0.163898	0.14	0.018	1
Ceacam2	0.00138947	0.176722	0.116	0.009	1
Gm32647	0.00140495	-0.382099	0.322	0.541	1
Ccnb2	0.00142565	-0.258303	0.132	0.324	1
Fundc1	0.00142756	-0.392143	0.504	0.64	1
Tmem108	0.00143503	0.110018	0.157	0.054	1
Smurf2	0.0014452	0.221728	0.223	0.063	1
Gm44542	0.00144842	0.263283	0.24	0.081	1
X2010007H06Rik	0.00145829	0.16623	0.116	0.009	1
Eif2ak3	0.00145829	0.16623	0.116	0.009	1
Acaca	0.00146016	0.30472	0.314	0.135	1
Gm47113	0.0014748	0.325718	0.446	0.234	1
Slc1a1	0.00148482	0.324537	0.298	0.126	1
Lyrm1	0.00148976	-0.345575	0.314	0.505	1
Cenpf	0.00149388	0.351652	0.355	0.171	1
Zfp711	0.0014943	0.284944	0.331	0.135	1
Gm43404	0.00149494	0.212588	0.157	0.027	1
Gm43894	0.00149698	0.227025	0.19	0.045	1
Tas2r125	0.00150714	0.262576	0.19	0.054	1
Gm13599	0.00151832	0.155661	0.116	0.009	1
Gmip	0.00151832	0.155661	0.116	0.009	1
Olfr639	0.00152959	0.19241	0.157	0.027	1
Rbm43	0.00152959	0.19241	0.157	0.027	1
Nup160	0.00152959	0.19241	0.157	0.027	1
Slc6a13	0.00154957	0.281312	0.198	0.054	1
Vmn2r113	0.00155463	0.333983	0.339	0.162	1
Scara5	0.00155937	0.145013	0.116	0.009	1
Vnn3	0.00155937	0.145013	0.116	0.009	1
A830011K09Rik	0.00155937	0.145013	0.116	0.009	1
Ano6	0.00156021	0.310181	0.322	0.144	1
Eya3	0.00156304	0.199825	0.256	0.09	1
Tmcc3os	0.00156873	0.302974	0.174	0.045	1
X2310022B05Rik	0.00157065	-0.124447	0.074	0.216	1
Popdc3	0.00157072	-0.414633	0.355	0.577	1
Prcp	0.00157456	0.275732	0.264	0.09	1
Muc4	0.00158005	0.254064	0.231	0.081	1
Phlpp2	0.00158028	0.269034	0.207	0.054	1
Rasa1	0.00158332	0.334984	0.554	0.459	1
Arfgef3	0.00158393	0.33404	0.43	0.234	1
Top2a	0.00160615	0.284808	0.298	0.117	1
Cdc73	0.00160976	0.348622	0.372	0.189	1
Gm37063	0.00162051	0.387331	0.488	0.297	1
Tbc1d13	0.00162191	0.235449	0.24	0.072	1
Tmem87a	0.00162909	0.118409	0.174	0.063	1
X4930529I22Rik	0.00163691	0.19241	0.157	0.027	1
X5330438D12Rik	0.00163987	0.259696	0.207	0.063	1
Apol6	0.00166477	0.182214	0.157	0.027	1
Milr1	0.00166477	0.182214	0.157	0.027	1
Rab3c	0.00167148	-0.323428	0.132	0.324	1
Gm33508	0.00167908	0.205121	0.132	0.018	1
Gm20342	0.00168531	0.299809	0.198	0.054	1
Arap3	0.00168571	0.219887	0.174	0.036	1
Ppp2r2a	0.00169041	0.3395	0.62	0.396	1
Dnah5	0.00169632	0.243593	0.19	0.054	1
Wdr35	0.00171373	0.257698	0.264	0.09	1
Gm33570	0.00171859	0.330747	0.273	0.117	1
Copg2	0.00172116	0.325163	0.355	0.189	1
Hephl1	0.00172506	0.231314	0.215	0.063	1
Rtl8a	0.00172697	-0.226809	0.091	0.261	1
Scgb2b15	0.0017338	0.242335	0.149	0.027	1
Scgb2b17	0.0017338	0.242335	0.149	0.027	1
Atp5md	0.00173568	-0.345526	0.256	0.459	1
Mon2	0.00176535	0.353814	0.587	0.459	1
Tmem200a	0.0017897	0.302086	0.289	0.117	1
Prrc2b	0.00179121	-0.304482	0.223	0.441	1
Fars2	0.00179426	0.331931	0.289	0.153	1
Ano5	0.00180339	0.240837	0.215	0.063	1
Ahr	0.00181366	0.197481	0.231	0.072	1
Rhot1	0.00183778	-0.290033	0.165	0.369	1
Srrm3	0.00183922	0.189934	0.174	0.036	1
Sdk2	0.00185009	0.284808	0.298	0.117	1
Cxcl14	0.00185342	-0.241631	0.066	0.225	1
Slc6a15	0.00185693	0.287747	0.314	0.144	1
Cd3e	0.00186863	0.197481	0.19	0.045	1
Stmn2	0.00187353	-0.345418	0.149	0.342	1
Gm26691	0.0018779	0.212588	0.149	0.027	1
Ikbke	0.00188301	0.349484	0.248	0.126	1
Bhlhe22	0.00188681	-0.191045	0.041	0.18	1
Pex16	0.00189093	0.175858	0.231	0.081	1
Tram2	0.00189365	0.219887	0.165	0.036	1
Gm5427	0.00190167	0.231314	0.19	0.045	1
Hdgfl3	0.00192677	0.231314	0.207	0.054	1
Gm5420	0.00193676	0.333136	0.43	0.243	1
Nrl	0.00193677	0.306892	0.355	0.162	1
Acad11	0.00194106	0.224356	0.198	0.054	1
Dynll1	0.00194347	-0.388904	0.281	0.486	1
Adarb2	0.00195315	0.359485	0.364	0.189	1
Adamts18	0.00195764	0.195012	0.207	0.054	1
Gm35035	0.00195764	0.195012	0.207	0.054	1
Xpo7	0.00195943	0.323698	0.421	0.234	1
Gm26994	0.00196817	0.433548	0.397	0.243	1
Gm5460	0.00197014	0.222572	0.149	0.027	1
Ndufaf2	0.00197117	0.217244	0.174	0.036	1
Itga1	0.00197142	0.328918	0.322	0.153	1
Ints10	0.00197186	0.0432801	0.24	0.297	1
Cd300lb	0.0019808	0.293618	0.215	0.072	1
Gm42535	0.0020226	-0.272125	0.273	0.495	1
Zfp780b	0.00203817	-0.330898	0.322	0.523	1
Calm3	0.00204791	-0.297596	0.19	0.396	1
Bmerb1	0.00205214	-0.281631	0.132	0.315	1
Tead2	0.0020547	0.184657	0.132	0.018	1
Gm37245	0.00207996	0.386805	0.562	0.423	1
Ppan	0.00208057	0.194925	0.132	0.018	1
Olfr1012	0.00208057	0.194925	0.132	0.018	1
Magee1	0.00209765	-0.192086	0.033	0.162	1
Fam91a1	0.00210864	0.275732	0.248	0.099	1
Rbm4b	0.00210964	-0.466296	0.744	0.838	1
Fv1	0.00211447	0.217244	0.182	0.045	1
Scnn1a	0.00211447	0.217244	0.182	0.045	1
Cd2ap	0.00215984	0.293279	0.347	0.198	1
D430019H16Rik	0.00216097	-0.275389	0.116	0.288	1
Ndufb4	0.00218418	0.14785	0.554	0.622	1
Camsap1	0.00218534	0.304396	0.322	0.153	1
Slc22a30	0.00220309	0.323826	0.182	0.063	1
Zfp12	0.00222058	0.278617	0.24	0.09	1
Snhg14	0.00222191	0.380345	0.455	0.261	1
Usp43	0.0022268	0.174315	0.132	0.018	1
Celf5	0.00223611	-0.388788	0.405	0.577	1
Plekhm2	0.00224981	0.313674	0.256	0.108	1
Cep63	0.00225375	0.248596	0.264	0.099	1
Evx1os	0.00226117	0.349484	0.281	0.117	1
Cenpo	0.00226954	0.234007	0.198	0.054	1
Gm26544	0.0022827	0.360979	0.264	0.117	1
Irak1bp1	0.00228403	0.219887	0.165	0.036	1
Olfr453	0.00228407	0.263955	0.273	0.108	1
Gm16041	0.0022891	0.344397	0.264	0.117	1
Rpl39	0.00229376	-0.273673	0.198	0.405	1
Pde7a	0.00230625	0.231033	0.298	0.225	1
Pam	0.00231896	-0.362759	0.388	0.613	1
E2f7	0.00233095	0.314437	0.306	0.216	1
Slc25a53	0.00233713	0.306532	0.38	0.198	1
Ptges	0.00235464	0.281545	0.215	0.081	1
Olfr597	0.0023574	0.295661	0.364	0.27	1
Gm5432	0.00237228	0.270084	0.24	0.117	1
Aplf	0.00237476	0.169614	0.149	0.027	1
Celsr2	0.00237868	0.22919	0.24	0.135	1
Selenow	0.00238181	-0.313925	0.331	0.495	1
Hars2	0.00238536	0.163898	0.132	0.018	1
Gm43360	0.00238536	0.163898	0.132	0.018	1
Ate1	0.00238536	0.163898	0.132	0.018	1
Olfr427	0.00241413	0.19241	0.149	0.027	1
Gucy1a2	0.00241983	-0.380209	0.545	0.631	1
Cdca5	0.00242239	-0.124447	0.066	0.18	1
Hunk	0.00242868	0.250297	0.207	0.063	1
Afap1	0.00243065	0.257698	0.256	0.09	1
Stum	0.0024341	-0.144767	0.124	0.27	1
Vmn1r71	0.00244889	-0.47469	0.752	0.865	1
Syt15	0.00246211	0.187139	0.107	0.009	1
Antxr1	0.00246452	0.130482	0.174	0.054	1
Gm30889	0.0024985	0.153406	0.132	0.018	1
Hr	0.0024985	0.153406	0.132	0.018	1
Camk1	0.0024985	0.153406	0.132	0.018	1
Olfr1239	0.0024985	0.153406	0.132	0.018	1
Ptprb	0.00250654	0.242092	0.24	0.09	1
G930045G22Rik	0.00252117	0.199988	0.165	0.036	1
Hip1r	0.00252117	0.177443	0.165	0.036	1
Jun	0.00252974	-0.262967	0.066	0.216	1
Eaf2	0.00253541	0.0712771	0.107	0.036	1
Vmn2r3	0.00254769	0.360979	0.43	0.27	1
Nav2	0.00257751	0.334984	0.463	0.306	1
Kctd15	0.00257922	-0.316315	0.587	0.667	1
Gm2824	0.00258589	0.262576	0.19	0.054	1
Olfml3	0.00260106	0.224356	0.19	0.054	1
Hook1	0.00260805	0.337896	0.372	0.189	1
Dnmt3b	0.00261209	0.24639	0.174	0.045	1
Atp8b4	0.00262277	0.212588	0.149	0.027	1
Ncdn	0.00262676	-0.298477	0.207	0.414	1
Qser1	0.00262912	0.214641	0.198	0.054	1
Dcc	0.00263774	0.32079	0.331	0.153	1
Olfr1219	0.00265589	0.265787	0.331	0.18	1
Myh7	0.00265642	0.199903	0.215	0.063	1
Gm47194	0.00265803	-0.365455	0.43	0.559	1
Slc12a1	0.00267586	0.188711	0.339	0.162	1
Olfr642	0.00267709	0.182214	0.149	0.027	1
Tktl2	0.00268499	0.301317	0.331	0.198	1
Pon3	0.00269329	0.253115	0.19	0.054	1
Lmbrd1	0.0027007	0.410142	0.306	0.189	1
X8030453O22Rik	0.00270732	0.281312	0.19	0.054	1
X1700100I10Rik	0.0027214	0.16623	0.107	0.009	1
Gm28043	0.00272181	0.155661	0.107	0.009	1
Ptprs	0.0027255	0.279702	0.347	0.153	1
Mdh2	0.00273752	0.392035	0.455	0.288	1
Pfdn2	0.00274031	-0.255234	0.124	0.297	1
Hc	0.00275839	0.238123	0.215	0.063	1
Ppp2r3d	0.00277255	0.25131	0.24	0.09	1
Sec14l1	0.00277393	-0.23909	0.099	0.261	1
Sult2a7	0.00279205	0.192582	0.198	0.054	1
mt.Atp8	0.00279456	0.459383	0.901	0.919	1
Gm43921	0.00280366	0.207396	0.182	0.045	1
Vmn1r86	0.00280475	0.197481	0.182	0.045	1
Frmd4b	0.00280673	0.307563	0.537	0.315	1
Zfp644	0.00280882	0.259257	0.298	0.117	1
Gm42986	0.00283403	0.401014	0.306	0.153	1
Tet1	0.00284188	0.311652	0.38	0.207	1
Hdac9	0.00284374	0.168106	0.273	0.117	1
Kir3dl2	0.00284434	0.145013	0.107	0.009	1
Upk2	0.00284434	0.145013	0.107	0.009	1
A630036G19Rik	0.00284434	0.145013	0.107	0.009	1
Entpd4	0.00284434	0.145013	0.107	0.009	1
Eefsec	0.00284434	0.145013	0.107	0.009	1
AC241534.1	0.00284434	0.145013	0.107	0.009	1
Il12a	0.00284434	0.145013	0.107	0.009	1
Trrap	0.00286269	0.217169	0.281	0.18	1
Cracr2a	0.00286499	0.238123	0.19	0.072	1
Usp14	0.00287183	-0.109801	0.339	0.514	1
Stk11ip	0.00287719	0.182214	0.149	0.027	1
Gm40709	0.00288627	-0.249978	0.091	0.234	1
Gm24947	0.00289344	0.217244	0.174	0.045	1
Hsp90ab1	0.00289601	-0.365455	0.264	0.468	1
Zadh2	0.00290485	0.342679	0.413	0.405	1
Brca1	0.00290916	0.278312	0.19	0.063	1
Prkd2	0.00290973	0.194925	0.124	0.018	1
Flg	0.00291142	0.350711	0.405	0.252	1
Fbn2	0.00291195	0.350711	0.405	0.225	1
Gm17494	0.00291423	0.277069	0.38	0.189	1
Cyp2w1	0.00292758	0.134287	0.107	0.009	1
Gm47018	0.00292758	0.134287	0.107	0.009	1
Gm28198	0.00292758	0.134287	0.107	0.009	1
Slc16a5	0.00292758	0.134287	0.107	0.009	1
Gm26575	0.00292913	0.171946	0.149	0.027	1
Rdh13	0.00292913	0.171946	0.149	0.027	1
Gm26590	0.00292913	0.171946	0.149	0.027	1
Apol9a	0.00293087	0.157123	0.157	0.036	1
Cyp4f13	0.00293087	0.157123	0.157	0.036	1
Hmcn1	0.00295357	0.340221	0.446	0.279	1
Adcy10	0.00299609	0.195012	0.198	0.054	1
C630043F03Rik	0.00301019	0.21914	0.215	0.063	1
Nsf	0.0030209	-0.393095	0.281	0.477	1
X6330403K07Rik	0.00303344	-0.232161	0.066	0.207	1
Pcnp	0.00303673	-0.135174	0.083	0.207	1
Dmd	0.00303979	0.311652	0.43	0.387	1
Map7	0.00304786	0.26732	0.289	0.117	1
Bcan	0.00307591	-0.332847	0.174	0.36	1
Ankrd27	0.00310345	0.166143	0.223	0.081	1
Myo1b	0.00310876	0.242092	0.24	0.081	1
Mmp24	0.00311477	0.161604	0.149	0.027	1
Zfp787	0.00312693	0.214641	0.19	0.054	1
Kif13b	0.00313768	0.323826	0.207	0.063	1
Rps28	0.00315199	-0.226327	0.413	0.631	1
Ank2	0.00315886	0.467148	0.678	0.541	1
Pde12	0.00316567	0.22094	0.264	0.099	1
Nedd4l	0.00316688	0.385464	0.719	0.631	1
Tagln3	0.00316701	-0.191562	0.041	0.171	1
Slc29a1	0.00317089	0.362483	0.355	0.18	1
Dusp16	0.00317796	0.202363	0.198	0.054	1
Prkag2os2	0.0031857	0.279185	0.298	0.126	1
Siae	0.00318729	0.382513	0.463	0.288	1
AC156546.1	0.00320866	0.26732	0.281	0.117	1
Exd2	0.0032223	0.234007	0.19	0.054	1
Chgb	0.0032323	-0.192619	0.025	0.135	1
Trpv4	0.00323682	0.232487	0.14	0.027	1
Sqle	0.00323971	0.195012	0.182	0.045	1
Sft2d2	0.00324093	0.244786	0.231	0.081	1
Rbm25	0.00324884	0.29059	0.281	0.135	1
Zfp775	0.00325219	-0.201263	0.05	0.189	1
Spred1	0.00329158	-0.23909	0.083	0.243	1
Tardbp	0.00329624	0.148173	0.24	0.099	1
Olfr476	0.00330567	0.239365	0.298	0.162	1
Adpgk	0.00331005	0.239436	0.24	0.099	1
Vmn1r236	0.00331095	0.165059	0.174	0.045	1
Fam135b	0.00332535	0.266743	0.248	0.099	1
Igsf3	0.00332774	0.197481	0.165	0.036	1
Rnf144b	0.00336098	0.242092	0.24	0.081	1
Tnrc6c	0.00336601	0.221728	0.207	0.063	1
Casz1	0.00336601	0.221728	0.207	0.063	1
Gm13219	0.00337645	0.194925	0.124	0.018	1
Slc2a6	0.00338083	-0.297432	0.264	0.459	1
Vps50	0.00339556	0.307664	0.281	0.126	1
Tet2	0.00343175	0.357945	0.347	0.171	1
Cplx2	0.00344382	-0.226809	0.091	0.252	1
Slc35b3	0.00346274	0.281977	0.273	0.135	1
X4930445E18Rik	0.00349712	0.278908	0.256	0.108	1
Rpl21	0.00351215	0.24803	0.289	0.162	1
Cd28	0.00352715	0.241875	0.306	0.126	1
Flt3	0.00353871	0.221728	0.198	0.063	1
Gm14951	0.00354354	0.278908	0.264	0.108	1
Psap	0.00354447	-0.318271	0.223	0.414	1
Sncb	0.00354538	0.287747	0.289	0.126	1
Prr14	0.00354597	0.227025	0.174	0.045	1
Dazap2	0.003584	-0.0715955	0.083	0.198	1
Trak2	0.003587	0.341527	0.512	0.342	1
Olfr292	0.0036047	0.159346	0.14	0.027	1
Atp6v1g1	0.003636	-0.217557	0.074	0.225	1
X9530036O11Rik	0.00363726	0.174315	0.124	0.018	1
Olfr820	0.00364152	0.19241	0.14	0.027	1
Olfr430	0.00365151	0.40105	0.843	0.847	1
Hook3	0.00366301	0.312505	0.471	0.27	1
Gm48796	0.00368726	0.184657	0.124	0.018	1
Pds5a	0.00368845	0.265205	0.322	0.144	1
Atp6v0c	0.00369404	-0.141623	0.223	0.405	1
Slamf6	0.00369725	0.20486	0.19	0.054	1
Casq1	0.00374906	-0.325145	0.397	0.613	1
Lamp1	0.00376848	-0.238267	0.099	0.261	1
Olfr659	0.00377731	0.214077	0.24	0.081	1
Mbtd1	0.00378983	0.319159	0.471	0.27	1
Gm12043	0.00379529	0.209972	0.157	0.036	1
Dpp4	0.00383086	-0.20906	0.19	0.378	1
Hltf	0.0038539	-0.232507	0.289	0.495	1
Pgap2	0.00386513	-0.423727	0.653	0.748	1
Dctn4	0.00386637	0.255825	0.289	0.126	1
Erc1	0.00386898	0.282553	0.38	0.207	1
Eif1	0.00387107	-0.30556	0.231	0.432	1
Wdr59	0.00387657	0.227025	0.174	0.045	1
Mgll	0.00389574	-0.16168	0.165	0.333	1
Gm13497	0.00390491	0.257698	0.24	0.099	1
Gm26596	0.00391264	-0.232161	0.066	0.198	1
Plekha4	0.00392313	0.263283	0.215	0.081	1
Wipf1	0.00396222	0.25131	0.24	0.09	1
Gm44997	0.00396949	0.163898	0.124	0.018	1
Myo18b	0.00396949	0.163898	0.124	0.018	1
Zfp78	0.00396949	0.163898	0.124	0.018	1
Cptp	0.00396949	0.163898	0.124	0.018	1
X9630002D21Rik	0.00396949	0.163898	0.124	0.018	1
Bcl6b	0.00396949	0.163898	0.124	0.018	1
Dmbt1	0.00396949	0.163898	0.124	0.018	1
Clasp1	0.00397304	0.310863	0.504	0.387	1
Krtcap2	0.00398016	-0.191045	0.041	0.171	1
Naa20	0.00401973	0.327249	0.355	0.198	1
Klf5	0.00403857	0.308902	0.364	0.198	1
Nup98	0.00406498	0.249618	0.273	0.126	1
Lrrc15	0.00406569	0.22605	0.223	0.072	1
Trip11	0.00406747	0.303506	0.372	0.234	1
Gm36287	0.00407008	-0.101547	0.033	0.126	1
Slc17a3	0.00409213	0.310648	0.273	0.117	1
Disp3	0.00409912	0.27945	0.314	0.135	1
Gm50334	0.00410528	0.242092	0.231	0.09	1
Pramef8	0.00413633	-0.417494	0.512	0.667	1
Gm43176	0.00415775	0.235449	0.223	0.081	1
Pde4b	0.00415813	0.25131	0.231	0.09	1
Ddx24	0.00415813	0.25131	0.231	0.09	1
C1qtnf1	0.00415901	0.234239	0.264	0.117	1
Lactb	0.00417161	0.264595	0.256	0.135	1
Pdcd6ip	0.00420194	0.130482	0.165	0.054	1
Gm29018	0.00420639	0.19241	0.14	0.027	1
Saxo2	0.0042181	0.189934	0.157	0.036	1
BC037039	0.00421889	-0.220307	0.074	0.225	1
Mknk1	0.00422906	0.293279	0.339	0.198	1
Hif3a	0.00427471	0.153406	0.124	0.018	1
A330076H08Rik	0.00427471	0.153406	0.124	0.018	1
Slc5a12	0.00427471	0.153406	0.124	0.018	1
Gm13075	0.00427471	0.153406	0.124	0.018	1
Smc5	0.00427471	0.153406	0.124	0.018	1
Atp5l	0.00428262	-0.300127	0.132	0.288	1
Btla	0.00430376	0.20486	0.19	0.054	1
Grm4	0.00430566	0.195012	0.19	0.054	1
Rpp14	0.00431266	0.281312	0.174	0.054	1
Golt1b	0.00431574	0.119478	0.107	0.018	1
Gstt3	0.00431574	0.119478	0.107	0.018	1
Phf21b	0.00433013	0.212078	0.198	0.063	1
Serinc4	0.00435422	0.273312	0.281	0.117	1
Vmn1r198	0.00437247	0.235596	0.289	0.144	1
Cetn4	0.00437497	0.481076	0.562	0.532	1
Myh6	0.00438493	0.281977	0.281	0.126	1
Tbcb	0.00439445	0.138587	0.182	0.063	1
Map3k2	0.00442659	0.239436	0.256	0.099	1
X1110002E22Rik	0.00444083	0.167319	0.157	0.036	1
Gm17641	0.00449194	0.142837	0.124	0.018	1
Gm4952	0.00449194	0.142837	0.124	0.018	1
Aifm3	0.00449194	0.142837	0.124	0.018	1
Cuedc2	0.00449943	0.281766	0.248	0.099	1
Pon2	0.00450599	-0.249202	0.223	0.423	1
Selenoi	0.00450974	0.148929	0.339	0.18	1
Leng8	0.00455457	0.169614	0.14	0.027	1
Dok7	0.0045596	0.314126	0.405	0.315	1
Pign	0.00456068	0.355985	0.264	0.108	1
Stk25	0.00456657	0.247001	0.281	0.135	1
Mthfr	0.00461867	0.182214	0.14	0.027	1
Krt222	0.00462013	0.171946	0.14	0.027	1
Tnfrsf4	0.00462013	0.171946	0.14	0.027	1
Fam118a	0.00462013	0.171946	0.14	0.027	1
Cdh4	0.00462013	0.171946	0.14	0.027	1
Zc2hc1b	0.00464716	0.197481	0.174	0.045	1
Tmem151a	0.00464906	0.187497	0.174	0.045	1
Plcb3	0.00466786	0.234007	0.174	0.045	1
Gfer	0.00470863	0.182734	0.19	0.054	1
Cmah	0.00471019	0.245921	0.256	0.099	1
Dynll2	0.00471074	-0.284912	0.314	0.523	1
Fasn	0.00471486	0.329584	0.438	0.252	1
Zbtb38	0.00474904	0.223476	0.231	0.09	1
Kcnn4	0.0047593	0.175113	0.174	0.045	1
Ube2f	0.00477083	0.293341	0.331	0.162	1
Lrp2	0.00477174	0.26047	0.223	0.081	1
Pcif1	0.00479436	0.217244	0.174	0.045	1
Mroh1	0.00479595	0.17981	0.157	0.036	1
Rell2	0.00479595	0.17981	0.157	0.036	1
Slc7a6	0.00479595	0.17981	0.157	0.036	1
Psma4	0.00479669	-0.147717	0.017	0.117	1
C2cd2l	0.00479983	0.240685	0.281	0.126	1
Slc38a9	0.0048132	0.305857	0.413	0.225	1
Selenop	0.00481528	-0.332689	0.24	0.432	1
Pik3cg	0.00482742	0.259257	0.306	0.144	1
Gm609	0.0048936	0.217244	0.165	0.045	1
Gm37643	0.00492709	0.29059	0.273	0.117	1
Golga4	0.00493039	0.214863	0.306	0.135	1
Calhm4	0.00493493	0.185097	0.19	0.054	1
Plcb4	0.00494376	0.248596	0.24	0.09	1
X4933425D22Rik	0.00495226	0.20486	0.182	0.054	1
Cep70	0.00495262	-0.302986	0.256	0.459	1
Olfr531	0.00496248	0.266137	0.19	0.072	1
Dennd4a	0.00496823	0.3112	0.364	0.243	1
Foxred1	0.00499545	0.22094	0.248	0.09	1
Ndfip2	0.00500972	0.308138	0.43	0.243	1
Dstn	0.00501235	-0.147167	0.033	0.144	1
D10Wsu102e	0.00501775	0.338003	0.727	0.532	1
Olfr967	0.00502624	0.269034	0.182	0.063	1
Zfp949	0.00504918	0.212994	0.355	0.324	1
Cartpt	0.00508544	0.161604	0.14	0.027	1
I0C0044D17Rik	0.00508544	0.161604	0.14	0.027	1
Scaper	0.00508544	0.161604	0.14	0.027	1
Bcl2l11	0.00510608	0.243284	0.264	0.108	1
Il4i1	0.00511243	0.224356	0.182	0.054	1
Zfp865	0.00511979	0.243284	0.248	0.09	1
Oaz3	0.00512886	-0.419391	0.678	0.784	1
Pax5	0.00513869	0.242092	0.231	0.09	1
Olfr1262	0.00514281	0.27945	0.314	0.144	1
Mtss2	0.00514822	-0.273311	0.124	0.288	1
Obsl1	0.00519187	0.146855	0.149	0.036	1
Nek11	0.00519212	0.214641	0.182	0.054	1
Abcc1	0.00519512	0.225137	0.273	0.108	1
Klra2	0.00520368	0.207067	0.231	0.081	1
Wipf3	0.00523059	-0.308872	0.215	0.405	1
Hnrnpu	0.00523784	0.410097	0.488	0.369	1
Gm37618	0.00524424	0.246268	0.372	0.333	1
Ndufa8	0.00528608	-0.212578	0.05	0.171	1
Olfr889	0.00532953	0.115604	0.132	0.036	1
Zfp667	0.00535295	0.199903	0.215	0.072	1
Olfr1257	0.00536314	0.255825	0.281	0.126	1
Fgf2	0.00536773	0.169614	0.157	0.036	1
Cwc27	0.00539347	0.254064	0.215	0.072	1
Ppih	0.00542534	0.202363	0.19	0.054	1
Gm42481	0.00542806	0.151187	0.14	0.027	1
Btbd16	0.00542806	0.151187	0.14	0.027	1
Tanc2	0.00543344	0.318263	0.347	0.243	1
Prelid1	0.00547909	0.521269	0.24	0.108	1
X4930572G02Rik	0.00549025	0.252273	0.223	0.117	1
Ercc6	0.00549805	0.185097	0.174	0.045	1
Tle5	0.00551676	-0.208512	0.182	0.36	1
Entpd5	0.00552134	0.197481	0.165	0.045	1
A930003A15Rik	0.00555973	-0.364398	0.446	0.64	1
Orai2	0.00558465	0.278617	0.223	0.09	1
R3hdm1	0.00567069	0.360979	0.554	0.405	1
Ost4	0.00567796	-0.201263	0.05	0.18	1
Fzd2	0.00569065	0.20486	0.174	0.045	1
Dand5	0.00569872	0.154935	0.165	0.045	1
Matn1	0.00570179	-0.257085	0.099	0.252	1
Slc25a5	0.00570619	-0.232161	0.05	0.18	1
Sag	0.00571408	0.231696	0.281	0.117	1
Vamp2	0.00574126	-0.176286	0.223	0.405	1
Esrp2	0.00574659	0.195012	0.174	0.045	1
C1s1	0.0057485	0.195012	0.174	0.045	1
Gstm5	0.00578992	-0.204065	0.124	0.288	1
Gm14296	0.00579163	0.239516	0.149	0.036	1
Syt13	0.00579783	0.239436	0.248	0.099	1
Gm40916	0.00579981	0.159346	0.157	0.036	1
Auh	0.00580372	0.213549	0.256	0.099	1
Bco1	0.00581646	-0.197976	0.198	0.378	1
Cemip	0.00581794	0.249618	0.264	0.126	1
Pou3f2	0.00585791	0.195094	0.215	0.072	1
Lrif1	0.00586947	0.211602	0.231	0.081	1
Olfr633	0.00588634	0.214077	0.231	0.081	1
Plaa	0.00591233	0.195012	0.182	0.054	1
Nr3c2	0.00591909	0.288101	0.397	0.261	1
Creb5	0.00595561	0.27343	0.438	0.306	1
Dydc1	0.00596159	-0.178487	0.074	0.216	1
Tdp2	0.00601531	0.21914	0.207	0.072	1
Gm20139	0.00605893	0.20486	0.182	0.054	1
Dapk1	0.00606095	0.266343	0.364	0.18	1
Gm40655	0.00606763	0.182214	0.132	0.027	1
Cabp1	0.00606763	0.182214	0.132	0.027	1
F730016J06Rik	0.00606763	0.182214	0.132	0.027	1
Olfr560	0.00611341	0.209972	0.149	0.036	1
Hdhd3	0.00619377	-0.389211	0.57	0.748	1
X4930568A12Rik	0.00620333	0.383156	0.421	0.342	1
Camk2b	0.00620837	-0.177746	0.306	0.495	1
Eif6	0.00626168	0.132461	0.165	0.054	1
Ccnb3	0.0062747	0.190188	0.215	0.072	1
AI504432	0.0062836	0.265787	0.339	0.18	1
Aldoart1	0.00632417	-0.169186	0.041	0.162	1
Hpca	0.00633346	-0.267939	0.207	0.396	1
Trim66	0.00634072	0.163898	0.116	0.018	1
Ndufb3	0.00640201	-0.112952	0.033	0.126	1
Gm49878	0.00643665	0.151187	0.116	0.018	1
Osgin2	0.00645903	0.254898	0.331	0.153	1
Cck	0.00648129	-0.225376	0.116	0.279	1
Flt3l	0.00649503	0.263283	0.215	0.081	1
Heatr6	0.00649671	-0.16168	0.165	0.324	1
Olfr607	0.00649751	0.149004	0.132	0.027	1
Gin1	0.00652076	0.27945	0.314	0.144	1
Lipa	0.00652671	-0.24158	0.388	0.595	1
Aadacl3	0.00652968	0.187497	0.165	0.045	1
Gm45909	0.0065303	0.231314	0.182	0.054	1
Efhd2	0.00653917	-0.154821	0.091	0.234	1
Map4k5	0.00655256	0.305857	0.388	0.216	1
Ehd3	0.00658166	0.273716	0.289	0.153	1
Proser1	0.00658543	0.222651	0.256	0.099	1
Tmem161b	0.00667787	0.240685	0.256	0.099	1
Gsap	0.00671438	0.274823	0.339	0.234	1
Erbb4	0.00672745	0.21844	0.248	0.108	1
Lrp8	0.00673789	-0.141935	0.256	0.432	1
Map2	0.00674396	-0.273044	0.397	0.604	1
Rpl35a	0.00676619	-0.10965	0.355	0.532	1
Rsrc2	0.00677063	-0.266175	0.215	0.405	1
Slco1a1	0.00682084	0.248596	0.24	0.09	1
Nnt	0.00684764	0.204617	0.24	0.09	1
Clcn5	0.00687347	0.298954	0.289	0.162	1
Olfr814	0.00687466	0.235596	0.281	0.144	1
Tasor	0.00688255	0.26787	0.289	0.126	1
Gm37529	0.00688715	0.263214	0.273	0.198	1
Vmn1r6	0.00689606	0.239436	0.207	0.099	1
Best2	0.00689883	0.209972	0.14	0.036	1
Pdap1	0.00692124	0.250297	0.19	0.063	1
Sytl4	0.00692524	0.199988	0.149	0.036	1
Crhr2	0.00694153	0.185097	0.182	0.054	1
Gm47882	0.00694153	0.185097	0.182	0.054	1
Mrc2	0.00694201	0.17981	0.149	0.036	1
Fam71f2	0.00694201	0.17981	0.149	0.036	1
Zbtb37	0.00695044	0.214077	0.223	0.09	1
Gm49369	0.00696736	0.171946	0.132	0.027	1
Ammecr1l	0.00696736	0.171946	0.132	0.027	1
Atg2b	0.00696736	0.171946	0.132	0.027	1
Lrrc46	0.00697545	0.163898	0.116	0.018	1
Spag17	0.00697545	0.163898	0.116	0.018	1
Dio3	0.00697545	0.163898	0.116	0.018	1
Esrrg	0.00697577	0.325805	0.579	0.396	1
Olfr596	0.00697732	0.153406	0.116	0.018	1
Aqp5	0.00697732	0.153406	0.116	0.018	1
Grm2	0.00697732	0.153406	0.116	0.018	1
Rbck1	0.00697732	0.153406	0.116	0.018	1
Cnot4	0.00699023	0.221728	0.182	0.063	1
Nmbr	0.0069918	0.24803	0.281	0.153	1
Syt1	0.00699529	-0.283275	0.289	0.486	1
Krr1	0.00702029	0.238123	0.43	0.387	1
Pcdh7	0.0070494	0.287876	0.314	0.171	1
Nupr1	0.00709379	0.197481	0.157	0.045	1
Adgrf1	0.00709822	0.182214	0.132	0.027	1
X4933429H19Rik	0.00711967	-0.158395	0.041	0.162	1
Adck5	0.00713767	0.136598	0.19	0.072	1
Armh3	0.00713767	0.136598	0.19	0.072	1
Maml3	0.00714492	0.0961518	0.107	0.027	1
Atpsckmt	0.00714492	0.0961518	0.107	0.027	1
Dpp9	0.00717568	0.182734	0.198	0.063	1
Ufsp2	0.00725232	0.180407	0.198	0.063	1
Tm6sf1	0.00725232	0.180407	0.198	0.063	1
Fam122c	0.00728592	0.235449	0.207	0.081	1
Sgms1	0.00729675	0.252273	0.248	0.099	1
Redrum	0.00731683	0.258169	0.364	0.189	1
Akap5	0.00734827	-0.227207	0.174	0.351	1
Ghsr	0.00735727	0.202534	0.124	0.027	1
Stra6	0.00736391	0.128095	0.124	0.027	1
Fdxr	0.00737523	0.19241	0.132	0.027	1
Gabbr1	0.00738066	-0.245911	0.165	0.342	1
Elk4	0.00739059	-0.239159	0.198	0.342	1
Ermp1	0.0074099	0.303506	0.38	0.207	1
Cdk5r1	0.00742206	-0.104819	0.149	0.297	1
Atf7	0.00742474	0.297645	0.471	0.279	1
Dna2	0.00742679	0.128533	0.174	0.063	1
Atp2b3	0.00744224	0.153406	0.116	0.018	1
Gm42899	0.00744224	0.153406	0.116	0.018	1
Gm43417	0.0074506	0.209554	0.198	0.063	1
Arl13b	0.0074506	0.209554	0.198	0.063	1
Pdyn	0.00748573	0.209163	0.256	0.108	1
Parp6	0.0075015	0.287876	0.331	0.162	1
X4930584E12Rik	0.00756032	0.142837	0.116	0.018	1
Osgin1	0.00756032	0.142837	0.116	0.018	1
X1700022I11Rik	0.00756032	0.142837	0.116	0.018	1
Spesp1	0.00756032	0.142837	0.116	0.018	1
Zfp438	0.00756032	0.142837	0.116	0.018	1
Bmp6	0.00756032	0.142837	0.116	0.018	1
Relb	0.00756032	0.142837	0.116	0.018	1
Papln	0.00756032	0.142837	0.116	0.018	1
Gm30075	0.00758973	0.26787	0.289	0.135	1
Cav1	0.00760043	0.230218	0.24	0.099	1
Snx19	0.00762343	0.207396	0.157	0.045	1
Prom1	0.00763396	0.327062	0.521	0.36	1
X1810037I17Rik	0.00764123	-0.158395	0.033	0.144	1
Fbxl12	0.00768658	0.332901	0.264	0.135	1
Tstd2	0.00769104	-0.275565	0.281	0.468	1
Esco1	0.00770214	0.195012	0.174	0.054	1
Cep85	0.00770609	0.261336	0.347	0.225	1
Arl8a	0.00770809	-0.135588	0.058	0.171	1
Gm43429	0.0077128	0.319471	0.347	0.18	1
Gm44546	0.00771974	0.22605	0.198	0.081	1
Id2	0.00776544	-0.158936	0.025	0.126	1
Scrg1	0.00776544	-0.158936	0.025	0.126	1
Rubie	0.00779711	0.249948	0.314	0.198	1
Gm2136	0.00781798	0.250297	0.165	0.063	1
Aldh1l2	0.00785283	-0.286198	0.314	0.514	1
Cyp20a1	0.00785405	0.161604	0.132	0.027	1
Drc3	0.00785405	0.161604	0.132	0.027	1
Pear1	0.00785405	0.161604	0.132	0.027	1
Stra6l	0.00785405	0.161604	0.132	0.027	1
Gm45592	0.00785405	0.161604	0.132	0.027	1
Olfr733	0.00785405	0.161604	0.132	0.027	1
Gm42717	0.00789294	0.215977	0.24	0.117	1
Cyp2a5	0.00789899	0.199903	0.198	0.063	1
Cnn3	0.00790272	-0.18059	0.041	0.153	1
Ncoa3	0.00796242	0.169614	0.149	0.036	1
Olfr140	0.00796242	0.169614	0.149	0.036	1
Olfr447	0.00797402	0.132189	0.116	0.018	1
Rap2a	0.00797402	0.132189	0.116	0.018	1
Gm47093	0.00797402	0.132189	0.116	0.018	1
Vmn2r16	0.00797402	0.132189	0.116	0.018	1
Gm13569	0.00797402	0.132189	0.116	0.018	1
Tmem86a	0.00797402	0.132189	0.116	0.018	1
Eef2kmt	0.00798105	0.235449	0.198	0.081	1
Enoph1	0.00798119	0.172819	0.198	0.063	1
Htt	0.00799643	0.251521	0.331	0.162	1
Acvr1	0.00801013	0.175113	0.182	0.054	1
X9630001P10Rik	0.00801013	0.175113	0.182	0.054	1
Wnt3	0.00801518	0.427778	0.636	0.514	1
Gm45221	0.00802192	0.252273	0.248	0.099	1
Cdc23	0.00805045	-0.343934	0.488	0.649	1
Armc8	0.00805186	0.165059	0.165	0.045	1
Cnr1	0.00806177	0.129654	0.256	0.117	1
Rufy2	0.00806361	0.211156	0.264	0.108	1
Mlph	0.00807658	0.202363	0.182	0.063	1
Ssbp2	0.00807658	0.202363	0.182	0.063	1
Gopc	0.00809333	0.189934	0.149	0.036	1
Plekha6	0.00812273	0.192582	0.19	0.063	1
Fmo4	0.00812273	0.192582	0.19	0.063	1
Vmn1r58	0.00812288	0.240837	0.165	0.063	1
Cd46	0.00815195	0.259982	0.322	0.162	1
Ryr1	0.00821147	0.257423	0.331	0.162	1
Abhd3	0.00823468	-0.147717	0.017	0.108	1
Cops7a	0.00823611	-0.0233612	0.05	0.108	1
Rfwd3	0.00825785	0.315681	0.438	0.405	1
Aknad1	0.00826065	0.126614	0.174	0.063	1
Ikzf3	0.00827601	0.229661	0.355	0.198	1
Gm38082	0.00837064	0.190188	0.207	0.072	1
Sytl5	0.00837967	0.207067	0.207	0.081	1
Olfr830	0.0084405	0.202363	0.182	0.054	1
A1cf	0.00844684	0.307436	0.372	0.279	1
Fkbp1b	0.00845227	0.160644	0.174	0.054	1
Vmn1r230	0.00850149	-0.280366	0.38	0.577	1
Col4a1	0.00852911	0.161604	0.132	0.027	1
Csn2	0.00855835	0.193035	0.281	0.126	1
Zfp846	0.00857522	0.27516	0.397	0.216	1
Rbfox2	0.00859504	-0.219605	0.091	0.216	1
Crb1	0.0086083	0.239436	0.198	0.099	1
Oit3	0.00860917	0.22115	0.289	0.189	1
Ttpal	0.00861128	0.156362	0.198	0.072	1
X4921515E04Rik	0.00861999	-0.205179	0.116	0.27	1
X1810041H14Rik	0.0086356	0.306892	0.281	0.18	1
Cd63	0.00865551	-0.143184	0.165	0.315	1
Gm48678	0.00866522	0.167319	0.165	0.045	1
Zfp169	0.00866522	0.167319	0.165	0.045	1
Zswim8	0.00866522	0.167319	0.165	0.045	1
Gpbar1	0.00867045	-0.154609	0.107	0.243	1
Gm15816	0.00868532	0.209163	0.248	0.108	1
Bnip3l	0.00868878	-0.185848	0.099	0.243	1
Tbc1d24	0.0087016	0.214077	0.223	0.081	1
Als2	0.0087115	0.182734	0.182	0.054	1
Galnt10	0.0087384	-0.27297	0.322	0.432	1
Zfp91	0.00879716	0.36243	0.397	0.243	1
Eloc	0.00881865	-0.177689	0.074	0.207	1
C730027H18Rik	0.00882065	0.192582	0.182	0.054	1
Tnni3k	0.00882974	0.192582	0.182	0.054	1
Ceacam1	0.00884688	0.19241	0.124	0.027	1
Rrh	0.0088503	0.165059	0.182	0.054	1
Polr1b	0.0088503	0.165059	0.182	0.054	1
Snca	0.00885736	-0.327981	0.298	0.459	1
Rps15a	0.00885792	-0.134789	0.132	0.261	1
Morc2b	0.00891344	0.254966	0.231	0.099	1
Dera	0.00894131	0.235449	0.198	0.072	1
Atp11b	0.00894983	0.197481	0.215	0.081	1
Gm42888	0.00894983	0.197481	0.215	0.081	1
Atp8b5	0.00897434	0.159346	0.149	0.036	1
Plekha8	0.00897434	0.159346	0.149	0.036	1
Hectd3	0.00897434	0.159346	0.149	0.036	1
Tbc1d4	0.00897434	0.159346	0.149	0.036	1
Psme1	0.00897434	0.159346	0.149	0.036	1
Zkscan8	0.00897748	0.243009	0.322	0.171	1
Ap3b2	0.008978	0.171009	0.298	0.144	1
Uggt1	0.0089815	0.295556	0.421	0.261	1
Sema5a	0.00905927	0.329125	0.463	0.315	1
Gm10686	0.00909401	-0.297596	0.182	0.351	1
Osgep	0.00909841	0.167319	0.149	0.036	1
Borcs7	0.00910735	0.195094	0.231	0.09	1
Speer2	0.00910802	0.197481	0.157	0.045	1
Car10	0.00911279	0.264595	0.264	0.135	1
Nxpe4	0.00913221	0.21659	0.207	0.081	1
Usp54	0.00914062	0.21914	0.182	0.072	1
Nop56	0.00921697	0.255825	0.264	0.126	1
Gm22350	0.0092357	-0.124447	0.025	0.117	1
Mei4	0.00923683	0.264595	0.256	0.135	1
Ss18l1	0.00928399	0.224356	0.157	0.054	1
Atp13a4	0.00928849	0.273312	0.256	0.108	1
Ankrd11	0.00929523	0.185097	0.174	0.054	1
Ttf2	0.00929523	0.185097	0.174	0.054	1
Btbd7	0.00932746	0.288101	0.405	0.252	1
Fbxl2	0.00936407	0.350023	0.818	0.802	1
Tnfrsf11b	0.0094232	0.214077	0.223	0.09	1
Dennd1a	0.00942396	0.282178	0.306	0.162	1
Fam172a	0.00942451	0.235596	0.281	0.144	1
Agmo	0.00942943	0.209163	0.223	0.108	1
Tapt1	0.009436	0.079086	0.19	0.189	1
Gng5	0.0094448	-0.156628	0.074	0.198	1
Gm26861	0.00945013	0.211156	0.248	0.099	1
AC149090.1	0.00948097	-0.136035	0.025	0.126	1
Rab5c	0.00948954	-0.169535	0.041	0.153	1
Pax8	0.00952318	0.195094	0.223	0.081	1
Prokr2	0.00953929	0.195012	0.174	0.054	1
Ddc	0.00953929	0.195012	0.174	0.054	1
Rps10	0.00956573	0.0528572	0.132	0.171	1
Krtap8.1	0.00957006	0.163898	0.107	0.018	1
Golga7	0.00959086	-0.0735234	0.322	0.45	1
Tet3	0.00959819	0.263214	0.331	0.162	1
Ptar1	0.0096397	0.24803	0.281	0.162	1
Galns	0.00969801	0.182734	0.19	0.063	1
Uhmk1	0.00972149	-0.251683	0.157	0.288	1
Fbxl19	0.00979991	0.21659	0.182	0.081	1
Atp6v1b2	0.0098132	-0.312307	0.19	0.36	1
Hspa9	0.00986175	0.317911	0.512	0.387	1
Sema5b	0.00989282	0.152781	0.157	0.045	1
Cps1	0.00991058	0.171946	0.124	0.027	1
Myom1	0.00992725	0.22094	0.231	0.09	1
Cdk19	0.00997574	0.29059	0.355	0.207	1
Dgki	0.0099855	0.22094	0.215	0.099	1
Dhdds	0.0100022	0.390829	0.587	0.505	1
Olfr768	0.0101299	0.212078	0.174	0.063	1
Vamp1	0.0101743	0.247063	0.347	0.252	1
Tsc22d1	0.0102216	-0.143684	0.174	0.315	1
Mapk1	0.0102269	-0.317092	0.264	0.432	1
Pigo	0.0102783	-0.189056	0.083	0.216	1
Adamtsl1	0.0102965	0.227538	0.397	0.324	1
Ifi213	0.0103303	0.25142	0.421	0.387	1
Aplp1	0.0103372	-0.304482	0.248	0.396	1
Akap13	0.0103383	0.220201	0.273	0.117	1
Mib2	0.0103435	0.113712	0.14	0.045	1
Snhg16	0.0103435	0.113712	0.14	0.045	1
Rnaseh2b	0.0103435	0.113712	0.14	0.045	1
Cox7a2	0.0103567	-0.133908	0.132	0.279	1
Syt6	0.010373	0.122193	0.157	0.054	1
BC051142	0.010385	0.177443	0.157	0.045	1
Arhgap18	0.010385	0.177443	0.157	0.045	1
Robo1	0.0103937	0.306187	0.347	0.216	1
X2900024D18Rik	0.0104345	0.348805	0.793	0.793	1
Angptl4	0.0104669	0.203607	0.405	0.225	1
Rad17	0.0104778	-0.146474	0.05	0.162	1
Zfp101	0.0105025	0.266978	0.479	0.288	1
Gatm	0.0105142	-0.124447	0.083	0.198	1
Klf13	0.0105392	0.27516	0.388	0.216	1
Cacna2d2	0.0106151	0.13464	0.198	0.081	1
Mrpl37	0.010622	0.211602	0.231	0.09	1
Ptprf	0.0108202	-0.236093	0.372	0.459	1
Dlg4	0.0108275	-0.152829	0.165	0.324	1
Stmn3	0.010829	-0.178085	0.074	0.207	1
Ano1	0.0108325	0.0820035	0.231	0.27	1
Gm29507	0.0108507	-0.267052	0.231	0.387	1
Lcp1	0.0108641	0.243284	0.24	0.108	1
Gata5	0.0108662	0.153406	0.107	0.018	1
Gpr35	0.0108662	0.153406	0.107	0.018	1
Igf2bp1	0.0108983	0.197481	0.207	0.072	1
Gm32479	0.0108983	0.197481	0.207	0.072	1
Hmgcs1	0.0109187	-0.0493459	0.091	0.171	1
Npat	0.0109943	0.206759	0.24	0.117	1
Ncapd3	0.0109943	0.206759	0.24	0.117	1
Ripply2	0.0110125	0.175113	0.174	0.054	1
Trpm4	0.0110125	0.175113	0.174	0.054	1
Hepacam2	0.0110125	0.175113	0.174	0.054	1
Glt28d2	0.0110274	0.199825	0.248	0.108	1
Olfr141	0.0110488	0.163898	0.107	0.018	1
Itch	0.0110769	0.285315	0.347	0.207	1
Olfr1263	0.0110828	0.221728	0.165	0.063	1
Cfap61	0.0111092	0.241875	0.289	0.144	1
Lepr	0.011147	0.202203	0.207	0.099	1
Olfr1301	0.0112235	0.169614	0.14	0.036	1
Olfr1466	0.0112663	0.166143	0.215	0.081	1
Smg1	0.0113439	0.322353	0.413	0.243	1
Mipep	0.0114308	0.174315	0.107	0.018	1
Gm13872	0.0114818	0.17981	0.14	0.036	1
Brsk1	0.0115075	-0.168841	0.058	0.18	1
Cacna1h	0.0115331	0.161604	0.124	0.027	1
A530010L16Rik	0.0115331	0.138587	0.124	0.027	1
Olfr1110	0.0115331	0.138587	0.124	0.027	1
Cdc37l1	0.0115579	0.312958	0.413	0.252	1
Emd	0.0115935	-0.233569	0.132	0.288	1
Tgm2	0.0116563	0.199903	0.19	0.063	1
Sh3yl1	0.0117481	0.185097	0.165	0.054	1
Tmem52b	0.0117481	0.185097	0.165	0.054	1
Cdc42	0.0117939	-0.230647	0.182	0.333	1
Hba.a1	0.0117995	0.144739	0.298	0.144	1
Spry3	0.0118231	0.192582	0.174	0.063	1
Olfr1224.ps1	0.01185	0.214077	0.207	0.09	1
Itsn2	0.0118632	0.195373	0.322	0.162	1
Cav3	0.0119368	-0.269747	0.19	0.36	1
X4931406B18Rik	0.0120041	0.215977	0.248	0.117	1
Gm29461	0.0120766	0.142837	0.107	0.018	1
Gm49889	0.0120766	0.142837	0.107	0.018	1
C230071H17Rik	0.0120766	0.142837	0.107	0.018	1
X3300002A11Rik	0.0120766	0.142837	0.107	0.018	1
Hepacam	0.0120912	0.279702	0.331	0.18	1
Exoc1	0.0121127	0.238123	0.339	0.171	1
B4galt1	0.0121497	0.209554	0.182	0.072	1
Crebbp	0.0121604	0.215977	0.231	0.117	1
Nfix	0.0121631	-0.0515158	0.132	0.216	1
Tmc1	0.0121678	-0.197976	0.248	0.324	1
Gm48116	0.0121787	0.177443	0.157	0.045	1
Rad51ap1	0.0121787	0.177443	0.157	0.045	1
Olfr1229	0.0121787	0.177443	0.157	0.045	1
Gm28640	0.0121843	0.167319	0.157	0.045	1
Rpl15	0.0122313	-0.16318	0.149	0.297	1
Olfr168	0.0122414	0.24803	0.281	0.162	1
X2900097C17Rik	0.0122614	-0.274782	0.289	0.477	1
X4930453N24Rik	0.0122933	-0.243092	0.14	0.288	1
P2rx4	0.0124191	0.187497	0.157	0.045	1
Il15ra	0.0124296	0.192743	0.231	0.09	1
Vmn1r73	0.0124296	0.192743	0.231	0.09	1
Mphosph6	0.0124907	0.190188	0.19	0.063	1
Gm15792	0.0125826	0.113712	0.124	0.036	1
Chd8	0.0126054	0.258881	0.355	0.207	1
Gm26982	0.0127233	0.333025	0.298	0.18	1
Ccl28	0.0127239	0.22094	0.223	0.099	1
Nkain2	0.0127383	0.204175	0.289	0.162	1
Slc8a2	0.0127475	-0.0910244	0.066	0.153	1
Keg1	0.0127574	0.190188	0.19	0.072	1
Gas2l3	0.0127741	0.257698	0.223	0.09	1
Ppp2r1a	0.0127942	-0.0520389	0.124	0.207	1
Rnasel	0.0128031	0.165059	0.174	0.054	1
Vmn1r220	0.0128086	0.192582	0.182	0.063	1
Gm45540	0.0128086	0.192582	0.182	0.063	1
Nsun4	0.0128086	0.192582	0.182	0.063	1
Zbtb33	0.0128277	-0.304529	0.322	0.495	1
Rnf14	0.0128555	0.315642	0.479	0.333	1
Sacs	0.012857	0.217169	0.314	0.18	1
Ophn1	0.0128627	0.217785	0.231	0.144	1
Ipmk	0.0128733	0.190188	0.198	0.072	1
X4930414N06Rik	0.0128805	0.180407	0.198	0.072	1
Riok1	0.0129504	0.057391	0.248	0.162	1
Bcat1	0.0130028	0.159346	0.14	0.036	1
Tctex1d1	0.0130028	0.159346	0.14	0.036	1
Usp15	0.0130588	0.257886	0.421	0.243	1
Srp72	0.0130935	0.331729	0.727	0.649	1
Muc6	0.0131014	-0.254844	0.198	0.36	1
Ttc38	0.0131301	0.138587	0.124	0.027	1
Chst15	0.0131301	0.161604	0.124	0.027	1
En1	0.013135	0.151187	0.124	0.027	1
Gm17634	0.013135	0.151187	0.124	0.027	1
Gm47770	0.013135	0.151187	0.124	0.027	1
Pole	0.0131374	0.215977	0.248	0.108	1
Olfr112	0.0131489	0.285537	0.388	0.234	1
Olfr1277	0.0131672	0.146855	0.14	0.036	1
Gm37588	0.0131812	0.132189	0.107	0.018	1
Tlx1	0.0131812	0.132189	0.107	0.018	1
E030042O20Rik	0.0131812	0.132189	0.107	0.018	1
Gm48823	0.0131812	0.132189	0.107	0.018	1
Cbx4	0.0131812	0.132189	0.107	0.018	1
Mrpl55	0.0131812	0.132189	0.107	0.018	1
Inhbe	0.0131812	0.132189	0.107	0.018	1
Gm48697	0.0132082	0.117525	0.116	0.027	1
Capns1	0.0132158	-0.146142	0.058	0.171	1
Tmem59	0.013286	-0.134789	0.091	0.216	1
Hbp1	0.0133366	0.171946	0.124	0.027	1
Rho	0.0133677	0.177443	0.149	0.045	1
Prokr1	0.0133731	0.264595	0.248	0.108	1
Thbd	0.013409	0.154935	0.157	0.045	1
Myo1d	0.013409	0.154935	0.157	0.045	1
Ints1	0.0135132	0.281545	0.182	0.063	1
Tctn1	0.0135209	-0.145981	0.083	0.207	1
Usp3	0.0135329	0.199903	0.19	0.072	1
Clec2h	0.0135708	0.214641	0.157	0.045	1
Enam	0.0135802	0.197481	0.14	0.045	1
Srcap	0.0136267	0.368099	0.702	0.568	1
X1110006O24Rik	0.0136343	0.167319	0.157	0.045	1
Metap1	0.0137391	0.286017	0.496	0.342	1
Rhbdl3	0.013786	-0.147531	0.025	0.117	1
Zfp638	0.013878	0.231033	0.306	0.207	1
Gm42951	0.0139625	0.121463	0.107	0.018	1
Abcf2	0.0139625	0.121463	0.107	0.018	1
Gm49492	0.0139625	0.121463	0.107	0.018	1
Zbtb34	0.0139625	0.121463	0.107	0.018	1
Gm28989	0.0139625	0.121463	0.107	0.018	1
Poln	0.0139625	0.121463	0.107	0.018	1
Gm44121	0.0139625	0.121463	0.107	0.018	1
Trpc4	0.0139989	0.146514	0.14	0.09	1
Azin2	0.0140143	0.190188	0.174	0.054	1
Pla2g5	0.0140219	0.157123	0.157	0.045	1
Gbp7	0.0140504	0.287936	0.339	0.18	1
Tm7sf2	0.0140828	0.172819	0.174	0.054	1
Slc39a2	0.0140883	0.309126	0.529	0.396	1
Ncor1	0.0141434	0.0806671	0.339	0.216	1
Bmp1	0.014162	0.195012	0.157	0.045	1
Col25a1	0.0141672	0.207067	0.19	0.081	1
B3gnt5	0.0141672	0.207067	0.19	0.081	1
Akr1cl	0.0142153	0.154935	0.174	0.054	1
Slc26a1	0.0143169	-0.168503	0.066	0.189	1
Sel1l2	0.0143265	0.373383	0.545	0.396	1
Vgll3	0.0143819	0.15066	0.182	0.063	1
Ugcg	0.0144038	-0.172703	0.132	0.279	1
Ube4a	0.014416	0.225241	0.488	0.45	1
Myo15	0.0144808	0.258496	0.24	0.117	1
Phf8	0.014493	0.250592	0.273	0.135	1
Rce1	0.0145678	-0.188578	0.083	0.216	1
Gm10030	0.0146668	-0.179309	0.066	0.18	1
Prr36	0.0146718	0.140695	0.124	0.027	1
Nodal	0.0146718	0.140695	0.124	0.027	1
Ggt5	0.0146718	0.140695	0.124	0.027	1
Bzw2	0.0146799	-0.238404	0.19	0.342	1
Gm45258	0.0147521	0.185097	0.165	0.054	1
Etohd2	0.0147718	0.149004	0.14	0.036	1
Gm37041	0.0147718	0.149004	0.14	0.036	1
Ndufs1	0.0148595	-0.0936413	0.174	0.18	1
Manea	0.014898	-0.167197	0.091	0.225	1
Thoc2l	0.0149032	0.185893	0.19	0.126	1
Ndufv3	0.0149441	-0.135943	0.033	0.135	1
Trpm3	0.0149571	0.372054	0.694	0.604	1
Caprin2	0.0149594	0.195489	0.314	0.27	1
Synj1	0.0149709	-0.269747	0.198	0.36	1
Cd47	0.0149821	0.138587	0.256	0.126	1
Gpx4	0.0149879	-0.025594	0.132	0.234	1
Olfr1324	0.0150025	-0.230647	0.182	0.324	1
Ccnt1	0.0150248	0.242762	0.347	0.18	1
Gm26831	0.0150563	0.182734	0.174	0.063	1
Sez6	0.0150563	0.182734	0.174	0.063	1
Syn2	0.0151477	-0.249202	0.207	0.378	1
X4930515G01Rik	0.015151	0.149004	0.124	0.027	1
Gm37736	0.0152275	0.236819	0.223	0.099	1
Dscaml1	0.0152376	0.197481	0.198	0.072	1
Lama4	0.015352	0.305857	0.364	0.216	1
Tmem29	0.0153704	0.217169	0.322	0.171	1
Stoml1	0.0154422	0.224356	0.165	0.054	1
Abl2	0.0154749	0.297645	0.446	0.279	1
Fbxl13	0.0155092	0.206759	0.256	0.117	1
X6430590A07Rik	0.0155459	0.126096	0.132	0.036	1
Klk9	0.0155459	0.126096	0.132	0.036	1
Psmb1	0.0155503	0.0865403	0.207	0.108	1
Eaf1	0.0155644	0.142657	0.165	0.054	1
Mdm1	0.0155644	0.142657	0.165	0.054	1
Zfp329	0.0155684	-0.177299	0.091	0.225	1
Haus1	0.015588	0.235596	0.273	0.135	1
Sspo	0.0156592	0.202363	0.174	0.063	1
Cmtr1	0.0156838	0.199903	0.182	0.072	1
Masp1	0.0157072	0.243009	0.289	0.171	1
Pla2g7	0.0157588	-0.113878	0.091	0.207	1
Cox6b1	0.0157636	-0.221546	0.223	0.396	1
Cttnbp2	0.0157788	-0.0795	0.264	0.396	1
Msmo1	0.0157838	0.340845	0.306	0.162	1
Ccdc144b	0.0158028	0.130125	0.124	0.027	1
Nek9	0.0158028	0.130125	0.124	0.027	1
Rbsn	0.0158386	0.262576	0.273	0.162	1
Ago2	0.0158435	0.293405	0.256	0.117	1
Gal3st2c	0.0158859	0.245126	0.364	0.207	1
Acp7	0.0159188	-0.158395	0.041	0.144	1
Crem	0.0159228	0.180407	0.19	0.072	1
Klrb1	0.0159337	-0.0049837	0.182	0.243	1
Gm13869	0.0159607	0.192582	0.174	0.063	1
BE692007	0.0159607	0.192582	0.174	0.063	1
Kif18a	0.0159756	0.190426	0.24	0.108	1
Ctnna3	0.0160077	0.373215	0.86	0.775	1
Bub3	0.0160399	0.197481	0.264	0.18	1
St7l	0.0160567	0.154412	0.273	0.216	1
Wnk1	0.0160817	0.258881	0.62	0.514	1
Alkbh8	0.0161066	-0.325805	0.529	0.667	1
Ugt2b34	0.0161102	0.134471	0.149	0.045	1
Kank4	0.0161102	0.134471	0.149	0.045	1
Tfb1m	0.0161122	0.138587	0.14	0.036	1
Tlcd1	0.0161122	0.138587	0.14	0.036	1
Esf1	0.0162093	0.167319	0.149	0.045	1
Csgalnact1	0.0162093	0.167319	0.149	0.045	1
Cd164	0.0162366	-0.135336	0.083	0.198	1
Il1rapl1	0.0162412	0.236819	0.231	0.099	1
Irak3	0.0162696	0.302253	0.438	0.306	1
Fam8a1	0.0162871	-0.113132	0.05	0.144	1
Pou6f2	0.0162892	0.0943872	0.116	0.036	1
Mns1	0.0163058	0.195171	0.256	0.126	1
Lpl	0.0163844	0.300858	0.355	0.207	1
Gm44294	0.0164086	-0.194837	0.157	0.297	1
Brpf3	0.0164433	0.178115	0.207	0.081	1
Cyfip2	0.0164908	-0.248319	0.174	0.324	1
Atp6v1f	0.0165116	-0.146307	0.066	0.18	1
Kndc1	0.0165276	0.197481	0.198	0.081	1
Poldip2	0.0165371	0.21914	0.174	0.072	1
Clec14a	0.0165744	0.238123	0.248	0.126	1
Stat6	0.0166855	0.21844	0.223	0.09	1
Setd3	0.016712	0.195242	0.256	0.162	1
Wbp2	0.016719	-0.232824	0.14	0.288	1
Sez6l	0.0167221	-0.0912805	0.074	0.162	1
Nol10	0.0167566	0.295267	0.438	0.297	1
Gm2895	0.0167931	-0.223362	0.231	0.405	1
Sfxn1	0.0168087	0.223476	0.331	0.171	1
Chrm5	0.0168288	0.187831	0.19	0.081	1
Insr	0.0168432	0.316585	0.479	0.36	1
Slco1c1	0.0168841	0.111851	0.149	0.054	1
Gm37216	0.0168924	0.209554	0.165	0.072	1
Ube2e3	0.0169169	-0.179309	0.066	0.171	1
Ackr4	0.0169781	0.0284041	0.314	0.405	1
Rps23	0.0170036	-0.315672	0.545	0.712	1
Olfr307	0.0170478	0.22094	0.223	0.099	1
Alx1	0.0170902	-0.0342496	0.331	0.27	1
Snd1	0.0170921	0.247521	0.322	0.207	1
Drp2	0.0171501	0.261336	0.306	0.207	1
Med1	0.0171669	0.175113	0.165	0.054	1
Nlrp4a	0.0171669	0.175113	0.165	0.054	1
Wwtr1	0.0171694	0.239436	0.198	0.081	1
AI427809	0.0171758	0.165059	0.165	0.054	1
Cutc	0.0171758	0.165059	0.165	0.054	1
Lbx2	0.0171758	0.165059	0.165	0.054	1
Arhgef11	0.0172479	0.268895	0.306	0.171	1
X1700116H05Rik	0.0172584	0.10322	0.132	0.045	1
Rad51	0.0172862	0.187497	0.14	0.045	1
X1500004A13Rik	0.0173037	0.0948657	0.207	0.207	1
Spag4	0.0173948	0.202363	0.165	0.054	1
Rcbtb1	0.0174048	0.190426	0.215	0.108	1
Brca2	0.0174284	-0.168841	0.38	0.559	1
Psd3	0.0174574	-0.0332995	0.306	0.441	1
Gm35721	0.0175021	0.142198	0.207	0.18	1
Cops2	0.0175465	0.175113	0.157	0.054	1
X4930442G15Rik	0.0175781	0.273716	0.248	0.108	1
Gabrg3	0.0175845	0.156362	0.207	0.081	1
Def8	0.0176348	0.211602	0.198	0.099	1
Atp5g1	0.0176382	-0.205747	0.124	0.27	1
Abhd2	0.0176476	-0.21191	0.165	0.324	1
X1700019J19Rik	0.017648	0.0555877	0.306	0.369	1
Gm37677	0.0177277	0.162835	0.182	0.063	1
Sema3f	0.0177277	0.162835	0.182	0.063	1
Eps8	0.0177684	0.143843	0.273	0.234	1
Epm2aip1	0.0177832	0.350355	0.702	0.757	1
Pik3r6	0.017797	0.159346	0.132	0.036	1
Rnf17	0.017797	0.159346	0.132	0.036	1
Cnppd1	0.0179637	0.245502	0.281	0.162	1
Fam107a	0.0180234	-0.186287	0.132	0.216	1
Sema4f	0.0180612	0.245502	0.289	0.162	1
Olfr1256	0.0181089	0.202203	0.207	0.099	1
Olfr71	0.0181218	0.259818	0.438	0.261	1
Ppdpf	0.0181756	0.221877	0.281	0.153	1
Ttyh3	0.0181767	-0.195832	0.124	0.27	1
Gm49069	0.0182405	0.169614	0.132	0.036	1
Ppp4r4	0.0182405	0.169614	0.132	0.036	1
S100b	0.0182467	-0.190036	0.066	0.171	1
Gm27680	0.0182541	0.204389	0.256	0.117	1
Cfap36	0.0182995	0.197481	0.149	0.045	1
Tor4a	0.0183494	-0.176915	0.099	0.234	1
Zfp455	0.0183879	0.185508	0.207	0.09	1
Dach1	0.0183879	0.185508	0.207	0.09	1
Virma	0.018439	0.228342	0.355	0.297	1
Fam163b	0.0184438	0.22919	0.207	0.126	1
Sbf2	0.0184439	0.208128	0.364	0.198	1
Oprk1	0.0184919	0.215527	0.339	0.261	1
Znrd1as	0.0185246	0.180407	0.182	0.072	1
Myo19	0.0185246	0.180407	0.182	0.072	1
Rbis	0.0185811	0.228662	0.165	0.054	1
Ppig	0.0186193	0.160644	0.182	0.063	1
Tsc2	0.0186362	0.211156	0.24	0.135	1
Sbno1	0.0187134	0.162024	0.405	0.441	1
Krtap4.16	0.0187165	0.151187	0.116	0.027	1
Olfr671	0.0187296	0.172819	0.174	0.063	1
Frem1	0.0187296	0.172819	0.174	0.063	1
Adamts15	0.0187296	0.172819	0.174	0.063	1
Birc2	0.0187296	0.172819	0.174	0.063	1
Srd5a1	0.0187332	-0.145509	0.116	0.243	1
Atp9b	0.0187386	0.253309	0.405	0.27	1
Rpgrip1	0.018778	0.149728	0.223	0.162	1
Zdhhc23	0.0188442	0.0454776	0.174	0.09	1
Gm6598	0.0188728	-0.147167	0.041	0.144	1
Gm42681	0.0188908	0.236889	0.273	0.126	1
Zeb2	0.0188968	0.333403	0.496	0.351	1
Gm33148	0.0188991	0.190426	0.223	0.09	1
Tube1	0.0189219	0.190426	0.223	0.09	1
Fbxw7	0.0190697	-0.0810548	0.083	0.171	1
Rgs6	0.0190743	0.21659	0.182	0.063	1
Ralgapa2	0.0191238	0.259468	0.496	0.315	1
Twsg1	0.0192155	0.167319	0.149	0.045	1
Mpp1	0.0192181	0.266874	0.331	0.225	1
Apool	0.0192249	0.157123	0.149	0.045	1
Nkx2.1	0.0192249	0.157123	0.149	0.045	1
Ptpn3	0.0192249	0.157123	0.149	0.045	1
X1110008P14Rik	0.0193016	0.314596	0.339	0.27	1
Pus10	0.0193072	-0.135254	0.091	0.207	1
Gm42603	0.0193199	0.199903	0.182	0.072	1
Npr3	0.0193199	0.199903	0.182	0.072	1
Fmo2	0.0193908	0.184102	0.306	0.153	1
Tle3	0.0193954	0.20486	0.157	0.054	1
Asphd2	0.0194291	-0.101547	0.041	0.126	1
Cacna1b	0.019477	0.220201	0.248	0.135	1
Lamc2	0.0194791	0.18322	0.223	0.099	1
Cnga2	0.0194834	0.17981	0.124	0.036	1
St6galnac3	0.0194885	0.170559	0.19	0.072	1
Slc26a9	0.0194901	0.192582	0.165	0.054	1
Plpbp	0.0195446	0.204389	0.256	0.117	1
Gm31518	0.0195646	0.148237	0.339	0.324	1
Tln2	0.0196043	0.262576	0.339	0.243	1
Slc15a4	0.0196194	0.177443	0.149	0.045	1
Nexmif	0.0196385	0.13464	0.182	0.072	1
Parvg	0.0197187	0.190188	0.182	0.072	1
Pex14	0.0197187	0.190188	0.182	0.072	1
Pik3c2a	0.0197422	0.208796	0.248	0.144	1
X1500009L16Rik	0.0197534	0.217169	0.314	0.171	1
Olfr1323	0.0197982	0.144488	0.198	0.081	1
Gm49725	0.0198572	-0.147348	0.033	0.126	1
Ambra1	0.0198976	0.170559	0.182	0.063	1
Oscp1	0.0199144	0.152781	0.182	0.063	1
Mdm4	0.0199423	0.239301	0.339	0.18	1
Tent2	0.019971	0.109441	0.207	0.099	1
Scn1b	0.0199735	0.00633924	0.132	0.216	1
Asph	0.0200382	-0.124447	0.372	0.532	1
Sec23b	0.0200937	0.169614	0.132	0.036	1
Nr2f1	0.0200938	-0.176162	0.107	0.243	1
Olfr470	0.0201316	0.128095	0.116	0.027	1
Gm47510	0.0201316	0.128095	0.116	0.027	1
Zfy2	0.0201335	0.29059	0.471	0.306	1
Cbll1	0.020135	0.154935	0.165	0.054	1
Gm33869	0.020135	0.154935	0.165	0.054	1
Pdik1l	0.020135	0.154935	0.165	0.054	1
Itpkb	0.0201943	0.234447	0.306	0.162	1
Zfp518b	0.0201953	0.217169	0.306	0.153	1
Ldhb	0.0202045	-0.216894	0.107	0.243	1
Ak3	0.0202789	-0.15813	0.05	0.153	1
Ufd1	0.0203532	0.27447	0.298	0.18	1
Gm43339	0.0203963	-0.216894	0.116	0.243	1
Sulf2	0.0204629	0.0912813	0.19	0.099	1
Aox4	0.0205359	-0.134716	0.124	0.252	1
Gm10400	0.0205483	0.192582	0.174	0.063	1
Dab2ip	0.0206064	-0.060317	0.107	0.189	1
Gm37869	0.0206064	-0.060317	0.107	0.189	1
Lmo4	0.020621	-0.271601	0.165	0.315	1
Hnrnpa0	0.020628	0.131112	0.107	0.153	1
Kmt2e	0.020636	0.223476	0.306	0.153	1
Cntn3	0.0207541	0.0996759	0.14	0.054	1
Gm12905	0.0207652	-0.181031	0.223	0.288	1
Olfr1276	0.0208579	0.149004	0.132	0.036	1
Gm37973	0.0208579	0.149004	0.132	0.036	1
Gm43437	0.0208579	0.149004	0.132	0.036	1
Mitd1	0.0208579	0.149004	0.132	0.036	1
Tmem184a	0.0208579	0.149004	0.132	0.036	1
Ptprj	0.0208729	0.161604	0.116	0.027	1
Lrit3	0.021013	0.201323	0.372	0.306	1
Elmod1	0.021045	-0.208716	0.091	0.207	1
Snx17	0.0211473	-0.0577763	0.207	0.306	1
Celf3	0.02119	0.0740983	0.149	0.072	1
Myof	0.021239	0.205942	0.314	0.216	1
Stx1b	0.021258	-0.298315	0.446	0.586	1
Cdc14b	0.0212925	0.256457	0.355	0.207	1
Riok2	0.0213194	0.185508	0.207	0.081	1
Ppp2ca	0.0214415	-0.184568	0.157	0.216	1
Clk1	0.0214706	0.214863	0.264	0.18	1
Cnksr1	0.0215765	0.140695	0.116	0.027	1
Gm38604	0.0215765	0.140695	0.116	0.027	1
Il1rapl2	0.0215765	0.140695	0.116	0.027	1
Rag2	0.0215765	0.140695	0.116	0.027	1
Naca	0.0215873	0.282896	0.372	0.216	1
X1810053B23Rik	0.0216604	0.185097	0.157	0.054	1
Slc6a2	0.0216643	0.157123	0.149	0.045	1
Cyren	0.0216899	0.231696	0.231	0.108	1
H13	0.0217248	0.190426	0.231	0.099	1
Pdia4	0.0217331	0.165059	0.157	0.054	1
Olfr348	0.0217331	0.165059	0.157	0.054	1
Gm20559	0.0217331	0.165059	0.157	0.054	1
Gm37238	0.0218077	-0.271878	0.248	0.378	1
Fbxo2	0.0218764	-0.089682	0.033	0.108	1
Coq2	0.0218764	-0.089682	0.033	0.108	1
Tmem232	0.0219356	0.228342	0.413	0.243	1
Nrcam	0.0219653	-0.107474	0.264	0.405	1
Usp22	0.0220538	0.190426	0.207	0.081	1
Prrx1	0.022079	0.118409	0.174	0.072	1
Ifi204	0.022079	0.118409	0.174	0.072	1
Dsg2	0.022079	0.118409	0.174	0.072	1
Zic1	0.0220882	0.178115	0.19	0.081	1
Pld1	0.0221052	0.213549	0.256	0.126	1
Col28a1	0.0221164	0.136513	0.132	0.036	1
Vax2os	0.0221206	0.199682	0.264	0.171	1
Cd69	0.0221516	0.185893	0.24	0.126	1
Stxbp5l	0.0221666	0.27717	0.512	0.351	1
Kcns3	0.0222015	0.197481	0.14	0.045	1
Zfp236	0.022208	0.149728	0.256	0.126	1
Ptprc	0.0222266	-0.303931	0.587	0.694	1
Ubash3a	0.0222344	0.260843	0.388	0.279	1
Olfr1509	0.0223177	0.146855	0.149	0.045	1
Dsg1c	0.0223177	0.146855	0.149	0.045	1
Phf20l1	0.022326	0.373383	0.562	0.423	1
Meg3	0.0223335	-0.803478	0.248	0.378	1
Sae1	0.0223376	0.236889	0.273	0.162	1
Cox7b	0.0223512	-0.19634	0.132	0.252	1
Olfr198	0.0223798	0.175113	0.157	0.054	1
Bicral	0.0224765	0.144739	0.165	0.054	1
Slco5a1	0.0224941	0.217169	0.306	0.162	1
X1700041M19Rik	0.0224985	-0.0843699	0.165	0.27	1
Mdh1	0.0225058	-0.24064	0.207	0.369	1
Hid1	0.022571	-0.211325	0.19	0.324	1
Ddo	0.022579	0.190188	0.165	0.072	1
Ssrp1	0.022579	0.190188	0.165	0.072	1
Fbn1	0.0226177	0.159346	0.124	0.036	1
Pcp4	0.0226804	-0.0299827	0.107	0.189	1
Arhgap12	0.0227293	0.26425	0.43	0.315	1
Lcor	0.0227462	0.180966	0.231	0.108	1
Necab1	0.0227462	0.180966	0.231	0.108	1
Dhh	0.022789	0.167319	0.132	0.045	1
Mcph1	0.0227986	0.172819	0.174	0.063	1
Olfr669	0.0227986	0.172819	0.174	0.063	1
Bahcc1	0.0228116	0.140606	0.174	0.063	1
Hpgds	0.0228116	0.162835	0.174	0.063	1
Gm43484	0.0228116	0.162835	0.174	0.063	1
Hnrnpdl	0.0228132	-0.165378	0.149	0.216	1
Gemin8	0.0229213	-0.203519	0.165	0.297	1
Muc16	0.0229213	0.297701	0.661	0.631	1
Adamts13	0.0229414	0.327724	0.488	0.342	1
Epha3	0.0230119	0.170173	0.223	0.153	1
Dnaja1	0.0231349	-0.239925	0.223	0.387	1
Vmn1r196	0.023176	0.181489	0.248	0.144	1
Cckar	0.0232725	0.149004	0.132	0.036	1
Slc22a22	0.0232725	0.149004	0.132	0.036	1
Gm42609	0.0232725	0.149004	0.132	0.036	1
mt.Nd6	0.0233042	-0.187641	0.083	0.207	1
Rpl3	0.0233049	0.301083	0.339	0.198	1
X5430434I15Rik	0.0233593	0.182734	0.174	0.063	1
F13a1	0.0233641	0.160644	0.19	0.072	1
Eif4a2	0.0233723	-0.274194	0.405	0.568	1
Gm44613	0.0234152	0.170559	0.182	0.072	1
Rasa2	0.0234665	0.241505	0.388	0.243	1
Rnf152	0.0234959	0.214641	0.157	0.054	1
Zfp85	0.0235621	0.161604	0.116	0.027	1
Lmtk2	0.0235706	0.172819	0.157	0.063	1
X4931406P16Rik	0.0235751	0.175858	0.207	0.09	1
Frat2	0.0235981	0.187831	0.19	0.081	1
Ubr1	0.0236071	0.223476	0.38	0.216	1
Neat1	0.0236137	0.195171	0.231	0.126	1
Prop1	0.0236229	0.00438261	0.339	0.432	1
Kctd3	0.0236978	0.251521	0.281	0.153	1
Pde1c	0.0237525	0.282462	0.595	0.432	1
Prss21	0.0237567	0.140695	0.116	0.027	1
Zfp931	0.0237567	0.140695	0.116	0.027	1
Ints6	0.0237761	0.234447	0.281	0.153	1
Morc4	0.0238024	0.268291	0.496	0.378	1
Vmn2r95	0.0239106	0.138587	0.132	0.036	1
Mafk	0.0239106	0.138587	0.132	0.036	1
Rchy1	0.0239106	0.138587	0.132	0.036	1
Gm26676	0.0239132	0.00800293	0.215	0.306	1
Srek1ip1	0.0240322	0.197481	0.24	0.108	1
Dock10	0.024126	0.21659	0.529	0.351	1
Sema3c	0.0241872	0.180407	0.182	0.072	1
AW554918	0.0241872	0.180407	0.182	0.072	1
Ppa2	0.024212	0.127091	0.215	0.099	1
Cers4	0.024269	0.180966	0.223	0.108	1
AC115752.1	0.0242869	-0.0695854	0.074	0.153	1
Pgghg	0.0243225	0.130125	0.116	0.027	1
Grid2ip	0.0243225	0.130125	0.116	0.027	1
Gm9979	0.0243225	0.130125	0.116	0.027	1
Emilin3	0.0243225	0.130125	0.116	0.027	1
Bdp1	0.0243225	0.130125	0.116	0.027	1
Usp13	0.0243897	0.154935	0.149	0.045	1
Prdm16os	0.0246022	0.233105	0.231	0.135	1
Ilk	0.0246254	-0.16784	0.083	0.198	1
Prpf4	0.0246284	0.151187	0.107	0.027	1
Dpy19l1	0.024675	-0.205875	0.231	0.396	1
Ascc3	0.0246798	0.267383	0.364	0.243	1
Tecrl	0.0247206	0.136513	0.149	0.045	1
Mir100hg	0.0247242	0.29059	0.504	0.378	1
Thy1	0.024747	0.29059	0.298	0.216	1
Klhl15	0.0247662	-0.0470429	0.083	0.144	1
Gm50287	0.0247901	0.157123	0.14	0.045	1
Gm48594	0.0248571	0.392344	0.24	0.171	1
Pcdh17	0.0249037	0.217785	0.256	0.135	1
Nucb1	0.0249211	-0.0917812	0.091	0.18	1
Enpp1	0.0250293	0.177443	0.132	0.045	1
Vps37b	0.0250859	-0.175794	0.14	0.243	1
Myo3a	0.0251771	-0.141829	0.256	0.405	1
Gm29684	0.025228	-0.30463	0.488	0.631	1
Nrsn1	0.0253284	-0.0356381	0.256	0.405	1
Golph3	0.0253973	0.242538	0.413	0.261	1
Dchs1	0.0254475	0.199825	0.231	0.108	1
Gm45597	0.0254655	0.199825	0.223	0.108	1
Crym	0.0254774	-0.15813	0.05	0.144	1
Olfr912	0.0254809	0.254064	0.182	0.081	1
Vmn2r7	0.0255007	0.167319	0.14	0.045	1
Emilin1	0.0255007	0.167319	0.14	0.045	1
Phtf2	0.0255314	0.187831	0.182	0.081	1
Tmeff1	0.0255922	-0.0820121	0.099	0.189	1
Zbtb21	0.0255943	0.233105	0.264	0.135	1
Pkm	0.025601	-0.0771417	0.198	0.315	1
Mospd2	0.0256129	0.165059	0.149	0.054	1
Map7d1	0.0256283	0.213549	0.24	0.117	1
Dnm3	0.0256492	0.305111	0.545	0.387	1
Lrrfip2	0.0256563	-0.0851879	0.174	0.279	1
Baz2b	0.0257413	0.295267	0.455	0.306	1
Htr2c	0.0258597	0.202203	0.215	0.099	1
Cyp3a11	0.0258868	0.220201	0.248	0.117	1
Snapc4	0.0259249	0.188143	0.24	0.108	1
Aco1	0.0259826	-0.166883	0.091	0.216	1
Clip2	0.0260022	0.197481	0.24	0.117	1
Trpm2	0.0260168	0.175858	0.19	0.09	1
Tbc1d15	0.0260767	0.167156	0.24	0.108	1
Gm34794	0.0260877	-0.147167	0.041	0.135	1
[truncated: 7,791 more rows]

## Sheet: GO-BP_subcluster-Thy1
ID	Description	setSize	enrichmentScore	NES	pvalue	p.adjust	qvalue	rank	leading_edge	core_enrichment
GO:0140352	export from cell	48	-0.372434	-2.63005	1.62164e-05	1.62164e-05	0.0436307	109	tags=44%, list=14%, signal=40%	Dynll1/Stx1b/Syt1/Atp1b1/Arf1/Nnat/Calm2/Ppp3ca/Ppia/Atp1b2/Adcy1/Serpine2/Exoc4/Nsf/Rgcc/Gnas/Snap25/Cpe/Apoe/Camk2a/Glul
GO:0050804	modulation of chemical synaptic transmission	41	-0.378023	-2.48883	0.000113809	0.000113809	0.063913	156	tags=51%, list=20%, signal=43%	Camk2b/Abr/Ywhag/Ncdn/Cnih2/Slc1a3/Ppp3r1/Stx1b/Celf4/Syt1/Arf1/Ppp3ca/Adcy1/Serpine2/Tubb2b/Dbi/Nrgn/Snap25/Apoe/Camk2a/Glul
GO:0099177	regulation of trans-synaptic signaling	41	-0.378023	-2.48883	0.000113809	0.000113809	0.063913	156	tags=51%, list=20%, signal=43%	Camk2b/Abr/Ywhag/Ncdn/Cnih2/Slc1a3/Ppp3r1/Stx1b/Celf4/Syt1/Arf1/Ppp3ca/Adcy1/Serpine2/Tubb2b/Dbi/Nrgn/Snap25/Apoe/Camk2a/Glul
GO:1903530	regulation of secretion by cell	32	-0.417563	-2.49731	0.000117413	0.000117413	0.063913	109	tags=47%, list=14%, signal=42%	Dynll1/Stx1b/Syt1/Arf1/Nnat/Ppp3ca/Ppia/Adcy1/Nsf/Rgcc/Gnas/Snap25/Apoe/Camk2a/Glul
GO:0001937	negative regulation of endothelial cell proliferation	3	-0.955729	-1.93141	0.000118774	0.000118774	0.063913	38	tags=100%, list=5%, signal=95%	Rgcc/Apoe
GO:0051046	regulation of secretion	34	-0.394581	-2.41545	0.000161327	0.000161327	0.0666028	109	tags=44%, list=14%, signal=40%	Dynll1/Stx1b/Syt1/Arf1/Nnat/Ppp3ca/Ppia/Adcy1/Nsf/Rgcc/Gnas/Snap25/Apoe/Camk2a/Glul
GO:0032940	secretion by cell	44	-0.347222	-2.34387	0.000214585	0.000214585	0.0666028	109	tags=41%, list=14%, signal=37%	Dynll1/Stx1b/Syt1/Arf1/Nnat/Ppp3ca/Ppia/Adcy1/Serpine2/Exoc4/Nsf/Rgcc/Gnas/Snap25/Cpe/Apoe/Camk2a/Glul
GO:0099537	trans-synaptic signaling	54	-0.309598	-2.26197	0.000251185	0.000251185	0.0666028	173	tags=48%, list=22%, signal=40%	Ston2/Dgki/Camk2b/Abr/Ywhag/Ncdn/Cnih2/Slc1a3/Ppp3r1/Slc12a5/Stx1b/Celf4/Syt1/Arf1/Ppp3ca/Adcy1/Serpine2/Exoc4/Tubb2b/Dbi/Nrgn/Gjc1/Snap25/Apoe/Camk2a/Glul
GO:0051926	negative regulation of calcium ion transport	6	-0.813072	-2.27532	0.000338196	0.000338196	0.0666028	150	tags=100%, list=19%, signal=81%	Ywhae/Ppp3r1/Calm2/Ppp3ca/Calm1
GO:0006119	oxidative phosphorylation	4	-0.885267	-2.03177	0.000345249	0.000345249	0.0666028	93	tags=100%, list=12%, signal=88%	Cox6a1/Chchd2/Dld
GO:0042773	ATP synthesis coupled electron transport	4	-0.885267	-2.03177	0.000345249	0.000345249	0.0666028	93	tags=100%, list=12%, signal=88%	Cox6a1/Chchd2/Dld
GO:0042775	mitochondrial ATP synthesis coupled electron transport	4	-0.885267	-2.03177	0.000345249	0.000345249	0.0666028	93	tags=100%, list=12%, signal=88%	Cox6a1/Chchd2/Dld
GO:0007268	chemical synaptic transmission	53	-0.316508	-2.29236	0.000362141	0.000362141	0.0666028	173	tags=49%, list=22%, signal=41%	Ston2/Dgki/Camk2b/Abr/Ywhag/Ncdn/Cnih2/Slc1a3/Ppp3r1/Slc12a5/Stx1b/Celf4/Syt1/Arf1/Ppp3ca/Adcy1/Serpine2/Exoc4/Tubb2b/Dbi/Nrgn/Gjc1/Snap25/Apoe/Camk2a/Glul
GO:0098916	anterograde trans-synaptic signaling	53	-0.316508	-2.29236	0.000362141	0.000362141	0.0666028	173	tags=49%, list=22%, signal=41%	Ston2/Dgki/Camk2b/Abr/Ywhag/Ncdn/Cnih2/Slc1a3/Ppp3r1/Slc12a5/Stx1b/Celf4/Syt1/Arf1/Ppp3ca/Adcy1/Serpine2/Exoc4/Tubb2b/Dbi/Nrgn/Gjc1/Snap25/Apoe/Camk2a/Glul
GO:0098657	import into cell	18	-0.490548	-2.3193	0.000371319	0.000371319	0.0666028	135	tags=56%, list=18%, signal=47%	Slc1a3/Ppp3r1/Slc12a5/Atp1b1/Ppp3ca/Atp1b2/Slc7a2/Gpm6b/Calm1/Slc1a2
GO:0022904	respiratory electron transport chain	6	-0.807843	-2.26069	0.000433225	0.000433225	0.069093	154	tags=100%, list=20%, signal=81%	Slc1a3/Cox7c/Cox6a1/Chchd2/Dld
GO:0007010	cytoskeleton organization	71	0.355443	2.06416	0.000462093	0.000462093	0.069093	115	tags=32%, list=15%, signal=30%	Ppp1r12a/Xirp2/Bicd1/Thy1/Des/Map3k20/Frmd6/Nlrp4f/Pak1/Ss18/Rasa1/Cetn4/Znrf1/Carmil1/Ablim1/Ccdc84/Ctnna3/Myh10/Macf1/Amotl2/Phip/Hmcn1/Ttn
GO:1901020	negative regulation of calcium ion transmembrane transporter activity	5	-0.844648	-2.19166	0.000487922	0.000487922	0.069093	125	tags=100%, list=16%, signal=84%	Ppp3r1/Calm2/Ppp3ca/Calm1
GO:1903170	negative regulation of calcium ion transmembrane transport	5	-0.844648	-2.19166	0.000487922	0.000487922	0.069093	125	tags=100%, list=16%, signal=84%	Ppp3r1/Calm2/Ppp3ca/Calm1
GO:0098739	import across plasma membrane	15	-0.541929	-2.347	0.000555457	0.000555457	0.070224	135	tags=60%, list=18%, signal=50%	Slc1a3/Ppp3r1/Slc12a5/Atp1b1/Ppp3ca/Atp1b2/Slc7a2/Calm1/Slc1a2
GO:0046903	secretion	49	-0.304301	-2.14851	0.000595202	0.000595202	0.070224	109	tags=37%, list=14%, signal=34%	Dynll1/Stx1b/Syt1/Arf1/Nnat/Ppp3ca/Ppia/Adcy1/Serpine2/Exoc4/Nsf/Rgcc/Gnas/Snap25/Cpe/Apoe/Camk2a/Glul
GO:0007263	nitric oxide mediated signal transduction	3	-0.929688	-1.87878	0.000607181	0.000607181	0.070224	58	tags=100%, list=8%, signal=93%	Apoe/Mt1
GO:0050806	positive regulation of synaptic transmission	18	-0.474484	-2.24335	0.000614232	0.000614232	0.070224	156	tags=61%, list=20%, signal=50%	Camk2b/Slc1a3/Stx1b/Syt1/Adcy1/Serpine2/Dbi/Nrgn/Snap25/Apoe/Glul
GO:0099536	synaptic signaling	56	-0.293768	-2.1248	0.000636737	0.000636737	0.070224	173	tags=46%, list=22%, signal=39%	Ston2/Dgki/Camk2b/Abr/Ywhag/Ncdn/Cnih2/Slc1a3/Ppp3r1/Slc12a5/Stx1b/Celf4/Syt1/Arf1/Ppp3ca/Adcy1/Serpine2/Exoc4/Tubb2b/Dbi/Nrgn/Gjc1/Snap25/Apoe/Camk2a/Glul
GO:0051050	positive regulation of transport	64	-0.277717	-2.10654	0.00065493	0.00065493	0.070224	125	tags=39%, list=16%, signal=36%	Ywhae/Ppp3r1/Arpc2/Clu/Dynll1/Stx1b/Syt1/Atp1b1/Arf1/Nnat/Calm2/Oaz3/Ppp3ca/Ppia/Atp1b2/Dbi/Khdrbs1/Rgcc/Gnas/Snap25/Calm1/Apoe/Camk2a/Glul/Slc1a2
GO:0048662	negative regulation of smooth muscle cell proliferation	3	-0.927083	-1.87352	0.000678613	0.000678613	0.070224	60	tags=100%, list=8%, signal=93%	Apoe/Ndrg2
GO:0051049	regulation of transport	93	-0.235545	-1.98414	0.000803186	0.000803186	0.0800368	125	tags=34%, list=16%, signal=33%	Ywhae/Ppp3r1/Arpc2/Clu/Dynll1/Stx1b/Syt1/Atp1b1/Arf1/Nnat/Calm2/Oaz3/Ppp3ca/Ppia/Atp1b2/Adcy1/Serpine2/Exoc4/Ndrg4/Nsf/Gpm6b/Pid1/Dbi/Khdrbs1/Rgcc/Gnas/Snap25/Calm1/Apoe/Camk2a/Glul/Slc1a2
GO:0006091	generation of precursor metabolites and energy	19	-0.474414	-2.28886	0.00087122	0.00087122	0.0837157	155	tags=63%, list=20%, signal=52%	Eno1/Pum2/Slc1a3/Aco2/Cox7c/Slc2a6/Cox6a1/Chchd2/Mdh1/Gnas/Dld/Aldoc
GO:0009060	aerobic respiration	7	-0.723735	-2.16105	0.000930544	0.000930544	0.0863329	121	tags=86%, list=16%, signal=73%	Aco2/Cox7c/Cox6a1/Chchd2/Mdh1/Dld
GO:1901566	organonitrogen compound biosynthetic process	72	-0.254599	-1.93725	0.0011274	0.0011274	0.0983398	155	tags=40%, list=20%, signal=35%	Eno1/Pum2/Mrps33/Galnt5/Rpl41/Slc1a3/Rps28/Tmem59/St3gal6/Atp5g3/Rplp1/Pgap2/Rbm4b/Oaz3/Wars2/Alg2/Rps23/Adcy1/Pid1/Dbi/Itm2b/Cnot6/Khdrbs1/Dld/Rps29/Apoe/Uros/Glul/Slc1a2
GO:0019932	second-messenger-mediated signaling	20	-0.435618	-2.12779	0.00113306	0.00113306	0.0983398	124	tags=50%, list=16%, signal=43%	Ppp3r1/Atp1b1/Calm2/Ppp3ca/Exoc4/Mt2/Gnas/Calm1/Apoe/Mt1
GO:0007610	behavior	33	-0.359424	-2.19206	0.00140975	0.00140975	0.115472	72	tags=33%, list=9%, signal=32%	Atp1b2/Adcy1/Thra/Serpine2/Pcdh15/Ndrg4/Selenop/Dbi/Snap25/Apoe/Slc1a2
GO:2001258	negative regulation of cation channel activity	4	-0.84485	-1.93901	0.00141629	0.00141629	0.115472	124	tags=100%, list=16%, signal=84%	Calm2/Ppp3ca/Calm1
GO:0048167	regulation of synaptic plasticity	20	-0.424867	-2.07528	0.00154271	0.00154271	0.115586	172	tags=60%, list=22%, signal=48%	Dgki/Camk2b/Ywhag/Ncdn/Arf1/Adcy1/Serpine2/Dbi/Nrgn/Snap25/Apoe/Camk2a
GO:0140115	export across plasma membrane	4	-0.843546	-1.93602	0.00154603	0.00154603	0.115586	125	tags=100%, list=16%, signal=84%	Atp1b1/Calm2/Atp1b2
GO:0002763	positive regulation of myeloid leukocyte differentiation	3	-0.903646	-1.82615	0.00158954	0.00158954	0.115586	78	tags=100%, list=10%, signal=90%	Csf1/Gnas
GO:0045672	positive regulation of osteoclast differentiation	3	-0.903646	-1.82615	0.00158954	0.00158954	0.115586	78	tags=100%, list=10%, signal=90%	Csf1/Gnas
GO:0022900	electron transport chain	7	-0.695439	-2.07656	0.00174804	0.00174804	0.123767	154	tags=86%, list=20%, signal=69%	Pum2/Slc1a3/Cox7c/Cox6a1/Chchd2/Dld
GO:0098659	inorganic cation import across plasma membrane	10	-0.593955	-2.1798	0.00191551	0.00191551	0.128026	320	tags=100%, list=42%, signal=59%	Slc9a1/Cacna1c/Kcnk9/Ppp3r1/Slc12a5/Atp1b1/Ppp3ca/Atp1b2/Calm1
GO:0099587	inorganic ion import across plasma membrane	10	-0.593955	-2.1798	0.00191551	0.00191551	0.128026	320	tags=100%, list=42%, signal=59%	Slc9a1/Cacna1c/Kcnk9/Ppp3r1/Slc12a5/Atp1b1/Ppp3ca/Atp1b2/Calm1
GO:0051047	positive regulation of secretion	17	-0.449976	-2.11042	0.00195094	0.00195094	0.128026	109	tags=59%, list=14%, signal=52%	Dynll1/Stx1b/Syt1/Arf1/Nnat/Ppp3ca/Ppia/Rgcc/Snap25/Glul
GO:0045333	cellular respiration	10	-0.58248	-2.13769	0.00217972	0.00217972	0.139633	154	tags=80%, list=20%, signal=65%	Pum2/Slc1a3/Aco2/Cox7c/Cox6a1/Chchd2/Mdh1/Dld
GO:0007568	aging	5	-0.7898	-2.04934	0.00255801	0.00255801	0.160056	21	tags=80%, list=3%, signal=78%	Gnao1/Apoe/Aldoc/Slc1a2
GO:0010038	response to metal ion	12	-0.531592	-2.07652	0.00267174	0.00267174	0.163373	103	tags=58%, list=13%, signal=51%	Syt1/Calm2/Ppp3ca/Alg2/Mt2/Calm1/Mt1
GO:0019646	aerobic electron transport chain	3	-0.884115	-1.78668	0.00286499	0.00286499	0.165674	93	tags=100%, list=12%, signal=88%	Cox6a1/Dld
GO:0002181	cytoplasmic translation	7	-0.675393	-2.0167	0.00287457	0.00287457	0.165674	256	tags=100%, list=33%, signal=67%	Hnrnpu/Rpl41/Rps28/Rplp1/Rps23/Rps29
GO:0035264	multicellular organism growth	10	-0.570262	-2.09285	0.00289411	0.00289411	0.165674	75	tags=70%, list=10%, signal=64%	Wwtr1/Slc12a5/Csf1/Pcdh15/Gnas/Meg3/Slc1a2
GO:0009991	response to extracellular stimulus	7	-0.669988	-2.00057	0.00336593	0.00336593	0.185348	21	tags=43%, list=3%, signal=42%	Apoe/Glul/Slc1a2
GO:0022406	membrane docking	7	-0.668113	-1.99497	0.00351334	0.00351334	0.185348	105	tags=71%, list=14%, signal=62%	Stx1b/Syt1/Exoc4/Ndrg4/Camk2a
GO:0048278	vesicle docking	7	-0.668113	-1.99497	0.00351334	0.00351334	0.185348	105	tags=71%, list=14%, signal=62%	Stx1b/Syt1/Exoc4/Ndrg4/Camk2a
GO:0140056	organelle localization by membrane tethering	7	-0.668113	-1.99497	0.00351334	0.00351334	0.185348	105	tags=71%, list=14%, signal=62%	Stx1b/Syt1/Exoc4/Ndrg4/Camk2a
GO:0005513	detection of calcium ion	3	-0.871094	-1.76037	0.00377188	0.00377188	0.188502	103	tags=100%, list=13%, signal=87%	Calm2/Calm1
GO:0009593	detection of chemical stimulus	3	-0.871094	-1.76037	0.00377188	0.00377188	0.188502	103	tags=100%, list=13%, signal=87%	Calm2/Calm1
GO:0006518	peptide metabolic process	38	-0.303106	-1.9367	0.00378331	0.00378331	0.188502	154	tags=45%, list=20%, signal=38%	Pum2/Mrps33/Rpl41/Rps28/Clu/Rplp1/Rbm4b/Wars2/Rps23/Rtn3/Gstm1/Cnot6/Khdrbs1/Cpe/Rps29/Apoe/Slc1a2
GO:0062237	protein localization to postsynapse	3	-0.86849	-1.75511	0.00401922	0.00401922	0.191499	105	tags=100%, list=14%, signal=87%	Snap25/Camk2a
GO:1903539	protein localization to postsynaptic membrane	3	-0.86849	-1.75511	0.00401922	0.00401922	0.191499	105	tags=100%, list=14%, signal=87%	Snap25/Camk2a
GO:0034763	negative regulation of transmembrane transport	9	-0.608974	-2.09097	0.00405699	0.00405699	0.191499	125	tags=78%, list=16%, signal=66%	Ywhae/Ppp3r1/Calm2/Oaz3/Ppp3ca/Pid1/Calm1
GO:0071478	cellular response to radiation	6	0.708831	1.82561	0.00418741	0.00418741	0.194013	88	tags=67%, list=11%, signal=60%	Swi5/Map3k20/Itgb6/Hyal1
GO:1902532	negative regulation of intracellular signal transduction	18	-0.403952	-1.90987	0.00425446	0.00425446	0.194013	334	tags=83%, list=43%, signal=48%	Abl1/Itch/Atad5/Deptor/Cmya5/Ubr1/Ubr2/G2e3/Arhgap12/Eno1/Clu/Ppia/Serpine2/Apoe/Ndrg2
GO:0032024	positive regulation of insulin secretion	3	-0.863281	-1.74458	0.00468121	0.00468121	0.203458	109	tags=100%, list=14%, signal=86%	Nnat/Glul
GO:0065008	regulation of biological quality	181	-0.172906	-1.66483	0.00468961	0.00468961	0.203458	157	tags=31%, list=20%, signal=33%	Wwtr1/Camk2b/Pum2/Map2/Abr/Nefl/Ywhag/Ncdn/Cnih2/Slc1a3/Malat1/Ywhae/Ppp3r1/Arpc2/Slc12a5/Clu/Dynll1/Stx1b/Celf4/Syt1/Atp1b1/Ntrk3/Arf1/Nnat/Calm2/Popdc3/Ppp3ca/Ppia/Csf1/Atp1b2/Adcy1/Plpp3/Thra/Serpine2/Pcdh15/Mt2/Gpm6b/Pid1/Dbi/Cnot6/Gpm6a/Nrgn/Sparc/Tmsb4x/Gnas/Dld/Ubb/Snap25/Cpe/Calm1/Apoe/Mt1/Sparcl1/Camk2a/D7Ertd443e/Glul/Slc1a2
GO:0031668	cellular response to extracellular stimulus	3	-0.862611	-1.74323	0.00476406	0.00476406	0.203458	4	tags=67%, list=1%, signal=67%	Glul/Slc1a2
GO:0071496	cellular response to external stimulus	3	-0.862611	-1.74323	0.00476406	0.00476406	0.203458	4	tags=67%, list=1%, signal=67%	Glul/Slc1a2
GO:0015980	energy derivation by oxidation of organic compounds	14	-0.465478	-1.97492	0.00520632	0.00520632	0.217957	154	tags=64%, list=20%, signal=52%	Pum2/Slc1a3/Aco2/Cox7c/Cox6a1/Chchd2/Mdh1/Gnas/Dld
GO:0034645	cellular macromolecule biosynthetic process	47	-0.266256	-1.87254	0.00531861	0.00531861	0.217957	154	tags=43%, list=20%, signal=36%	Pum2/Mrps33/Galnt5/Rpl41/Rps28/Tmem59/St3gal6/Rplp1/Pgap2/Rbm4b/Wars2/Alg2/Rps23/Dbi/Itm2b/Cnot6/Khdrbs1/Rps29/Apoe/Glul
GO:0060291	long-term synaptic potentiation	12	-0.49914	-1.94976	0.00536987	0.00536987	0.217957	71	tags=50%, list=9%, signal=46%	Adcy1/Serpine2/Dbi/Nrgn/Snap25/Apoe
GO:0097120	receptor localization to synapse	6	-0.722851	-2.02285	0.0054276	0.0054276	0.217957	137	tags=83%, list=18%, signal=69%	Cnih2/Stx1b/Kif5c/Snap25/Camk2a
GO:1902430	negative regulation of amyloid-beta formation	3	-0.856771	-1.73142	0.00592398	0.00592398	0.234392	114	tags=100%, list=15%, signal=86%	Rtn3/Apoe
GO:0009260	ribonucleotide biosynthetic process	8	-0.605505	-1.95734	0.00613874	0.00613874	0.235949	310	tags=100%, list=40%, signal=60%	Acly/Dhodh/Eno1/Atp5g3/Adcy1/Pid1/Dld
GO:0046390	ribose phosphate biosynthetic process	8	-0.605505	-1.95734	0.00613874	0.00613874	0.235949	310	tags=100%, list=40%, signal=60%	Acly/Dhodh/Eno1/Atp5g3/Adcy1/Pid1/Dld
GO:0009132	nucleoside diphosphate metabolic process	7	-0.641366	-1.9151	0.00637007	0.00637007	0.239774	190	tags=86%, list=25%, signal=65%	Dhodh/Gm17949/Eno1/Ak7/Slc2a6/Aldoc
GO:0046883	regulation of hormone secretion	11	-0.529669	-2.02872	0.00642975	0.00642975	0.239774	109	tags=55%, list=14%, signal=48%	Dynll1/Nnat/Ppp3ca/Gnas/Snap25/Glul
GO:0006638	neutral lipid metabolic process	4	-0.782269	-1.79538	0.00659471	0.00659471	0.239774	172	tags=100%, list=22%, signal=78%	Dgkh/Dbi/Apoe
GO:0006639	acylglycerol metabolic process	4	-0.782269	-1.79538	0.00659471	0.00659471	0.239774	172	tags=100%, list=22%, signal=78%	Dgkh/Dbi/Apoe
GO:0023061	signal release	28	-0.337234	-1.9057	0.00683346	0.00683346	0.241702	109	tags=39%, list=14%, signal=35%	Dynll1/Stx1b/Syt1/Nnat/Ppp3ca/Adcy1/Gnas/Snap25/Cpe/Camk2a/Glul
GO:0048729	tissue morphogenesis	34	0.388397	1.8649	0.00687028	0.00687028	0.241702	320	tags=71%, list=42%, signal=43%	Xirp2/Pbx1/Aldh1a1/Hnf1b/Pak1/Macf1/Luzp1/Ttn/Wnt3/Hdac5/Adarb1/Mtss1/Hectd1/Rock2/Lama1/Grem1/Vasp/Zeb2/Sema5a/Frs2/Txnrd1/Tbx2/Tmtc3/Pax7
GO:0010594	regulation of endothelial cell migration	12	-0.490198	-1.91483	0.00717696	0.00717696	0.241702	69	tags=42%, list=9%, signal=39%	Plpp3/Sparc/Rgcc/Apoe/Glul
GO:0032879	regulation of localization	107	-0.199551	-1.71462	0.00747227	0.00747227	0.241702	127	tags=31%, list=16%, signal=30%	Tmem59/Ywhae/Ppp3r1/Arpc2/Clu/Dynll1/Stx1b/Syt1/Atp1b1/Arf1/Nnat/Calm2/Oaz3/Ppp3ca/Ppia/Atp1b2/Adcy1/Serpine2/Exoc4/Ndrg4/Nsf/Gpm6b/Pid1/Dbi/Khdrbs1/Rgcc/Gnas/Snap25/Calm1/Apoe/Camk2a/Glul/Slc1a2
GO:0071479	cellular response to ionizing radiation	4	0.786696	1.74605	0.0075338	0.0075338	0.241702	81	tags=75%, list=11%, signal=67%	Swi5/Map3k20/Itgb6
GO:1901019	regulation of calcium ion transmembrane transporter activity	8	-0.590387	-1.90847	0.00755924	0.00755924	0.241702	125	tags=75%, list=16%, signal=63%	Ywhae/Ppp3r1/Atp1b1/Calm2/Ppp3ca/Calm1
GO:1902117	positive regulation of organelle assembly	3	-0.845052	-1.70774	0.00758102	0.00758102	0.241702	123	tags=100%, list=16%, signal=84%	Dynll1/Cnot6
GO:1903532	positive regulation of secretion by cell	16	-0.427781	-1.90887	0.00794429	0.00794429	0.241702	109	tags=56%, list=14%, signal=49%	Dynll1/Stx1b/Syt1/Arf1/Nnat/Ppia/Rgcc/Snap25/Glul
GO:0021782	glial cell development	3	-0.84375	-1.70511	0.00799528	0.00799528	0.241702	124	tags=100%, list=16%, signal=84%	Clu/Ntrk3
GO:1901385	regulation of voltage-gated calcium channel activity	3	-0.84375	-1.70511	0.00799528	0.00799528	0.241702	124	tags=100%, list=16%, signal=84%	Ppp3ca/Calm1
GO:1901386	negative regulation of voltage-gated calcium channel activity	3	-0.84375	-1.70511	0.00799528	0.00799528	0.241702	124	tags=100%, list=16%, signal=84%	Ppp3ca/Calm1
GO:1901387	positive regulation of voltage-gated calcium channel activity	3	-0.84375	-1.70511	0.00799528	0.00799528	0.241702	124	tags=100%, list=16%, signal=84%	Ppp3ca/Calm1
GO:1905664	regulation of calcium ion import across plasma membrane	3	-0.84375	-1.70511	0.00799528	0.00799528	0.241702	124	tags=100%, list=16%, signal=84%	Ppp3ca/Calm1
GO:1905665	positive regulation of calcium ion import across plasma membrane	3	-0.84375	-1.70511	0.00799528	0.00799528	0.241702	124	tags=100%, list=16%, signal=84%	Ppp3ca/Calm1
GO:1905949	negative regulation of calcium ion import across plasma membrane	3	-0.84375	-1.70511	0.00799528	0.00799528	0.241702	124	tags=100%, list=16%, signal=84%	Ppp3ca/Calm1
GO:0031503	protein-containing complex localization	12	-0.483194	-1.88747	0.00838223	0.00838223	0.250585	137	tags=58%, list=18%, signal=49%	Cnih2/Ppp3r1/Dynll1/Stx1b/Kif5c/Snap25/Camk2a
GO:0006289	nucleotide-excision repair	6	0.676351	1.74196	0.00866553	0.00866553	0.256207	180	tags=83%, list=23%, signal=64%	Xab2/Rad52/Fancc/Usp7/Commd1
GO:0043603	cellular amide metabolic process	49	-0.249695	-1.76297	0.00880681	0.00880681	0.257554	85	tags=39%, list=11%, signal=37%	Pum2/Mrps33/Rpl41/Rps28/Clu/Rplp1/Rbm4b/Wars2/Rps23/Plpp3/Rtn3/Gstm1/Cnot6/Khdrbs1/Dld/Cpe/Rps29/Apoe/Slc1a2
GO:0009952	anterior/posterior pattern specification	8	0.602883	1.74904	0.00905621	0.00905621	0.262	311	tags=100%, list=40%, signal=60%	Pbx1/Hnf1b/Ttn/Wnt3/Pgap1/Zeb2/Frs2/Pds5a
GO:0009141	nucleoside triphosphate metabolic process	14	-0.443707	-1.88255	0.00969707	0.00969707	0.277556	160	tags=64%, list=21%, signal=52%	Gm17949/Eno1/Ak7/Atp5g3/Atp1b1/Slc2a6/Kif5c/Pid1/Aldoc
GO:0070972	protein localization to endoplasmic reticulum	3	0.84375	1.68755	0.00999189	0.00999189	0.282984	123	tags=100%, list=16%, signal=84%	Srp72/Macf1/Ank2
GO:0006164	purine nucleotide biosynthetic process	6	-0.684372	-1.91517	0.0110921	0.0110921	0.307287	155	tags=83%, list=20%, signal=67%	Eno1/Atp5g3/Adcy1/Pid1/Dld
GO:0009152	purine ribonucleotide biosynthetic process	6	-0.684372	-1.91517	0.0110921	0.0110921	0.307287	155	tags=83%, list=20%, signal=67%	Eno1/Atp5g3/Adcy1/Pid1/Dld
GO:0099072	regulation of postsynaptic membrane neurotransmitter receptor levels	7	-0.608504	-1.81698	0.0112151	0.0112151	0.307287	125	tags=71%, list=16%, signal=60%	Ywhae/Ppp3r1/Stx1b/Snap25/Camk2a
GO:0045639	positive regulation of myeloid cell differentiation	4	-0.754889	-1.73254	0.0113235	0.0113235	0.307287	193	tags=100%, list=25%, signal=75%	Ppp3ca/Csf1/Gnas
GO:0016331	morphogenesis of embryonic epithelium	10	0.568477	1.81712	0.0114211	0.0114211	0.307287	242	tags=80%, list=31%, signal=56%	Aldh1a1/Hnf1b/Luzp1/Hectd1/Rock2/Grem1/Vasp/Zeb2
GO:0010035	response to inorganic substance	18	-0.370768	-1.75298	0.0119509	0.0119509	0.315788	156	tags=56%, list=20%, signal=45%	Camk2b/Nefl/Slc1a3/Syt1/Calm2/Ppp3ca/Alg2/Mt2/Calm1/Mt1
GO:0001654	eye development	23	0.402441	1.70853	0.0122065	0.0122065	0.315788	92	tags=35%, list=12%, signal=32%	Pbx1/Thy1/Aldh1a1/Impg2/Sox1/Ctns/Prom1/Myh10
GO:0048880	sensory system development	23	0.402441	1.70853	0.0122065	0.0122065	0.315788	92	tags=35%, list=12%, signal=32%	Pbx1/Thy1/Aldh1a1/Impg2/Sox1/Ctns/Prom1/Myh10
GO:0150063	visual system development	23	0.402441	1.70853	0.0122065	0.0122065	0.315788	92	tags=35%, list=12%, signal=32%	Pbx1/Thy1/Aldh1a1/Impg2/Sox1/Ctns/Prom1/Myh10
GO:0043270	positive regulation of ion transport	25	-0.330916	-1.75442	0.0126411	0.0126411	0.323917	124	tags=44%, list=16%, signal=38%	Ppp3r1/Syt1/Atp1b1/Arf1/Calm2/Ppp3ca/Atp1b2/Dbi/Gnas/Calm1/Camk2a
GO:0032147	activation of protein kinase activity	8	-0.566186	-1.83024	0.0129499	0.0129499	0.328699	340	tags=100%, list=44%, signal=56%	Abl1/Ghr/Insr/Tom1l1/Pibf1/Ntrk3/Ppia
GO:1901293	nucleoside phosphate biosynthetic process	12	-0.467158	-1.82483	0.0133237	0.0133237	0.331388	348	tags=92%, list=45%, signal=51%	Shmt1/Ctps2/Acly/Dhodh/Gm17949/Eno1/Ak7/Atp5g3/Adcy1/Pid1/Dld
GO:0043542	endothelial cell migration	13	-0.452676	-1.81553	0.013503	0.013503	0.331388	69	tags=38%, list=9%, signal=36%	Plpp3/Sparc/Rgcc/Apoe/Glul
GO:0051592	response to calcium ion	7	-0.595792	-1.77902	0.0141925	0.0141925	0.331388	103	tags=71%, list=13%, signal=62%	Syt1/Calm2/Ppp3ca/Alg2/Calm1
GO:0071214	cellular response to abiotic stimulus	7	0.644873	1.76545	0.0144359	0.0144359	0.331388	88	tags=57%, list=11%, signal=51%	Swi5/Map3k20/Itgb6/Hyal1
GO:0104004	cellular response to environmental stimulus	7	0.644873	1.76545	0.0144359	0.0144359	0.331388	88	tags=57%, list=11%, signal=51%	Swi5/Map3k20/Itgb6/Hyal1
GO:0001942	hair follicle development	3	-0.804688	-1.62617	0.0147373	0.0147373	0.331388	154	tags=100%, list=20%, signal=80%	Dbi/Gnas
GO:0022404	molting cycle process	3	-0.804688	-1.62617	0.0147373	0.0147373	0.331388	154	tags=100%, list=20%, signal=80%	Dbi/Gnas
GO:0022405	hair cycle process	3	-0.804688	-1.62617	0.0147373	0.0147373	0.331388	154	tags=100%, list=20%, signal=80%	Dbi/Gnas
GO:0042303	molting cycle	3	-0.804688	-1.62617	0.0147373	0.0147373	0.331388	154	tags=100%, list=20%, signal=80%	Dbi/Gnas
GO:0042633	hair cycle	3	-0.804688	-1.62617	0.0147373	0.0147373	0.331388	154	tags=100%, list=20%, signal=80%	Dbi/Gnas
GO:0098773	skin epidermis development	3	-0.804688	-1.62617	0.0147373	0.0147373	0.331388	154	tags=100%, list=20%, signal=80%	Dbi/Gnas
GO:0006754	ATP biosynthetic process	3	-0.803385	-1.62354	0.0150704	0.0150704	0.331388	155	tags=100%, list=20%, signal=80%	Atp5g3/Pid1
GO:0009145	purine nucleoside triphosphate biosynthetic process	3	-0.803385	-1.62354	0.0150704	0.0150704	0.331388	155	tags=100%, list=20%, signal=80%	Atp5g3/Pid1
GO:0009206	purine ribonucleoside triphosphate biosynthetic process	3	-0.803385	-1.62354	0.0150704	0.0150704	0.331388	155	tags=100%, list=20%, signal=80%	Atp5g3/Pid1
GO:0046686	response to cadmium ion	3	-0.802083	-1.62091	0.0150704	0.0150704	0.331388	156	tags=100%, list=20%, signal=80%	Mt2/Mt1
GO:0019637	organophosphate metabolic process	38	-0.277004	-1.76992	0.0151213	0.0151213	0.331388	172	tags=47%, list=22%, signal=39%	Dgki/Dgkh/Gm17949/Eno1/Ak7/Atp5g3/Atp1b1/Pgap2/Arf1/Slc2a6/Kif5c/Adcy1/Plpp3/Mdh1/Pid1/Dbi/Dld/Aldoc
GO:0050890	cognition	20	-0.354789	-1.73298	0.0151497	0.0151497	0.331388	71	tags=35%, list=9%, signal=33%	Adcy1/Thra/Ndrg4/Dbi/Gnas/Snap25/Apoe
GO:0006165	nucleoside diphosphate phosphorylation	6	-0.665311	-1.86183	0.0164089	0.0164089	0.353189	160	tags=83%, list=21%, signal=67%	Gm17949/Eno1/Ak7/Slc2a6/Aldoc
GO:0046939	nucleotide phosphorylation	6	-0.665311	-1.86183	0.0164089	0.0164089	0.353189	160	tags=83%, list=21%, signal=67%	Gm17949/Eno1/Ak7/Slc2a6/Aldoc
GO:0051051	negative regulation of transport	30	-0.308446	-1.80196	0.0166793	0.0166793	0.35368	150	tags=50%, list=19%, signal=42%	Gnao1/Abr/Cnih2/Ywhae/Ppp3r1/Stx1b/Calm2/Oaz3/Ppp3ca/Serpine2/Gpm6b/Pid1/Gnas/Calm1/Apoe
GO:0043269	regulation of ion transport	37	-0.260782	-1.65043	0.0166947	0.0166947	0.35368	161	tags=46%, list=21%, signal=38%	Kcnh7/Gnao1/Cnih2/Ywhae/Ppp3r1/Syt1/Atp1b1/Arf1/Calm2/Ppp3ca/Atp1b2/Serpine2/Gpm6b/Dbi/Gnas/Calm1/Camk2a
GO:1905515	non-motile cilium assembly	3	-0.794271	-1.60512	0.0172368	0.0172368	0.362249	162	tags=100%, list=21%, signal=79%	Dynll1/Pcdh15
GO:0072522	purine-containing compound biosynthetic process	7	-0.582817	-1.74028	0.0173684	0.0173684	0.362249	155	tags=71%, list=20%, signal=58%	Eno1/Atp5g3/Adcy1/Pid1/Dld
GO:0070555	response to interleukin-1	6	0.638378	1.64416	0.0186696	0.0186696	0.383444	215	tags=83%, list=28%, signal=61%	Nfkb1/Hyal1/Serpine1/Irak3/Ikbkb
GO:0071347	cellular response to interleukin-1	6	0.638378	1.64416	0.0186696	0.0186696	0.383444	215	tags=83%, list=28%, signal=61%	Nfkb1/Hyal1/Serpine1/Irak3/Ikbkb
GO:0006813	potassium ion transport	19	-0.361304	-1.74315	0.0193025	0.0193025	0.390685	277	tags=74%, list=36%, signal=48%	Dpp6/Slc9a1/Cnga2/Fxyd3/Kcnk9/Kcnh7/Slc1a3/Ywhae/Slc12a5/Atp1b1/Calm2/Atp1b2/Nsf/Calm1
GO:0019752	carboxylic acid metabolic process	32	-0.286467	-1.71326	0.0196268	0.0196268	0.390685	84	tags=28%, list=11%, signal=26%	Slc2a6/Wars2/Mdh1/Dbi/Dld/Scd2/Aldoc/Uros/Glul
GO:0043436	oxoacid metabolic process	32	-0.286467	-1.71326	0.0196268	0.0196268	0.390685	84	tags=28%, list=11%, signal=26%	Slc2a6/Wars2/Mdh1/Dbi/Dld/Scd2/Aldoc/Uros/Glul
GO:0051123	RNA polymerase II preinitiation complex assembly	3	-0.786458	-1.58933	0.0199143	0.0199143	0.390685	168	tags=100%, list=22%, signal=79%	Thra/Med18
GO:0070897	transcription preinitiation complex assembly	3	-0.786458	-1.58933	0.0199143	0.0199143	0.390685	168	tags=100%, list=22%, signal=79%	Thra/Med18
GO:0032413	negative regulation of ion transmembrane transporter activity	6	-0.654712	-1.83217	0.0200829	0.0200829	0.390685	125	tags=83%, list=16%, signal=70%	Ywhae/Ppp3r1/Calm2/Ppp3ca/Calm1
GO:0048592	eye morphogenesis	12	0.506217	1.73411	0.0203907	0.0203907	0.390685	82	tags=42%, list=11%, signal=38%	Thy1/Aldh1a1/Impg2/Sox1/Prom1
GO:0048593	camera-type eye morphogenesis	12	0.506217	1.73411	0.0203907	0.0203907	0.390685	82	tags=42%, list=11%, signal=38%	Thy1/Aldh1a1/Impg2/Sox1/Prom1
GO:0001101	response to acid chemical	6	-0.65098	-1.82172	0.0208199	0.0208199	0.390685	274	tags=100%, list=36%, signal=65%	Ubr1/Ubr2/Eno1/Slc1a3/Slc1a2
GO:2001244	positive regulation of intrinsic apoptotic signaling pathway	3	-0.778646	-1.57354	0.0209184	0.0209184	0.390685	174	tags=100%, list=23%, signal=78%	Clu/Ubb
GO:0001505	regulation of neurotransmitter levels	19	-0.359391	-1.73392	0.0209207	0.0209207	0.390685	105	tags=37%, list=14%, signal=33%	Stx1b/Syt1/Adcy1/Gpm6b/Snap25/Camk2a/Slc1a2
GO:0006836	neurotransmitter transport	19	-0.358703	-1.7306	0.0209207	0.0209207	0.390685	105	tags=37%, list=14%, signal=33%	Stx1b/Syt1/Adcy1/Gpm6b/Snap25/Camk2a/Slc1a2
GO:0009914	hormone transport	15	-0.411758	-1.78325	0.0211237	0.0211237	0.390685	109	tags=47%, list=14%, signal=41%	Dynll1/Nnat/Ppp3ca/Gnas/Snap25/Cpe/Glul
GO:0046879	hormone secretion	15	-0.411758	-1.78325	0.0211237	0.0211237	0.390685	109	tags=47%, list=14%, signal=41%	Dynll1/Nnat/Ppp3ca/Gnas/Snap25/Cpe/Glul
GO:0061061	muscle structure development	38	0.353585	1.76741	0.0212003	0.0212003	0.390685	320	tags=71%, list=42%, signal=44%	Xirp2/Des/Pak1/Cd81/Myh10/Ttn/Ank2/Luc7l/Mbnl1/Tcf23/Hdac5/Adarb1/Mtss1/Syne1/Lama1/Flt3l/Rbm38/Grem1/Lama2/Mettl8/Ryr1/Frs2/Flot2/Ephb1/Tbx2/Tmtc3/Pax7
GO:1901021	positive regulation of calcium ion transmembrane transporter activity	7	-0.564163	-1.68458	0.0217431	0.0217431	0.397962	124	tags=71%, list=16%, signal=60%	Ppp3r1/Atp1b1/Calm2/Ppp3ca/Calm1
GO:0002793	positive regulation of peptide secretion	4	-0.703029	-1.61352	0.0224059	0.0224059	0.404589	109	tags=75%, list=14%, signal=65%	Dynll1/Nnat/Glul
GO:0090277	positive regulation of peptide hormone secretion	4	-0.703029	-1.61352	0.0224059	0.0224059	0.404589	109	tags=75%, list=14%, signal=65%	Dynll1/Nnat/Glul
GO:0007254	JNK cascade	7	0.611182	1.67322	0.0230257	0.0230257	0.413008	60	tags=43%, list=8%, signal=40%	Nfkb1/Map3k20/Zfp622
GO:0006163	purine nucleotide metabolic process	17	-0.353548	-1.65817	0.0233764	0.0233764	0.413233	120	tags=47%, list=16%, signal=41%	Atp5g3/Atp1b1/Slc2a6/Kif5c/Adcy1/Pid1/Dld/Aldoc
GO:0009150	purine ribonucleotide metabolic process	17	-0.353548	-1.65817	0.0233764	0.0233764	0.413233	120	tags=47%, list=16%, signal=41%	Atp5g3/Atp1b1/Slc2a6/Kif5c/Adcy1/Pid1/Dld/Aldoc
GO:0070201	regulation of establishment of protein localization	27	-0.307576	-1.69488	0.023499	0.023499	0.413233	125	tags=44%, list=16%, signal=39%	Ywhae/Arpc2/Dynll1/Arf1/Nnat/Oaz3/Ppp3ca/Ppia/Exoc4/Snap25/Apoe/Glul
GO:0032880	regulation of protein localization	47	-0.230039	-1.61783	0.0241918	0.0241918	0.422054	157	tags=40%, list=20%, signal=34%	Wwtr1/Camk2b/Map2/Tmem59/Ywhae/Arpc2/Dynll1/Arf1/Nnat/Oaz3/Ppp3ca/Ppia/Exoc4/Gpm6b/Pid1/Snap25/Apoe/Camk2a/Glul
GO:0003002	regionalization	13	0.493522	1.73153	0.0243143	0.0243143	0.422054	320	tags=85%, list=42%, signal=50%	Pbx1/Hnf1b/Sox1/Ttn/Wnt3/Grem1/Pgap1/Zeb2/Frs2/Pds5a/Pax7
GO:0010976	positive regulation of neuron projection development	14	-0.402407	-1.70732	0.0258937	0.0258937	0.440976	97	tags=57%, list=13%, signal=51%	Cd24a/Camk2b/Ntrk3/Atp1b2/Serpine2/Ndrg4/Tubb2b/Apoe
GO:0043604	amide biosynthetic process	31	-0.289171	-1.70031	0.0260095	0.0260095	0.440976	154	tags=42%, list=20%, signal=35%	Pum2/Mrps33/Rpl41/Rps28/Rplp1/Rbm4b/Wars2/Rps23/Cnot6/Khdrbs1/Dld/Rps29/Slc1a2
GO:0043550	regulation of lipid kinase activity	3	0.795573	1.59119	0.0260128	0.0260128	0.440976	160	tags=100%, list=21%, signal=80%	Cd81/Epha8/Rubcn
GO:0007267	cell-cell signaling	89	-0.186163	-1.50206	0.0262277	0.0262277	0.440976	157	tags=36%, list=20%, signal=32%	Wwtr1/Camk2b/Abr/Ywhag/Ncdn/Cnih2/Slc1a3/Ppp3r1/Slc12a5/Dynll1/Stx1b/Celf4/Syt1/Arf1/Nnat/Ppp3ca/Adcy1/Plpp3/Thra/Serpine2/Exoc4/Tubb2b/Dbi/Nrgn/Gjc1/Gnas/Snap25/Cpe/Apoe/Ndrg2/Camk2a/Glul
GO:1902803	regulation of synaptic vesicle transport	3	-0.759115	-1.53407	0.0262733	0.0262733	0.440976	189	tags=100%, list=25%, signal=76%	Map2/Cnih2
GO:0002573	myeloid leukocyte differentiation	9	0.575387	1.76462	0.0265999	0.0265999	0.440976	81	tags=56%, list=11%, signal=50%	Ubash3b/Cd300lf/Cd81/Gpr183/Itgb6
GO:0006090	pyruvate metabolic process	5	-0.674738	-1.75078	0.02665	0.02665	0.440976	155	tags=80%, list=20%, signal=64%	Eno1/Slc2a6/Dld/Aldoc
GO:0009142	nucleoside triphosphate biosynthetic process	6	-0.641613	-1.79551	0.0267156	0.0267156	0.440976	160	tags=83%, list=21%, signal=67%	Gm17949/Eno1/Ak7/Atp5g3/Pid1
GO:0060341	regulation of cellular localization	54	-0.216959	-1.58513	0.0269782	0.0269782	0.442596	157	tags=41%, list=20%, signal=35%	Wwtr1/Camk2b/Map2/Cnih2/Tmem59/Ywhae/Arpc2/Dynll1/Arf1/Nnat/Oaz3/Ppp3ca/Ppia/Exoc4/Ndrg4/Gpm6b/Pid1/Khdrbs1/Snap25/Apoe/Camk2a/Glul
GO:0001935	endothelial cell proliferation	5	-0.67038	-1.73948	0.0277528	0.0277528	0.448224	38	tags=60%, list=5%, signal=57%	Sparc/Rgcc/Apoe
GO:0001936	regulation of endothelial cell proliferation	5	-0.67038	-1.73948	0.0277528	0.0277528	0.448224	38	tags=60%, list=5%, signal=57%	Sparc/Rgcc/Apoe
GO:0050796	regulation of insulin secretion	6	-0.637513	-1.78404	0.0278211	0.0278211	0.448224	109	tags=67%, list=14%, signal=58%	Dynll1/Nnat/Ppp3ca/Glul
GO:0019725	cellular homeostasis	37	-0.249525	-1.57919	0.0280284	0.0280284	0.448876	135	tags=38%, list=18%, signal=33%	Slc1a3/Ywhae/Slc12a5/Dynll1/Atp1b1/Calm2/Ppp3ca/Atp1b2/Mt2/Dbi/Dld/Calm1/Apoe/Mt1
GO:0046889	positive regulation of lipid biosynthetic process	3	-0.752865	-1.52144	0.0282815	0.0282815	0.450249	47	tags=100%, list=6%, signal=94%	Dbi/Apoe
GO:0050803	regulation of synapse structure or activity	17	-0.344271	-1.61466	0.0296099	0.0296099	0.4628	189	tags=53%, list=25%, signal=41%	Picalm/Tanc2/Camk2b/Malat1/Ntrk3/Gpm6a/Sparc/Apoe/Sparcl1
GO:0050807	regulation of synapse organization	17	-0.344271	-1.61466	0.0296099	0.0296099	0.4628	189	tags=53%, list=25%, signal=41%	Picalm/Tanc2/Camk2b/Malat1/Ntrk3/Gpm6a/Sparc/Apoe/Sparcl1
GO:0006082	organic acid metabolic process	33	-0.278573	-1.69896	0.0297451	0.0297451	0.4628	84	tags=27%, list=11%, signal=25%	Slc2a6/Wars2/Mdh1/Dbi/Dld/Scd2/Aldoc/Uros/Glul
GO:0043043	peptide biosynthetic process	27	-0.29925	-1.649	0.0297579	0.0297579	0.4628	154	tags=44%, list=20%, signal=37%	Pum2/Mrps33/Rpl41/Rps28/Rplp1/Rbm4b/Wars2/Rps23/Cnot6/Khdrbs1/Rps29/Slc1a2
GO:0046887	positive regulation of hormone secretion	6	-0.63298	-1.77135	0.0304005	0.0304005	0.466377	109	tags=67%, list=14%, signal=58%	Dynll1/Nnat/Snap25/Glul
GO:0051091	positive regulation of DNA-binding transcription factor activity	19	-0.336368	-1.62284	0.0304327	0.0304327	0.466377	114	tags=42%, list=15%, signal=37%	Clu/Ptma/Ppp3ca/Ppia/Adcy1/Plpp3/Rgcc/Camk2a
GO:0140029	exocytic process	9	-0.50488	-1.73356	0.0308141	0.0308141	0.466377	105	tags=56%, list=14%, signal=49%	Stx1b/Syt1/Exoc4/Snap25/Camk2a
GO:0010959	regulation of metal ion transport	29	-0.286947	-1.63457	0.0308851	0.0308851	0.466377	125	tags=41%, list=16%, signal=36%	Ywhae/Ppp3r1/Atp1b1/Arf1/Calm2/Ppp3ca/Atp1b2/Serpine2/Dbi/Gnas/Calm1/Camk2a
GO:0043648	dicarboxylic acid metabolic process	7	-0.542089	-1.61866	0.0309189	0.0309189	0.466377	55	tags=43%, list=7%, signal=40%	Mdh1/Dld/Glul
GO:0060042	retina morphogenesis in camera-type eye	5	0.670928	1.61059	0.031028	0.031028	0.466377	82	tags=60%, list=11%, signal=54%	Thy1/Impg2/Prom1
GO:0072507	divalent inorganic cation homeostasis	20	-0.330135	-1.61256	0.0314081	0.0314081	0.469468	100	tags=45%, list=13%, signal=40%	Ywhae/Atp1b1/Calm2/Mt2/Dbi/Gnas/Calm1/Apoe/Mt1
GO:0071705	nitrogen compound transport	89	-0.181076	-1.46102	0.0317229	0.0317229	0.471554	135	tags=31%, list=18%, signal=29%	Slc1a3/Arf3/Ywhab/Ywhae/Ppp3r1/Arpc2/Slc12a5/Clu/Dynll1/Stx1b/Syt1/Arf1/Nnat/Kif5c/Oaz3/Ppp3ca/Ppia/Slc7a2/Exoc4/Nsf/Sfxn2/Gpm6b/Khdrbs1/Snap25/Cpe/Apoe/Glul/Slc1a2
GO:0006753	nucleoside phosphate metabolic process	26	-0.288976	-1.55858	0.032326	0.032326	0.475268	160	tags=46%, list=21%, signal=38%	Gm17949/Eno1/Ak7/Atp5g3/Atp1b1/Slc2a6/Kif5c/Adcy1/Mdh1/Pid1/Dld/Aldoc
GO:0009117	nucleotide metabolic process	26	-0.288976	-1.55858	0.032326	0.032326	0.475268	160	tags=46%, list=21%, signal=38%	Gm17949/Eno1/Ak7/Atp5g3/Atp1b1/Slc2a6/Kif5c/Adcy1/Mdh1/Pid1/Dld/Aldoc
GO:0072503	cellular divalent inorganic cation homeostasis	17	-0.336564	-1.57851	0.0331719	0.0331719	0.479614	125	tags=47%, list=16%, signal=40%	Ywhae/Atp1b1/Calm2/Mt2/Dbi/Calm1/Apoe/Mt1
GO:0016053	organic acid biosynthetic process	12	-0.414313	-1.6184	0.0334183	0.0334183	0.479614	16	tags=25%, list=2%, signal=25%	Scd2/Uros/Glul
GO:0046394	carboxylic acid biosynthetic process	12	-0.414313	-1.6184	0.0334183	0.0334183	0.479614	16	tags=25%, list=2%, signal=25%	Scd2/Uros/Glul
GO:0050850	positive regulation of calcium-mediated signaling	7	-0.538167	-1.60695	0.0337115	0.0337115	0.479614	183	tags=71%, list=24%, signal=55%	Cd24a/Ppp3r1/Ppp3ca/Exoc4/Calm1
GO:0009144	purine nucleoside triphosphate metabolic process	11	-0.448978	-1.71966	0.0338695	0.0338695	0.479614	155	tags=64%, list=20%, signal=52%	Eno1/Atp5g3/Atp1b1/Slc2a6/Kif5c/Pid1/Aldoc
GO:0009205	purine ribonucleoside triphosphate metabolic process	11	-0.448978	-1.71966	0.0338695	0.0338695	0.479614	155	tags=64%, list=20%, signal=52%	Eno1/Atp5g3/Atp1b1/Slc2a6/Kif5c/Pid1/Aldoc
GO:0046034	ATP metabolic process	11	-0.448978	-1.71966	0.0338695	0.0338695	0.479614	155	tags=64%, list=20%, signal=52%	Eno1/Atp5g3/Atp1b1/Slc2a6/Kif5c/Pid1/Aldoc
GO:0043200	response to amino acid	5	-0.650131	-1.68693	0.0351044	0.0351044	0.494499	274	tags=100%, list=36%, signal=65%	Ubr1/Ubr2/Slc1a3/Slc1a2
GO:0071466	cellular response to xenobiotic stimulus	4	0.706479	1.56801	0.0356358	0.0356358	0.497769	9	tags=50%, list=1%, signal=50%	Ppp1r12a/Cyp2c38
GO:0009199	ribonucleoside triphosphate metabolic process	12	-0.409476	-1.59951	0.036074	0.036074	0.497769	155	tags=58%, list=20%, signal=47%	Eno1/Atp5g3/Atp1b1/Slc2a6/Kif5c/Pid1/Aldoc
GO:0042157	lipoprotein metabolic process	7	-0.536232	-1.60117	0.0361052	0.0361052	0.497769	98	tags=57%, list=13%, signal=50%	Pgap2/Dbi/Apoe/Glul
GO:0042158	lipoprotein biosynthetic process	7	-0.536232	-1.60117	0.0361052	0.0361052	0.497769	98	tags=57%, list=13%, signal=50%	Pgap2/Dbi/Apoe/Glul
GO:0051928	positive regulation of calcium ion transport	13	-0.403796	-1.61948	0.0362616	0.0362616	0.497769	124	tags=54%, list=16%, signal=46%	Ppp3r1/Atp1b1/Calm2/Ppp3ca/Dbi/Calm1/Camk2a
GO:0032410	negative regulation of transporter activity	8	-0.4928	-1.59301	0.0375043	0.0375043	0.509726	125	tags=62%, list=16%, signal=53%	Ywhae/Ppp3r1/Calm2/Ppp3ca/Calm1
GO:0034766	negative regulation of ion transmembrane transport	7	-0.532951	-1.59138	0.037701	0.037701	0.509726	125	tags=71%, list=16%, signal=60%	Ywhae/Ppp3r1/Calm2/Ppp3ca/Calm1
GO:1904063	negative regulation of cation transmembrane transport	7	-0.532951	-1.59138	0.037701	0.037701	0.509726	125	tags=71%, list=16%, signal=60%	Ywhae/Ppp3r1/Calm2/Ppp3ca/Calm1
GO:0043271	negative regulation of ion transport	13	-0.400789	-1.60743	0.0385421	0.0385421	0.515831	150	tags=62%, list=19%, signal=50%	Gnao1/Ywhae/Ppp3r1/Calm2/Ppp3ca/Serpine2/Gpm6b/Calm1
GO:0035418	protein localization to synapse	6	-0.620673	-1.73691	0.038883	0.038883	0.515831	105	tags=67%, list=14%, signal=58%	Stx1b/Kif5c/Snap25/Camk2a
GO:1902414	protein localization to cell junction	6	-0.620673	-1.73691	0.038883	0.038883	0.515831	105	tags=67%, list=14%, signal=58%	Stx1b/Kif5c/Snap25/Camk2a
GO:0006812	cation transport	64	-0.201951	-1.53184	0.0389194	0.0389194	0.515831	161	tags=39%, list=21%, signal=34%	Kcnh7/Slc39a9/Camk2b/Gnao1/Cnih2/Slc1a3/Ywhae/Ppp3r1/Slc12a5/Atp5g3/Syt1/Atp1b1/Arf1/Calm2/Ppp3ca/Atp1b2/Slc7a2/Serpine2/Nsf/Sfxn2/Gpm6b/Dbi/Gnas/Calm1/Camk2a
GO:0009165	nucleotide biosynthetic process	10	-0.452548	-1.66084	0.0394497	0.0394497	0.517595	348	tags=90%, list=45%, signal=50%	Shmt1/Ctps2/Acly/Dhodh/Eno1/Atp5g3/Adcy1/Pid1/Dld
GO:0002521	leukocyte differentiation	19	0.405614	1.62325	0.0397059	0.0397059	0.517595	99	tags=37%, list=13%, signal=33%	Ubash3b/Pbx1/Cd300lf/Cd81/Gpr183/Itgb6/Prelid1
GO:0006979	response to oxidative stress	17	0.425696	1.62212	0.0405405	0.0405405	0.517595	97	tags=41%, list=13%, signal=37%	Nfkb1/Aldh1a1/Zfp622/Rad52/Hyal1/Fancc/Pycr1
GO:1901564	organonitrogen compound metabolic process	250	-0.139144	-1.38269	0.0406826	0.0406826	0.517595	86	tags=16%, list=11%, signal=22%	Fbxl16/Rbm4b/Slc2a6/Kif5c/Oaz3/Wars2/Ppp3ca/Ppia/Csf1/Alg2/Rps23/Adcy1/Plpp3/Rtn3/Serpine2/Gstm1/Nsf/Mdh1/Pid1/Rnf20/Dbi/Itm2b/Cnot6/Khdrbs1/Rgcc/Gnas/Dld/Ubb/Cpe/Calm1/Rps29/Apoe/Capn12/Cst3/Aldoc/Meg3/Uros/Camk2a/D7Ertd443e/Glul/Slc1a2
GO:0030334	regulation of cell migration	51	-0.217599	-1.57968	0.04077	0.04077	0.517595	78	tags=24%, list=10%, signal=23%	Ppp3ca/Csf1/Atp1b2/Plpp3/Ndrg4/Rnf20/Sparc/Rgcc/Tmsb4x/Apoe/Camk2a/Glul
GO:2000145	regulation of cell motility	51	-0.217599	-1.57968	0.04077	0.04077	0.517595	78	tags=24%, list=10%, signal=23%	Ppp3ca/Csf1/Atp1b2/Plpp3/Ndrg4/Rnf20/Sparc/Rgcc/Tmsb4x/Apoe/Camk2a/Glul
GO:0044283	small molecule biosynthetic process	24	-0.305197	-1.60046	0.040827	0.040827	0.517595	21	tags=25%, list=3%, signal=25%	Mdh1/Apoe/Scd2/Aldoc/Uros/Glul
GO:0003333	amino acid transmembrane transport	9	-0.488089	-1.6759	0.0410145	0.0410145	0.517595	274	tags=78%, list=36%, signal=51%	Slc38a9/Sfxn1/Slc38a6/Slc1a3/Slc7a2/Sfxn2/Slc1a2
GO:1903825	organic acid transmembrane transport	9	-0.488089	-1.6759	0.0410145	0.0410145	0.517595	274	tags=78%, list=36%, signal=51%	Slc38a9/Sfxn1/Slc38a6/Slc1a3/Slc7a2/Sfxn2/Slc1a2
GO:1905039	carboxylic acid transmembrane transport	9	-0.488089	-1.6759	0.0410145	0.0410145	0.517595	274	tags=78%, list=36%, signal=51%	Slc38a9/Sfxn1/Slc38a6/Slc1a3/Slc7a2/Sfxn2/Slc1a2
GO:0045596	negative regulation of cell differentiation	34	0.336982	1.61803	0.0411687	0.0411687	0.517595	184	tags=41%, list=24%, signal=33%	Ubash3b/Pbx1/Thy1/Pak1/Ss18/Ccnd1/Trim62/Wnt3/Hspa9/Leo1/Trak2/Tcf23/Hdac5/Spg20
GO:0043255	regulation of carbohydrate biosynthetic process	4	0.688293	1.52765	0.0418784	0.0418784	0.521905	153	tags=75%, list=20%, signal=60%	Nfkb1/Usp7/Epm2aip1
GO:0030316	osteoclast differentiation	7	0.582483	1.59465	0.0419626	0.0419626	0.521905	78	tags=57%, list=10%, signal=52%	Ubash3b/Cd300lf/Cd81/Gpr183
GO:0031098	stress-activated protein kinase signaling cascade	8	0.548654	1.59172	0.0423862	0.0423862	0.521905	60	tags=38%, list=8%, signal=35%	Nfkb1/Map3k20/Zfp622
GO:0051403	stress-activated MAPK cascade	8	0.548654	1.59172	0.0423862	0.0423862	0.521905	60	tags=38%, list=8%, signal=35%	Nfkb1/Map3k20/Zfp622
GO:0044272	sulfur compound biosynthetic process	5	-0.630474	-1.63593	0.0424814	0.0424814	0.521905	30	tags=40%, list=4%, signal=39%	Dld/Slc1a2
GO:1902115	regulation of organelle assembly	11	-0.434968	-1.666	0.0430161	0.0430161	0.526073	187	tags=64%, list=24%, signal=49%	Tbc1d12/C9orf72/Arpc2/Dynll1/Ntrk3/Cnot6/D7Ertd443e
GO:0009410	response to xenobiotic stimulus	14	0.449841	1.59815	0.0436747	0.0436747	0.53171	52	tags=36%, list=7%, signal=34%	Ppp1r12a/Cyp2c38/Aldh1a1/Ss18/Rasa1
GO:0009887	animal organ morphogenesis	55	0.282635	1.54558	0.0449575	0.0449575	0.5362	124	tags=27%, list=16%, signal=25%	Xirp2/Nfkb1/Pbx1/Thy1/Aldh1a1/Impg2/Hnf1b/Sox1/Itgb6/Prom1/Hyal1/Fancc/Sox5/Ttn/Wnt3
GO:0040012	regulation of locomotion	53	-0.226438	-1.64002	0.044958	0.044958	0.5362	78	tags=25%, list=10%, signal=24%	Ppp3ca/Csf1/Atp1b2/Plpp3/Ndrg4/Tubb2b/Rnf20/Sparc/Rgcc/Tmsb4x/Apoe/Camk2a/Glul
GO:0050854	regulation of antigen receptor-mediated signaling pathway	3	0.765625	1.53129	0.0452393	0.0452393	0.5362	183	tags=100%, list=24%, signal=77%	Thy1/Cd81/Sh2d1a
GO:0050856	regulation of T cell receptor signaling pathway	3	0.765625	1.53129	0.0452393	0.0452393	0.5362	183	tags=100%, list=24%, signal=77%	Thy1/Cd81/Sh2d1a
GO:0006720	isoprenoid metabolic process	3	0.765044	1.53013	0.0452393	0.0452393	0.5362	39	tags=67%, list=5%, signal=64%	Aldh1a1/Dhdds
GO:0008299	isoprenoid biosynthetic process	3	0.765044	1.53013	0.0452393	0.0452393	0.5362	39	tags=67%, list=5%, signal=64%	Aldh1a1/Dhdds
GO:0061333	renal tubule morphogenesis	6	0.613708	1.58062	0.0469012	0.0469012	0.55346	232	tags=83%, list=30%, signal=59%	Pbx1/Hnf1b/Hdac5/Mtss1/Grem1
GO:0098656	anion transmembrane transport	10	-0.445817	-1.63614	0.0489603	0.0489603	0.575236	135	tags=50%, list=18%, signal=42%	Slc1a3/Slc12a5/Slc7a2/Sfxn2/Slc1a2
GO:0017156	calcium-ion regulated exocytosis	6	-0.605717	-1.69506	0.0499921	0.0499921	0.584805	105	tags=67%, list=14%, signal=58%	Stx1b/Syt1/Arf1/Snap25
GO:0051153	regulation of striated muscle cell differentiation	5	0.640992	1.53873	0.0503356	0.0503356	0.586273	280	tags=100%, list=36%, signal=64%	Pak1/Hdac5/Rbm38/Grem1/Frs2
GO:0051223	regulation of protein transport	26	-0.277782	-1.4982	0.0510267	0.0510267	0.590495	125	tags=42%, list=16%, signal=37%	Ywhae/Arpc2/Dynll1/Arf1/Nnat/Oaz3/Ppp3ca/Ppia/Exoc4/Apoe/Glul
GO:0071702	organic substance transport	100	-0.170443	-1.42763	0.051137	0.051137	0.590495	135	tags=30%, list=18%, signal=28%	Slc1a3/Arf3/Ywhab/Ywhae/Ppp3r1/Arpc2/Clu/Dynll1/Stx1b/Syt1/Arf1/Nnat/Slc2a6/Kif5c/Oaz3/Ppp3ca/Ppia/Slc7a2/Exoc4/Nsf/Sfxn2/Gpm6b/Pid1/Dbi/Khdrbs1/Snap25/Cpe/Apoe/Glul/Slc1a2
GO:0007389	pattern specification process	16	0.421217	1.58902	0.0516224	0.0516224	0.593533	320	tags=75%, list=42%, signal=45%	Pbx1/Hnf1b/Sox1/Ttn/Wnt3/Grem1/Pgap1/Zeb2/Frs2/Tbx2/Pds5a/Pax7
GO:0010632	regulation of epithelial cell migration	15	-0.362547	-1.57013	0.0519217	0.0519217	0.593533	69	tags=33%, list=9%, signal=31%	Plpp3/Sparc/Rgcc/Apoe/Glul
GO:0030212	hyaluronan metabolic process	3	0.755391	1.51083	0.0522824	0.0522824	0.593533	88	tags=67%, list=11%, signal=59%	Nfkb1/Hyal1
GO:1903510	mucopolysaccharide metabolic process	3	0.755391	1.51083	0.0522824	0.0522824	0.593533	88	tags=67%, list=11%, signal=59%	Nfkb1/Hyal1
GO:0055065	metal ion homeostasis	31	-0.258595	-1.52052	0.0534311	0.0534311	0.603378	135	tags=39%, list=18%, signal=33%	Slc1a3/Ywhae/Slc12a5/Atp1b1/Calm2/Atp1b2/Mt2/Dbi/Gnas/Calm1/Apoe/Mt1
GO:0043010	camera-type eye development	21	0.377699	1.55893	0.0536232	0.0536232	0.603378	92	tags=33%, list=12%, signal=30%	Thy1/Aldh1a1/Impg2/Sox1/Ctns/Prom1/Myh10
GO:0051588	regulation of neurotransmitter transport	12	-0.384232	-1.5009	0.0538224	0.0538224	0.603378	105	tags=42%, list=14%, signal=37%	Stx1b/Syt1/Adcy1/Gpm6b/Camk2a
GO:0048870	cell motility	74	-0.189673	-1.45927	0.0552475	0.0552475	0.607986	78	tags=22%, list=10%, signal=21%	Ppp3ca/Ppia/Csf1/Atp1b2/Plpp3/Ndrg4/Tubb2b/Rnf20/Gpm6a/Sparc/Rgcc/Tmsb4x/Armc2/Apoe/Camk2a/Glul
GO:0001838	embryonic epithelial tube formation	9	0.540573	1.65785	0.055322	0.055322	0.607986	242	tags=78%, list=31%, signal=54%	Hnf1b/Luzp1/Hectd1/Rock2/Grem1/Vasp/Zeb2
GO:0035148	tube formation	9	0.540573	1.65785	0.055322	0.055322	0.607986	242	tags=78%, list=31%, signal=54%	Hnf1b/Luzp1/Hectd1/Rock2/Grem1/Vasp/Zeb2
GO:0072175	epithelial tube formation	9	0.540573	1.65785	0.055322	0.055322	0.607986	242	tags=78%, list=31%, signal=54%	Hnf1b/Luzp1/Hectd1/Rock2/Grem1/Vasp/Zeb2
GO:0048146	positive regulation of fibroblast proliferation	4	0.664151	1.47406	0.0553633	0.0553633	0.607986	143	tags=75%, list=19%, signal=61%	Rasa1/Phip/Serpine1
GO:0010942	positive regulation of cell death	31	-0.255042	-1.49963	0.0563193	0.0563193	0.614507	35	tags=19%, list=5%, signal=19%	Rgcc/Ubb/Calm1/Rps29/Apoe/Camk2a
GO:0010631	epithelial cell migration	17	-0.318937	-1.49584	0.0577224	0.0577224	0.614507	69	tags=29%, list=9%, signal=27%	Plpp3/Sparc/Rgcc/Apoe/Glul
GO:0090130	tissue migration	17	-0.318937	-1.49584	0.0577224	0.0577224	0.614507	69	tags=29%, list=9%, signal=27%	Plpp3/Sparc/Rgcc/Apoe/Glul
GO:0090132	epithelium migration	17	-0.318937	-1.49584	0.0577224	0.0577224	0.614507	69	tags=29%, list=9%, signal=27%	Plpp3/Sparc/Rgcc/Apoe/Glul
GO:0050708	regulation of protein secretion	15	-0.354875	-1.53691	0.0582424	0.0582424	0.614507	109	tags=47%, list=14%, signal=41%	Dynll1/Arf1/Nnat/Ppp3ca/Ppia/Apoe/Glul
GO:0060562	epithelial tube morphogenesis	22	0.37183	1.55426	0.0586552	0.0586552	0.614507	254	tags=59%, list=33%, signal=41%	Pbx1/Hnf1b/Pak1/Luzp1/Hdac5/Mtss1/Hectd1/Rock2/Lama1/Grem1/Vasp/Zeb2/Sema5a
GO:0034330	cell junction organization	47	-0.201726	-1.41871	0.0595029	0.0595029	0.614507	51	tags=19%, list=7%, signal=19%	Gpm6b/Cnksr2/Gpm6a/Samt2/Gjc1/Sparc/Apoe/Ndrg2/Sparcl1
GO:0051147	regulation of muscle cell differentiation	9	0.501971	1.53946	0.06	0.06	0.614507	280	tags=89%, list=36%, signal=57%	Pak1/Tcf23/Hdac5/Lama1/Rbm38/Grem1/Lama2/Frs2
GO:0000302	response to reactive oxygen species	5	0.61701	1.48116	0.0604027	0.0604027	0.614507	97	tags=60%, list=13%, signal=53%	Hyal1/Fancc/Pycr1
GO:0055082	cellular chemical homeostasis	33	-0.252309	-1.53878	0.0609677	0.0609677	0.614507	135	tags=39%, list=18%, signal=34%	Slc1a3/Ywhae/Slc12a5/Dynll1/Atp1b1/Calm2/Ppp3ca/Atp1b2/Mt2/Dbi/Calm1/Apoe/Mt1
GO:0002711	positive regulation of T cell mediated immunity	3	0.734539	1.46912	0.0612613	0.0612613	0.614507	73	tags=67%, list=9%, signal=61%	Dennd1b/Cd81
GO:0007409	axonogenesis	33	0.321442	1.5293	0.0614973	0.0614973	0.614507	254	tags=55%, list=33%, signal=38%	Dpysl5/Thy1/Pak1/Ablim1/Myh10/Macf1/Epha8/Wnt3/Stxbp5/Trak2/Nlgn3/Spg20/Adarb1/Lama1/Vasp/Zeb2/Lama2/Sema5a
GO:0050764	regulation of phagocytosis	4	0.658989	1.46261	0.0622837	0.0622837	0.614507	50	tags=50%, list=6%, signal=47%	Cd300lf/Mfge8
GO:0050766	positive regulation of phagocytosis	4	0.658989	1.46261	0.0622837	0.0622837	0.614507	50	tags=50%, list=6%, signal=47%	Cd300lf/Mfge8
GO:0002718	regulation of cytokine production involved in immune response	4	0.657788	1.45994	0.0622837	0.0622837	0.614507	156	tags=75%, list=20%, signal=60%	Dennd1b/Cd81/Irak3
GO:0007015	actin filament organization	26	0.351791	1.54532	0.0623269	0.0623269	0.614507	115	tags=35%, list=15%, signal=30%	Xirp2/Nlrp4f/Pak1/Rasa1/Carmil1/Ctnna3/Myh10/Hmcn1/Ttn
GO:0002009	morphogenesis of an epithelium	26	0.34579	1.51896	0.0623269	0.0623269	0.614507	315	tags=65%, list=41%, signal=40%	Pbx1/Aldh1a1/Hnf1b/Pak1/Luzp1/Hdac5/Mtss1/Hectd1/Rock2/Lama1/Grem1/Vasp/Zeb2/Sema5a/Frs2/Tbx2/Tmtc3
GO:0006887	exocytosis	25	-0.278461	-1.47632	0.0626909	0.0626909	0.614507	176	tags=48%, list=23%, signal=38%	C9orf72/Steap3/Dgki/Abr/Stx1b/Syt1/Arf1/Adcy1/Exoc4/Nsf/Snap25/Camk2a
GO:0043086	negative regulation of catalytic activity	33	0.320933	1.52688	0.0628342	0.0628342	0.614507	15	tags=15%, list=2%, signal=16%	Ppp1r12a/Nfkb1/Bicd1/Ubash3b/Thy1
GO:0009185	ribonucleoside diphosphate metabolic process	5	-0.607424	-1.57612	0.0638821	0.0638821	0.614507	190	tags=80%, list=25%, signal=61%	Dhodh/Eno1/Slc2a6/Aldoc
GO:0030048	actin filament-based movement	7	0.561564	1.53738	0.0653907	0.0653907	0.614507	123	tags=57%, list=16%, signal=48%	Frmd6/Ctnna3/Myh10/Ank2
GO:0070252	actin-mediated cell contraction	5	0.607096	1.45736	0.0654362	0.0654362	0.614507	123	tags=60%, list=16%, signal=51%	Frmd6/Ctnna3/Ank2
GO:0007059	chromosome segregation	13	-0.37467	-1.50267	0.0655474	0.0655474	0.614507	488	tags=100%, list=63%, signal=37%	Pds5a/Ncapd3/Anapc4/Top2a/Dpf2/Cep85/Hnrnpu/Brca1/Mei4/Mad2l1/Pibf1/Pum2
GO:0007399	nervous system development	132	-0.160666	-1.49807	0.0658534	0.0658534	0.614507	156	tags=33%, list=20%, signal=31%	Camk2b/Map2/Abr/Sall4/Ak7/Nefl/Ywhag/Ncdn/Slc1a3/Chn1/Ywhae/Ppp3r1/Slc12a5/Clu/Katna1/Syt1/Ntrk3/Arf1/Nnat/Kif5c/Ppp3ca/Ppia/Csf1/Atp1b2/Adcy1/Plpp3/Rtn3/Serpine2/Exoc4/Pcdh15/Ndrg4/Tubb2b/Selenop/Gpm6b/Dbi/Gpm6a/Ubb/Snap25/Cpe/Apoe/Ndrg2/Camk2a/Slc1a2
GO:0048791	calcium ion-regulated exocytosis of neurotransmitter	4	-0.677596	-1.55515	0.0660377	0.0660377	0.614507	105	tags=75%, list=14%, signal=65%	Stx1b/Syt1/Snap25
GO:0048708	astrocyte differentiation	4	-0.676181	-1.5519	0.0660377	0.0660377	0.614507	97	tags=75%, list=13%, signal=66%	Ntrk3/Plpp3/Serpine2
GO:0051099	positive regulation of binding	4	-0.669225	-1.53593	0.0660377	0.0660377	0.614507	24	tags=75%, list=3%, signal=73%	Eno1/Calm1/Apoe
GO:0098703	calcium ion import across plasma membrane	4	-0.66884	-1.53505	0.0660377	0.0660377	0.614507	259	tags=100%, list=34%, signal=67%	Ppp3r1/Ppp3ca/Calm1
GO:0048489	synaptic vesicle transport	6	-0.57386	-1.60591	0.0662856	0.0662856	0.614507	189	tags=83%, list=25%, signal=63%	Picalm/Map2/Cnih2/Arf1/Kif5c
GO:0071805	potassium ion transmembrane transport	15	-0.34747	-1.50483	0.0663691	0.0663691	0.614507	320	tags=73%, list=42%, signal=44%	Dpp6/Slc9a1/Kcnk9/Kcnh7/Slc1a3/Ywhae/Slc12a5/Atp1b1/Calm2/Atp1b2/Calm1
GO:0035507	regulation of myosin-light-chain-phosphatase activity	3	0.723958	1.44796	0.0666667	0.0666667	0.614507	215	tags=100%, list=28%, signal=72%	Ppp1r12a/Rock2/Ikbkb
GO:2000810	regulation of bicellular tight junction assembly	3	0.723958	1.44796	0.0666667	0.0666667	0.614507	215	tags=100%, list=28%, signal=72%	Nedd4l/Rock2/Ikbkb
GO:0002720	positive regulation of cytokine production involved in immune response	3	0.722633	1.44531	0.0666667	0.0666667	0.614507	73	tags=67%, list=9%, signal=61%	Dennd1b/Cd81
GO:0003016	respiratory system process	3	0.720052	1.44015	0.0666667	0.0666667	0.614507	218	tags=100%, list=28%, signal=72%	Fto/Nlgn3/Pbx3
GO:0007585	respiratory gaseous exchange by respiratory system	3	0.720052	1.44015	0.0666667	0.0666667	0.614507	218	tags=100%, list=28%, signal=72%	Fto/Nlgn3/Pbx3
GO:0043576	regulation of respiratory gaseous exchange	3	0.720052	1.44015	0.0666667	0.0666667	0.614507	218	tags=100%, list=28%, signal=72%	Fto/Nlgn3/Pbx3
GO:0044065	regulation of respiratory system process	3	0.720052	1.44015	0.0666667	0.0666667	0.614507	218	tags=100%, list=28%, signal=72%	Fto/Nlgn3/Pbx3
GO:0035994	response to muscle stretch	3	0.716812	1.43367	0.0666667	0.0666667	0.614507	115	tags=67%, list=15%, signal=57%	Nfkb1/Ttn
GO:0048771	tissue remodeling	8	0.516463	1.49833	0.0675039	0.0675039	0.614507	11	tags=25%, list=1%, signal=25%	Nfkb1/Ubash3b
GO:0050848	regulation of calcium-mediated signaling	10	-0.429998	-1.57808	0.0680241	0.0680241	0.614507	368	tags=60%, list=48%, signal=32%	Cd24a/Ppp3r1/Calm2/Ppp3ca/Exoc4/Calm1
GO:0001754	eye photoreceptor cell differentiation	3	0.715247	1.43054	0.0684685	0.0684685	0.614507	82	tags=67%, list=11%, signal=60%	Thy1/Prom1
GO:0046530	photoreceptor cell differentiation	3	0.715247	1.43054	0.0684685	0.0684685	0.614507	82	tags=67%, list=11%, signal=60%	Thy1/Prom1
GO:0060219	camera-type eye photoreceptor cell differentiation	3	0.715247	1.43054	0.0684685	0.0684685	0.614507	82	tags=67%, list=11%, signal=60%	Thy1/Prom1
GO:0030003	cellular cation homeostasis	27	-0.269907	-1.4873	0.0685889	0.0685889	0.614507	135	tags=41%, list=18%, signal=35%	Slc1a3/Ywhae/Slc12a5/Atp1b1/Calm2/Atp1b2/Mt2/Dbi/Calm1/Apoe/Mt1
GO:0050771	negative regulation of axonogenesis	6	0.584303	1.50489	0.0686767	0.0686767	0.614507	254	tags=83%, list=33%, signal=56%	Thy1/Wnt3/Trak2/Spg20/Sema5a
GO:0031333	negative regulation of protein-containing complex assembly	6	-0.549323	-1.53724	0.0689655	0.0689655	0.614507	153	tags=83%, list=20%, signal=67%	Map2/Arpc2/Clu/Thra/Tmsb4x
GO:0055078	sodium ion homeostasis	6	-0.54748	-1.53208	0.0689655	0.0689655	0.614507	135	tags=67%, list=18%, signal=55%	Slc1a3/Atp1b1/Atp1b2/Gnas
GO:0034113	heterotypic cell-cell adhesion	4	0.65361	1.45067	0.0692042	0.0692042	0.614507	163	tags=75%, list=21%, signal=59%	Thy1/Ctnna3/Perp
GO:0001657	ureteric bud development	4	0.653557	1.45055	0.0692042	0.0692042	0.614507	40	tags=50%, list=5%, signal=48%	Pbx1/Hnf1b
GO:0001658	branching involved in ureteric bud morphogenesis	4	0.653557	1.45055	0.0692042	0.0692042	0.614507	40	tags=50%, list=5%, signal=48%	Pbx1/Hnf1b
GO:0001823	mesonephros development	4	0.653557	1.45055	0.0692042	0.0692042	0.614507	40	tags=50%, list=5%, signal=48%	Pbx1/Hnf1b
GO:0060675	ureteric bud morphogenesis	4	0.653557	1.45055	0.0692042	0.0692042	0.614507	40	tags=50%, list=5%, signal=48%	Pbx1/Hnf1b
GO:0072028	nephron morphogenesis	4	0.653557	1.45055	0.0692042	0.0692042	0.614507	40	tags=50%, list=5%, signal=48%	Pbx1/Hnf1b
GO:0072078	nephron tubule morphogenesis	4	0.653557	1.45055	0.0692042	0.0692042	0.614507	40	tags=50%, list=5%, signal=48%	Pbx1/Hnf1b
GO:0072088	nephron epithelium morphogenesis	4	0.653557	1.45055	0.0692042	0.0692042	0.614507	40	tags=50%, list=5%, signal=48%	Pbx1/Hnf1b
GO:0072163	mesonephric epithelium development	4	0.653557	1.45055	0.0692042	0.0692042	0.614507	40	tags=50%, list=5%, signal=48%	Pbx1/Hnf1b
GO:0072164	mesonephric tubule development	4	0.653557	1.45055	0.0692042	0.0692042	0.614507	40	tags=50%, list=5%, signal=48%	Pbx1/Hnf1b
GO:0072171	mesonephric tubule morphogenesis	4	0.653557	1.45055	0.0692042	0.0692042	0.614507	40	tags=50%, list=5%, signal=48%	Pbx1/Hnf1b
GO:0006875	cellular metal ion homeostasis	24	-0.278434	-1.46011	0.0699415	0.0699415	0.618324	135	tags=42%, list=18%, signal=35%	Slc1a3/Ywhae/Atp1b1/Calm2/Atp1b2/Mt2/Dbi/Calm1/Apoe/Mt1
GO:0001779	natural killer cell differentiation	3	0.71224	1.42452	0.0702703	0.0702703	0.618324	224	tags=100%, list=29%, signal=71%	Pbx1/Hectd1/Flt3l
GO:0034762	regulation of transmembrane transport	34	-0.245746	-1.50435	0.070645	0.070645	0.618324	137	tags=38%, list=18%, signal=33%	Cnih2/Ywhae/Ppp3r1/Atp1b1/Arf1/Calm2/Oaz3/Ppp3ca/Atp1b2/Pid1/Dbi/Calm1/Slc1a2
GO:0006633	fatty acid biosynthetic process	4	-0.659713	-1.5141	0.0707547	0.0707547	0.618324	266	tags=100%, list=35%, signal=66%	Brca1/Pibf1/Scd2
GO:0007163	establishment or maintenance of cell polarity	12	0.451409	1.54636	0.0707831	0.0707831	0.618324	292	tags=75%, list=38%, signal=47%	Frmd4a/Pak1/Macf1/Amotl2/Lama1/Rac3/Flot2/Frmd4b/Ephb1
GO:0048646	anatomical structure formation involved in morphogenesis	54	0.269863	1.46616	0.0713407	0.0713407	0.620016	310	tags=59%, list=40%, signal=38%	Thy1/Aldh1a1/Hnf1b/Mfge8/E2f7/Cd81/Itgb6/Prom1/Hyal1/Myh10/Macf1/Amotl2/Luzp1/Ttn/Wnt3/Serpine1/Leo1/Perp/Hdac5/Hectd1/Rock2/Flt3l/Grem1/Tet1/Vasp/Zeb2/Sema5a/Frs2/Txnrd1/Ephb1/Tbx2/Ago2
GO:0006412	translation	24	-0.27711	-1.45317	0.0721444	0.0721444	0.620016	154	tags=46%, list=20%, signal=38%	Pum2/Mrps33/Rpl41/Rps28/Rplp1/Rbm4b/Wars2/Rps23/Cnot6/Khdrbs1/Rps29
GO:0042692	muscle cell differentiation	24	0.351755	1.52146	0.0727023	0.0727023	0.620016	315	tags=71%, list=41%, signal=43%	Pak1/Cd81/Myh10/Ttn/Ank2/Tcf23/Hdac5/Syne1/Lama1/Flt3l/Rbm38/Grem1/Lama2/Ryr1/Frs2/Tbx2/Tmtc3
GO:0015849	organic acid transport	13	-0.370199	-1.48474	0.0728812	0.0728812	0.620016	70	tags=31%, list=9%, signal=28%	Slc7a2/Sfxn2/Apoe/Slc1a2
GO:0042116	macrophage activation	4	-0.654498	-1.50213	0.0731132	0.0731132	0.620016	270	tags=100%, list=35%, signal=65%	Adgrf5/Clu/Slc7a2
GO:0006882	cellular zinc ion homeostasis	3	-0.729843	-1.47492	0.0738255	0.0738255	0.620016	58	tags=67%, list=8%, signal=62%	Mt2/Mt1
GO:0055069	zinc ion homeostasis	3	-0.729843	-1.47492	0.0738255	0.0738255	0.620016	58	tags=67%, list=8%, signal=62%	Mt2/Mt1
GO:0070841	inclusion body assembly	3	-0.726562	-1.46829	0.0738255	0.0738255	0.620016	214	tags=100%, list=28%, signal=73%	Clu/Apoe
GO:0090083	regulation of inclusion body assembly	3	-0.726562	-1.46829	0.0738255	0.0738255	0.620016	214	tags=100%, list=28%, signal=73%	Clu/Apoe
GO:0031667	response to nutrient levels	6	-0.54071	-1.51314	0.0738916	0.0738916	0.620016	21	tags=33%, list=3%, signal=33%	Apoe/Glul
GO:0002791	regulation of peptide secretion	8	-0.482208	-1.55877	0.0739726	0.0739726	0.620016	109	tags=50%, list=14%, signal=43%	Dynll1/Nnat/Ppp3ca/Glul
GO:0090087	regulation of peptide transport	8	-0.482208	-1.55877	0.0739726	0.0739726	0.620016	109	tags=50%, list=14%, signal=43%	Dynll1/Nnat/Ppp3ca/Glul
GO:0090276	regulation of peptide hormone secretion	8	-0.482208	-1.55877	0.0739726	0.0739726	0.620016	109	tags=50%, list=14%, signal=43%	Dynll1/Nnat/Ppp3ca/Glul
GO:0030890	positive regulation of B cell proliferation	3	0.700073	1.40019	0.0756757	0.0756757	0.623654	78	tags=67%, list=10%, signal=60%	Cd81/Gpr183
GO:0061564	axon development	34	0.30799	1.47882	0.0756972	0.0756972	0.623654	254	tags=53%, list=33%, signal=37%	Dpysl5/Thy1/Pak1/Ablim1/Myh10/Macf1/Epha8/Wnt3/Stxbp5/Trak2/Nlgn3/Spg20/Adarb1/Lama1/Vasp/Zeb2/Lama2/Sema5a
GO:0006022	aminoglycan metabolic process	4	0.642	1.4249	0.0761246	0.0761246	0.623654	88	tags=50%, list=11%, signal=45%	Nfkb1/Hyal1
GO:0030203	glycosaminoglycan metabolic process	4	0.642	1.4249	0.0761246	0.0761246	0.623654	88	tags=50%, list=11%, signal=45%	Nfkb1/Hyal1
GO:0006904	vesicle docking involved in exocytosis	5	-0.594114	-1.54158	0.0761671	0.0761671	0.623654	105	tags=60%, list=14%, signal=52%	Stx1b/Exoc4/Camk2a
GO:0071241	cellular response to inorganic substance	5	-0.593314	-1.53951	0.0761671	0.0761671	0.623654	103	tags=60%, list=13%, signal=52%	Syt1/Mt2/Mt1
GO:0071248	cellular response to metal ion	5	-0.593314	-1.53951	0.0761671	0.0761671	0.623654	103	tags=60%, list=13%, signal=52%	Syt1/Mt2/Mt1
GO:0016477	cell migration	72	-0.177579	-1.3512	0.0762609	0.0762609	0.623654	78	tags=21%, list=10%, signal=21%	Ppp3ca/Ppia/Csf1/Atp1b2/Plpp3/Ndrg4/Tubb2b/Rnf20/Gpm6a/Sparc/Rgcc/Tmsb4x/Apoe/Camk2a/Glul
GO:0051924	regulation of calcium ion transport	16	-0.336538	-1.50172	0.0771605	0.0771605	0.624012	150	tags=56%, list=19%, signal=46%	Gnao1/Ywhae/Ppp3r1/Atp1b1/Calm2/Ppp3ca/Dbi/Calm1/Camk2a
GO:0006811	ion transport	73	-0.176219	-1.3537	0.0772324	0.0772324	0.624012	161	tags=36%, list=21%, signal=31%	Kcnh7/Slc39a9/Camk2b/Gnao1/Cnih2/Slc1a3/Ywhae/Ppp3r1/Slc12a5/Atp5g3/Syt1/Atp1b1/Arf1/Calm2/Ppp3ca/Atp1b2/Slc7a2/Serpine2/Nsf/Sfxn2/Gpm6b/Dbi/Gnas/Calm1/Camk2a/Slc1a2
GO:0071229	cellular response to acid chemical	4	-0.649283	-1.49016	0.0778302	0.0778302	0.624012	274	tags=100%, list=36%, signal=65%	Ubr1/Ubr2/Eno1
GO:0006305	DNA alkylation	4	-0.643755	-1.47748	0.0778302	0.0778302	0.624012	31	tags=75%, list=4%, signal=72%	Brca1/Gnas/Meg3
GO:0006306	DNA methylation	4	-0.643755	-1.47748	0.0778302	0.0778302	0.624012	31	tags=75%, list=4%, signal=72%	Brca1/Gnas/Meg3
GO:0051148	negative regulation of muscle cell differentiation	4	0.640156	1.42081	0.0778547	0.0778547	0.624012	280	tags=100%, list=36%, signal=64%	Pak1/Tcf23/Hdac5/Frs2
GO:0001504	neurotransmitter uptake	3	-0.720055	-1.45514	0.0782998	0.0782998	0.624012	51	tags=67%, list=7%, signal=62%	Gpm6b/Slc1a2
GO:0098810	neurotransmitter reuptake	3	-0.720055	-1.45514	0.0782998	0.0782998	0.624012	51	tags=67%, list=7%, signal=62%	Gpm6b/Slc1a2
GO:0055067	monovalent inorganic cation homeostasis	10	-0.417871	-1.53358	0.0784226	0.0784226	0.624012	454	tags=100%, list=59%, signal=42%	Slc9b1/Wnk1/Slc9a1/Aqp11/Slc1a3/Slc12a5/Atp1b1/Atp1b2/Gnas
GO:1990573	potassium ion import across plasma membrane	5	-0.590078	-1.53111	0.0786241	0.0786241	0.624012	320	tags=100%, list=42%, signal=59%	Kcnk9/Slc12a5/Atp1b1/Atp1b2
GO:1902307	positive regulation of sodium ion transmembrane transport	6	-0.563399	-1.57663	0.0796385	0.0796385	0.630204	341	tags=100%, list=44%, signal=56%	Wnk1/Slc9a1/Atp1b1/Arf1/Atp1b2
GO:1902807	negative regulation of cell cycle G1/S phase transition	5	0.5933	1.42424	0.0805369	0.0805369	0.633131	225	tags=80%, list=29%, signal=57%	E2f7/Ccnd1/Dcun1d3/Rbm38
GO:2000134	negative regulation of G1/S transition of mitotic cell cycle	5	0.5933	1.42424	0.0805369	0.0805369	0.633131	225	tags=80%, list=29%, signal=57%	E2f7/Ccnd1/Dcun1d3/Rbm38
GO:0050680	negative regulation of epithelial cell proliferation	8	-0.477119	-1.54232	0.0821918	0.0821918	0.633131	94	tags=50%, list=12%, signal=44%	Wfdc1/Sparc/Rgcc/Apoe
GO:0050678	regulation of epithelial cell proliferation	15	-0.337012	-1.45954	0.0826226	0.0826226	0.633131	38	tags=33%, list=5%, signal=32%	Wfdc1/Sparc/Rgcc/Apoe/Glul
GO:0043112	receptor metabolic process	3	-0.716741	-1.44844	0.082774	0.082774	0.633131	59	tags=67%, list=8%, signal=62%	Nsf/Apoe
GO:1990542	mitochondrial transmembrane transport	3	-0.716146	-1.44724	0.082774	0.082774	0.633131	222	tags=100%, list=29%, signal=71%	Slc1a3/Sfxn2
GO:0010565	regulation of cellular ketone metabolic process	3	-0.713542	-1.44198	0.082774	0.082774	0.633131	224	tags=100%, list=29%, signal=71%	Pibf1/Dbi
GO:0019217	regulation of fatty acid metabolic process	3	-0.713542	-1.44198	0.082774	0.082774	0.633131	224	tags=100%, list=29%, signal=71%	Pibf1/Dbi
GO:0045922	negative regulation of fatty acid metabolic process	3	-0.713542	-1.44198	0.082774	0.082774	0.633131	224	tags=100%, list=29%, signal=71%	Pibf1/Dbi
GO:0046824	positive regulation of nucleocytoplasmic transport	3	-0.713542	-1.44198	0.082774	0.082774	0.633131	224	tags=100%, list=29%, signal=71%	Ywhae/Khdrbs1
GO:1900180	regulation of protein localization to nucleus	3	-0.713542	-1.44198	0.082774	0.082774	0.633131	224	tags=100%, list=29%, signal=71%	Wwtr1/Glul
GO:0045931	positive regulation of mitotic cell cycle	7	0.549822	1.50523	0.0829346	0.0829346	0.633131	110	tags=57%, list=14%, signal=49%	Pbx1/Dynlt3/Hyal1/Ccnd1
GO:0009259	ribonucleotide metabolic process	20	-0.300874	-1.46963	0.0833333	0.0833333	0.633131	120	tags=40%, list=16%, signal=35%	Atp5g3/Atp1b1/Slc2a6/Kif5c/Adcy1/Pid1/Dld/Aldoc
GO:0019693	ribose phosphate metabolic process	20	-0.300874	-1.46963	0.0833333	0.0833333	0.633131	120	tags=40%, list=16%, signal=35%	Atp5g3/Atp1b1/Slc2a6/Kif5c/Adcy1/Pid1/Dld/Aldoc
GO:0001578	microtubule bundle formation	5	-0.587036	-1.52322	0.0835381	0.0835381	0.633131	153	tags=80%, list=20%, signal=65%	Map2/Ak7/Katna1/Armc2
GO:0007611	learning or memory	19	-0.311808	-1.50435	0.0838509	0.0838509	0.633717	71	tags=32%, list=9%, signal=29%	Adcy1/Thra/Ndrg4/Dbi/Snap25/Apoe
GO:0030036	actin cytoskeleton organization	38	0.293441	1.46677	0.084088	0.084088	0.633728	115	tags=29%, list=15%, signal=26%	Xirp2/Frmd6/Nlrp4f/Pak1/Rasa1/Carmil1/Ctnna3/Myh10/Amotl2/Hmcn1/Ttn
GO:0036119	response to platelet-derived growth factor	3	0.695083	1.39021	0.0846847	0.0846847	0.63467	88	tags=67%, list=11%, signal=59%	Rasa1/Hyal1
GO:0036120	cellular response to platelet-derived growth factor stimulus	3	0.695083	1.39021	0.0846847	0.0846847	0.63467	88	tags=67%, list=11%, signal=59%	Rasa1/Hyal1
GO:0006873	cellular ion homeostasis	28	-0.258656	-1.46165	0.0859914	0.0859914	0.642673	135	tags=39%, list=18%, signal=34%	Slc1a3/Ywhae/Slc12a5/Atp1b1/Calm2/Atp1b2/Mt2/Dbi/Calm1/Apoe/Mt1
GO:0042063	gliogenesis	20	-0.299254	-1.46171	0.0865385	0.0865385	0.643513	124	tags=45%, list=16%, signal=39%	Ppp3r1/Clu/Ntrk3/Csf1/Atp1b2/Plpp3/Serpine2/Exoc4/Dbi
GO:0031032	actomyosin structure organization	10	0.47573	1.52066	0.0870229	0.0870229	0.643513	115	tags=50%, list=15%, signal=43%	Frmd6/Pak1/Carmil1/Myh10/Ttn
GO:0008610	lipid biosynthetic process	24	0.344516	1.49015	0.0877915	0.0877915	0.643513	39	tags=21%, list=5%, signal=20%	Nfkb1/Pbx1/Aldh1a1/Far1/Dhdds
GO:0008360	regulation of cell shape	3	0.690104	1.38025	0.0882883	0.0882883	0.643513	241	tags=100%, list=31%, signal=69%	Myh10/Phip/Rac3
GO:0030865	cortical cytoskeleton organization	3	0.690104	1.38025	0.0882883	0.0882883	0.643513	241	tags=100%, list=31%, signal=69%	Rock2/Ikbkb/Rac3
GO:0048668	collateral sprouting	3	0.688802	1.37764	0.0882883	0.0882883	0.643513	242	tags=100%, list=31%, signal=69%	Wnt3/Spg20/Zeb2
GO:0044092	negative regulation of molecular function	53	0.263171	1.41962	0.0883085	0.0883085	0.643513	27	tags=13%, list=4%, signal=14%	Ppp1r12a/Nfkb1/Bicd1/Ubash3b/Pbx1/Thy1/Rsf1
GO:0089718	amino acid import across plasma membrane	5	-0.581829	-1.50971	0.0884521	0.0884521	0.643513	135	tags=60%, list=18%, signal=50%	Slc1a3/Slc7a2/Slc1a2
GO:1902475	L-alpha-amino acid transmembrane transport	5	-0.581829	-1.50971	0.0884521	0.0884521	0.643513	135	tags=60%, list=18%, signal=50%	Slc1a3/Slc7a2/Slc1a2
GO:0090596	sensory organ morphogenesis	16	0.389167	1.46811	0.0884956	0.0884956	0.643513	82	tags=31%, list=11%, signal=29%	Thy1/Aldh1a1/Impg2/Sox1/Prom1
GO:1904427	positive regulation of calcium ion transmembrane transport	11	-0.377088	-1.44431	0.0888889	0.0888889	0.64463	124	tags=55%, list=16%, signal=46%	Ppp3r1/Atp1b1/Calm2/Ppp3ca/Dbi/Calm1
GO:0048534	hematopoietic or lymphoid organ development	36	0.299157	1.4655	0.0900662	0.0900662	0.645892	145	tags=31%, list=19%, signal=26%	Nfkb1/Ubash3b/Pbx1/Cd300lf/Cd81/Gpr183/Itgb6/Prelid1/Gpatch4/Hspa9/Leo1
GO:0009791	post-embryonic development	8	-0.470047	-1.51946	0.090411	0.090411	0.645892	53	tags=38%, list=7%, signal=35%	Selenop/Gnas/Meg3
GO:0055086	nucleobase-containing small molecule metabolic process	28	-0.25705	-1.45258	0.0904296	0.0904296	0.645892	160	tags=43%, list=21%, signal=35%	Gm17949/Eno1/Ak7/Atp5g3/Atp1b1/Slc2a6/Kif5c/Adcy1/Mdh1/Pid1/Dld/Aldoc
GO:0055080	cation homeostasis	33	-0.239579	-1.46115	0.0905629	0.0905629	0.645892	135	tags=36%, list=18%, signal=31%	Slc1a3/Ywhae/Slc12a5/Atp1b1/Calm2/Atp1b2/Mt2/Dbi/Gnas/Calm1/Apoe/Mt1
GO:1902992	negative regulation of amyloid precursor protein catabolic process	5	-0.577567	-1.49865	0.0909091	0.0909091	0.645892	189	tags=80%, list=25%, signal=61%	Picalm/Clu/Rtn3/Apoe
GO:2001235	positive regulation of apoptotic signaling pathway	6	-0.527157	-1.47521	0.091133	0.091133	0.645892	246	tags=83%, list=32%, signal=57%	Wwox/Steap3/Camk2b/Clu/Ubb
GO:0043409	negative regulation of MAPK cascade	6	-0.526408	-1.47312	0.091133	0.091133	0.645892	76	tags=50%, list=10%, signal=45%	Ppia/Apoe/Ndrg2
GO:0030168	platelet activation	6	-0.524336	-1.46732	0.091133	0.091133	0.645892	76	tags=67%, list=10%, signal=61%	Ppia/Serpine2/Gnas/Apoe
GO:0044772	mitotic cell cycle phase transition	27	-0.251426	-1.38547	0.0912409	0.0912409	0.645892	37	tags=26%, list=5%, signal=26%	Calm2/Ppp3ca/E2f6/Rgcc/Calm1/Camk2a/D7Ertd443e
GO:0001764	neuron migration	13	-0.359809	-1.44307	0.0914634	0.0914634	0.645892	156	tags=54%, list=20%, signal=44%	Camk2b/Ywhae/Katna1/Ntrk3/Tubb2b/Gpm6a/Camk2a
GO:0034764	positive regulation of transmembrane transport	25	-0.269724	-1.43	0.0922509	0.0922509	0.648757	100	tags=36%, list=13%, signal=32%	Ppp3r1/Atp1b1/Arf1/Calm2/Ppp3ca/Atp1b2/Dbi/Calm1/Slc1a2
GO:0045765	regulation of angiogenesis	16	-0.319153	-1.42414	0.0925926	0.0925926	0.648757	80	tags=31%, list=10%, signal=29%	Cd59a/Wars2/Sparc/Rgcc/Glul
GO:1901342	regulation of vasculature development	16	-0.319153	-1.42414	0.0925926	0.0925926	0.648757	80	tags=31%, list=10%, signal=29%	Cd59a/Wars2/Sparc/Rgcc/Glul
GO:2001242	regulation of intrinsic apoptotic signaling pathway	8	-0.469832	-1.51877	0.0931507	0.0931507	0.649405	319	tags=75%, list=41%, signal=44%	G2e3/Steap3/Eno1/Clu/Ppia/Ubb
GO:0072521	purine-containing compound metabolic process	19	-0.295444	-1.4254	0.0931677	0.0931677	0.649405	120	tags=42%, list=16%, signal=36%	Atp5g3/Atp1b1/Slc2a6/Kif5c/Adcy1/Pid1/Dld/Aldoc
GO:0017157	regulation of exocytosis	14	-0.344163	-1.46021	0.0938724	0.0938724	0.652626	176	tags=57%, list=23%, signal=45%	C9orf72/Dgki/Abr/Stx1b/Syt1/Arf1/Adcy1/Nsf
GO:0071514	genomic imprinting	4	-0.631874	-1.45021	0.0943396	0.0943396	0.654184	31	tags=50%, list=4%, signal=48%	Gnas/Meg3
GO:0006766	vitamin metabolic process	3	0.685819	1.37168	0.0954955	0.0954955	0.654409	4	tags=33%, list=1%, signal=33%	Nfkb1
GO:1902751	positive regulation of cell cycle G2/M phase transition	3	0.685662	1.37136	0.0954955	0.0954955	0.654409	110	tags=67%, list=14%, signal=57%	Pbx1/Ccnd1
GO:0022618	ribonucleoprotein complex assembly	10	0.46647	1.49106	0.0961832	0.0961832	0.654409	310	tags=80%, list=40%, signal=48%	Xab2/Prpf3/Luc7l/Mbnl1/Isy1/Mdn1/Prpf8/Ago2
GO:0071826	ribonucleoprotein complex subunit organization	10	0.46647	1.49106	0.0961832	0.0961832	0.654409	310	tags=80%, list=40%, signal=48%	Xab2/Prpf3/Luc7l/Mbnl1/Isy1/Mdn1/Prpf8/Ago2
GO:0006974	cellular response to DNA damage stimulus	34	0.298251	1.43206	0.0969456	0.0969456	0.654409	132	tags=32%, list=17%, signal=28%	Swi5/Xab2/Map3k20/Pak1/E2f7/Rad52/Fancc/Ccnd1/Fto/Uimc1/Usp7
GO:1905477	positive regulation of protein localization to membrane	6	0.556516	1.43332	0.0971524	0.0971524	0.654409	180	tags=67%, list=23%, signal=52%	Pak1/Cd81/Mesd/Commd1
GO:0016079	synaptic vesicle exocytosis	13	-0.351616	-1.41021	0.097561	0.097561	0.654409	105	tags=38%, list=14%, signal=34%	Stx1b/Syt1/Adcy1/Snap25/Camk2a
GO:0050808	synapse organization	32	-0.236032	-1.41163	0.0976562	0.0976562	0.654409	48	tags=25%, list=6%, signal=24%	Ntrk3/Arf1/Cnksr2/Gpm6a/Sparc/Apoe/Ndrg2/Sparcl1
GO:0060041	retina development in camera-type eye	9	0.471597	1.44631	0.0984615	0.0984615	0.654409	92	tags=44%, list=12%, signal=40%	Thy1/Impg2/Prom1/Myh10
GO:0120034	positive regulation of plasma membrane bounded cell projection assembly	4	-0.628984	-1.44358	0.0990566	0.0990566	0.654409	123	tags=75%, list=16%, signal=63%	Arpc2/Dynll1/Gpm6a
GO:0006096	glycolytic process	4	-0.628338	-1.44209	0.0990566	0.0990566	0.654409	155	tags=75%, list=20%, signal=60%	Eno1/Slc2a6/Aldoc
GO:0006757	ATP generation from ADP	4	-0.628338	-1.44209	0.0990566	0.0990566	0.654409	155	tags=75%, list=20%, signal=60%	Eno1/Slc2a6/Aldoc
GO:0009135	purine nucleoside diphosphate metabolic process	4	-0.628338	-1.44209	0.0990566	0.0990566	0.654409	155	tags=75%, list=20%, signal=60%	Eno1/Slc2a6/Aldoc
GO:0009179	purine ribonucleoside diphosphate metabolic process	4	-0.628338	-1.44209	0.0990566	0.0990566	0.654409	155	tags=75%, list=20%, signal=60%	Eno1/Slc2a6/Aldoc
GO:0046031	ADP metabolic process	4	-0.628338	-1.44209	0.0990566	0.0990566	0.654409	155	tags=75%, list=20%, signal=60%	Eno1/Slc2a6/Aldoc
GO:0002369	T cell cytokine production	3	0.683594	1.36723	0.0990991	0.0990991	0.654409	246	tags=100%, list=32%, signal=68%	Dennd1b/Cd81/Il31ra
GO:0035743	CD4-positive, alpha-beta T cell cytokine production	3	0.683594	1.36723	0.0990991	0.0990991	0.654409	246	tags=100%, list=32%, signal=68%	Dennd1b/Cd81/Il31ra
GO:0035745	T-helper 2 cell cytokine production	3	0.683594	1.36723	0.0990991	0.0990991	0.654409	246	tags=100%, list=32%, signal=68%	Dennd1b/Cd81/Il31ra
GO:0042092	type 2 immune response	3	0.683594	1.36723	0.0990991	0.0990991	0.654409	246	tags=100%, list=32%, signal=68%	Dennd1b/Cd81/Il31ra
GO:0061326	renal tubule development	10	0.462645	1.47883	0.0992366	0.0992366	0.654409	232	tags=60%, list=30%, signal=42%	Pbx1/Hnf1b/Prom1/Hdac5/Mtss1/Grem1

## Sheet: GO-BP_subcluster-Calb2
ID	Description	setSize	enrichmentScore	NES	pvalue	p.adjust	qvalue	rank	leading_edge	core_enrichment
GO:0050804	modulation of chemical synaptic transmission	47	-0.425267	-2.73988	3.72412e-07	3.72412e-07	0.00055999	137	tags=49%, list=16%, signal=43%	Pfn2/Flot1/Ptn/Mapt/Prnp/Stx1b/Cnih2/Adcy1/Arf1/Ncdn/Snca/Celf4/Ppp3r1/Camk2b/Dbi/Snap25/Tubb2b/Apoe/Cfl1/Camk2a/Ppp3ca/Nrgn/Glul
GO:0099177	regulation of trans-synaptic signaling	47	-0.425267	-2.73988	3.72412e-07	3.72412e-07	0.00055999	137	tags=49%, list=16%, signal=43%	Pfn2/Flot1/Ptn/Mapt/Prnp/Stx1b/Cnih2/Adcy1/Arf1/Ncdn/Snca/Celf4/Ppp3r1/Camk2b/Dbi/Snap25/Tubb2b/Apoe/Cfl1/Camk2a/Ppp3ca/Nrgn/Glul
GO:0007268	chemical synaptic transmission	55	-0.384416	-2.66333	1.39918e-06	1.39918e-06	0.00084157	137	tags=45%, list=16%, signal=41%	Pfn2/Flot1/Exoc4/Ptn/Mapt/Prnp/Stx1b/Cnih2/Adcy1/Arf1/Ncdn/Snca/Celf4/Ppp3r1/Camk2b/Gjc1/Dbi/Snap25/Tubb2b/Apoe/Cfl1/Camk2a/Ppp3ca/Nrgn/Glul
GO:0098916	anterograde trans-synaptic signaling	55	-0.384416	-2.66333	1.39918e-06	1.39918e-06	0.00084157	137	tags=45%, list=16%, signal=41%	Pfn2/Flot1/Exoc4/Ptn/Mapt/Prnp/Stx1b/Cnih2/Adcy1/Arf1/Ncdn/Snca/Celf4/Ppp3r1/Camk2b/Gjc1/Dbi/Snap25/Tubb2b/Apoe/Cfl1/Camk2a/Ppp3ca/Nrgn/Glul
GO:0099537	trans-synaptic signaling	55	-0.384416	-2.66333	1.39918e-06	1.39918e-06	0.00084157	137	tags=45%, list=16%, signal=41%	Pfn2/Flot1/Exoc4/Ptn/Mapt/Prnp/Stx1b/Cnih2/Adcy1/Arf1/Ncdn/Snca/Celf4/Ppp3r1/Camk2b/Gjc1/Dbi/Snap25/Tubb2b/Apoe/Cfl1/Camk2a/Ppp3ca/Nrgn/Glul
GO:0099536	synaptic signaling	56	-0.378158	-2.62585	2.62642e-06	2.62642e-06	0.00131643	137	tags=45%, list=16%, signal=40%	Pfn2/Flot1/Exoc4/Ptn/Mapt/Prnp/Stx1b/Cnih2/Adcy1/Arf1/Ncdn/Snca/Celf4/Ppp3r1/Camk2b/Gjc1/Dbi/Snap25/Tubb2b/Apoe/Cfl1/Camk2a/Ppp3ca/Nrgn/Glul
GO:0051641	cellular localization	190	-0.221366	-2.0587	3.13258e-06	3.13258e-06	0.00134583	115	tags=26%, list=14%, signal=29%	Ptn/Ywhab/Arf3/Hpca/Mapt/Prnp/Actg1/Map1lc3b/Ywhae/Psap/Glud1/Tmbim6/Nsg2/Stx1b/Rab6a/Katna1/Cnih2/Adcy1/Arf1/Nsf/Khdrbs1/Oaz3/Zwint/Slc7a2/Map2/Fkbp1a/Snca/Dynll1/Ppp3r1/Camk2b/Pgap2/Dbi/Uchl1/Snap25/Ndrg4/Atp1b1/Apoe/Gpm6b/Cfl1/Camk2a/Calm2/Ppp3ca/Cpe/Calm1/Ppia/Glul/Ubb/Tmsb4x/Slc1a2
GO:0051049	regulation of transport	122	-0.266227	-2.21092	8.31877e-06	8.31877e-06	0.00286542	155	tags=38%, list=18%, signal=36%	Pid1/Cck/Clu/Arpc2/Lamp1/Pfn2/Flot1/Ywhah/Exoc4/Nnat/Hpca/Mapt/Prnp/Actg1/Map1lc3b/Ywhae/Glud1/Tmbim6/Stx1b/Cnih2/Adcy1/Arf1/Nsf/Khdrbs1/Oaz3/Rgcc/Map2/Fkbp1a/Snca/Dynll1/Ppp3r1/Dbi/Gnas/Snap25/Ndrg4/Atp1b1/Apoe/Gpm6b/Cfl1/Camk2a/Calm2/Ppp3ca/Calm1/Ppia/Glul/Slc1a2
GO:0032879	regulation of localization	137	-0.246489	-2.12824	9.18778e-06	9.18778e-06	0.00286542	155	tags=36%, list=18%, signal=35%	Pid1/Cck/Clu/Arpc2/Coro2b/Lamp1/Pfn2/Flot1/Ywhah/Exoc4/Nnat/Ptn/Hpca/Mapt/Prnp/Actg1/Map1lc3b/Ywhae/Glud1/Tmbim6/Stx1b/Cnih2/Adcy1/Arf1/Nsf/Khdrbs1/Oaz3/Rgcc/Map2/Fkbp1a/Snca/Dynll1/Ppp3r1/Camk2b/Dbi/Gnas/Snap25/Ndrg4/Atp1b1/Apoe/Gpm6b/Cfl1/Camk2a/Calm2/Ppp3ca/Calm1/Ppia/Glul/Slc1a2
GO:0051050	positive regulation of transport	79	-0.315378	-2.37428	9.52801e-06	9.52801e-06	0.00286542	108	tags=34%, list=13%, signal=33%	Hpca/Prnp/Map1lc3b/Ywhae/Glud1/Stx1b/Arf1/Khdrbs1/Oaz3/Rgcc/Map2/Snca/Dynll1/Ppp3r1/Dbi/Gnas/Snap25/Atp1b1/Apoe/Cfl1/Camk2a/Calm2/Ppp3ca/Calm1/Ppia/Glul/Slc1a2
GO:0065008	regulation of biological quality	224	-0.205073	-1.96669	1.05277e-05	1.05277e-05	0.00287823	155	tags=29%, list=18%, signal=32%	Pid1/Ndufc2/Cck/Clu/Arpc2/Coro2b/Lamp1/Schip1/Pfn2/Stmn1/Atp5b/Flot1/Ywhah/Nnat/Csf1/Ptn/Cnot6/Hpca/Mapt/Prnp/Map1lc3b/Ywhae/Glud1/Tmbim6/Stx1b/Olfm1/Cnih2/Adcy1/Thra/Arf1/Ncdn/Map2/Fkbp1a/Plpp3/Popdc3/Snca/Celf4/Dynll1/Ppp3r1/Camk2b/Dld/Sparc/Mt2/Dbi/Gnas/Snap25/Atp1b1/Apoe/Gpm6b/Cfl1/Gpm6a/Camk2a/Calm2/Mt1/Ppp3ca/Nrgn/Cpe/Calm1/D7Ertd443e/Ppia/Glul/Ubb/Tmsb4x/Sparcl1/Slc1a2
GO:0048167	regulation of synaptic plasticity	24	-0.518923	-2.68847	1.35706e-05	1.35706e-05	0.00340099	115	tags=58%, list=14%, signal=52%	Ptn/Mapt/Prnp/Adcy1/Arf1/Ncdn/Snca/Camk2b/Dbi/Snap25/Apoe/Cfl1/Camk2a/Nrgn
GO:0007267	cell-cell signaling	88	-0.28525	-2.20444	1.84867e-05	1.84867e-05	0.00394827	130	tags=36%, list=16%, signal=34%	Flot1/Exoc4/Nnat/Ptn/Mapt/Prnp/Glud1/Stx1b/Cnih2/Adcy1/Thra/Arf1/Ncdn/Plpp3/Snca/Celf4/Dynll1/Ppp3r1/Camk2b/Gjc1/Dbi/Gnas/Snap25/Tubb2b/Apoe/Cfl1/Ndrg2/Camk2a/Ppp3ca/Nrgn/Cpe/Glul
GO:0010038	response to metal ion	21	-0.538199	-2.6476	1.89442e-05	1.89442e-05	0.00394827	192	tags=71%, list=23%, signal=56%	Stim1/Mef2c/Rasgrp2/Alg2/Hpca/Mapt/Prnp/Glud1/Snca/Camk2b/Mt2/Calm2/Mt1/Ppp3ca/Calm1
GO:0050806	positive regulation of synaptic transmission	18	-0.578647	-2.64268	1.9693e-05	1.9693e-05	0.00394827	130	tags=67%, list=16%, signal=58%	Flot1/Ptn/Prnp/Stx1b/Adcy1/Snca/Camk2b/Dbi/Snap25/Apoe/Nrgn/Glul
GO:1901020	negative regulation of calcium ion transmembrane transporter activity	5	-0.885954	-2.34548	4.06411e-05	4.06411e-05	0.00715426	101	tags=100%, list=12%, signal=88%	Ppp3r1/Calm2/Ppp3ca/Calm1
GO:0051926	negative regulation of calcium ion transport	7	-0.800596	-2.49825	4.28204e-05	4.28204e-05	0.00715426	101	tags=86%, list=12%, signal=76%	Ywhae/Tmbim6/Ppp3r1/Calm2/Ppp3ca/Calm1
GO:1903170	negative regulation of calcium ion transmembrane transport	7	-0.800596	-2.49825	4.28204e-05	4.28204e-05	0.00715426	101	tags=86%, list=12%, signal=76%	Ywhae/Tmbim6/Ppp3r1/Calm2/Ppp3ca/Calm1
GO:0010959	regulation of metal ion transport	35	-0.395639	-2.37249	4.62713e-05	4.62713e-05	0.00719038	108	tags=43%, list=13%, signal=39%	Hpca/Prnp/Ywhae/Tmbim6/Arf1/Fkbp1a/Snca/Ppp3r1/Dbi/Gnas/Atp1b1/Camk2a/Calm2/Ppp3ca/Calm1
GO:0034762	regulation of transmembrane transport	47	-0.353472	-2.27732	5.04952e-05	5.04952e-05	0.00719038	108	tags=36%, list=13%, signal=33%	Hpca/Prnp/Ywhae/Tmbim6/Cnih2/Arf1/Oaz3/Fkbp1a/Snca/Ppp3r1/Dbi/Atp1b1/Cfl1/Calm2/Ppp3ca/Calm1/Slc1a2
GO:0051928	positive regulation of calcium ion transport	14	-0.624969	-2.57292	5.09351e-05	5.09351e-05	0.00719038	60	tags=57%, list=7%, signal=54%	Snca/Ppp3r1/Dbi/Atp1b1/Camk2a/Calm2/Ppp3ca/Calm1
GO:0051924	regulation of calcium ion transport	26	-0.469843	-2.47623	5.26003e-05	5.26003e-05	0.00719038	108	tags=50%, list=13%, signal=45%	Hpca/Prnp/Ywhae/Tmbim6/Fkbp1a/Snca/Ppp3r1/Dbi/Atp1b1/Camk2a/Calm2/Ppp3ca/Calm1
GO:0140352	export from cell	59	-0.332394	-2.32991	5.78025e-05	5.78025e-05	0.00734633	101	tags=42%, list=12%, signal=40%	Cck/Lamp1/Pfn2/Exoc4/Nnat/Ywhae/Psap/Glud1/Stx1b/Adcy1/Arf1/Nsf/Rgcc/Snca/Dynll1/Gnas/Snap25/Atp1b1/Apoe/Camk2a/Calm2/Ppp3ca/Cpe/Ppia/Glul
GO:0019932	second-messenger-mediated signaling	22	-0.506323	-2.53621	5.86266e-05	5.86266e-05	0.00734633	127	tags=55%, list=15%, signal=48%	Exoc4/Mapt/Prnp/Ppp3r1/Mt2/Gnas/Atp1b1/Apoe/Calm2/Mt1/Ppp3ca/Calm1
GO:1903169	regulation of calcium ion transmembrane transport	22	-0.503831	-2.52372	6.14406e-05	6.14406e-05	0.00739098	108	tags=55%, list=13%, signal=49%	Hpca/Prnp/Ywhae/Tmbim6/Fkbp1a/Snca/Ppp3r1/Dbi/Atp1b1/Calm2/Ppp3ca/Calm1
GO:0010035	response to inorganic substance	28	-0.44622	-2.41638	6.39078e-05	6.39078e-05	0.00739209	108	tags=46%, list=13%, signal=42%	Hpca/Mapt/Prnp/Psap/Glud1/Snca/Camk2b/Mt2/Cfl1/Calm2/Mt1/Ppp3ca/Calm1
GO:0006816	calcium ion transport	35	-0.387832	-2.32567	6.74915e-05	6.74915e-05	0.00751747	108	tags=40%, list=13%, signal=36%	Hpca/Prnp/Ywhae/Tmbim6/Fkbp1a/Snca/Ppp3r1/Camk2b/Dbi/Atp1b1/Camk2a/Calm2/Ppp3ca/Calm1
GO:0098657	import into cell	17	-0.557841	-2.49074	7.31279e-05	7.31279e-05	0.00785438	130	tags=59%, list=16%, signal=51%	Flot1/Prnp/Slc7a2/Snca/Ppp3r1/Atp1b1/Gpm6b/Ppp3ca/Calm1/Slc1a2
GO:0055082	cellular chemical homeostasis	37	-0.381815	-2.28751	9.48406e-05	9.48406e-05	0.0098352	104	tags=38%, list=12%, signal=35%	Prnp/Ywhae/Tmbim6/Fkbp1a/Snca/Dynll1/Mt2/Dbi/Atp1b1/Apoe/Calm2/Mt1/Ppp3ca/Calm1
GO:1904427	positive regulation of calcium ion transmembrane transport	12	-0.640329	-2.50986	0.000121778	0.000121778	0.0122077	60	tags=58%, list=7%, signal=55%	Snca/Ppp3r1/Dbi/Atp1b1/Calm2/Ppp3ca/Calm1
GO:0031333	negative regulation of protein-containing complex assembly	13	-0.613678	-2.46862	0.000143289	0.000143289	0.0137239	157	tags=77%, list=19%, signal=63%	Lmo4/Clu/Arpc2/Pfn2/Stmn1/Thra/Map2/Snca/Cfl1/Tmsb4x
GO:1904062	regulation of cation transmembrane transport	37	-0.374666	-2.24468	0.00014603	0.00014603	0.0137239	108	tags=41%, list=13%, signal=37%	Hpca/Prnp/Ywhae/Tmbim6/Cnih2/Arf1/Fkbp1a/Snca/Ppp3r1/Dbi/Atp1b1/Cfl1/Calm2/Ppp3ca/Calm1
GO:0072503	cellular divalent inorganic cation homeostasis	23	-0.477631	-2.44233	0.000164181	0.000164181	0.0149622	101	tags=48%, list=12%, signal=43%	Ywhae/Tmbim6/Fkbp1a/Snca/Mt2/Dbi/Atp1b1/Apoe/Calm2/Mt1/Calm1
GO:0034764	positive regulation of transmembrane transport	25	-0.457424	-2.40884	0.000181766	0.000181766	0.0152909	80	tags=40%, list=10%, signal=37%	Arf1/Snca/Ppp3r1/Dbi/Atp1b1/Cfl1/Calm2/Ppp3ca/Calm1/Slc1a2
GO:1901019	regulation of calcium ion transmembrane transporter activity	13	-0.605184	-2.43445	0.000183861	0.000183861	0.0152909	108	tags=62%, list=13%, signal=54%	Hpca/Ywhae/Fkbp1a/Ppp3r1/Atp1b1/Calm2/Ppp3ca/Calm1
GO:0019725	cellular homeostasis	41	-0.36473	-2.24171	0.000195958	0.000195958	0.0152909	104	tags=37%, list=12%, signal=34%	Prnp/Ywhae/Tmbim6/Fkbp1a/Snca/Dynll1/Dld/Mt2/Dbi/Atp1b1/Apoe/Calm2/Mt1/Ppp3ca/Calm1
GO:0043270	positive regulation of ion transport	27	-0.449392	-2.42077	0.000198693	0.000198693	0.0152909	80	tags=41%, list=10%, signal=38%	Arf1/Snca/Ppp3r1/Dbi/Gnas/Atp1b1/Cfl1/Camk2a/Calm2/Ppp3ca/Calm1
GO:0006875	cellular metal ion homeostasis	28	-0.421256	-2.28119	0.000199457	0.000199457	0.0152909	104	tags=43%, list=12%, signal=39%	Prnp/Ywhae/Tmbim6/Fkbp1a/Snca/Mt2/Dbi/Atp1b1/Apoe/Calm2/Mt1/Calm1
GO:0070588	calcium ion transmembrane transport	26	-0.436435	-2.30016	0.000202376	0.000202376	0.0152909	108	tags=46%, list=13%, signal=41%	Hpca/Prnp/Ywhae/Tmbim6/Fkbp1a/Snca/Ppp3r1/Dbi/Atp1b1/Calm2/Ppp3ca/Calm1
GO:0043269	regulation of ion transport	52	-0.324722	-2.20246	0.000203379	0.000203379	0.0152909	108	tags=35%, list=13%, signal=32%	Hpca/Prnp/Ywhae/Tmbim6/Cnih2/Arf1/Fkbp1a/Snca/Ppp3r1/Dbi/Gnas/Atp1b1/Gpm6b/Cfl1/Camk2a/Calm2/Ppp3ca/Calm1
GO:2001258	negative regulation of cation channel activity	5	-0.838812	-2.22067	0.000228241	0.000228241	0.0167416	57	tags=80%, list=7%, signal=75%	Ppp3r1/Calm2/Ppp3ca/Calm1
GO:0060341	regulation of cellular localization	69	-0.292628	-2.10796	0.000237994	0.000237994	0.0170413	147	tags=41%, list=18%, signal=36%	Arpc2/Coro2b/Lamp1/Exoc4/Nnat/Ptn/Hpca/Mapt/Prnp/Ywhae/Glud1/Tmbim6/Cnih2/Arf1/Khdrbs1/Oaz3/Map2/Dynll1/Camk2b/Snap25/Ndrg4/Apoe/Gpm6b/Cfl1/Camk2a/Ppp3ca/Ppia/Glul
GO:1903530	regulation of secretion by cell	44	-0.338316	-2.14204	0.00025119	0.00025119	0.0175679	96	tags=34%, list=11%, signal=32%	Glud1/Stx1b/Adcy1/Arf1/Nsf/Rgcc/Snca/Dynll1/Gnas/Snap25/Apoe/Camk2a/Ppp3ca/Ppia/Glul
GO:0072507	divalent inorganic cation homeostasis	29	-0.419763	-2.31167	0.000260742	0.000260742	0.0178215	101	tags=41%, list=12%, signal=38%	Ywhae/Tmbim6/Fkbp1a/Snca/Mt2/Dbi/Gnas/Atp1b1/Apoe/Calm2/Mt1/Calm1
GO:0051046	regulation of secretion	47	-0.327446	-2.10965	0.000283471	0.000283471	0.0182788	102	tags=43%, list=12%, signal=40%	Cck/Lamp1/Pfn2/Nnat/Map1lc3b/Glud1/Stx1b/Adcy1/Arf1/Nsf/Rgcc/Snca/Dynll1/Gnas/Snap25/Apoe/Camk2a/Ppp3ca/Ppia/Glul
GO:0006812	cation transport	70	-0.282082	-2.04523	0.000290142	0.000290142	0.0182788	108	tags=31%, list=13%, signal=30%	Hpca/Prnp/Ywhae/Tmbim6/Atp5g3/Cnih2/Arf1/Nsf/Slc7a2/Fkbp1a/Snca/Ppp3r1/Camk2b/Dbi/Gnas/Atp1b1/Gpm6b/Cfl1/Camk2a/Calm2/Ppp3ca/Calm1
GO:0022898	regulation of transmembrane transporter activity	28	-0.412982	-2.23639	0.000291744	0.000291744	0.0182788	129	tags=46%, list=15%, signal=41%	Ywhah/Hpca/Prnp/Ywhae/Cnih2/Fkbp1a/Snca/Ppp3r1/Atp1b1/Cfl1/Calm2/Ppp3ca/Calm1
GO:0032409	regulation of transporter activity	28	-0.412982	-2.23639	0.000291744	0.000291744	0.0182788	129	tags=46%, list=15%, signal=41%	Ywhah/Hpca/Prnp/Ywhae/Cnih2/Fkbp1a/Snca/Ppp3r1/Atp1b1/Cfl1/Calm2/Ppp3ca/Calm1
GO:0098739	import across plasma membrane	12	-0.610462	-2.39279	0.000335	0.000335	0.0193349	104	tags=58%, list=12%, signal=52%	Prnp/Slc7a2/Ppp3r1/Atp1b1/Ppp3ca/Calm1/Slc1a2
GO:1902430	negative regulation of amyloid-beta formation	5	-0.82473	-2.18339	0.000351431	0.000351431	0.0193349	152	tags=100%, list=18%, signal=82%	Rtn3/Prnp/Rtn1/Apoe
GO:0006873	cellular ion homeostasis	30	-0.396795	-2.21958	0.000358709	0.000358709	0.0193349	104	tags=40%, list=12%, signal=36%	Prnp/Ywhae/Tmbim6/Fkbp1a/Snca/Mt2/Dbi/Atp1b1/Apoe/Calm2/Mt1/Calm1
GO:0030003	cellular cation homeostasis	30	-0.396795	-2.21958	0.000358709	0.000358709	0.0193349	104	tags=40%, list=12%, signal=36%	Prnp/Ywhae/Tmbim6/Fkbp1a/Snca/Mt2/Dbi/Atp1b1/Apoe/Calm2/Mt1/Calm1
GO:1904064	positive regulation of cation transmembrane transport	20	-0.475448	-2.28597	0.00036011	0.00036011	0.0193349	80	tags=45%, list=10%, signal=42%	Arf1/Snca/Ppp3r1/Dbi/Atp1b1/Cfl1/Calm2/Ppp3ca/Calm1
GO:0050848	regulation of calcium-mediated signaling	9	-0.68252	-2.37008	0.000364851	0.000364851	0.0193349	127	tags=78%, list=15%, signal=67%	Exoc4/Mapt/Prnp/Ppp3r1/Calm2/Ppp3ca/Calm1
GO:0022900	electron transport chain	5	-0.822329	-2.17703	0.000372892	0.000372892	0.0193349	154	tags=100%, list=18%, signal=82%	Cox7c/Chchd2/Snca/Dld
GO:0022904	respiratory electron transport chain	5	-0.822329	-2.17703	0.000372892	0.000372892	0.0193349	154	tags=100%, list=18%, signal=82%	Cox7c/Chchd2/Snca/Dld
GO:0042773	ATP synthesis coupled electron transport	5	-0.822329	-2.17703	0.000372892	0.000372892	0.0193349	154	tags=100%, list=18%, signal=82%	Cox7c/Chchd2/Snca/Dld
GO:0042775	mitochondrial ATP synthesis coupled electron transport	5	-0.822329	-2.17703	0.000372892	0.000372892	0.0193349	154	tags=100%, list=18%, signal=82%	Cox7c/Chchd2/Snca/Dld
GO:0051051	negative regulation of transport	32	-0.384285	-2.23333	0.000392311	0.000392311	0.019997	105	tags=44%, list=13%, signal=40%	Mapt/Ywhae/Tmbim6/Stx1b/Cnih2/Oaz3/Snca/Ppp3r1/Gnas/Apoe/Gpm6b/Calm2/Ppp3ca/Calm1
GO:0007263	nitric oxide mediated signal transduction	3	-0.947305	-1.96666	0.000434866	0.000434866	0.0217967	48	tags=100%, list=6%, signal=95%	Apoe/Mt1
GO:0071214	cellular response to abiotic stimulus	5	0.810927	1.98824	0.000468756	0.000468756	0.0218294	80	tags=80%, list=10%, signal=73%	Map3k20/Swi5/Itgb6/Hyal1
GO:0071478	cellular response to radiation	5	0.810927	1.98824	0.000468756	0.000468756	0.0218294	80	tags=80%, list=10%, signal=73%	Map3k20/Swi5/Itgb6/Hyal1
GO:0104004	cellular response to environmental stimulus	5	0.810927	1.98824	0.000468756	0.000468756	0.0218294	80	tags=80%, list=10%, signal=73%	Map3k20/Swi5/Itgb6/Hyal1
GO:0046686	response to cadmium ion	4	-0.881295	-2.08425	0.000486329	0.000486329	0.0218294	104	tags=100%, list=12%, signal=88%	Camk2b/Mt2/Mt1
GO:0046688	response to copper ion	4	-0.881295	-2.08425	0.000486329	0.000486329	0.0218294	104	tags=100%, list=12%, signal=88%	Snca/Mt2/Mt1
GO:0071280	cellular response to copper ion	4	-0.881295	-2.08425	0.000486329	0.000486329	0.0218294	104	tags=100%, list=12%, signal=88%	Snca/Mt2/Mt1
GO:1905664	regulation of calcium ion import across plasma membrane	4	-0.881295	-2.08425	0.000486329	0.000486329	0.0218294	104	tags=100%, list=12%, signal=88%	Ppp3r1/Ppp3ca/Calm1
GO:0060291	long-term synaptic potentiation	14	-0.567722	-2.33724	0.00054588	0.00054588	0.0241421	115	tags=64%, list=14%, signal=56%	Ptn/Prnp/Adcy1/Snca/Camk2b/Dbi/Snap25/Apoe/Nrgn
GO:1902904	negative regulation of supramolecular fiber organization	15	-0.540863	-2.27361	0.000586239	0.000586239	0.0253356	152	tags=67%, list=18%, signal=56%	Clu/Arpc2/Coro2b/Pfn2/Stmn1/Map2/Snca/Apoe/Cfl1/Tmsb4x
GO:0098659	inorganic cation import across plasma membrane	7	-0.713158	-2.2254	0.000598141	0.000598141	0.0253356	104	tags=86%, list=12%, signal=76%	Slc31a1/Prnp/Ppp3r1/Atp1b1/Ppp3ca/Calm1
GO:0099587	inorganic ion import across plasma membrane	7	-0.713158	-2.2254	0.000598141	0.000598141	0.0253356	104	tags=86%, list=12%, signal=76%	Slc31a1/Prnp/Ppp3r1/Atp1b1/Ppp3ca/Calm1
GO:0055065	metal ion homeostasis	36	-0.352711	-2.1079	0.000657901	0.000657901	0.027024	104	tags=36%, list=12%, signal=33%	Prnp/Ywhae/Tmbim6/Fkbp1a/Snca/Mt2/Dbi/Gnas/Atp1b1/Apoe/Calm2/Mt1/Calm1
GO:0032412	regulation of ion transmembrane transporter activity	26	-0.409497	-2.15819	0.000695503	0.000695503	0.027024	129	tags=46%, list=15%, signal=40%	Ywhah/Hpca/Prnp/Ywhae/Cnih2/Fkbp1a/Ppp3r1/Atp1b1/Cfl1/Calm2/Ppp3ca/Calm1
GO:0034767	positive regulation of ion transmembrane transport	22	-0.445064	-2.22936	0.000696853	0.000696853	0.027024	80	tags=41%, list=10%, signal=38%	Arf1/Snca/Ppp3r1/Dbi/Atp1b1/Cfl1/Calm2/Ppp3ca/Calm1
GO:0007154	cell communication	282	-0.158622	-1.57706	0.000698804	0.000698804	0.027024	181	tags=30%, list=22%, signal=35%	Rbm15/Rasgrp2/Pik3c2a/Klf6/Tbx2/Pirt/Col1a2/Cdk6/Cnot1/Bcl2l12/Nek11/Ppp1r1b/Vrk3/Pid1/Ndufc2/Cck/Clu/Srgap3/Arpc2/Lamp1/Schip1/Pfn2/Klf9/Stmn1/Flot1/Ywhah/Exoc4/Nnat/Chn1/Cd59a/Csf1/Ptn/Ywhab/Mapt/Prnp/Map1lc3b/Ywhae/Psap/Glud1/Tmbim6/Nsg2/Stx1b/Olfm1/Cnih2/Adcy1/Thra/Arf1/Khdrbs1/Ncdn/Zwint/Fkbp1a/Plpp3/Snca/Celf4/Dynll1/Ppp3r1/Cnksr2/Camk2b/Gjc1/Mt2/Dbi/Gnas/Uchl1/Snap25/Tubb2b/Ndrg4/Atp1b1/Ap…
GO:0032410	negative regulation of transporter activity	8	-0.686564	-2.22905	0.000704961	0.000704961	0.027024	101	tags=75%, list=12%, signal=67%	Ywhae/Snca/Ppp3r1/Calm2/Ppp3ca/Calm1
GO:1901386	negative regulation of voltage-gated calcium channel activity	3	-0.936527	-1.94428	0.000718875	0.000718875	0.027024	57	tags=100%, list=7%, signal=94%	Ppp3ca/Calm1
GO:1901387	positive regulation of voltage-gated calcium channel activity	3	-0.936527	-1.94428	0.000718875	0.000718875	0.027024	57	tags=100%, list=7%, signal=94%	Ppp3ca/Calm1
GO:1905665	positive regulation of calcium ion import across plasma membrane	3	-0.936527	-1.94428	0.000718875	0.000718875	0.027024	57	tags=100%, list=7%, signal=94%	Ppp3ca/Calm1
GO:1905949	negative regulation of calcium ion import across plasma membrane	3	-0.936527	-1.94428	0.000718875	0.000718875	0.027024	57	tags=100%, list=7%, signal=94%	Ppp3ca/Calm1
GO:1901021	positive regulation of calcium ion transmembrane transporter activity	8	-0.683963	-2.22061	0.000752352	0.000752352	0.0279333	57	tags=62%, list=7%, signal=59%	Ppp3r1/Atp1b1/Calm2/Ppp3ca/Calm1
GO:0032940	secretion by cell	55	-0.296524	-2.05439	0.00077642	0.00077642	0.0284754	99	tags=40%, list=12%, signal=38%	Cck/Lamp1/Pfn2/Exoc4/Nnat/Psap/Glud1/Stx1b/Adcy1/Arf1/Nsf/Rgcc/Snca/Dynll1/Gnas/Snap25/Apoe/Camk2a/Ppp3ca/Cpe/Ppia/Glul
GO:0032880	regulation of protein localization	61	-0.276937	-1.95409	0.000786709	0.000786709	0.0285051	127	tags=39%, list=15%, signal=36%	Pid1/Arpc2/Coro2b/Exoc4/Nnat/Ptn/Hpca/Mapt/Prnp/Ywhae/Glud1/Arf1/Oaz3/Map2/Dynll1/Camk2b/Snap25/Apoe/Gpm6b/Cfl1/Camk2a/Ppp3ca/Ppia/Glul
GO:0042982	amyloid precursor protein metabolic process	9	-0.648875	-2.25324	0.000825688	0.000825688	0.0295613	190	tags=89%, list=23%, signal=69%	Psen1/Sp1/Clu/Rtn3/Prnp/Itm2b/Rtn1/Apoe
GO:0043603	cellular amide metabolic process	56	-0.285571	-1.98294	0.000958852	0.000958852	0.0334574	168	tags=46%, list=20%, signal=40%	Cnot1/Galc/Sp1/Clu/Nln/Rps27a/Gstm1/Rtn3/Eif1/Rplp1/Cnot6/Wars2/Prnp/Psap/Rps23/Mrps33/Enc1/Khdrbs1/Plpp3/Snca/Rps29/Dld/Rtn1/Apoe/Cpe/Slc1a2
GO:0034763	negative regulation of transmembrane transport	12	-0.580096	-2.27377	0.000964464	0.000964464	0.0334574	101	tags=75%, list=12%, signal=67%	Pik3c2a/Pid1/Ywhae/Tmbim6/Oaz3/Ppp3r1/Calm2/Ppp3ca/Calm1
GO:0046903	secretion	61	-0.27274	-1.92448	0.000967888	0.000967888	0.0334574	102	tags=38%, list=12%, signal=36%	Cck/Lamp1/Pfn2/Exoc4/Nnat/Map1lc3b/Psap/Glud1/Stx1b/Adcy1/Arf1/Nsf/Rgcc/Snca/Dynll1/Gnas/Snap25/Apoe/Camk2a/Ppp3ca/Cpe/Ppia/Glul
GO:0034765	regulation of ion transmembrane transport	42	-0.330061	-2.05117	0.000988023	0.000988023	0.0337653	108	tags=36%, list=13%, signal=33%	Hpca/Prnp/Ywhae/Tmbim6/Cnih2/Arf1/Fkbp1a/Snca/Ppp3r1/Dbi/Atp1b1/Cfl1/Calm2/Ppp3ca/Calm1
GO:0046887	positive regulation of hormone secretion	6	-0.756435	-2.20019	0.00101184	0.00101184	0.0341451	123	tags=83%, list=15%, signal=72%	Nnat/Glud1/Dynll1/Snap25/Glul
GO:0051047	positive regulation of secretion	26	-0.399856	-2.10738	0.00102184	0.00102184	0.0341451	153	tags=54%, list=18%, signal=45%	Cck/Lamp1/Nnat/Map1lc3b/Glud1/Stx1b/Arf1/Rgcc/Snca/Dynll1/Snap25/Ppp3ca/Ppia/Glul
GO:0051234	establishment of localization	233	-0.166446	-1.61626	0.00104162	0.00104162	0.0344235	113	tags=21%, list=13%, signal=26%	Ywhab/Arf3/Hpca/Mapt/Prnp/Actg1/Map1lc3b/Ywhae/Slc2a6/Psap/Glud1/Tmbim6/Nsg2/Stx1b/Atp5g3/Rab6a/Cnih2/Adcy1/Arf1/Nsf/Khdrbs1/Oaz3/Zwint/Rgcc/Slc7a2/Map2/Fkbp1a/Plpp3/Snca/Dynll1/Ppp3r1/Camk2b/Dbi/Gnas/Uchl1/Snap25/Ndrg4/Atp1b1/Apoe/Gpm6b/Cfl1/Camk2a/Calm2/Ppp3ca/Cpe/Calm1/Ppia/Glul/Ubb/Slc1a2
GO:0006164	purine nucleotide biosynthetic process	10	-0.622861	-2.28717	0.00111942	0.00111942	0.036199	155	tags=80%, list=18%, signal=66%	Pid1/Ndufc2/Atp5b/Hpca/Atp5g3/Adcy1/Snca/Dld
GO:0072522	purine-containing compound biosynthetic process	10	-0.622861	-2.28717	0.00111942	0.00111942	0.036199	155	tags=80%, list=18%, signal=66%	Pid1/Ndufc2/Atp5b/Hpca/Atp5g3/Adcy1/Snca/Dld
GO:0006811	ion transport	89	-0.239971	-1.87042	0.0011621	0.0011621	0.0371795	108	tags=27%, list=13%, signal=26%	Hpca/Prnp/Ywhae/Psap/Tmbim6/Atp5g3/Cnih2/Arf1/Nsf/Slc7a2/Fkbp1a/Snca/Ppp3r1/Camk2b/Dbi/Gnas/Atp1b1/Gpm6b/Cfl1/Camk2a/Calm2/Ppp3ca/Calm1/Slc1a2
GO:0055080	cation homeostasis	39	-0.327142	-1.97985	0.00129423	0.00129423	0.0409709	104	tags=33%, list=12%, signal=31%	Prnp/Ywhae/Tmbim6/Fkbp1a/Snca/Mt2/Dbi/Gnas/Atp1b1/Apoe/Calm2/Mt1/Calm1
GO:1901564	organonitrogen compound metabolic process	289	-0.15707	-1.57371	0.00132234	0.00132234	0.0413807	172	tags=29%, list=21%, signal=35%	Ahrr/Rif1/Cdk6/Cnot1/Galc/Bcl2l12/Nek11/Ppp1r1b/Pigb/Vrk3/Sp1/Pid1/Ndufc2/Cck/Clu/Nln/Rps27a/Gstm1/Pfn2/Alg2/Atp5b/Rtn3/Flot1/Eif1/Ids/Fbxl16/Rplp1/Csf1/Morf4l1/Ywhab/Cnot6/Wars2/Mdh1/Hpca/Galnt5/Mapt/Prnp/Ywhae/Slc2a6/Psap/Glud1/Atp5g3/Rab6a/Rps23/Mrps33/Enc1/Adcy1/Itm2b/Nsf/Cst3/Khdrbs1/Oaz3/Rgcc/Fkbp1a/Plpp3/Snca/Ppp3r1/Rps29/Camk2b/Wfdc1/Pgap2/Dld/Dbi/Gnas/Uchl1/Rtn1/Atp1b1/Rnf20/Apoe/Cfl1/Al…
GO:0034220	ion transmembrane transport	60	-0.273094	-1.92257	0.00133994	0.00133994	0.0413807	108	tags=30%, list=13%, signal=28%	Hpca/Prnp/Ywhae/Tmbim6/Atp5g3/Cnih2/Arf1/Slc7a2/Fkbp1a/Snca/Ppp3r1/Dbi/Atp1b1/Cfl1/Calm2/Ppp3ca/Calm1/Slc1a2
GO:0007399	nervous system development	157	-0.187001	-1.62896	0.00134846	0.00134846	0.0413807	134	tags=26%, list=16%, signal=27%	Stmn1/Rtn3/Flot1/Ywhah/Exoc4/Nnat/Chn1/Csf1/Ptn/Mapt/Ywhae/Psap/Tubb2a/Olfm1/Katna1/Enc1/Adcy1/Arf1/Ncdn/Map2/Plpp3/Snca/Ppp3r1/Camk2b/Dbi/Selenop/Uchl1/Snap25/Tubb2b/Ndrg4/Apoe/Gpm6b/Cfl1/Gpm6a/Ndrg2/Camk2a/Ppp3ca/Cpe/Ppia/Ubb/Slc1a2
GO:0006119	oxidative phosphorylation	7	-0.675078	-2.10657	0.00138195	0.00138195	0.0419802	154	tags=86%, list=18%, signal=71%	Ndufc2/Atp5b/Cox7c/Chchd2/Snca/Dld
GO:0043271	negative regulation of ion transport	14	-0.53752	-2.2129	0.00140328	0.00140328	0.0422018	101	tags=57%, list=12%, signal=51%	Ywhae/Tmbim6/Snca/Ppp3r1/Gpm6b/Calm2/Ppp3ca/Calm1
GO:0023061	signal release	32	-0.351651	-2.04367	0.00145062	0.00145062	0.0429624	96	tags=41%, list=11%, signal=37%	Pfn2/Nnat/Glud1/Stx1b/Adcy1/Snca/Dynll1/Gnas/Snap25/Camk2a/Ppp3ca/Cpe/Glul
GO:0070201	regulation of establishment of protein localization	37	-0.33222	-1.99038	0.00145714	0.00145714	0.0429624	147	tags=46%, list=18%, signal=40%	Arpc2/Coro2b/Exoc4/Nnat/Hpca/Mapt/Prnp/Ywhae/Glud1/Arf1/Oaz3/Dynll1/Snap25/Apoe/Ppp3ca/Ppia/Glul
GO:0006810	transport	226	-0.169365	-1.6307	0.00159502	0.00159502	0.046571	113	tags=22%, list=13%, signal=26%	Ywhab/Arf3/Hpca/Mapt/Prnp/Actg1/Map1lc3b/Ywhae/Slc2a6/Psap/Glud1/Tmbim6/Nsg2/Stx1b/Atp5g3/Rab6a/Cnih2/Adcy1/Arf1/Nsf/Khdrbs1/Oaz3/Rgcc/Slc7a2/Map2/Fkbp1a/Plpp3/Snca/Dynll1/Ppp3r1/Camk2b/Dbi/Gnas/Uchl1/Snap25/Ndrg4/Atp1b1/Apoe/Gpm6b/Cfl1/Camk2a/Calm2/Ppp3ca/Cpe/Calm1/Ppia/Glul/Ubb/Slc1a2
GO:0046883	regulation of hormone secretion	12	-0.557296	-2.1844	0.00162148	0.00162148	0.0468883	123	tags=58%, list=15%, signal=50%	Nnat/Glud1/Dynll1/Gnas/Snap25/Ppp3ca/Glul
GO:0030001	metal ion transport	54	-0.289077	-1.99244	0.00168775	0.00168775	0.0482137	108	tags=31%, list=13%, signal=29%	Hpca/Prnp/Ywhae/Tmbim6/Arf1/Nsf/Fkbp1a/Snca/Ppp3r1/Camk2b/Dbi/Gnas/Atp1b1/Camk2a/Calm2/Ppp3ca/Calm1
GO:1901385	regulation of voltage-gated calcium channel activity	5	-0.775604	-2.05333	0.0017014	0.0017014	0.0482137	108	tags=80%, list=13%, signal=70%	Hpca/Ppp3r1/Ppp3ca/Calm1
GO:0097553	calcium ion transmembrane import into cytosol	18	-0.461347	-2.10697	0.00171541	0.00171541	0.0482137	104	tags=50%, list=12%, signal=45%	Prnp/Tmbim6/Fkbp1a/Snca/Ppp3r1/Dbi/Calm2/Ppp3ca/Calm1
GO:0009914	hormone transport	15	-0.508149	-2.1361	0.00178652	0.00178652	0.0485713	123	tags=53%, list=15%, signal=46%	Nnat/Glud1/Dynll1/Gnas/Snap25/Ppp3ca/Cpe/Glul
GO:0046879	hormone secretion	15	-0.508149	-2.1361	0.00178652	0.00178652	0.0485713	123	tags=53%, list=15%, signal=46%	Nnat/Glud1/Dynll1/Gnas/Snap25/Ppp3ca/Cpe/Glul
GO:0071705	nitrogen compound transport	105	-0.211394	-1.72087	0.0018031	0.0018031	0.0485713	130	tags=30%, list=16%, signal=29%	Flot1/Ywhah/Exoc4/Nnat/Ywhab/Arf3/Hpca/Mapt/Prnp/Ywhae/Psap/Glud1/Stx1b/Rab6a/Arf1/Nsf/Khdrbs1/Oaz3/Slc7a2/Snca/Dynll1/Ppp3r1/Snap25/Apoe/Gpm6b/Cfl1/Ppp3ca/Cpe/Ppia/Glul/Slc1a2
GO:0006518	peptide metabolic process	43	-0.3161	-1.96489	0.00180403	0.00180403	0.0485713	168	tags=49%, list=20%, signal=41%	Cnot1/Sp1/Clu/Nln/Rps27a/Gstm1/Rtn3/Eif1/Rplp1/Cnot6/Wars2/Prnp/Rps23/Mrps33/Enc1/Khdrbs1/Rps29/Rtn1/Apoe/Cpe/Slc1a2
GO:0032413	negative regulation of ion transmembrane transporter activity	7	-0.66171	-2.06486	0.00180889	0.00180889	0.0485713	101	tags=71%, list=12%, signal=63%	Ywhae/Ppp3r1/Calm2/Ppp3ca/Calm1
GO:0051179	localization	256	-0.161064	-1.56629	0.00185097	0.00185097	0.0491407	115	tags=21%, list=14%, signal=26%	Ptn/Ywhab/Arf3/Hpca/Mapt/Prnp/Actg1/Map1lc3b/Ywhae/Slc2a6/Psap/Glud1/Tmbim6/Nsg2/Stx1b/Atp5g3/Rab6a/Katna1/Cnih2/Adcy1/Arf1/Nsf/Khdrbs1/Oaz3/Zwint/Rgcc/Slc7a2/Map2/Fkbp1a/Plpp3/Snca/Dynll1/Ppp3r1/Camk2b/Pgap2/Dbi/Gnas/Uchl1/Snap25/Ndrg4/Atp1b1/Apoe/Gpm6b/Cfl1/Camk2a/Calm2/Ppp3ca/Cpe/Calm1/Ppia/Glul/Ubb/Tmsb4x/Slc1a2
GO:0055074	calcium ion homeostasis	24	-0.403026	-2.08803	0.00186277	0.00186277	0.0491407	101	tags=42%, list=12%, signal=38%	Ywhae/Tmbim6/Fkbp1a/Snca/Dbi/Gnas/Atp1b1/Apoe/Calm2/Calm1
GO:0046907	intracellular transport	86	-0.223014	-1.74846	0.0022167	0.0022167	0.056224	113	tags=29%, list=13%, signal=28%	Ywhab/Arf3/Hpca/Mapt/Prnp/Ywhae/Psap/Nsg2/Stx1b/Rab6a/Cnih2/Arf1/Nsf/Khdrbs1/Oaz3/Map2/Dynll1/Ppp3r1/Uchl1/Snap25/Ndrg4/Cfl1/Camk2a/Ppp3ca/Ubb
GO:0033173	calcineurin-NFAT signaling cascade	5	-0.763176	-2.02043	0.00224345	0.00224345	0.056224	104	tags=80%, list=12%, signal=70%	Prnp/Ppp3r1/Ppp3ca/Calm1
GO:0048016	inositol phosphate-mediated signaling	5	-0.763176	-2.02043	0.00224345	0.00224345	0.056224	104	tags=80%, list=12%, signal=70%	Prnp/Ppp3r1/Ppp3ca/Calm1
GO:0070884	regulation of calcineurin-NFAT signaling cascade	5	-0.763176	-2.02043	0.00224345	0.00224345	0.056224	104	tags=80%, list=12%, signal=70%	Prnp/Ppp3r1/Ppp3ca/Calm1
GO:0097720	calcineurin-mediated signaling	5	-0.763176	-2.02043	0.00224345	0.00224345	0.056224	104	tags=80%, list=12%, signal=70%	Prnp/Ppp3r1/Ppp3ca/Calm1
GO:0106056	regulation of calcineurin-mediated signaling	5	-0.763176	-2.02043	0.00224345	0.00224345	0.056224	104	tags=80%, list=12%, signal=70%	Prnp/Ppp3r1/Ppp3ca/Calm1
GO:1902003	regulation of amyloid-beta formation	7	-0.651017	-2.03149	0.00232593	0.00232593	0.0573354	161	tags=86%, list=19%, signal=70%	Sp1/Clu/Rtn3/Prnp/Rtn1/Apoe
GO:1902991	regulation of amyloid precursor protein catabolic process	7	-0.651017	-2.03149	0.00232593	0.00232593	0.0573354	161	tags=86%, list=19%, signal=70%	Sp1/Clu/Rtn3/Prnp/Rtn1/Apoe
GO:0043254	regulation of protein-containing complex assembly	26	-0.373774	-1.96992	0.00238238	0.00238238	0.0577903	157	tags=54%, list=19%, signal=45%	Lmo4/Cck/Clu/Arpc2/Pfn2/Stmn1/Mapt/Stx1b/Thra/Map2/Snca/Apoe/Cfl1/Tmsb4x
GO:0050801	ion homeostasis	40	-0.312212	-1.91152	0.00240203	0.00240203	0.0577903	104	tags=32%, list=12%, signal=30%	Prnp/Ywhae/Tmbim6/Fkbp1a/Snca/Mt2/Dbi/Gnas/Atp1b1/Apoe/Calm2/Mt1/Calm1
GO:0098771	inorganic ion homeostasis	40	-0.312212	-1.91152	0.00240203	0.00240203	0.0577903	104	tags=32%, list=12%, signal=30%	Prnp/Ywhae/Tmbim6/Fkbp1a/Snca/Mt2/Dbi/Gnas/Atp1b1/Apoe/Calm2/Mt1/Calm1
GO:0034205	amyloid-beta formation	8	-0.63065	-2.04752	0.00246488	0.00246488	0.0579125	190	tags=88%, list=23%, signal=68%	Psen1/Sp1/Clu/Rtn3/Prnp/Rtn1/Apoe
GO:0042987	amyloid precursor protein catabolic process	8	-0.63065	-2.04752	0.00246488	0.00246488	0.0579125	190	tags=88%, list=23%, signal=68%	Psen1/Sp1/Clu/Rtn3/Prnp/Rtn1/Apoe
GO:0050435	amyloid-beta metabolic process	8	-0.63065	-2.04752	0.00246488	0.00246488	0.0579125	190	tags=88%, list=23%, signal=68%	Psen1/Sp1/Clu/Rtn3/Prnp/Rtn1/Apoe
GO:0060632	regulation of microtubule-based movement	4	-0.833333	-1.97082	0.00256765	0.00256765	0.0589871	144	tags=100%, list=17%, signal=83%	Mapt/Cnih2/Map2
GO:0034766	negative regulation of ion transmembrane transport	10	-0.588016	-2.15922	0.00258748	0.00258748	0.0589871	101	tags=60%, list=12%, signal=53%	Ywhae/Tmbim6/Ppp3r1/Calm2/Ppp3ca/Calm1
GO:1904063	negative regulation of cation transmembrane transport	10	-0.588016	-2.15922	0.00258748	0.00258748	0.0589871	101	tags=60%, list=12%, signal=53%	Ywhae/Tmbim6/Ppp3r1/Calm2/Ppp3ca/Calm1
GO:0009060	aerobic respiration	9	-0.60652	-2.10617	0.00258907	0.00258907	0.0589871	154	tags=78%, list=18%, signal=64%	Ndufc2/Atp5b/Cox7c/Mdh1/Chchd2/Snca/Dld
GO:0098703	calcium ion import across plasma membrane	5	-0.753144	-1.99387	0.00267906	0.00267906	0.0605783	104	tags=80%, list=12%, signal=70%	Prnp/Ppp3r1/Ppp3ca/Calm1
GO:0051281	positive regulation of release of sequestered calcium ion into cytosol	6	-0.718371	-2.08947	0.00276179	0.00276179	0.0617601	60	tags=67%, list=7%, signal=62%	Snca/Dbi/Calm2/Calm1
GO:0051649	establishment of localization in cell	132	-0.194551	-1.65504	0.00277239	0.00277239	0.0617601	113	tags=25%, list=13%, signal=26%	Ywhab/Arf3/Hpca/Mapt/Prnp/Actg1/Map1lc3b/Ywhae/Psap/Nsg2/Stx1b/Rab6a/Cnih2/Adcy1/Arf1/Nsf/Khdrbs1/Oaz3/Zwint/Slc7a2/Map2/Snca/Dynll1/Ppp3r1/Uchl1/Snap25/Ndrg4/Gpm6b/Cfl1/Camk2a/Ppp3ca/Ubb/Slc1a2
GO:0023052	signaling	279	-0.153686	-1.53201	0.00284188	0.00284188	0.0620722	181	tags=30%, list=22%, signal=35%	Rbm15/Rasgrp2/Pik3c2a/Klf6/Tbx2/Pirt/Col1a2/Cdk6/Cnot1/Bcl2l12/Nek11/Ppp1r1b/Vrk3/Pid1/Ndufc2/Cck/Clu/Srgap3/Arpc2/Lamp1/Schip1/Pfn2/Klf9/Stmn1/Flot1/Ywhah/Exoc4/Nnat/Chn1/Cd59a/Csf1/Ptn/Ywhab/Mapt/Prnp/Ywhae/Psap/Glud1/Tmbim6/Nsg2/Stx1b/Olfm1/Cnih2/Adcy1/Thra/Arf1/Nsf/Khdrbs1/Ncdn/Zwint/Fkbp1a/Plpp3/Snca/Celf4/Dynll1/Ppp3r1/Cnksr2/Camk2b/Gjc1/Mt2/Dbi/Gnas/Uchl1/Snap25/Tubb2b/Ndrg4/Atp1b1/Apoe/Cf…
GO:0009152	purine ribonucleotide biosynthetic process	9	-0.600814	-2.08635	0.00286896	0.00286896	0.0620722	155	tags=78%, list=18%, signal=64%	Pid1/Ndufc2/Atp5b/Atp5g3/Adcy1/Snca/Dld
GO:0009260	ribonucleotide biosynthetic process	9	-0.600814	-2.08635	0.00286896	0.00286896	0.0620722	155	tags=78%, list=18%, signal=64%	Pid1/Ndufc2/Atp5b/Atp5g3/Adcy1/Snca/Dld
GO:0046390	ribose phosphate biosynthetic process	9	-0.600814	-2.08635	0.00286896	0.00286896	0.0620722	155	tags=78%, list=18%, signal=64%	Pid1/Ndufc2/Atp5b/Atp5g3/Adcy1/Snca/Dld
GO:0042158	lipoprotein biosynthetic process	7	-0.642015	-2.0034	0.0029582	0.0029582	0.0635457	52	tags=71%, list=6%, signal=68%	Pigb/Pgap2/Dbi/Apoe/Glul
GO:0006874	cellular calcium ion homeostasis	21	-0.419125	-2.06183	0.00299087	0.00299087	0.0637919	101	tags=43%, list=12%, signal=39%	Ywhae/Tmbim6/Fkbp1a/Snca/Dbi/Atp1b1/Apoe/Calm2/Calm1
GO:0071840	cellular component organization or biogenesis	302	-0.15026	-1.51582	0.00311186	0.00311186	0.0656043	105	tags=19%, list=13%, signal=25%	Mapt/Prnp/Actg1/Map1lc3b/Psap/Tubb2a/Mtss2/Nsg2/Stx1b/Atp5g3/Rps23/Olfm1/Katna1/Enc1/Adcy1/Thra/Arf1/Nsf/Chchd2/Ncdn/Zwint/Rgcc/Map2/Samt2/Med18/Snca/Celf4/Dynll1/Ppp3r1/Cnksr2/Camk2b/Wfdc1/Sparc/Gjc1/Gnas/Uchl1/Snap25/Tubb2b/Ndrg4/Rnf20/Apoe/Gpm6b/Cfl1/Gpm6a/Ndrg2/Armc2/Camk2a/Ppp3ca/Meg3/D7Ertd443e/Ppia/Glul/Ubb/Tmsb4x/Sparcl1/Slc1a2
GO:0032272	negative regulation of protein polymerization	10	-0.579566	-2.12819	0.00311947	0.00311947	0.0656043	147	tags=70%, list=18%, signal=58%	Arpc2/Pfn2/Stmn1/Map2/Snca/Cfl1/Tmsb4x
GO:0050789	regulation of biological process	488	-0.137654	-1.45883	0.00317208	0.00317208	0.0662474	105	tags=16%, list=13%, signal=33%	Mapt/Prnp/Actg1/Map1lc3b/Ywhae/Slc2a6/Psap/Glud1/Tmbim6/Nsg2/Stx1b/Olfm1/Katna1/Enc1/Cnih2/Adcy1/Thra/Arf1/Itm2b/Nsf/Cst3/Khdrbs1/Chchd2/Ncdn/Oaz3/Zwint/Rgcc/Slc7a2/Map2/Fkbp1a/Plpp3/Med18/Snca/Celf4/Dynll1/Ppp3r1/Rps29/Cnksr2/Camk2b/Wfdc1/Dld/Sparc/Gjc1/Mt2/Dbi/Gnas/Selenop/Uchl1/Snap25/Tubb2b/Ndrg4/Rtn1/Atp1b1/Rnf20/Apoe/Basp1/Gpm6b/Cfl1/Gpm6a/Ndrg2/Camk2a/Calm2/Mt1/E2f6/Ppp3ca/Meg3/Nrgn/Cpe/Ca…
GO:0098655	cation transmembrane transport	51	-0.282475	-1.88886	0.0032561	0.0032561	0.0672383	108	tags=37%, list=13%, signal=35%	Atp5b/Ywhah/Hpca/Prnp/Ywhae/Tmbim6/Atp5g3/Cnih2/Arf1/Slc7a2/Fkbp1a/Snca/Ppp3r1/Dbi/Atp1b1/Cfl1/Calm2/Ppp3ca/Calm1
GO:0030177	positive regulation of Wnt signaling pathway	9	0.638842	1.94609	0.00326425	0.00326425	0.0672383	241	tags=89%, list=29%, signal=64%	Nfkb1/Lypd6/Wnt3/Macf1/Abl2/Sema5a/Abl1/Zeb2
GO:1901566	organonitrogen compound biosynthetic process	75	-0.238542	-1.75756	0.00348125	0.00348125	0.0712205	168	tags=40%, list=20%, signal=35%	Cnot1/Pigb/Pid1/Ndufc2/Rps27a/Alg2/Atp5b/Eif1/Rplp1/Cnot6/Wars2/Hpca/Galnt5/Atp5g3/Rps23/Mrps33/Enc1/Adcy1/Itm2b/Khdrbs1/Oaz3/Snca/Rps29/Pgap2/Dld/Dbi/Apoe/Uros/Glul/Slc1a2
GO:0006140	regulation of nucleotide metabolic process	7	-0.632223	-1.97284	0.0036808	0.0036808	0.0742921	190	tags=86%, list=23%, signal=67%	Psen1/Pid1/Ndufc2/Hpca/Slc2a6/Snca
GO:1900542	regulation of purine nucleotide metabolic process	7	-0.632223	-1.97284	0.0036808	0.0036808	0.0742921	190	tags=86%, list=23%, signal=67%	Psen1/Pid1/Ndufc2/Hpca/Slc2a6/Snca
GO:0007568	aging	5	-0.740391	-1.96011	0.00376808	0.00376808	0.0750668	33	tags=60%, list=4%, signal=58%	Apoe/Aldoc/Slc1a2
GO:0048731	system development	239	-0.154689	-1.5193	0.0037691	0.0037691	0.0750668	134	tags=23%, list=16%, signal=28%	Stmn1/Atp5b/Rtn3/Flot1/Ywhah/Exoc4/Nnat/Chn1/Cd59a/Csf1/Ptn/Wars2/Mapt/Actg1/Ywhae/Psap/Tubb2a/Olfm1/Katna1/Enc1/Adcy1/Thra/Arf1/Ncdn/Rgcc/Map2/Fkbp1a/Plpp3/Popdc3/Snca/Celf4/Ppp3r1/Camk2b/Sparc/Gjc1/Dbi/Gnas/Selenop/Uchl1/Snap25/Tubb2b/Ndrg4/Apoe/Basp1/Gpm6b/Cfl1/Gpm6a/Ndrg2/Camk2a/Ppp3ca/Meg3/Cpe/Ppia/Glul/Ubb/Slc1a2
GO:0071479	cellular response to ionizing radiation	4	0.804991	1.81758	0.00414718	0.00414718	0.0815598	66	tags=75%, list=8%, signal=69%	Map3k20/Swi5/Itgb6
GO:0016043	cellular component organization	296	-0.148607	-1.48755	0.00414936	0.00414936	0.0815598	105	tags=19%, list=13%, signal=25%	Mapt/Prnp/Actg1/Map1lc3b/Psap/Tubb2a/Mtss2/Nsg2/Stx1b/Atp5g3/Rps23/Olfm1/Katna1/Enc1/Adcy1/Thra/Arf1/Nsf/Chchd2/Ncdn/Zwint/Rgcc/Map2/Samt2/Med18/Snca/Celf4/Dynll1/Ppp3r1/Cnksr2/Camk2b/Wfdc1/Sparc/Gjc1/Gnas/Uchl1/Snap25/Tubb2b/Ndrg4/Rnf20/Apoe/Gpm6b/Cfl1/Gpm6a/Ndrg2/Armc2/Camk2a/Ppp3ca/Meg3/D7Ertd443e/Ppia/Ubb/Tmsb4x/Sparcl1/Slc1a2
GO:0050808	synapse organization	39	-0.302667	-1.83172	0.00435075	0.00435075	0.084963	115	tags=33%, list=14%, signal=30%	Ptn/Mapt/Prnp/Arf1/Snca/Cnksr2/Camk2b/Sparc/Apoe/Cfl1/Gpm6a/Ndrg2/Sparcl1
GO:1902903	regulation of supramolecular fiber organization	31	-0.34956	-1.97013	0.00448679	0.00448679	0.0860637	204	tags=58%, list=24%, signal=46%	C9orf72/Psen1/Mef2c/Mtss1/Clu/Arpc2/Coro2b/Pfn2/Stmn1/Mapt/Actg1/Arf1/Rgcc/Map2/Snca/Apoe/Cfl1/Tmsb4x
GO:1902950	regulation of dendritic spine maintenance	3	-0.88024	-1.82743	0.00449297	0.00449297	0.0860637	104	tags=100%, list=12%, signal=88%	Apoe/Cfl1
GO:1902951	negative regulation of dendritic spine maintenance	3	-0.88024	-1.82743	0.00449297	0.00449297	0.0860637	104	tags=100%, list=12%, signal=88%	Apoe/Cfl1
GO:1902117	positive regulation of organelle assembly	4	-0.804556	-1.90277	0.00472701	0.00472701	0.0899738	168	tags=100%, list=20%, signal=80%	Arpc2/Cnot6/Dynll1
GO:0048662	negative regulation of smooth muscle cell proliferation	5	-0.72927	-1.93067	0.00485926	0.00485926	0.0902073	38	tags=80%, list=5%, signal=77%	Mef2c/Ndrg4/Apoe/Ndrg2
GO:0002793	positive regulation of peptide secretion	5	-0.72915	-1.93035	0.00485926	0.00485926	0.0902073	123	tags=80%, list=15%, signal=69%	Nnat/Glud1/Dynll1/Glul
GO:0032024	positive regulation of insulin secretion	5	-0.72915	-1.93035	0.00485926	0.00485926	0.0902073	123	tags=80%, list=15%, signal=69%	Nnat/Glud1/Dynll1/Glul
GO:0090277	positive regulation of peptide hormone secretion	5	-0.72915	-1.93035	0.00485926	0.00485926	0.0902073	123	tags=80%, list=15%, signal=69%	Nnat/Glud1/Dynll1/Glul
GO:0009165	nucleotide biosynthetic process	11	-0.539034	-2.02349	0.00495152	0.00495152	0.0907991	155	tags=73%, list=18%, signal=60%	Pid1/Ndufc2/Atp5b/Hpca/Atp5g3/Adcy1/Snca/Dld
GO:1901293	nucleoside phosphate biosynthetic process	11	-0.539034	-2.02349	0.00495152	0.00495152	0.0907991	155	tags=73%, list=18%, signal=60%	Pid1/Ndufc2/Atp5b/Hpca/Atp5g3/Adcy1/Snca/Dld
GO:0070886	positive regulation of calcineurin-NFAT signaling cascade	4	-0.800617	-1.89345	0.00516067	0.00516067	0.0934941	57	tags=75%, list=7%, signal=70%	Ppp3r1/Ppp3ca/Calm1
GO:0106058	positive regulation of calcineurin-mediated signaling	4	-0.800617	-1.89345	0.00516067	0.00516067	0.0934941	57	tags=75%, list=7%, signal=70%	Ppp3r1/Ppp3ca/Calm1
GO:0050796	regulation of insulin secretion	8	-0.602386	-1.95575	0.00524268	0.00524268	0.0944112	123	tags=62%, list=15%, signal=54%	Nnat/Glud1/Dynll1/Ppp3ca/Glul
GO:0044770	cell cycle phase transition	35	-0.286938	-1.72065	0.00542989	0.00542989	0.0972005	71	tags=26%, list=8%, signal=25%	Zwint/Rgcc/Camk2b/Camk2a/Calm2/E2f6/Ppp3ca/Calm1/D7Ertd443e
GO:0001504	neurotransmitter uptake	5	-0.720967	-1.90869	0.00555968	0.00555968	0.0974164	130	tags=80%, list=16%, signal=68%	Flot1/Snca/Gpm6b/Slc1a2
GO:0007610	behavior	46	-0.273928	-1.75444	0.00558967	0.00558967	0.0974164	115	tags=43%, list=14%, signal=40%	Psen1/Mef2c/Ddo/Pirt/Ppp1r1b/Cck/Ptn/Mapt/Prnp/Psap/Adcy1/Thra/Snca/Dbi/Selenop/Uchl1/Snap25/Ndrg4/Apoe/Slc1a2
GO:0019722	calcium-mediated signaling	16	-0.442049	-1.91657	0.00561924	0.00561924	0.0974164	127	tags=50%, list=15%, signal=43%	Exoc4/Mapt/Prnp/Ppp3r1/Atp1b1/Calm2/Ppp3ca/Calm1
GO:0042157	lipoprotein metabolic process	8	-0.593888	-1.92816	0.00562746	0.00562746	0.0974164	52	tags=75%, list=6%, signal=71%	Lyplal1/Pigb/Pgap2/Dbi/Apoe/Glul
GO:0050794	regulation of cellular process	466	-0.136627	-1.41587	0.00565988	0.00565988	0.0974164	86	tags=16%, list=10%, signal=32%	Mapt/Prnp/Actg1/Ywhae/Slc2a6/Psap/Glud1/Tmbim6/Nsg2/Stx1b/Olfm1/Katna1/Enc1/Cnih2/Adcy1/Thra/Arf1/Itm2b/Nsf/Cst3/Khdrbs1/Chchd2/Ncdn/Oaz3/Zwint/Rgcc/Slc7a2/Map2/Fkbp1a/Plpp3/Med18/Snca/Celf4/Dynll1/Ppp3r1/Rps29/Cnksr2/Camk2b/Wfdc1/Dld/Sparc/Mt2/Dbi/Gnas/Uchl1/Snap25/Tubb2b/Ndrg4/Rtn1/Atp1b1/Rnf20/Apoe/Basp1/Gpm6b/Cfl1/Gpm6a/Ndrg2/Camk2a/Calm2/Mt1/E2f6/Ppp3ca/Meg3/Nrgn/Cpe/Calm1/D7Ertd443e/Gm20594…
GO:0032411	positive regulation of transporter activity	14	-0.492851	-2.029	0.0056687	0.0056687	0.0974164	57	tags=43%, list=7%, signal=41%	Ppp3r1/Atp1b1/Cfl1/Calm2/Ppp3ca/Calm1
GO:0032414	positive regulation of ion transmembrane transporter activity	14	-0.492851	-2.029	0.0056687	0.0056687	0.0974164	57	tags=43%, list=7%, signal=41%	Ppp3r1/Atp1b1/Cfl1/Calm2/Ppp3ca/Calm1
GO:0060314	regulation of ryanodine-sensitive calcium-release channel activity	4	-0.7939	-1.87757	0.00585452	0.00585452	0.100038	66	tags=75%, list=8%, signal=69%	Fkbp1a/Calm2/Calm1
GO:0002763	positive regulation of myeloid leukocyte differentiation	3	-0.862275	-1.79013	0.00617254	0.00617254	0.104042	119	tags=100%, list=14%, signal=86%	Gnas/Ppp3ca
GO:0045672	positive regulation of osteoclast differentiation	3	-0.862275	-1.79013	0.00617254	0.00617254	0.104042	119	tags=100%, list=14%, signal=86%	Gnas/Ppp3ca
GO:2001257	regulation of cation channel activity	19	-0.411057	-1.92355	0.00619263	0.00619263	0.104042	108	tags=58%, list=13%, signal=52%	Stim1/Mef2c/Pirt/Hpca/Cnih2/Fkbp1a/Ppp3r1/Cfl1/Calm2/Ppp3ca/Calm1
GO:0098810	neurotransmitter reuptake	4	-0.789307	-1.8667	0.00637492	0.00637492	0.10651	60	tags=75%, list=7%, signal=70%	Snca/Gpm6b/Slc1a2
GO:0043409	negative regulation of MAPK cascade	9	-0.563457	-1.95663	0.00670385	0.00670385	0.111386	42	tags=44%, list=5%, signal=43%	Uchl1/Apoe/Ndrg2/Ppia
GO:0050803	regulation of synapse structure or activity	23	-0.362387	-1.85304	0.00681903	0.00681903	0.112062	115	tags=39%, list=14%, signal=35%	Ptn/Prnp/Snca/Camk2b/Sparc/Apoe/Cfl1/Gpm6a/Sparcl1
GO:0050807	regulation of synapse organization	23	-0.362387	-1.85304	0.00681903	0.00681903	0.112062	115	tags=39%, list=14%, signal=35%	Ptn/Prnp/Snca/Camk2b/Sparc/Apoe/Cfl1/Gpm6a/Sparcl1
GO:0055085	transmembrane transport	75	-0.229424	-1.69037	0.00690998	0.00690998	0.112939	108	tags=27%, list=13%, signal=26%	Hpca/Prnp/Ywhae/Slc2a6/Tmbim6/Atp5g3/Cnih2/Arf1/Oaz3/Slc7a2/Fkbp1a/Snca/Ppp3r1/Dbi/Atp1b1/Cfl1/Calm2/Ppp3ca/Calm1/Slc1a2
GO:2000648	positive regulation of stem cell proliferation	4	0.786571	1.77599	0.00704306	0.00704306	0.114492	182	tags=100%, list=22%, signal=79%	Pbx1/Kdr/Hnrnpu/Hdac5
GO:1903829	positive regulation of protein localization	35	-0.279205	-1.67428	0.00711139	0.00711139	0.114982	147	tags=43%, list=18%, signal=37%	Arpc2/Coro2b/Nnat/Ptn/Hpca/Mapt/Prnp/Ywhae/Glud1/Arf1/Oaz3/Dynll1/Cfl1/Ppia/Glul
GO:0023056	positive regulation of signaling	95	-0.195509	-1.56475	0.00717073	0.00717073	0.115321	130	tags=28%, list=16%, signal=27%	Flot1/Exoc4/Nnat/Csf1/Ptn/Prnp/Psap/Glud1/Stx1b/Adcy1/Thra/Nsf/Snca/Dynll1/Ppp3r1/Camk2b/Dbi/Gnas/Snap25/Ndrg4/Apoe/Ppp3ca/Nrgn/Calm1/Ppia/Glul/Ubb
GO:0071702	organic substance transport	121	-0.188776	-1.56607	0.00769521	0.00769521	0.123097	130	tags=27%, list=16%, signal=27%	Flot1/Ywhah/Exoc4/Nnat/Ywhab/Arf3/Hpca/Mapt/Prnp/Ywhae/Slc2a6/Psap/Glud1/Stx1b/Rab6a/Arf1/Nsf/Khdrbs1/Oaz3/Slc7a2/Snca/Dynll1/Ppp3r1/Dbi/Snap25/Apoe/Gpm6b/Cfl1/Ppp3ca/Cpe/Ppia/Glul/Slc1a2
GO:0098662	inorganic cation transmembrane transport	42	-0.287031	-1.78376	0.00802186	0.00802186	0.126345	133	tags=38%, list=16%, signal=34%	Atp5b/Ywhah/Hpca/Prnp/Ywhae/Tmbim6/Atp5g3/Arf1/Fkbp1a/Snca/Ppp3r1/Dbi/Atp1b1/Calm2/Ppp3ca/Calm1
GO:0044772	mitotic cell cycle phase transition	31	-0.334039	-1.88266	0.00805417	0.00805417	0.126345	71	tags=29%, list=8%, signal=28%	Zwint/Rgcc/Camk2b/Camk2a/Calm2/E2f6/Ppp3ca/Calm1/D7Ertd443e
GO:0051651	maintenance of location in cell	21	-0.387637	-1.90693	0.00807491	0.00807491	0.126345	66	tags=33%, list=8%, signal=31%	Fkbp1a/Snca/Dbi/Apoe/Calm2/Calm1/Tmsb4x
GO:0006090	pyruvate metabolic process	4	-0.778177	-1.84038	0.0081963	0.0081963	0.126345	190	tags=100%, list=23%, signal=78%	Slc2a6/Dld/Aldoc
GO:0043112	receptor metabolic process	4	-0.778177	-1.84038	0.0081963	0.0081963	0.126345	190	tags=100%, list=23%, signal=78%	Nsf/Snca/Apoe
GO:1990000	amyloid fibril formation	4	-0.778177	-1.84038	0.0081963	0.0081963	0.126345	190	tags=100%, list=23%, signal=78%	Clu/Mapt/Apoe
GO:0051668	localization within membrane	47	-0.259199	-1.66995	0.00822157	0.00822157	0.126345	130	tags=36%, list=16%, signal=32%	Flot1/Exoc4/Ptn/Hpca/Prnp/Psap/Stx1b/Cnih2/Nsf/Camk2b/Pgap2/Snap25/Ndrg4/Atp1b1/Apoe/Camk2a/Cpe
GO:0051580	regulation of neurotransmitter uptake	3	-0.849102	-1.76278	0.00827201	0.00827201	0.126345	130	tags=100%, list=16%, signal=85%	Snca/Gpm6b
GO:0022008	neurogenesis	130	-0.183195	-1.57037	0.00827635	0.00827635	0.126345	134	tags=27%, list=16%, signal=27%	Stmn1/Rtn3/Flot1/Ywhah/Exoc4/Chn1/Csf1/Ptn/Mapt/Ywhae/Psap/Tubb2a/Olfm1/Katna1/Enc1/Adcy1/Arf1/Ncdn/Map2/Plpp3/Ppp3r1/Camk2b/Dbi/Uchl1/Snap25/Tubb2b/Ndrg4/Apoe/Gpm6b/Cfl1/Gpm6a/Camk2a/Ppp3ca/Ppia/Ubb
GO:0044092	negative regulation of molecular function	60	-0.233503	-1.64385	0.00841014	0.00841014	0.127739	108	tags=30%, list=13%, signal=28%	Hpca/Mapt/Prnp/Ywhae/Tmbim6/Thra/Cst3/Map2/Snca/Ppp3r1/Wfdc1/Uchl1/Apoe/Camk2a/Calm2/Ppp3ca/Calm1/Ppia
GO:0071241	cellular response to inorganic substance	10	-0.532165	-1.95413	0.00850545	0.00850545	0.127895	187	tags=70%, list=22%, signal=55%	Mef2c/Rasgrp2/Hpca/Prnp/Snca/Mt2/Mt1
GO:0071248	cellular response to metal ion	10	-0.532165	-1.95413	0.00850545	0.00850545	0.127895	187	tags=70%, list=22%, signal=55%	Mef2c/Rasgrp2/Hpca/Prnp/Snca/Mt2/Mt1
GO:0001764	neuron migration	20	-0.381595	-1.83472	0.00872465	0.00872465	0.130538	328	tags=80%, list=39%, signal=50%	Sema3a/Apbb1/Celsr1/Mapk8ip3/Dcx/Psen1/Mef2c/Cck/Mapt/Ywhae/Tubb2a/Katna1/Camk2b/Tubb2b/Gpm6a/Camk2a
GO:0019637	organophosphate metabolic process	36	-0.287357	-1.71733	0.00900665	0.00900665	0.134091	190	tags=53%, list=23%, signal=43%	Psen1/Pik3c2a/Pigb/Pid1/Ndufc2/Atp5b/Mdh1/Hpca/Slc2a6/Atp5g3/Adcy1/Arf1/Plpp3/Snca/Pgap2/Dld/Dbi/Atp1b1/Aldoc
GO:0048870	cell motility	100	-0.194816	-1.60464	0.00912847	0.00912847	0.135235	161	tags=31%, list=19%, signal=28%	Sp1/Lmo4/Cck/Srgap3/Arpc2/Schip1/Pfn2/Atp5b/Csf1/Ptn/Mapt/Actg1/Ywhae/Tubb2a/Katna1/Rgcc/Plpp3/Camk2b/Sparc/Tubb2b/Ndrg4/Rnf20/Apoe/Cfl1/Gpm6a/Armc2/Camk2a/Ppp3ca/Ppia/Glul/Tmsb4x
GO:0031115	negative regulation of microtubule polymerization	3	-0.844311	-1.75284	0.00919909	0.00919909	0.135417	134	tags=100%, list=16%, signal=84%	Map2/Snca
GO:0050680	negative regulation of epithelial cell proliferation	15	-0.451992	-1.90003	0.00923082	0.00923082	0.135417	203	tags=67%, list=24%, signal=51%	Ceacam2/Mef2c/Mtss1/Cdk6/Klf9/Ptn/Rgcc/Wfdc1/Sparc/Apoe
GO:0007272	ensheathment of neurons	6	-0.657061	-1.91115	0.00937154	0.00937154	0.135498	167	tags=83%, list=20%, signal=67%	Galc/Clu/Ptn/Psap/Ppp3r1
GO:0008366	axon ensheathment	6	-0.657061	-1.91115	0.00937154	0.00937154	0.135498	167	tags=83%, list=20%, signal=67%	Galc/Clu/Ptn/Psap/Ppp3r1
GO:0042552	myelination	6	-0.657061	-1.91115	0.00937154	0.00937154	0.135498	167	tags=83%, list=20%, signal=67%	Galc/Clu/Ptn/Psap/Ppp3r1
GO:0048878	chemical homeostasis	57	-0.241461	-1.67593	0.00949031	0.00949031	0.136559	104	tags=26%, list=12%, signal=25%	Prnp/Ywhae/Tmbim6/Fkbp1a/Snca/Dynll1/Mt2/Dbi/Gnas/Atp1b1/Apoe/Calm2/Mt1/Ppp3ca/Calm1
GO:0034330	cell junction organization	57	-0.238619	-1.65621	0.0101076	0.0101076	0.144748	115	tags=35%, list=14%, signal=32%	Coro2b/Pfn2/Flot1/Ptn/Mapt/Prnp/Actg1/Arf1/Samt2/Snca/Cnksr2/Camk2b/Sparc/Gjc1/Apoe/Gpm6b/Cfl1/Gpm6a/Ndrg2/Sparcl1
GO:0051223	regulation of protein transport	34	-0.293116	-1.72903	0.010224	0.010224	0.145722	127	tags=38%, list=15%, signal=34%	Exoc4/Nnat/Hpca/Prnp/Ywhae/Glud1/Arf1/Oaz3/Dynll1/Apoe/Ppp3ca/Ppia/Glul
GO:0040012	regulation of locomotion	69	-0.232721	-1.67641	0.0103733	0.0103733	0.147153	70	tags=20%, list=8%, signal=20%	Rgcc/Plpp3/Snca/Camk2b/Sparc/Tubb2b/Ndrg4/Rnf20/Apoe/Cfl1/Camk2a/Ppp3ca/Glul/Tmsb4x
GO:0098660	inorganic ion transmembrane transport	46	-0.259213	-1.66019	0.0107697	0.0107697	0.152058	133	tags=35%, list=16%, signal=31%	Atp5b/Ywhah/Hpca/Prnp/Ywhae/Tmbim6/Atp5g3/Arf1/Fkbp1a/Snca/Ppp3r1/Dbi/Atp1b1/Calm2/Ppp3ca/Calm1
GO:0006720	isoprenoid metabolic process	3	0.815569	1.64307	0.0110792	0.0110792	0.154973	157	tags=100%, list=19%, signal=82%	Aldh1a1/Dhdds/Hmgcs2
GO:0008299	isoprenoid biosynthetic process	3	0.815569	1.64307	0.0110792	0.0110792	0.154973	157	tags=100%, list=19%, signal=82%	Aldh1a1/Dhdds/Hmgcs2
GO:1903532	positive regulation of secretion by cell	24	-0.35359	-1.8319	0.0111891	0.0111891	0.155785	153	tags=50%, list=18%, signal=42%	Cck/Lamp1/Nnat/Glud1/Stx1b/Arf1/Rgcc/Snca/Dynll1/Snap25/Ppia/Glul
GO:0044057	regulation of system process	38	-0.29127	-1.73488	0.0116204	0.0116204	0.161002	92	tags=29%, list=11%, signal=27%	Stx1b/Cnih2/Thra/Celf4/Gjc1/Gnas/Atp1b1/Apoe/Calm2/Ppp3ca/Calm1
GO:0002791	regulation of peptide secretion	9	-0.532274	-1.84834	0.0117779	0.0117779	0.161002	123	tags=56%, list=15%, signal=48%	Nnat/Glud1/Dynll1/Ppp3ca/Glul
GO:0090087	regulation of peptide transport	9	-0.532274	-1.84834	0.0117779	0.0117779	0.161002	123	tags=56%, list=15%, signal=48%	Nnat/Glud1/Dynll1/Ppp3ca/Glul
GO:0090276	regulation of peptide hormone secretion	9	-0.532274	-1.84834	0.0117779	0.0117779	0.161002	123	tags=56%, list=15%, signal=48%	Nnat/Glud1/Dynll1/Ppp3ca/Glul
GO:0023051	regulation of signaling	188	-0.156722	-1.44976	0.0119833	0.0119833	0.162755	130	tags=24%, list=16%, signal=27%	Pfn2/Stmn1/Flot1/Exoc4/Nnat/Chn1/Cd59a/Csf1/Ptn/Ywhab/Mapt/Prnp/Psap/Glud1/Tmbim6/Stx1b/Cnih2/Adcy1/Thra/Arf1/Nsf/Ncdn/Plpp3/Snca/Celf4/Dynll1/Ppp3r1/Cnksr2/Camk2b/Dbi/Gnas/Uchl1/Snap25/Tubb2b/Ndrg4/Apoe/Cfl1/Ndrg2/Camk2a/Calm2/Ppp3ca/Nrgn/Calm1/Ppia/Glul/Ubb
GO:0048102	autophagic cell death	3	-0.832335	-1.72797	0.0120685	0.0120685	0.162755	144	tags=100%, list=17%, signal=83%	Calm2/Calm1
GO:1902513	regulation of organelle transport along microtubule	3	-0.832335	-1.72797	0.0120685	0.0120685	0.162755	144	tags=100%, list=17%, signal=83%	Cnih2/Map2
GO:0034248	regulation of cellular amide metabolic process	24	-0.348348	-1.80475	0.012236	0.012236	0.164277	168	tags=54%, list=20%, signal=45%	Cnot1/Sp1/Clu/Rtn3/Eif1/Rplp1/Cnot6/Prnp/Enc1/Khdrbs1/Snca/Rtn1/Apoe
GO:0044272	sulfur compound biosynthetic process	7	-0.574461	-1.7926	0.0123148	0.0123148	0.164601	60	tags=57%, list=7%, signal=53%	Sp1/Snca/Dld/Slc1a2
GO:2001259	positive regulation of cation channel activity	12	-0.479503	-1.87948	0.0123731	0.0123731	0.164648	57	tags=42%, list=7%, signal=39%	Ppp3r1/Cfl1/Calm2/Ppp3ca/Calm1
GO:0006813	potassium ion transport	11	-0.493727	-1.85341	0.0130363	0.0130363	0.172709	104	tags=55%, list=12%, signal=48%	Prnp/Ywhae/Nsf/Atp1b1/Calm2/Calm1
GO:1902992	negative regulation of amyloid precursor protein catabolic process	6	-0.644949	-1.87592	0.0131201	0.0131201	0.173056	152	tags=83%, list=18%, signal=69%	Clu/Rtn3/Prnp/Rtn1/Apoe
GO:0008104	protein localization	139	-0.169128	-1.47078	0.0134978	0.0134978	0.176491	130	tags=26%, list=16%, signal=26%	Flot1/Ywhah/Exoc4/Nnat/Ptn/Ywhab/Arf3/Hpca/Mapt/Prnp/Actg1/Ywhae/Psap/Glud1/Stx1b/Rab6a/Katna1/Arf1/Nsf/Oaz3/Map2/Dynll1/Ppp3r1/Camk2b/Pgap2/Snap25/Atp1b1/Apoe/Gpm6b/Cfl1/Camk2a/Ppp3ca/Cpe/Ppia/Glul/Tmsb4x
GO:0070727	cellular macromolecule localization	139	-0.169128	-1.47078	0.0134978	0.0134978	0.176491	130	tags=26%, list=16%, signal=26%	Flot1/Ywhah/Exoc4/Nnat/Ptn/Ywhab/Arf3/Hpca/Mapt/Prnp/Actg1/Ywhae/Psap/Glud1/Stx1b/Rab6a/Katna1/Arf1/Nsf/Oaz3/Map2/Dynll1/Ppp3r1/Camk2b/Pgap2/Snap25/Atp1b1/Apoe/Gpm6b/Cfl1/Camk2a/Ppp3ca/Cpe/Ppia/Glul/Tmsb4x
GO:0006886	intracellular protein transport	42	-0.270622	-1.68178	0.0135696	0.0135696	0.176661	152	tags=43%, list=18%, signal=37%	Clu/Arpc2/Ywhah/Exoc4/Ywhab/Arf3/Hpca/Prnp/Ywhae/Psap/Stx1b/Rab6a/Arf1/Nsf/Oaz3/Ppp3r1/Cfl1/Ppp3ca
GO:0099170	postsynaptic modulation of chemical synaptic transmission	5	-0.680636	-1.80192	0.0136378	0.0136378	0.176784	57	tags=60%, list=7%, signal=56%	Ppp3r1/Ppp3ca/Nrgn
GO:0002790	peptide secretion	12	-0.476972	-1.86956	0.0137588	0.0137588	0.176829	123	tags=50%, list=15%, signal=43%	Nnat/Glud1/Dynll1/Ppp3ca/Cpe/Glul
GO:0030072	peptide hormone secretion	12	-0.476972	-1.86956	0.0137588	0.0137588	0.176829	123	tags=50%, list=15%, signal=43%	Nnat/Glud1/Dynll1/Ppp3ca/Cpe/Glul
GO:0065007	biological regulation	518	-0.130131	-1.40231	0.0140731	0.0140731	0.180098	105	tags=15%, list=13%, signal=35%	Mapt/Prnp/Actg1/Map1lc3b/Ywhae/Slc2a6/Psap/Glud1/Tmbim6/Mtss2/Nsg2/Stx1b/Olfm1/Katna1/Enc1/Cnih2/Adcy1/Thra/Arf1/Itm2b/Nsf/Cst3/Khdrbs1/Chchd2/Ncdn/Oaz3/Zwint/Rgcc/Slc7a2/Map2/Fkbp1a/Plpp3/Med18/Popdc3/Snca/Celf4/Dynll1/Ppp3r1/Rps29/Cnksr2/Camk2b/Wfdc1/Dld/Sparc/Gjc1/Mt2/Dbi/Gnas/Selenop/Uchl1/Snap25/Tubb2b/Ndrg4/Rtn1/Atp1b1/Rnf20/Apoe/Basp1/Gpm6b/Cfl1/Gpm6a/Ndrg2/Camk2a/Calm2/Mt1/E2f6/Ppp3ca/Meg…
GO:1904036	negative regulation of epithelial cell apoptotic process	10	0.555556	1.77196	0.0143344	0.0143344	0.181619	378	tags=100%, list=45%, signal=56%	Kdr/Serpine1/Abl2/Sema5a/Abl1/Lims1/Alms1/Il4/Krit1/Bcl2
GO:0032386	regulation of intracellular transport	22	-0.344146	-1.72385	0.0143628	0.0143628	0.181619	147	tags=55%, list=18%, signal=46%	Arpc2/Lamp1/Hpca/Mapt/Prnp/Ywhae/Cnih2/Arf1/Khdrbs1/Oaz3/Map2/Ndrg4
GO:0016477	cell migration	97	-0.189143	-1.52801	0.0143732	0.0143732	0.181619	161	tags=31%, list=19%, signal=28%	Sp1/Lmo4/Cck/Srgap3/Arpc2/Schip1/Pfn2/Atp5b/Csf1/Ptn/Mapt/Actg1/Ywhae/Tubb2a/Katna1/Rgcc/Plpp3/Camk2b/Sparc/Tubb2b/Ndrg4/Rnf20/Apoe/Cfl1/Gpm6a/Camk2a/Ppp3ca/Ppia/Glul/Tmsb4x
GO:0048168	regulation of neuronal synaptic plasticity	7	-0.561399	-1.75184	0.014869	0.014869	0.186885	73	tags=57%, list=9%, signal=53%	Ncdn/Snca/Camk2b/Camk2a
GO:0120036	plasma membrane bounded cell projection organization	113	-0.177269	-1.45607	0.0149142	0.0149142	0.186885	137	tags=29%, list=16%, signal=28%	Cck/Clu/Arpc2/Pfn2/Stmn1/Flot1/Ywhah/Chn1/Ptn/Mapt/Prnp/Mtss2/Olfm1/Katna1/Enc1/Adcy1/Arf1/Ncdn/Map2/Dynll1/Camk2b/Uchl1/Snap25/Tubb2b/Ndrg4/Apoe/Gpm6b/Cfl1/Gpm6a/Armc2/Camk2a/Ppp3ca/Ubb
GO:0010647	positive regulation of cell communication	95	-0.185255	-1.48269	0.0152857	0.0152857	0.189577	130	tags=27%, list=16%, signal=26%	Flot1/Exoc4/Nnat/Csf1/Ptn/Prnp/Psap/Glud1/Stx1b/Adcy1/Thra/Snca/Dynll1/Ppp3r1/Camk2b/Dbi/Gnas/Snap25/Ndrg4/Apoe/Ppp3ca/Nrgn/Calm1/Ppia/Glul/Ubb
GO:0007275	multicellular organism development	266	-0.137074	-1.33522	0.0153597	0.0153597	0.189577	135	tags=22%, list=16%, signal=27%	Klf9/Stmn1/Atp5b/Rtn3/Flot1/Ywhah/Exoc4/Nnat/Chn1/Cd59a/Csf1/Ptn/Wars2/Mapt/Actg1/Ywhae/Psap/Tubb2a/Olfm1/Katna1/Enc1/Adcy1/Thra/Arf1/Ncdn/Rgcc/Map2/Fkbp1a/Plpp3/Popdc3/Snca/Celf4/Ppp3r1/Camk2b/Dld/Sparc/Gjc1/Dbi/Gnas/Selenop/Uchl1/Snap25/Tubb2b/Ndrg4/Atp1b1/Apoe/Basp1/Gpm6b/Cfl1/Gpm6a/Ndrg2/Camk2a/Ppp3ca/Meg3/Cpe/Ppia/Glul/Ubb/Slc1a2
GO:0016042	lipid catabolic process	8	-0.550758	-1.78813	0.0153706	0.0153706	0.189577	167	tags=75%, list=20%, signal=61%	Galc/Ywhah/Psap/Thra/Dbi/Apoe
GO:0045639	positive regulation of myeloid cell differentiation	4	-0.744604	-1.76098	0.0154276	0.0154276	0.189577	218	tags=100%, list=26%, signal=74%	Csf1/Gnas/Ppp3ca
GO:0019646	aerobic electron transport chain	3	-0.820359	-1.70311	0.0154442	0.0154442	0.189577	154	tags=100%, list=18%, signal=82%	Cox7c/Dld
GO:0002834	regulation of response to tumor cell	3	-0.8175	-1.69718	0.0157818	0.0157818	0.192933	22	tags=100%, list=3%, signal=98%	Calm2/Calm1
GO:0019538	protein metabolic process	247	-0.14067	-1.38803	0.0160487	0.0160487	0.194339	172	tags=28%, list=21%, signal=32%	Ahrr/Rif1/Cdk6/Cnot1/Bcl2l12/Nek11/Ppp1r1b/Pigb/Vrk3/Sp1/Pid1/Cck/Clu/Nln/Rps27a/Pfn2/Alg2/Rtn3/Flot1/Eif1/Ids/Fbxl16/Rplp1/Csf1/Morf4l1/Ywhab/Cnot6/Wars2/Galnt5/Mapt/Prnp/Ywhae/Psap/Rab6a/Rps23/Mrps33/Enc1/Itm2b/Nsf/Cst3/Khdrbs1/Oaz3/Rgcc/Fkbp1a/Plpp3/Snca/Ppp3r1/Rps29/Camk2b/Wfdc1/Pgap2/Dld/Dbi/Gnas/Uchl1/Rtn1/Rnf20/Apoe/Cfl1/Camk2a/Calm2/Capn12/Ppp3ca/Meg3/Cpe/Calm1/D7Ertd443e/Ppia/Glul/Ubb
GO:0010563	negative regulation of phosphorus metabolic process	30	-0.303138	-1.69569	0.0160906	0.0160906	0.194339	113	tags=37%, list=13%, signal=33%	Ywhab/Hpca/Mapt/Prnp/Ywhae/Plpp3/Snca/Dynll1/Uchl1/Apoe/Ppia
GO:0045936	negative regulation of phosphate metabolic process	30	-0.303138	-1.69569	0.0160906	0.0160906	0.194339	113	tags=37%, list=13%, signal=33%	Ywhab/Hpca/Mapt/Prnp/Ywhae/Plpp3/Snca/Dynll1/Uchl1/Apoe/Ppia
GO:0042886	amide transport	14	-0.447626	-1.84282	0.0168187	0.0168187	0.201556	123	tags=50%, list=15%, signal=43%	Nnat/Psap/Glud1/Dynll1/Ppp3ca/Cpe/Glul
GO:0140115	export across plasma membrane	4	-0.740657	-1.75165	0.0168222	0.0168222	0.201556	101	tags=75%, list=12%, signal=66%	Ywhae/Atp1b1/Calm2
GO:0051592	response to calcium ion	12	-0.467913	-1.83405	0.0169263	0.0169263	0.201998	192	tags=67%, list=23%, signal=52%	Stim1/Mef2c/Rasgrp2/Alg2/Hpca/Calm2/Ppp3ca/Calm1
GO:0044087	regulation of cellular component biogenesis	64	-0.216374	-1.53136	0.01714	0.01714	0.203741	157	tags=36%, list=19%, signal=32%	Lmo4/Cck/Clu/Arpc2/Coro2b/Pfn2/Stmn1/Flot1/Cnot6/Mapt/Actg1/Stx1b/Thra/Rgcc/Map2/Snca/Dynll1/Apoe/Gpm6b/Cfl1/Gpm6a/D7Ertd443e/Tmsb4x
GO:0050877	nervous system process	67	-0.215511	-1.54339	0.0173461	0.0173461	0.205379	115	tags=28%, list=14%, signal=27%	Ptn/Mapt/Prnp/Psap/Stx1b/Cnih2/Adcy1/Thra/Snca/Celf4/Camk2b/Gjc1/Dbi/Gnas/Uchl1/Snap25/Ndrg4/Apoe/Ppp3ca
GO:1903047	mitotic cell cycle process	46	-0.247322	-1.58403	0.0179084	0.0179084	0.211204	80	tags=24%, list=10%, signal=23%	Arf1/Zwint/Rgcc/Camk2b/Cfl1/Camk2a/Calm2/E2f6/Ppp3ca/Calm1/D7Ertd443e
GO:0034249	negative regulation of cellular amide metabolic process	12	-0.463846	-1.81811	0.0181141	0.0181141	0.212796	168	tags=67%, list=20%, signal=54%	Cnot1/Clu/Rtn3/Cnot6/Prnp/Enc1/Rtn1/Apoe
GO:0045931	positive regulation of mitotic cell cycle	6	0.666358	1.73575	0.0182854	0.0182854	0.213889	80	tags=67%, list=10%, signal=61%	Pbx1/Dynlt3/Ccnd1/Hyal1
GO:0032502	developmental process	314	-0.130681	-1.30648	0.0183494	0.0183494	0.213889	88	tags=15%, list=11%, signal=21%	Olfm1/Katna1/Enc1/Adcy1/Thra/Arf1/Ncdn/Oaz3/Rgcc/Map2/Fkbp1a/Plpp3/Popdc3/Snca/Celf4/Ppp3r1/Camk2b/Dld/Sparc/Gjc1/Dbi/Gnas/Selenop/Uchl1/Snap25/Tubb2b/Ndrg4/Atp1b1/Apoe/Basp1/Gpm6b/Cfl1/Aldoc/Gpm6a/Ndrg2/Armc2/Camk2a/Ppp3ca/Meg3/Cpe/Ppia/Glul/Ubb/Tmsb4x/Sparcl1/Slc1a2
GO:0031503	protein-containing complex localization	15	-0.420808	-1.76894	0.0190026	0.0190026	0.220278	108	tags=47%, list=13%, signal=41%	Hpca/Stx1b/Cnih2/Dynll1/Ppp3r1/Snap25/Camk2a
GO:0060999	positive regulation of dendritic spine development	8	-0.541607	-1.75842	0.019044	0.019044	0.220278	80	tags=75%, list=10%, signal=68%	Lrp8/Psen1/Arf1/Camk2b/Apoe/Cfl1
GO:0042391	regulation of membrane potential	38	-0.277625	-1.65361	0.0194378	0.0194378	0.223927	155	tags=42%, list=18%, signal=36%	Pid1/Ndufc2/Cck/Ywhah/Ptn/Mapt/Ywhae/Stx1b/Cnih2/Popdc3/Snca/Celf4/Dld/Atp1b1/Ppp3ca/Ubb
GO:1902532	negative regulation of intracellular signal transduction	28	-0.306145	-1.65784	0.0195084	0.0195084	0.223927	396	tags=79%, list=47%, signal=43%	Uri1/Slit2/Pde4d/Mecom/Ufd1/Nlrx1/Arhgap12/Ptpn22/Itfg2/Deptor/G2e3/Bcl2l12/Vrk3/Ndufc2/Clu/Stmn1/Prnp/Tmbim6/Uchl1/Apoe/Ndrg2/Ppia
GO:0043648	dicarboxylic acid metabolic process	7	-0.543758	-1.69679	0.0199845	0.0199845	0.22852	109	tags=71%, list=13%, signal=63%	Ddo/Mdh1/Glud1/Dld/Glul
GO:0044093	positive regulation of molecular function	95	-0.180987	-1.44853	0.0201892	0.0201892	0.229454	193	tags=39%, list=23%, signal=34%	Rabgap1/Stim1/Psen1/Mef2c/Rasgrp2/Pirt/Vrk3/Lmo4/Cck/Clu/Pfn2/Stmn1/Flot1/Chn1/Csf1/Ywhab/Hpca/Prnp/Map1lc3b/Psap/Mtss2/Adcy1/Rgcc/Plpp3/Snca/Ppp3r1/Camk2b/Dbi/Gnas/Atp1b1/Apoe/Cfl1/Camk2a/Calm2/Ppp3ca/Calm1/Ppia
GO:0051235	maintenance of location	25	-0.31781	-1.67362	0.0202188	0.0202188	0.229454	66	tags=28%, list=8%, signal=27%	Fkbp1a/Snca/Dbi/Apoe/Calm2/Calm1/Tmsb4x
GO:0019439	aromatic compound catabolic process	17	0.44606	1.74577	0.0208216	0.0208216	0.234763	252	tags=65%, list=30%, signal=46%	Gstz1/Fto/Slfn14/Enpp3/Smg8/Hnrnpu/Kynu/Mtpap/Snd1/Rbm38/Tet1
GO:0031638	zymogen activation	6	0.660726	1.72108	0.0208427	0.0208427	0.234763	199	tags=83%, list=24%, signal=64%	Klk1b5/Klk1/Serpine1/Perp/Plat
GO:0010646	regulation of cell communication	188	-0.150305	-1.39039	0.0214223	0.0214223	0.240391	130	tags=24%, list=16%, signal=26%	Pfn2/Stmn1/Flot1/Exoc4/Nnat/Chn1/Cd59a/Csf1/Ptn/Ywhab/Mapt/Prnp/Psap/Glud1/Tmbim6/Stx1b/Cnih2/Adcy1/Thra/Arf1/Ncdn/Plpp3/Snca/Celf4/Dynll1/Ppp3r1/Cnksr2/Camk2b/Dbi/Gnas/Uchl1/Snap25/Tubb2b/Ndrg4/Apoe/Cfl1/Ndrg2/Camk2a/Calm2/Ppp3ca/Nrgn/Calm1/Ppia/Glul/Ubb
GO:0033036	macromolecule localization	153	-0.158321	-1.3694	0.0215632	0.0215632	0.240922	130	tags=25%, list=16%, signal=26%	Flot1/Ywhah/Exoc4/Nnat/Ptn/Ywhab/Arf3/Hpca/Mapt/Prnp/Actg1/Ywhae/Psap/Glud1/Stx1b/Rab6a/Katna1/Arf1/Nsf/Khdrbs1/Oaz3/Map2/Dynll1/Ppp3r1/Camk2b/Pgap2/Dbi/Snap25/Atp1b1/Apoe/Gpm6b/Cfl1/Camk2a/Ppp3ca/Cpe/Ppia/Glul/Tmsb4x
GO:0048519	negative regulation of biological process	290	-0.133185	-1.33298	0.0216298	0.0216298	0.240922	86	tags=15%, list=10%, signal=20%	Katna1/Enc1/Cnih2/Thra/Arf1/Itm2b/Cst3/Khdrbs1/Oaz3/Zwint/Rgcc/Map2/Fkbp1a/Plpp3/Snca/Celf4/Dynll1/Ppp3r1/Camk2b/Wfdc1/Sparc/Dbi/Gnas/Uchl1/Ndrg4/Rtn1/Rnf20/Apoe/Basp1/Gpm6b/Cfl1/Ndrg2/Calm2/Mt1/E2f6/Ppp3ca/Meg3/Cpe/Calm1/D7Ertd443e/Gm20594/Ppia/Tmsb4x
GO:0099072	regulation of postsynaptic membrane neurotransmitter receptor levels	12	-0.45129	-1.76889	0.0220832	0.0220832	0.244385	108	tags=50%, list=13%, signal=44%	Hpca/Ywhae/Stx1b/Ppp3r1/Snap25/Camk2a
GO:0001101	response to acid chemical	7	-0.536454	-1.674	0.0221845	0.0221845	0.244385	95	tags=57%, list=11%, signal=51%	Col1a2/Tmbim6/Cfl1/Slc1a2
GO:0043200	response to amino acid	7	-0.536454	-1.674	0.0221845	0.0221845	0.244385	95	tags=57%, list=11%, signal=51%	Col1a2/Tmbim6/Cfl1/Slc1a2
GO:0006091	generation of precursor metabolites and energy	19	-0.360873	-1.68871	0.02308	0.02308	0.253321	154	tags=53%, list=18%, signal=44%	Ndufc2/Atp5b/Cox7c/Mdh1/Slc2a6/Chchd2/Snca/Dld/Gnas/Aldoc
GO:0048522	positive regulation of cellular process	280	-0.130584	-1.30917	0.0233352	0.0233352	0.254618	181	tags=29%, list=22%, signal=34%	Rbm15/Mtss1/Pik3c2a/Klf6/Tbx2/Pirt/Rif1/Cdk6/Cnot1/Bcl2l12/Vrk3/Sp1/Lmo4/Pid1/Ndufc2/Cck/Clu/Arpc2/Coro2b/Lamp1/Schip1/Pfn2/Klf9/Atp5b/Flot1/Ywhah/Exoc4/Nnat/Cd59a/Csf1/Morf4l1/Ptn/Cnot6/Hpca/Mapt/Prnp/Actg1/Ywhae/Psap/Glud1/Stx1b/Olfm1/Enc1/Adcy1/Thra/Arf1/Nsf/Cst3/Khdrbs1/Chchd2/Oaz3/Rgcc/Map2/Plpp3/Med18/Snca/Celf4/Dynll1/Ppp3r1/Rps29/Camk2b/Sparc/Dbi/Gnas/Snap25/Tubb2b/Ndrg4/Atp1b1/Rnf20/Apoe…
GO:0048523	negative regulation of cellular process	264	-0.134133	-1.31303	0.0233674	0.0233674	0.254618	181	tags=29%, list=22%, signal=33%	Rbm15/Mtss1/Pik3c2a/Tbx2/Ahrr/Rif1/Cdk6/Cnot1/Bcl2l12/Nek11/Ppp1r1b/Vrk3/Lmo4/Pid1/Ndufc2/Clu/Srgap3/Arpc2/Coro2b/Purb/Pfn2/Klf9/Stmn1/Atp5b/Rtn3/Ywhah/Cd59a/Csf1/Ptn/Ywhab/Cnot6/Hpca/Mapt/Prnp/Ywhae/Psap/Tmbim6/Katna1/Enc1/Cnih2/Thra/Arf1/Itm2b/Cst3/Khdrbs1/Oaz3/Zwint/Rgcc/Map2/Fkbp1a/Plpp3/Snca/Celf4/Dynll1/Ppp3r1/Camk2b/Wfdc1/Sparc/Dbi/Uchl1/Ndrg4/Rtn1/Rnf20/Apoe/Basp1/Gpm6b/Cfl1/Ndrg2/Calm2/M…
GO:0051128	regulation of cellular component organization	151	-0.161741	-1.39539	0.0241587	0.0241587	0.262289	153	tags=28%, list=18%, signal=28%	Cck/Clu/Arpc2/Coro2b/Pfn2/Stmn1/Flot1/Ywhah/Chn1/Ptn/Cnot6/Hpca/Mapt/Prnp/Actg1/Stx1b/Olfm1/Katna1/Enc1/Thra/Arf1/Nsf/Zwint/Rgcc/Map2/Snca/Dynll1/Ppp3r1/Camk2b/Wfdc1/Sparc/Snap25/Tubb2b/Ndrg4/Apoe/Gpm6b/Cfl1/Gpm6a/Ppp3ca/D7Ertd443e/Tmsb4x/Sparcl1
GO:0009306	protein secretion	23	-0.315375	-1.61265	0.0247701	0.0247701	0.266046	123	tags=39%, list=15%, signal=34%	Nnat/Psap/Glud1/Arf1/Dynll1/Apoe/Ppp3ca/Ppia/Glul
GO:0035592	establishment of protein localization to extracellular region	23	-0.315375	-1.61265	0.0247701	0.0247701	0.266046	123	tags=39%, list=15%, signal=34%	Nnat/Psap/Glud1/Arf1/Dynll1/Apoe/Ppp3ca/Ppia/Glul
GO:0071692	protein localization to extracellular region	23	-0.315375	-1.61265	0.0247701	0.0247701	0.266046	123	tags=39%, list=15%, signal=34%	Nnat/Psap/Glud1/Arf1/Dynll1/Apoe/Ppp3ca/Ppia/Glul
GO:0050708	regulation of protein secretion	19	-0.357583	-1.67331	0.0250158	0.0250158	0.267297	123	tags=42%, list=15%, signal=37%	Nnat/Glud1/Arf1/Dynll1/Apoe/Ppp3ca/Ppia/Glul
GO:1901992	positive regulation of mitotic cell cycle phase transition	4	0.723565	1.63373	0.0250644	0.0250644	0.267297	80	tags=75%, list=10%, signal=68%	Pbx1/Ccnd1/Hyal1
GO:0010942	positive regulation of cell death	41	-0.254277	-1.56284	0.0253623	0.0253623	0.268777	115	tags=32%, list=14%, signal=29%	Ptn/Mapt/Prnp/Olfm1/Rgcc/Snca/Rps29/Camk2b/Apoe/Camk2a/Calm2/Calm1/Ubb
GO:0048856	anatomical structure development	300	-0.129123	-1.30358	0.0253819	0.0253819	0.268777	88	tags=15%, list=11%, signal=20%	Olfm1/Katna1/Enc1/Adcy1/Thra/Arf1/Ncdn/Rgcc/Map2/Fkbp1a/Plpp3/Popdc3/Snca/Celf4/Ppp3r1/Camk2b/Dld/Sparc/Gjc1/Dbi/Gnas/Selenop/Uchl1/Snap25/Tubb2b/Ndrg4/Atp1b1/Apoe/Basp1/Gpm6b/Cfl1/Gpm6a/Ndrg2/Armc2/Camk2a/Ppp3ca/Meg3/Cpe/Ppia/Glul/Ubb/Tmsb4x/Sparcl1/Slc1a2
GO:0051494	negative regulation of cytoskeleton organization	14	-0.432961	-1.78244	0.0255163	0.0255163	0.2688	147	tags=57%, list=18%, signal=48%	Arpc2/Coro2b/Pfn2/Stmn1/Map2/Snca/Cfl1/Tmsb4x
GO:0051284	positive regulation of sequestering of calcium ion	3	-0.792917	-1.64614	0.0256131	0.0256131	0.2688	22	tags=67%, list=3%, signal=65%	Calm2/Calm1
GO:0050850	positive regulation of calcium-mediated signaling	6	-0.600825	-1.74757	0.0256522	0.0256522	0.2688	127	tags=67%, list=15%, signal=57%	Exoc4/Ppp3r1/Ppp3ca/Calm1
GO:0051279	regulation of release of sequestered calcium ion into cytosol	11	-0.452332	-1.69802	0.0258014	0.0258014	0.269424	66	tags=45%, list=8%, signal=42%	Fkbp1a/Snca/Dbi/Calm2/Calm1
GO:2000145	regulation of cell motility	65	-0.21212	-1.51853	0.0259547	0.0259547	0.269687	70	tags=32%, list=8%, signal=32%	Sp1/Lmo4/Srgap3/Arpc2/Pfn2/Atp5b/Csf1/Ptn/Actg1/Rgcc/Plpp3/Camk2b/Sparc/Ndrg4/Rnf20/Apoe/Cfl1/Camk2a/Ppp3ca/Glul/Tmsb4x
GO:0051248	negative regulation of protein metabolic process	58	-0.219411	-1.52946	0.0260059	0.0260059	0.269687	168	tags=38%, list=20%, signal=33%	Cnot1/Bcl2l12/Ppp1r1b/Pid1/Clu/Rtn3/Ywhab/Cnot6/Mapt/Prnp/Ywhae/Enc1/Itm2b/Cst3/Plpp3/Snca/Wfdc1/Dbi/Uchl1/Rtn1/Apoe/Ppia
GO:0006661	phosphatidylinositol biosynthetic process	3	-0.791617	-1.64344	0.0262916	0.0262916	0.270782	178	tags=100%, list=21%, signal=79%	Pigb/Pgap2
GO:0046488	phosphatidylinositol metabolic process	3	-0.791617	-1.64344	0.0262916	0.0262916	0.270782	178	tags=100%, list=21%, signal=79%	Pigb/Pgap2
GO:0051246	regulation of protein metabolic process	127	-0.164198	-1.38478	0.0265844	0.0265844	0.272864	172	tags=33%, list=21%, signal=31%	Ahrr/Rif1/Cnot1/Bcl2l12/Ppp1r1b/Vrk3/Sp1/Pid1/Cck/Clu/Pfn2/Rtn3/Flot1/Eif1/Rplp1/Csf1/Ywhab/Cnot6/Mapt/Prnp/Ywhae/Enc1/Itm2b/Nsf/Cst3/Khdrbs1/Oaz3/Rgcc/Plpp3/Snca/Wfdc1/Dbi/Gnas/Uchl1/Rtn1/Rnf20/Apoe/Cfl1/Calm2/Calm1/Ppia/Ubb
GO:0050764	regulation of phagocytosis	3	0.771948	1.55519	0.0270679	0.0270679	0.275943	44	tags=67%, list=5%, signal=63%	Mfge8/Cd300lf
GO:0050766	positive regulation of phagocytosis	3	0.771948	1.55519	0.0270679	0.0270679	0.275943	44	tags=67%, list=5%, signal=63%	Mfge8/Cd300lf
GO:0043604	amide biosynthetic process	33	-0.279628	-1.63432	0.0275951	0.0275951	0.280367	126	tags=36%, list=15%, signal=32%	Eif1/Rplp1/Cnot6/Wars2/Rps23/Mrps33/Enc1/Khdrbs1/Snca/Rps29/Dld/Slc1a2
GO:0043550	regulation of lipid kinase activity	4	0.717786	1.62068	0.0284511	0.0284511	0.288091	122	tags=75%, list=15%, signal=64%	Cd81/Epha8/Rubcn
GO:0006836	neurotransmitter transport	26	-0.294119	-1.55011	0.0286884	0.0286884	0.289519	137	tags=35%, list=16%, signal=30%	Pfn2/Flot1/Stx1b/Adcy1/Snca/Snap25/Gpm6b/Camk2a/Slc1a2
GO:0001505	regulation of neurotransmitter levels	24	-0.320627	-1.66113	0.0288115	0.0288115	0.289789	137	tags=38%, list=16%, signal=32%	Pfn2/Flot1/Stx1b/Adcy1/Snca/Snap25/Gpm6b/Camk2a/Slc1a2
GO:1900271	regulation of long-term synaptic potentiation	8	-0.511166	-1.65959	0.0293386	0.0293386	0.294107	115	tags=62%, list=14%, signal=54%	Ptn/Prnp/Adcy1/Apoe/Nrgn
GO:0006796	phosphate-containing compound metabolic process	138	-0.166337	-1.44938	0.0294733	0.0294733	0.294476	169	tags=33%, list=20%, signal=31%	Cdk6/Nek11/Ppp1r1b/Pigb/Vrk3/Lmo4/Pid1/Ndufc2/Cck/Clu/Pfn2/Atp5b/Flot1/Csf1/Ywhab/Mdh1/Hpca/Mapt/Prnp/Ywhae/Slc2a6/Atp5g3/Adcy1/Arf1/Oaz3/Rgcc/Plpp3/Snca/Dynll1/Ppp3r1/Camk2b/Pgap2/Dld/Dbi/Gnas/Uchl1/Atp1b1/Apoe/Cfl1/Aldoc/Camk2a/Calm2/Ppp3ca/Calm1/Ppia
[truncated: 258 more rows]

## Sheet: GO-BP_subcluster-Sst
ID	Description	setSize	enrichmentScore	NES	pvalue	p.adjust	qvalue	rank	leading_edge	core_enrichment
[truncated: 458 more rows]
